# Supplementary material for: DASPfind: new efficient method to predict drug–target interactions
Source: J Cheminform. 2016 Mar 16;8:15. doi: 10.1186/s13321-016-0128-4 (PMC4793623; doi:10.1186/s13321-016-0128-4)
Supplement: Supplementary file 2 — 10.1186/s13321-016-0128-4 This contains DTI data sets named as: Nuclear Receptor, GPCR, Ion Channels, Enzyme, and DrugBank_approved. [file 13321_2016_128_MOESM2_ESM.zip]

Archive with 26 entries (25 files):
- DATA_1/
- DATA_1/DrugBank_Approved_admat_dgc.txt
- DATA_1/DrugBank_Approved_DrugIDs.txt
- DATA_1/DrugBank_Approved_protIDs.txt
- DATA_1/DrugBank_Approved_simmat_dc.txt
- DATA_1/DrugBank_Approved_simmat_dg.txt
- DATA_1/e_admat_dgc.txt
- DATA_1/e_DrugIDs.txt
- DATA_1/e_protIDs.txt
- DATA_1/e_simmat_dc.txt
- DATA_1/e_simmat_dg.txt
- DATA_1/gpcr_admat_dgc.txt
- DATA_1/gpcr_DrugIDs.txt
- DATA_1/gpcr_protIDs.txt
- DATA_1/gpcr_simmat_dc.txt
- DATA_1/gpcr_simmat_dg.txt
- DATA_1/ic_admat_dgc.txt
- DATA_1/ic_DrugIDs.txt
- DATA_1/ic_protIDs.txt
- DATA_1/ic_simmat_dc.txt
- DATA_1/ic_simmat_dg.txt
- DATA_1/nr_admat_dgc.txt
- DATA_1/nr_DrugIDs.txt
- DATA_1/nr_protIDs.txt
- DATA_1/nr_simmat_dc.txt
- DATA_1/nr_simmat_dg.txt
