# Supplementary material for: DASPfind: new efficient method to predict drug–target interactions
Source: J Cheminform. 2016 Mar 16;8:15. doi: 10.1186/s13321-016-0128-4 (PMC4793623; doi:10.1186/s13321-016-0128-4)
Supplement: Supplementary file 2 — 10.1186/s13321-016-0128-4 This contains DTI data sets named as: Nuclear Receptor, GPCR, Ion Channels, Enzyme, and DrugBank_approved. [file 13321_2016_128_MOESM2_ESM.zip › DATA_1/DrugBank_Approved_DrugIDs.txt]

DB00014
DB00035
DB00050
DB00091
DB00093
DB00104
DB00115
DB00116
DB00117
DB00118
DB00119
DB00120
DB00121
DB00122
DB00123
DB00125
DB00126
DB00127
DB00128
DB00129
DB00130
DB00131
DB00132
DB00133
DB00134
DB00135
DB00136
DB00137
DB00138
DB00139
DB00140
DB00141
DB00143
DB00144
DB00145
DB00146
DB00147
DB00148
DB00149
DB00150
DB00151
DB00152
DB00153
DB00154
DB00155
DB00156
DB00158
DB00159
DB00160
DB00161
DB00162
DB00163
DB00165
DB00166
DB00167
DB00168
DB00169
DB00170
DB00171
DB00172
DB00173
DB00174
DB00175
DB00176
DB00177
DB00178
DB00179
DB00180
DB00181
DB00182
DB00183
DB00184
DB00185
DB00186
DB00187
DB00188
DB00189
DB00190
DB00191
DB00192
DB00193
DB00194
DB00195
DB00196
DB00198
DB00199
DB00200
DB00201
DB00202
DB00203
DB00204
DB00205
DB00206
DB00207
DB00208
DB00209
DB00210
DB00211
DB00212
DB00213
DB00214
DB00215
DB00216
DB00217
DB00218
DB00219
DB00220
DB00221
DB00222
DB00223
DB00224
DB00225
DB00226
DB00227
DB00228
DB00229
DB00230
DB00231
DB00232
DB00233
DB00234
DB00235
DB00236
DB00237
DB00238
DB00239
DB00240
DB00241
DB00242
DB00243
DB00244
DB00245
DB00246
DB00247
DB00248
DB00249
DB00250
DB00251
DB00252
DB00253
DB00254
DB00255
DB00256
DB00257
DB00258
DB00259
DB00260
DB00261
DB00262
DB00263
DB00264
DB00265
DB00266
DB00267
DB00268
DB00270
DB00271
DB00272
DB00273
DB00274
DB00275
DB00276
DB00277
DB00278
DB00279
DB00280
DB00281
DB00282
DB00283
DB00284
DB00285
DB00286
DB00287
DB00288
DB00289
DB00290
DB00291
DB00292
DB00293
DB00294
DB00295
DB00296
DB00297
DB00298
DB00299
DB00300
DB00301
DB00302
DB00303
DB00304
DB00305
DB00306
DB00307
DB00308
DB00309
DB00310
DB00312
DB00313
DB00314
DB00315
DB00316
DB00317
DB00318
DB00319
DB00320
DB00321
DB00322
DB00323
DB00324
DB00325
DB00326
DB00327
DB00328
DB00330
DB00331
DB00332
DB00333
DB00334
DB00335
DB00336
DB00337
DB00338
DB00339
DB00340
DB00341
DB00343
DB00344
DB00345
DB00346
DB00347
DB00348
DB00349
DB00350
DB00351
DB00352
DB00353
DB00354
DB00355
DB00356
DB00357
DB00358
DB00359
DB00360
DB00361
DB00362
DB00363
DB00364
DB00366
DB00367
DB00368
DB00369
DB00370
DB00371
DB00373
DB00374
DB00375
DB00376
DB00377
DB00378
DB00379
DB00380
DB00381
DB00383
DB00384
DB00385
DB00387
DB00388
DB00389
DB00390
DB00391
DB00392
DB00393
DB00394
DB00395
DB00396
DB00397
DB00398
DB00399
DB00400
DB00401
DB00402
DB00403
DB00404
DB00405
DB00406
DB00407
DB00408
DB00409
DB00410
DB00411
DB00412
DB00413
DB00415
DB00417
DB00418
DB00419
DB00420
DB00421
DB00422
DB00423
DB00424
DB00425
DB00426
DB00427
DB00428
DB00429
DB00430
DB00431
DB00432
DB00433
DB00434
DB00435
DB00436
DB00437
DB00438
DB00440
DB00441
DB00442
DB00443
DB00444
DB00445
DB00446
DB00448
DB00449
DB00450
DB00451
DB00452
DB00453
DB00454
DB00455
DB00456
DB00457
DB00458
DB00459
DB00460
DB00461
DB00462
DB00464
DB00465
DB00467
DB00468
DB00469
DB00470
DB00471
DB00472
DB00473
DB00474
DB00475
DB00476
DB00477
DB00478
DB00479
DB00480
DB00481
DB00482
DB00483
DB00484
DB00485
DB00486
DB00487
DB00488
DB00489
DB00490
DB00491
DB00492
DB00493
DB00494
DB00495
DB00496
DB00497
DB00498
DB00499
DB00500
DB00501
DB00502
DB00503
DB00504
DB00507
DB00508
DB00509
DB00511
DB00512
DB00513
DB00514
DB00515
DB00516
DB00517
DB00518
DB00519
DB00520
DB00521
DB00523
DB00524
DB00525
DB00526
DB00527
DB00528
DB00529
DB00530
DB00531
DB00534
DB00535
DB00536
DB00537
DB00538
DB00539
DB00540
DB00541
DB00542
DB00543
DB00544
DB00545
DB00546
DB00547
DB00548
DB00549
DB00550
DB00551
DB00552
DB00553
DB00554
DB00555
DB00556
DB00557
DB00558
DB00559
DB00560
DB00561
DB00562
DB00563
DB00564
DB00565
DB00566
DB00567
DB00568
DB00569
DB00570
DB00571
DB00572
DB00573
DB00575
DB00576
DB00577
DB00578
DB00579
DB00581
DB00582
DB00583
DB00584
DB00585
DB00586
DB00587
DB00588
DB00589
DB00590
DB00591
DB00592
DB00593
DB00594
DB00595
DB00596
DB00597
DB00598
DB00599
DB00600
DB00601
DB00602
DB00603
DB00604
DB00605
DB00606
DB00607
DB00608
DB00609
DB00610
DB00611
DB00612
DB00613
DB00614
DB00615
DB00616
DB00617
DB00618
DB00619
DB00620
DB00621
DB00622
DB00623
DB00624
DB00625
DB00626
DB00627
DB00628
DB00629
DB00630
DB00631
DB00632
DB00633
DB00634
DB00635
DB00636
DB00637
DB00638
DB00639
DB00640
DB00641
DB00642
DB00643
DB00644
DB00645
DB00646
DB00647
DB00648
DB00649
DB00650
DB00651
DB00652
DB00653
DB00654
DB00655
DB00656
DB00657
DB00658
DB00659
DB00660
DB00661
DB00662
DB00663
DB00664
DB00665
DB00666
DB00667
DB00668
DB00669
DB00670
DB00671
DB00672
DB00673
DB00674
DB00675
DB00676
DB00677
DB00678
DB00679
DB00680
DB00681
DB00682
DB00683
DB00684
DB00685
DB00686
DB00687
DB00688
DB00689
DB00690
DB00691
DB00692
DB00693
DB00694
DB00695
DB00696
DB00697
DB00698
DB00699
DB00700
DB00701
DB00703
DB00704
DB00705
DB00706
DB00707
DB00708
DB00709
DB00710
DB00711
DB00712
DB00713
DB00714
DB00715
DB00716
DB00717
DB00718
DB00719
DB00720
DB00721
DB00722
DB00723
DB00724
DB00725
DB00726
DB00727
DB00728
DB00729
DB00730
DB00731
DB00732
DB00733
DB00734
DB00735
DB00736
DB00737
DB00738
DB00739
DB00740
DB00741
DB00742
DB00743
DB00744
DB00745
DB00746
DB00747
DB00748
DB00749
DB00750
DB00751
DB00752
DB00753
DB00754
DB00755
DB00756
DB00757
DB00758
DB00759
DB00760
DB00761
DB00762
DB00763
DB00764
DB00765
DB00766
DB00768
DB00769
DB00770
DB00771
DB00772
DB00773
DB00774
DB00775
DB00776
DB00777
DB00778
DB00779
DB00780
DB00781
DB00782
DB00783
DB00784
DB00786
DB00787
DB00788
DB00789
DB00790
DB00791
DB00792
DB00793
DB00794
DB00795
DB00796
DB00797
DB00798
DB00799
DB00800
DB00801
DB00802
DB00803
DB00804
DB00805
DB00806
DB00807
DB00808
DB00809
DB00810
DB00811
DB00812
DB00813
DB00814
DB00815
DB00816
DB00817
DB00818
DB00819
DB00820
DB00821
DB00822
DB00823
DB00824
DB00825
DB00826
DB00827
DB00828
DB00829
DB00830
DB00831
DB00832
DB00833
DB00834
DB00835
DB00836
DB00837
DB00838
DB00839
DB00841
DB00842
DB00843
DB00844
DB00845
DB00846
DB00847
DB00849
DB00850
DB00851
DB00852
DB00853
DB00854
DB00855
DB00856
DB00857
DB00858
DB00859
DB00860
DB00861
DB00862
DB00863
DB00864
DB00865
DB00866
DB00867
DB00868
DB00869
DB00870
DB00871
DB00872
DB00873
DB00874
DB00875
DB00876
DB00877
DB00878
DB00879
DB00880
DB00881
DB00882
DB00883
DB00884
DB00885
DB00887
DB00888
DB00889
DB00890
DB00891
DB00892
DB00894
DB00895
DB00896
DB00897
DB00898
DB00899
DB00900
DB00902
DB00903
DB00904
DB00905
DB00906
DB00907
DB00908
DB00909
DB00910
DB00911
DB00912
DB00913
DB00914
DB00915
DB00916
DB00917
DB00918
DB00919
DB00920
DB00921
DB00922
DB00923
DB00924
DB00925
DB00927
DB00928
DB00929
DB00930
DB00931
DB00932
DB00933
DB00934
DB00935
DB00936
DB00937
DB00938
DB00939
DB00940
DB00941
DB00942
DB00943
DB00944
DB00945
DB00946
DB00947
DB00948
DB00949
DB00950
DB00951
DB00952
DB00953
DB00954
DB00955
DB00956
DB00957
DB00958
DB00959
DB00960
DB00961
DB00962
DB00963
DB00964
DB00966
DB00967
DB00968
DB00969
DB00970
DB00971
DB00972
DB00973
DB00974
DB00975
DB00976
DB00977
DB00978
DB00979
DB00980
DB00981
DB00982
DB00983
DB00984
DB00985
DB00986
DB00987
DB00988
DB00989
DB00990
DB00991
DB00992
DB00993
DB00994
DB00995
DB00996
DB00997
DB00998
DB00999
DB01000
DB01001
DB01002
DB01003
DB01004
DB01005
DB01006
DB01007
DB01008
DB01009
DB01010
DB01011
DB01012
DB01013
DB01014
DB01015
DB01016
DB01017
DB01018
DB01019
DB01020
DB01021
DB01022
DB01023
DB01024
DB01025
DB01026
DB01028
DB01029
DB01030
DB01031
DB01032
DB01033
DB01034
DB01035
DB01036
DB01037
DB01039
DB01040
DB01041
DB01042
DB01043
DB01044
DB01045
DB01046
DB01047
DB01048
DB01049
DB01050
DB01051
DB01053
DB01054
DB01055
DB01056
DB01057
DB01058
DB01059
DB01060
DB01061
DB01062
DB01063
DB01064
DB01065
DB01066
DB01067
DB01068
DB01069
DB01070
DB01071
DB01072
DB01073
DB01074
DB01075
DB01076
DB01077
DB01078
DB01080
DB01081
DB01082
DB01083
DB01084
DB01085
DB01086
DB01087
DB01088
DB01089
DB01090
DB01091
DB01092
DB01093
DB01094
DB01095
DB01096
DB01097
DB01098
DB01099
DB01100
DB01101
DB01102
DB01103
DB01104
DB01105
DB01106
DB01107
DB01108
DB01109
DB01110
DB01111
DB01112
DB01113
DB01114
DB01115
DB01116
DB01117
DB01118
DB01119
DB01120
DB01121
DB01122
DB01123
DB01124
DB01125
DB01126
DB01127
DB01128
DB01129
DB01130
DB01131
DB01132
DB01133
DB01135
DB01136
DB01137
DB01138
DB01139
DB01140
DB01141
DB01142
DB01143
DB01144
DB01145
DB01146
DB01147
DB01148
DB01149
DB01150
DB01151
DB01153
DB01154
DB01155
DB01156
DB01157
DB01158
DB01159
DB01160
DB01161
DB01162
DB01164
DB01165
DB01166
DB01167
DB01168
DB01169
DB01170
DB01171
DB01172
DB01173
DB01174
DB01175
DB01176
DB01177
DB01178
DB01179
DB01180
DB01181
DB01182
DB01183
DB01184
DB01185
DB01186
DB01187
DB01188
DB01189
DB01190
DB01191
DB01192
DB01193
DB01194
DB01195
DB01196
DB01197
DB01198
DB01199
DB01200
DB01201
DB01202
DB01203
DB01204
DB01205
DB01206
DB01207
DB01208
DB01209
DB01210
DB01211
DB01212
DB01213
DB01214
DB01215
DB01216
DB01217
DB01218
DB01219
DB01220
DB01221
DB01222
DB01223
DB01224
DB01226
DB01227
DB01228
DB01229
DB01231
DB01232
DB01233
DB01234
DB01235
DB01236
DB01237
DB01238
DB01239
DB01240
DB01241
DB01242
DB01243
DB01244
DB01245
DB01246
DB01247
DB01248
DB01249
DB01250
DB01251
DB01252
DB01253
DB01254
DB01255
DB01256
DB01259
DB01260
DB01261
DB01262
DB01263
DB01264
DB01265
DB01267
DB01268
DB01273
DB01274
DB01275
DB01280
DB01282
DB01283
DB01288
DB01289
DB01291
DB01294
DB01295
DB01296
DB01297
DB01298
DB01299
DB01301
DB01303
DB01319
DB01320
DB01321
DB01324
DB01325
DB01326
DB01327
DB01328
DB01329
DB01330
DB01331
DB01332
DB01333
DB01336
DB01337
DB01338
DB01339
DB01340
DB01342
DB01344
DB01346
DB01347
DB01348
DB01349
DB01351
DB01352
DB01353
DB01354
DB01355
DB01356
DB01357
DB01359
DB01361
DB01362
DB01364
DB01365
DB01366
DB01367
DB01369
DB01370
DB01375
DB01377
DB01380
DB01382
DB01384
DB01390
DB01392
DB01393
DB01394
DB01395
DB01396
DB01397
DB01398
DB01399
DB01400
DB01401
DB01403
DB01406
DB01407
DB01408
DB01409
DB01410
DB01411
DB01412
DB01413
DB01414
DB01415
DB01416
DB01418
DB01419
DB01420
DB01421
DB01422
DB01423
DB01424
DB01425
DB01426
DB01427
DB01428
DB01429
DB01430
DB01431
DB01433
DB01435
DB01436
DB01437
DB01438
DB01440
DB01452
DB01463
DB01466
DB01482
DB01489
DB01501
DB01511
DB01544
DB01545
DB01550
DB01551
DB01553
DB01558
DB01559
DB01567
DB01576
DB01577
DB01578
DB01579
DB01580
DB01581
DB01582
DB01583
DB01586
DB01587
DB01588
DB01589
DB01590
DB01591
DB01592
DB01593
DB01594
DB01595
DB01597
DB01598
DB01599
DB01600
DB01601
DB01602
DB01603
DB01604
DB01605
DB01606
DB01607
DB01608
DB01609
DB01610
DB01611
DB01612
DB01613
DB01614
DB01615
DB01616
DB01618
DB01619
DB01620
DB01621
DB01622
DB01623
DB01624
DB01625
DB01626
DB01627
DB01628
DB01656
DB01764
DB02187
DB02300
DB02546
DB02638
DB02703
DB02959
DB03147
DB03166
DB03255
DB04552
DB04570
DB04571
DB04572
DB04573
DB04574
DB04575
DB04711
DB04786
DB04794
DB04835
DB04837
DB04838
DB04839
DB04840
DB04841
DB04842
DB04843
DB04844
DB04845
DB04855
DB04861
DB04865
DB04868
DB04876
DB04877
DB04878
DB04880
DB04890
DB04894
DB04896
DB04898
DB04911
DB04920
DB04930
DB04938
DB04942
DB04946
DB04948
DB04953
DB04967
DB05013
DB05039
DB05109
DB05245
DB05246
DB05260
DB05265
DB05266
DB05271
DB05294
DB05389
DB05521
DB05630
DB05812
DB06144
DB06147
DB06148
DB06150
DB06151
DB06155
DB06196
DB06201
DB06203
DB06204
DB06207
DB06209
DB06210
DB06212
DB06213
DB06216
DB06218
DB06228
DB06237
DB06255
DB06262
DB06267
DB06268
DB06274
DB06287
DB06288
DB06290
DB06292
DB06335
DB06402
DB06439
DB06589
DB06590
DB06594
DB06605
DB06616
DB06623
DB06637
DB06663
DB06684
DB06689
DB06691
DB06694
DB06695
DB06696
DB06697
DB06698
DB06699
DB06700
DB06701
DB06702
DB06703
DB06704
DB06705
DB06706
DB06707
DB06708
DB06709
DB06710
DB06711
DB06712
DB06713
DB06714
DB06715
DB06716
DB06717
DB06718
DB06723
DB06725
DB06729
DB06730
DB06738
DB06751
DB06766
DB06768
DB06770
DB06771
DB06772
DB06775
DB06777
DB06781
DB06782
DB06795
DB06800
DB06802
DB06803
DB06804
DB06809
DB06810
DB06811
DB06813
DB06817
DB06827
DB07402
DB08604
DB08792
DB08795
DB08796
DB08797
DB08798
DB08799
DB08800
DB08801
DB08802
DB08803
DB08804
DB08806
DB08807
DB08808
DB08810
DB08811
DB08815
DB08816
DB08819
DB08820
DB08822
DB08823
DB08824
DB08826
DB08827
DB08828
DB08834
DB08835
DB08842
DB08847
DB08860
DB08864
DB08865
DB08866
DB08868
DB08871
DB08873
DB08874
DB08877
DB08881
DB08882
DB08884
DB08887
DB08889
DB08890
DB08893
DB08894
DB08896
DB08897
DB08899
DB08901
DB08903
DB08905
DB08906
DB08907
DB08908
DB08909
DB08910
DB08911
DB08912
DB08913
DB08916
DB08918
DB08924
DB08928
DB08930
DB08932
DB08933
DB08934
DB08936
DB08941
DB08943
DB08944
DB08946
DB08947
DB08954
DB08957
DB08958
DB08965
DB08966
DB08967
DB08968
DB08970
DB08971
DB08974
DB08976
DB08979
DB08981
DB08982
DB08983
DB08984
DB08987
DB08990
DB08991
DB08992
DB08993
DB08994
DB08995
DB08996
DB08998
DB09000
DB09002
DB09003
DB09006
DB09008
DB09009
DB09014
DB09015
DB09016
DB09017
DB09018
DB09019
DB09020
DB09021
DB09028
