# Supplementary material for: DASPfind: new efficient method to predict drug–target interactions
Source: J Cheminform. 2016 Mar 16;8:15. doi: 10.1186/s13321-016-0128-4 (PMC4793623; doi:10.1186/s13321-016-0128-4)
Supplement: Supplementary file 2 — 10.1186/s13321-016-0128-4 This contains DTI data sets named as: Nuclear Receptor, GPCR, Ion Channels, Enzyme, and DrugBank_approved. [file 13321_2016_128_MOESM2_ESM.zip › DATA_1/DrugBank_Approved_protIDs.txt]

P45059
P19113
P35228
P06737
P48728
Q9P0X4
P30542
P00519
P12319
P00451
P23219
P35626
P0A7V8
P21728
P12461
Q9BZW2
P35916
P51168
P02452
Q9H4B7
O95363
P17948
Q9UPY5
Q9BTZ2
P06213
P0A560
O60931
P04049
Q9Y285
Q9Y234
P12259
O00764
P24530
P20309
P30613
Q9H2X9
P00734
P30273
P13716
P14060
O43246
P64143
P48167
P61889
P06818
P14780
P26439
P13674
P21554
P30556
P49591
P34995
P11836
P29475
P24752
Q07869
Q9HCC0
P51843
P10912
Q9UDX3
P00492
P28702
Q9Y600
P12277
P31358
Q13639
P02792
P42357
Q02809
P14618
Q12809
Q969P6
P11229
Q9Y289
P34972
Q8N8R3
P11177
Q9NS75
P17707
Q9BYV1
P44469
P35610
O76082
P13688
P51606
Q9H244
P25021
P06746
P06149
P07741
P06864
Q16647
Q05940
O95477
Q49184
P17752
P72030
P03372
P08192
P08700
Q04828
P0A7X3
P24046
P69905
P10275
P05091
P22888
Q8WY07
P09172
Q9Y4W6
Q9UHW9
P35498
P0A3M5
P07437
P13631
P21918
Q9H3N8
P36888
Q9Y697
P51649
Q16857
O00180
Q9NYK1
Q99720
Q9H3S4
P0A7R5
P50747
P00387
Q02218
P15692
P20132
P37288
P48506
P49916
Q9UHI7
P12532
P08588
O95298
O15403
P31040
Q9Y5Y9
P36021
P23786
P00367
O76074
P48637
P0A674
P45381
P07814
Q8WTV0
P37088
Q9UI33
P14061
O15374
Q14524
Q15046
P18858
Q9Y619
Q13564
P30968
Q15031
P09619
P10826
Q09428
O95069
P00747
P30825
P37231
P00742
Q9UBS5
P98194
P08243
P16083
P12821
P26640
P32322
P07327
P23381
P54710
P54577
P55157
P10613
P26639
O75746
Q15758
P20061
P06858
P05121
P29275
P10109
P10415
P08912
P09917
P30531
P00491
P14679
P80404
Q9Y478
P10745
O76054
P0A8V2
Q9BXI2
P15291
P49902
P35354
P29474
Q04771
P08473
P00915
P13995
Q08828
P00797
P14207
P07766
Q9Y666
Q9UJS0
P0A7S3
P01008
P55011
P16502
P10875
Q99624
P05089
P08913
Q5T1J1
P08908
P34897
P30518
P49588
Q13258
P06715
P09455
P00807
Q02641
P31153
P00480
P04293
O14727
P46098
P24024
P10828
P21549
P47872
Q8IVH4
P00918
P35520
P04818
P23921
P08620
P49286
P28845
P00374
P34896
P0A5Y6
P08709
P18314
Q9UDX4
Q9BXJ7
P25098
P18825
P08546
P05093
P16471
P39086
P50440
P20648
Q9NR19
P19801
P78348
P33765
Q96I99
O00555
Q9UM73
O95907
Q9Y2Z4
P00740
Q05586
P43700
P43116
P35968
Q969G6
P54368
Q14749
Q9UKG9
Q06203
P48029
P49069
P04070
P47869
Q02127
P00505
P25103
P48551
O15375
P23945
Q9GZT4
P21917
P60880
P54802
Q16719
P41595
P08246
Q8TE23
O15399
P26440
Q53I07
P02794
P00325
P32238
P38435
P11926
P08173
P50416
Q00266
P13196
P17540
Q9GZZ6
P19793
O75311
O15554
Q14626
Q13224
P62158
P55017
P41143
P04083
Q9UN76
P04181
P22303
P31749
P43702
Q13936
P30988
P23415
P10398
P42684
Q14432
Q96Q40
P08514
O60669
O15269
P35367
O15528
P29466
Q96RQ3
Q13183
Q96A70
O15427
Q9UIC8
P28223
P30872
P10721
Q14957
P32754
Q96EY8
P22413
Q9QNF7
P37023
P30939
P0A7Z4
Q9H252
Q99460
O95665
P00326
Q08129
P38484
P0A749
O60706
Q13200
P31644
P66010
P43119
P28566
Q16739
P48169
P43007
Q03154
Q8IYQ7
O43497
P30049
P23975
Q07343
P02919
P15382
P16473
P41252
P05165
Q9Y5K3
P51172
P43155
P51170
P00582
P01130
P35348
Q13621
P03886
P07202
P41180
P02787
P04626
O94788
P06478
P48039
P20701
P54687
O75600
P28329
P04424
P25101
P34903
Q15274
P47871
Q12797
P17174
O14646
P28335
O60391
P22748
Q7Z2H8
P02671
P18405
P05166
P09884
P22891
P00363
Q12791
P00352
Q05486
P16066
P06401
P0A6R0
P08172
Q9NSD9
P52569
P13922
P29166
P14778
Q9NWM0
Q14353
Q04609
Q16878
Q92781
P18089
P45954
P04035
P35368
Q8XJ01
Q14534
O43772
P35462
P47895
P11485
P31213
P02918
P13612
P72059
P42330
Q8NBN7
P03200
P30043
P06126
P12235
Q9UP95
Q9UKU7
P48507
O43776
O95865
P43088
Q8WWT9
Q08210
O60294
P07101
P49585
P11586
P23378
Q5L2G3
P17117
P52895
P18031
P12236
Q02643
Q13085
Q9NP56
P15509
P68871
P21430
Q9Y233
P41145
P09252
P15056
Q8TDS4
P30085
P33121
P42261
Q8TCU5
P08253
P48048
P87066
Q01959
P00390
P34969
P14784
P41439
P49788
P19235
P47712
P01589
P28221
O15270
P17181
P10276
O90777
P36896
Q9NYX4
P24298
P08235
P53985
P00966
P51787
Q9UG56
P20138
Q16671
Q13131
Q16515
Q06432
Q9Y257
P26676
P16233
P04278
P13843
P10827
O14842
P05230
P50859
P54289
P17735
P07550
P62942
Q8NFJ5
P11498
Q9NS40
Q05932
P49589
O00763
O95342
P01375
Q9Y271
Q13946
P48443
Q14654
P05141
P12314
P15260
P68344
Q9BQB6
P06732
P25100
Q14181
Q03405
P06729
O15382
P12268
Q99884
P02818
P14868
Q96NR8
Q96C36
P15538
P05023
P0A6J8
Q99707
P30536
P09622
Q15822
P21817
P12081
P11388
P0A7J6
P24228
P23416
Q9NUB1
P15121
P21802
P31645
O43681
P01178
P19634
P00439
P14416
Q9H015
P78540
P21731
Q12879
P20839
P16219
Q9UBK8
Q16445
P51788
O94760
P00533
P07003
Q9P2J5
P35372
Q07912
P47901
O43741
P05546
P14324
P22033
P11473
Q09470
P40261
P33527
P12271
Q5T6L4
Q9UHI5
P42971
P32929
Q92731
Q99062
P04150
P14867
P28222
P0AFI2
P0AES6
P0AAI5
P0A953
Q9UHC9
P0AC13
P41972
P77390
Q9L888
P09488
Q9Y2Q3
Q16772
P21266
O15217
Q03013
Q7RTV2
P09211
P78417
P07203
P18283
P30711
O43708
O75715
P22352
O95954
Q13002
P42262
P42263
P49019
O43451
P12931
P06241
P07947
P29317
P06239
Q9A1X4
P30559
Q93088
P42081
P33681
Q01718
P43681
P17787
P16234
P07333
P27487
P01031
O60664
P43220
P08069
O60894
O60895
O60896
O95180
P14770
Q16568
Q02750
Q14289
P05771
P17812
Q16850
P10253
P02741
Q9NSA0
P29972
Q9UKV0
P22102
Q99584
P16410
O60427
P19440
P51692
P26358
P00749
P10696
O43526
P22557
O95237
O75015
P30044
P12724
P01023
P51681
Q99519
P08581
P62993
P05231
P61073
P03956
P28482
P29274
P25116
P08174
P27169
P02760
O75891
O60494
P48067
P07339
P98164
P07225
P01579
P50406
P01189
Q6W5P4
P20333
P49888
P01133
P27986
O75469
P16220
P49327
Q12882
Q04760
Q9BZV2
P52788
O95831
P45452
P10646
Q9Y5N1
P05120
P17936
P11387
P17405
P04062
P16860
P29074
Q9BYF1
O14732
P01137
P32418
P51580
O14756
Q7L0J3
P21462
O60488
P20594
P41250
Q9Y275
Q9Y2Q0
Q16853
Q03181
P99999
P27824
P13945
P62937
P09038
O43923
P03951
Q8NER1
P63316
P06850
P24385
P48549
P60568
P48051
P98160
P08183
Q02817
P26951
P04629
P05412
P05107
O94956
P04275
Q96RJ0
P11168
P13500
P01584
P43005
P27361
P49841
Q4U2R8
P04004
Q92887
P61278
P24941
P16581
P05164
O60733
P15144
P59768
Q15111
P05362
P19838
P01374
P00750
P23297
P06870
Q9UM07
O95573
P01138
P17302
P21589
P11021
P48651
P11137
O43519
P04156
P16070
P19320
P08254
Q16873
P02649
P07900
O75762
P16870
Q08345
P08697
P01100
Q13126
P02776
Q07837
Q14500
P17252
P27815
P36969
P00450
Q15858
P16455
P48745
P16444
P48061
P07204
P29218
O14920
P05106
P32239
P16109
Q9UNN8
P42574
O60603
P14625
O60760
P45844
P78559
P07355
Q9NR96
P14410
P04271
P13726
P02751
P22894
P14735
P15559
Q08257
Q7Z2W7
P28161
P25815
P41594
O15530
P13569
P39900
P08100
P22455
P80511
P04040
P05113
P24300
Q05603
P22637
P50870
P31939
P00183
P00720
P11309
P08519
Q08499
P40859
P12256
Q71U36
Q08881
P00953
P43133
P15555
P37063
P00811
Q54873
P68371
O05783
P68366
P30405
P03176
Q9WYT0
Q13509
P08631
P05193
P68638
P49773
P83223
P00438
P09871
P50579
P00484
P20586
P24093
P12676
P28593
P62594
O31616
Q9BY41
P51512
P14555
O43570
Q9Y5Y6
P09960
P46925
P33673
P39662
P37747
P07477
P11310
P0A6E4
O24990
Q96RI1
Q56839
P09546
P13551
P62580
Q16775
Q9RVD6
P24557
Q92947
P42593
P61497
Q16881
P0C278
P0AEK4
P0AF12
P0AD63
P0AEB2
P0AEZ1
P0A9P4
Q99250
Q9NY46
P35499
O00408
P0C0X1
P0C0X2
P62508
P21964
P11511
P02675
P02679
P00736
P02745
P02746
P02747
P08637
P12318
P31994
P31995
P31785
P05452
P05787
P27797
Q07954
P05154
P14543
P13727
P32927
P34741
O14832
P07307
P49257
Q8NI22
P01906
P06400
P16519
P29120
Q16270
Q96C24
P05981
O14786
P02461
P11362
P22607
O95838
P23763
P63027
Q8N9I0
Q01362
P02458
P08123
P35237
Q96LZ3
P35346
O94903
P20711
Q2TU84
Q53ET4
Q8IUZ5
Q8TD30
Q9UGI5
Q9Y4U1
P42898
Q96DP5
O14939
P06276
Q13393
Q8TCT1
P09210
O00469
O00519
O60568
P27338
O75936
P21397
P19021
Q32P28
Q6N063
P47989
Q6NS38
Q8IVL5
Q8IVL6
Q8N543
Q96KS0
Q96Q83
P00813
Q9BY66
Q9GZT9
P48544
Q9H6Z9
Q9NVH6
Q9NXG6
P22234
Q00975
P27708
P30520
Q6PI48
Q7L266
Q8N142
Q96HD9
O95190
Q9UMX2
P15104
O95864
Q9GZR5
Q9H2M3
P82251
O14521
O15460
P21912
P53597
P55809
Q99643
Q9BXA5
Q9BYC2
Q9P2R7
Q9UBX3
O60512
O60513
O60909
Q9UJ70
Q9UK23
O14880
O95881
P08263
P10620
P10768
P35754
P46439
P59796
Q6NSD4
Q8TED1
Q96SL4
Q99735
Q9H4Y5
Q9NS18
P49619
Q16760
Q9BVG9
Q9NXE4
Q9NY59
P23434
Q14032
Q14330
Q6IB77
Q8WU03
Q969I3
Q9H598
Q9P0Z9
Q9Y345
Q9UGM6
Q9HA77
Q6TGC4
Q9ULC6
Q9ULW8
Q9Y2J8
Q9BW92
Q5JTZ9
O75911
Q6NUM9
Q8TC12
Q9HBH5
Q9NYR8
P23743
P62714
P67775
O43766
Q9NSE4
Q8N0U8
O43272
O43447
P23284
P45877
Q13427
Q4W8W1
Q7L3T8
Q96EM0
Q96I59
O75899
P36544
Q9UGM1
P18505
P28472
P47870
P20618
P28074
P49721
P03198
Q9F0I5
Q08493
Q08289
Q13698
O00305
O60840
P54284
Q01668
Q27738
P52647
P20815
P10635
P16435
Q13547
Q92769
O15379
Q9UBN7
Q16665
P43115
P51800
P42336
O00459
Q92569
P78527
P42345
Q00653
P0A0K8
P14677
P0AD68
Q9NY47
O43525
P56696
Q9NR82
P41231
O00329
P42338
O60674
P07949
P27695
P04229
Q05655
P49146
Q8NFA2
Q02880
P17342
Q69600
P09467
Q9H228
P50135
Q16790
Q15842
O00206
O14746
P31350
P08729
P61177
P60725
P21796
P45880
Q9Y277
P0AEB3
O14717
Q52437
P37062
P09063
Q9LAG2
P08684
P04746
Q8MU52
P94692
P23141
Q8RLY5
P17802
Q7SID9
Q9BY49
Q5SL87
O67135
P27707
P96558
P08887
Q9Z4P0
P24232
Q06319
Q9AGP8
P21890
P38038
Q44532
P18925
Q888A4
P00914
P05327
P10902
P77967
P08373
P61432
Q9RA47
P16640
O53355
O06934
P55792
P09788
P19480
Q51225
Q94655
Q47PU3
P07771
Q72JJ3
Q9KIE5
P14218
P35340
P58558
P28861
Q9RC23
P53608
Q9S427
P49763
Q9Y691
Q9Y3R4
P07998
Q01064
P0AFU8
Q9NXA8
Q7L5Y9
Q86VB7
Q02763
P04637
Q15759
Q04707
P33151
Q8NET8
P50052
Q4ZHU6
Q693P7
P40238
P01024
P04234
P09693
P20963
P25963
P10636
P27816
P28908
P01730
P52333
P25092
Q03431
P30411
O14788
Q9NR97
P35408
P27907
P30874
P32745
O60779
P17538
P05108
O60656
P55263
P19099
P20813
P25024
P46597
Q92753
P11678
P18545
Q13956
Q9HCR9
P52209
Q8N8N7
Q9Y5Y4
Q8IZS8
Q6TME4
P54750
P02585
Q13332
P23469
P38606
O95749
P62745
Q95460
P05556
P06756
C1KC03
P33402
P0AD65
Q9Y2I1
O14649
Q9NPC2
P30926
P32297
P30532
Q15825
Q05901
P12104
P18507
Q8N1C3
Q99928
P78334
O00591
Q9UN88
P28476
O14764
A9UF02
P29034
Q9NZV8
Q9UK17
Q16620
P51857
Q7LG56
Q07864
P56282
Q9NR33
Q9NRF9
Q53707
A8MPY1
P07098
P08149
Q60FT7
P11717
P0A3M6
P07451
P35218
Q9Y2D0
P23280
P43166
P35219
Q9NS85
O75493
Q8N1Q1
Q9ULX7
Q07699
O60939
Q9NY72
Q8IWT1
Q8TCC7
P60723
P49228
Q5SHN7
P08506
Q07806
Q9X6W0
Q70KI2
P09238
P09237
P24347
P50281
P51511
Q9ULZ9
Q99542
O60882
Q8N119
O75900
Q9Y5R2
Q9NPA2
Q9NRE1
Q9H306
Q9H239
P0A8T7
P0AG59
P0A7S9
P0A7U3
Q9UJT1
Q9UJT0
P23258
O60658
O95263
Q96RD7
P44345
P35869
P76577
P72524
P0A4L9
P72525
Q59961
P61626
Q9NZK7
P24666
P21281
P39023
P06310
O67854
P0A0N4
P04054
Q9H169
Q91RS4
Q15067
P14920
P23458
Q89ZI2
Q8DR59
P07948
Q58L87
P78362
Q7CRA4
P09848
B0Q840
Q6GI75
P26447
Q13555
Q16558
Q9NPA1
Q86W47
Q92952
Q9H2S1
Q9UGI6
Q02768
P0AFI5
O25608
P01920
P22570
P20645
P09250
P22459
Q9UHQ9
O14594
P78352
Q96RQ9
Q86YB8
P55789
P13611
O75908
Q53H96
Q75Y35
Q8DNB6
B8DCL9
B8DD61
Q51504
Q9X6V3
P72161
P0ADY7
P0A7V3
P0A7W7
P02359
Q2FGH1
O15111
Q65HB5
P0C002
P53848
Q99835
Q99456
P02708
P11230
Q07001
P07510
Q04844
Q04782
A2QLK4
Q92206
P31327
P00748
P54219
Q92637
P0C0L4
P0C0L5
P47898
P01106
Q14697
Q8TET4
B0B3C9
O75330
P49190
Q9UQQ2
P16389
P22001
P22460
P17658
Q96RP8
Q16322
Q14721
Q92953
P48547
Q96PR1
Q14003
Q9NSA2
Q13882
Q18BX5
P01583
P18510
P49765
P28065
P40306
P28062
Q16832
P42685
P11274
P36507
Q9Y2U5
Q5XXA6
P13423
P20276
P31639
P13866
Q96SW2
Q14145
P57059
Q8NG66
P53667
Q15303
F1L7U3
Q9HAB3
Q72547
Q72874
Q7ZJM1
O95264
Q8WXA8
Q70Z44
A5X5Y0
P08686
Q13315
P51812
Q15125
O95644
P02763
P19652
P08909
Q9H8P0
Q02156
P05129
P41743
Q04759
Q05513
O00264
Q01118
Q9UQD0
P04839
P13498
P14598
P19878
Q15080
P63000
P15153
P78508
Q9UNX9
Q99712
P54646
P54619
Q9UGJ0
Q9UGI9
Q14643
Q14571
Q14573
Q14123
Q13370
P51160
O76083
P16499
P35913
P18846
P15336
P18847
P18848
Q9Y2D1
P18850
P17544
Q8WYK2
Q07021
P10915
Q96S86
Q86UW8
Q14520
Q9BZV3
Q5JVS0
Q6UX15
Q8WWQ8
Q06AK7
P98066
