# Supplementary material for: DASPfind: new efficient method to predict drug–target interactions
Source: J Cheminform. 2016 Mar 16;8:15. doi: 10.1186/s13321-016-0128-4 (PMC4793623; doi:10.1186/s13321-016-0128-4)
Supplement: Supplementary file 2 — 10.1186/s13321-016-0128-4 This contains DTI data sets named as: Nuclear Receptor, GPCR, Ion Channels, Enzyme, and DrugBank_approved. [file 13321_2016_128_MOESM2_ESM.zip › DATA_1/DrugBank_Approved_simmat_dc.txt]

1	0.34146	0.544	0.1579	0.3252	0.32787	0.26027	0.18269	0.073684	0.13462	0.021053	0.072917	0.091837	0.053763	0.052083	0.061856	0.040404	0.082474	0.020408	0.041667	0.052083	0.096154	0.07767	0.031579	0.041667	0.094737	0.14151	0.090164	0.039604	0.020619	0.15686	0.081633	0.09901	0.06422	0.010526	0.14286	0.072917	0.041667	0.052632	0.11579	0.020833	0.11224	0.11111	0.086538	0.072917	0.03125	0.18269	0.07619	0.021053	0.042105
0.34146	1	0.32331	0.21374	0.825	0.43564	0.27481	0.19101	0.0625	0.12222	0.025641	0.10256	0.11111	0.025316	0.063291	0.10256	0.036145	0.11392	0.024691	0.050633	0.076923	0.089888	0.093023	0.025316	0.0375	0.11539	0.14286	0.06422	0.047619	0.025	0.10989	0.072289	0.13253	0.076087	0.012821	0.13187	0.061728	0.050633	0.0375	0.1125	0.025316	0.10843	0.10753	0.10345	0.088608	0.025	0.19101	0.090909	0.012658	0.025
0.544	0.32331	1	0.12651	0.27007	0.27206	0.21875	0.13559	0.056075	0.12174	0.028571	0.065421	0.044248	0.048077	0.046729	0.075472	0.036364	0.09434	0.018349	0.037383	0.046729	0.086957	0.079646	0.028302	0.037383	0.084906	0.1	0.066667	0.035714	0.018519	0.12174	0.083333	0.089286	0.058333	0.009434	0.10084	0.065421	0.04717	0.04717	0.083333	0.018692	0.10092	0.082645	0.087719	0.075472	0.028037	0.12605	0.068966	0.018868	0.037736
0.1579	0.21374	0.12651	1	0.16296	0.2093	0.17881	0.063636	0.021277	0.066667	0.011111	0.021053	0.074468	0.057471	0.032609	0.031915	0.031915	0.064516	0.021739	0.032967	0.021505	0.038462	0.09375	0.022222	0.032967	0.031579	0.13861	0.14414	0.042105	0.01087	0.076923	0.06383	0.05	0.078431	0.011236	0.12871	0.031915	0.021739	0.044444	0.020408	0.022222	0.05102	0.11765	0.091837	0.031915	0.033333	0.035398	0.091837	0.022472	0.033333
0.3252	0.825	0.27007	0.16296	1	0.43	0.25	0.1954	0.064103	0.11236	0.026316	0.10526	0.11392	0.025974	0.078947	0.063291	0.02439	0.11688	0.025316	0.065789	0.078947	0.079545	0.10843	0.025974	0.038462	0.089744	0.13333	0.045872	0.04878	0.025641	0.1	0.060976	0.1358	0.077778	0.026667	0.12222	0.05	0.025316	0.038462	0.11539	0.025974	0.097561	0.097826	0.11905	0.090909	0.025641	0.18182	0.093023	0.012987	0.025641
0.32787	0.43564	0.27206	0.2093	0.43	1	0.20588	0.19767	0.078947	0.16667	0.026667	0.12162	0.12987	0.054054	0.08	0.064103	0.064103	0.11842	0.038961	0.066667	0.065789	0.11905	0.096386	0.04	0.052632	0.12	0.13483	0.066038	0.0625	0.025974	0.19512	0.11688	0.12346	0.090909	0.027027	0.1236	0.077922	0.038961	0.066667	0.14667	0.04	0.12658	0.11111	0.10714	0.077922	0.053333	0.19767	0.094118	0.026667	0.053333
0.26027	0.27481	0.21875	0.17881	0.25	0.20588	1	0.11607	0.04	0.15385	0.020619	0.05	0.09	0.052632	0.040404	0.039604	0.060606	0.091837	0.02	0.040816	0.061856	0.16	0.07619	0.030928	0.040816	0.049505	0.16038	0.14407	0.038835	0.020202	0.13207	0.048544	0.086538	0.092593	0.010309	0.1619	0.071429	0.030303	0.040816	0.069307	0.020408	0.09901	0.12963	0.084906	0.060606	0.030612	0.096491	0.064815	0.020619	0.030612
0.18269	0.19101	0.13559	0.063636	0.1954	0.19767	0.11607	1	0.19444	0.28261	0.11765	0.25714	0.23077	0.054054	0.2	0.22222	0.047619	0.15	0.24242	0.20588	0.23529	0.14583	0.13043	0.14706	0.17143	0.28571	0.087719	0.027778	0.27778	0.21212	0.28261	0.11905	0.33333	0.14	0.12121	0.089286	0.12821	0.13889	0.17143	0.27027	0.14706	0.25	0.051724	0.125	0.25714	0.14286	0.77778	0.125	0.11765	0.14286
0.073684	0.0625	0.056075	0.021277	0.064103	0.078947	0.04	0.19444	1	0.26667	0.21429	0.64286	0.17391	0.058824	0.4	0.35294	0.095238	0.086957	0.42857	0.42857	0.4	0.13333	0.14815	0.5	0.42857	0.6	0.051282	0	0.31579	0.26667	0.11765	0.083333	0.24	0.2	0.33333	0.052632	0.21053	0.25	0.42857	0.52941	0.5	0.20833	0.025641	0.13793	0.35294	0.35714	0.22857	0.13793	0.41667	0.35714
0.13462	0.12222	0.12174	0.066667	0.11236	0.16667	0.15385	0.28261	0.26667	1	0.13793	0.25806	0.22857	0.096774	0.27586	0.25806	0.11429	0.13889	0.2	0.28571	0.27586	0.5625	0.175	0.21429	0.28571	0.29032	0.16326	0.078125	0.24242	0.12903	0.25581	0.13514	0.20513	0.18182	0.14286	0.16667	0.18182	0.16129	0.24138	0.3125	0.21429	0.28571	0.098039	0.16667	0.25806	0.25	0.31111	0.16667	0.17857	0.2069
0.021053	0.025641	0.028571	0.011111	0.026316	0.026667	0.020619	0.11765	0.21429	0.13793	1	0.2	0.1579	0.083333	0.23077	0.2	0	0	0.25	0.25	0.33333	0	0.18182	0.3	0.36364	0.1875	0.028571	0.021277	0.17647	0.27273	0.03125	0.16667	0.18182	0.14815	0.375	0.029412	0.058824	0.36364	0.36364	0.16667	0.3	0.043478	0.029412	0.16667	0.28571	0.4	0.11765	0.16667	0.5	0.4
0.072917	0.10256	0.065421	0.021053	0.10526	0.12162	0.05	0.25714	0.64286	0.25806	0.2	1	0.16667	0.055556	0.375	0.33333	0.090909	0.083333	0.4	0.4	0.375	0.12903	0.14286	0.46154	0.4	0.78571	0.05	0	0.3	0.25	0.11429	0.08	0.23077	0.19355	0.30769	0.051282	0.14286	0.23529	0.4	0.58823	0.46154	0.2	0.025	0.13333	0.33333	0.33333	0.25714	0.13333	0.38461	0.33333
0.091837	0.11111	0.044248	0.074468	0.11392	0.12987	0.09	0.23077	0.17391	0.22857	0.1579	0.16667	1	0.095238	0.3	0.27273	0.076923	0.15385	0.19048	0.31579	0.2381	0.11429	0.24138	0.21053	0.25	0.16	0.15	0.054545	0.2	0.26316	0.075	0.033333	0.2	0.13889	0.23529	0.15385	0.037037	0.19048	0.19048	0.14815	0.21053	0.13333	0.071429	0.22581	0.27273	0.14286	0.17073	0.1875	0.1579	0.14286
0.053763	0.025316	0.048077	0.057471	0.025974	0.054054	0.052632	0.054054	0.058824	0.096774	0.083333	0.055556	0.095238	1	0.13333	0.11765	0.11765	0.10526	0.066667	0.14286	0.13333	0.071429	0.125	0.16667	0.23077	0.11111	0.15625	0.088889	0.05	0.15385	0.13333	0.1579	0.08	0.10345	0.090909	0.16129	0.1875	0.14286	0.23077	0.047619	0.076923	0.25	0.125	0.11539	0.11765	0.15385	0.054054	0.11539	0.083333	0.15385
0.052083	0.063291	0.046729	0.032609	0.078947	0.08	0.040404	0.2	0.4	0.27586	0.23077	0.375	0.3	0.13333	1	0.69231	0.1	0.26316	0.46154	0.72727	0.66667	0.064516	0.30435	0.54546	0.58333	0.35294	0.11111	0	0.5	0.28571	0.088235	0.086957	0.36364	0.2963	0.36364	0.11429	0.047619	0.26667	0.46154	0.31579	0.54546	0.16667	0.026316	0.28	0.69231	0.38461	0.2	0.23077	0.45454	0.38461
0.061856	0.10256	0.075472	0.031915	0.063291	0.064103	0.039604	0.22222	0.35294	0.25806	0.2	0.33333	0.27273	0.11765	0.69231	1	0.090909	0.3	0.4	0.61538	0.57143	0.060606	0.23077	0.46154	0.5	0.31579	0.10526	0.018868	0.44444	0.25	0.083333	0.125	0.33333	0.23333	0.30769	0.10811	0.043478	0.4	0.4	0.28571	0.46154	0.11111	0.025	0.21429	0.71429	0.33333	0.22222	0.17241	0.38461	0.33333
0.040404	0.036145	0.036364	0.031915	0.02439	0.064103	0.060606	0.047619	0.095238	0.11429	0	0.090909	0.076923	0.11765	0.1	0.090909	1	0.04	0.10526	0.10526	0.1	0.12903	0.032258	0.1875	0.10526	0.13636	0.13514	0.08	0.083333	0.052632	0.18182	0.28571	0.066667	0.057143	0.0625	0.13889	0.14286	0.05	0.10526	0.08	0.11765	0.071429	0.10811	0.030303	0.090909	0.11111	0.047619	0.030303	0.058824	0.052632
0.082474	0.11392	0.09434	0.064516	0.11688	0.11842	0.091837	0.15	0.086957	0.13889	0	0.083333	0.15385	0.10526	0.26316	0.3	0.04	1	0.095238	0.27778	0.2	0.057143	0.30769	0.10526	0.15	0.08	0.073171	0	0.16667	0.1	0.051282	0.074074	0.25926	0.21875	0.11765	0.075	0.04	0.095238	0.095238	0.074074	0.10526	0.14286	0	0.33333	0.3	0.047619	0.15	0.24138	0.052632	0.047619
0.020408	0.024691	0.018349	0.021739	0.025316	0.038961	0.02	0.24242	0.42857	0.2	0.25	0.4	0.19048	0.066667	0.46154	0.4	0.10526	0.095238	1	0.5	0.46154	0.066667	0.16	0.6	0.5	0.375	0.054054	0	0.53333	0.7	0.058824	0.090909	0.38095	0.21429	0.4	0.055556	0.05	0.38461	0.5	0.33333	0.6	0.08	0.027027	0.14815	0.4	0.41667	0.24242	0.14815	0.5	0.41667
0.041667	0.050633	0.037383	0.032967	0.065789	0.066667	0.040816	0.20588	0.42857	0.28571	0.25	0.4	0.31579	0.14286	0.72727	0.61538	0.10526	0.27778	0.5	1	0.72727	0.066667	0.26087	0.6	0.63636	0.375	0.11429	0	0.4375	0.30769	0.090909	0.090909	0.31818	0.25926	0.4	0.11765	0.05	0.28571	0.5	0.33333	0.6	0.125	0.027027	0.24	0.61538	0.41667	0.20588	0.19231	0.5	0.41667
0.052083	0.076923	0.046729	0.021505	0.078947	0.065789	0.061856	0.23529	0.4	0.27586	0.33333	0.375	0.2381	0.13333	0.66667	0.57143	0.1	0.2	0.46154	0.72727	1	0.064516	0.2	0.54546	0.58333	0.35294	0.081081	0	0.41176	0.28571	0.057143	0.19048	0.42857	0.2069	0.36364	0.083333	0.047619	0.26667	0.46154	0.31579	0.54546	0.12	0.026316	0.18518	0.69231	0.38461	0.23529	0.18518	0.45454	0.38461
0.096154	0.089888	0.086957	0.038462	0.079545	0.11905	0.16	0.14583	0.13333	0.5625	0	0.12903	0.11429	0.071429	0.064516	0.060606	0.12903	0.057143	0.066667	0.066667	0.064516	1	0.02381	0.071429	0.066667	0.16129	0.10417	0.065574	0.057143	0.033333	0.21951	0.085714	0.04878	0.14286	0.037037	0.10638	0.2069	0.066667	0.066667	0.1875	0.071429	0.24242	0.061224	0.022727	0.060606	0.068966	0.17021	0.022727	0.035714	0.033333
0.07767	0.093023	0.079646	0.09375	0.10843	0.096386	0.07619	0.13043	0.14815	0.175	0.18182	0.14286	0.24138	0.125	0.30435	0.23077	0.032258	0.30769	0.16	0.26087	0.2	0.02381	1	0.17391	0.26087	0.13793	0.13636	0.12727	0.17241	0.21739	0.068182	0.060606	0.21212	0.28571	0.19048	0.13953	0.066667	0.20833	0.20833	0.12903	0.17391	0.11765	0.11364	0.75	0.23077	0.16667	0.13043	0.75	0.18182	0.16667
0.031579	0.025316	0.028302	0.022222	0.025974	0.04	0.030928	0.14706	0.5	0.21429	0.3	0.46154	0.21053	0.16667	0.54546	0.46154	0.1875	0.10526	0.6	0.6	0.54546	0.071429	0.17391	1	0.6	0.42857	0.057143	0.020833	0.4	0.36364	0.096774	0.1579	0.28571	0.23077	0.5	0.058824	0.11765	0.33333	0.6	0.375	0.75	0.13636	0.058824	0.16	0.46154	0.66667	0.14706	0.16	0.625	0.5
0.041667	0.0375	0.037383	0.032967	0.038462	0.052632	0.040816	0.17143	0.42857	0.28571	0.36364	0.4	0.25	0.23077	0.58333	0.5	0.10526	0.15	0.5	0.63636	0.58333	0.066667	0.26087	0.6	1	0.375	0.11429	0.02	0.35294	0.30769	0.090909	0.14286	0.31818	0.25926	0.4	0.11765	0.10526	0.38461	0.63636	0.33333	0.6	0.17391	0.055556	0.24	0.5	0.54546	0.17143	0.24	0.5	0.54546
0.094737	0.11539	0.084906	0.031579	0.089744	0.12	0.049505	0.28571	0.6	0.29032	0.1875	0.78571	0.16	0.11111	0.35294	0.31579	0.13636	0.08	0.375	0.375	0.35294	0.16129	0.13793	0.42857	0.375	1	0.075	0.018519	0.28571	0.23529	0.14286	0.12	0.22222	0.1875	0.28571	0.076923	0.25	0.22222	0.375	0.55556	0.42857	0.24	0.05	0.12903	0.31579	0.4	0.28571	0.12903	0.35714	0.3125
0.14151	0.14286	0.1	0.13861	0.13333	0.13483	0.16038	0.087719	0.051282	0.16326	0.028571	0.05	0.15	0.15625	0.11111	0.10526	0.13514	0.073171	0.054054	0.11429	0.081081	0.10417	0.13636	0.057143	0.11429	0.075	1	0.24138	0.073171	0.055556	0.14	0.15385	0.06383	0.1	0.029412	0.90323	0.076923	0.054054	0.11429	0.046512	0.057143	0.11628	0.63889	0.13043	0.10526	0.085714	0.050847	0.13043	0.058824	0.085714
0.090164	0.06422	0.066667	0.14414	0.045872	0.066038	0.14407	0.027778	0	0.078125	0.021277	0	0.054545	0.088889	0	0.018868	0.08	0	0	0	0	0.065574	0.12727	0.020833	0.02	0.018519	0.24138	1	0	0	0.061538	0.055556	0	0.030769	0	0.24561	0.058824	0.040816	0.040816	0	0	0.052632	0.29091	0.12281	0	0.041667	0	0.20755	0.021277	0.041667
0.039604	0.047619	0.035714	0.042105	0.04878	0.0625	0.038835	0.27778	0.31579	0.24242	0.17647	0.3	0.2	0.05	0.5	0.44444	0.083333	0.16667	0.53333	0.4375	0.41176	0.057143	0.17241	0.4	0.35294	0.28571	0.073171	0	1	0.375	0.10811	0.11539	0.41667	0.25806	0.26667	0.075	0.04	0.21053	0.35294	0.26087	0.4	0.10345	0.04878	0.16129	0.44444	0.29412	0.27778	0.16129	0.33333	0.29412
0.020619	0.025	0.018519	0.01087	0.025641	0.025974	0.020202	0.21212	0.26667	0.12903	0.27273	0.25	0.26316	0.15385	0.28571	0.25	0.052632	0.1	0.7	0.30769	0.28571	0.033333	0.21739	0.36364	0.30769	0.23529	0.055556	0	0.375	1	0.029412	0.045455	0.33333	0.13793	0.44444	0.057143	0.052632	0.30769	0.30769	0.21053	0.36364	0.083333	0	0.2	0.25	0.23077	0.21212	0.2	0.27273	0.23077
0.15686	0.10989	0.12174	0.076923	0.1	0.19512	0.13207	0.28261	0.11765	0.25581	0.03125	0.11429	0.075	0.13333	0.088235	0.083333	0.18182	0.051282	0.058824	0.090909	0.057143	0.21951	0.068182	0.096774	0.090909	0.14286	0.14	0.061538	0.10811	0.029412	1	0.27273	0.093023	0.13043	0.032258	0.14286	0.21875	0.058824	0.125	0.16667	0.0625	0.28571	0.098039	0.065217	0.083333	0.09375	0.31111	0.065217	0.03125	0.09375
0.081633	0.072289	0.083333	0.06383	0.060976	0.11688	0.048544	0.11905	0.083333	0.13514	0.16667	0.08	0.033333	0.1579	0.086957	0.125	0.28571	0.074074	0.090909	0.090909	0.19048	0.085714	0.060606	0.1579	0.14286	0.12	0.15385	0.055556	0.11539	0.045455	0.27273	1	0.2069	0.11111	0.052632	0.12821	0.28571	0.090909	0.14286	0.071429	0.1	0.1	0.12821	0.057143	0.22727	0.15	0.11905	0.057143	0.05	0.095238
0.09901	0.13253	0.089286	0.05	0.1358	0.12346	0.086538	0.33333	0.24	0.20513	0.18182	0.23077	0.2	0.08	0.36364	0.33333	0.066667	0.25926	0.38095	0.31818	0.42857	0.04878	0.21212	0.28571	0.31818	0.22222	0.06383	0	0.41667	0.33333	0.093023	0.2069	1	0.25	0.19048	0.065217	0.032258	0.20833	0.26087	0.2069	0.28571	0.11765	0.042553	0.2	0.45454	0.21739	0.33333	0.2	0.2381	0.21739
0.06422	0.076087	0.058333	0.078431	0.077778	0.090909	0.092593	0.14	0.2	0.18182	0.14815	0.19355	0.13889	0.10345	0.2963	0.23333	0.057143	0.21875	0.21429	0.25926	0.2069	0.14286	0.28571	0.23077	0.25926	0.1875	0.1	0.030769	0.25806	0.13793	0.13043	0.11111	0.25	1	0.15385	0.10204	0.057143	0.17241	0.30769	0.17647	0.23077	0.13158	0.08	0.27027	0.23333	0.22222	0.14	0.27027	0.19231	0.26923
0.010526	0.012821	0.009434	0.011236	0.026667	0.027027	0.010309	0.12121	0.33333	0.14286	0.375	0.30769	0.23529	0.090909	0.36364	0.30769	0.0625	0.11765	0.4	0.4	0.36364	0.037037	0.19048	0.5	0.4	0.28571	0.029412	0	0.26667	0.44444	0.032258	0.052632	0.19048	0.15385	1	0.030303	0.0625	0.4	0.4	0.25	0.5	0.045455	0	0.17391	0.30769	0.44444	0.12121	0.17391	0.57143	0.44444
0.14286	0.13187	0.10084	0.12871	0.12222	0.1236	0.1619	0.089286	0.052632	0.16667	0.029412	0.051282	0.15385	0.16129	0.11429	0.10811	0.13889	0.075	0.055556	0.11765	0.083333	0.10638	0.13953	0.058824	0.11765	0.076923	0.90323	0.24561	0.075	0.057143	0.14286	0.12821	0.065217	0.10204	0.030303	1	0.078947	0.055556	0.11765	0.047619	0.058824	0.11905	0.70588	0.13333	0.10811	0.088235	0.051724	0.13333	0.060606	0.088235
0.072917	0.061728	0.065421	0.031915	0.05	0.077922	0.071429	0.12821	0.21053	0.18182	0.058824	0.14286	0.037037	0.1875	0.047619	0.043478	0.14286	0.04	0.05	0.05	0.047619	0.2069	0.066667	0.11765	0.10526	0.25	0.076923	0.058824	0.04	0.052632	0.21875	0.28571	0.032258	0.057143	0.0625	0.078947	1	0.10526	0.10526	0.22727	0.055556	0.36364	0.051282	0.0625	0.043478	0.11111	0.1579	0.0625	0.058824	0.052632
0.041667	0.050633	0.04717	0.021739	0.025316	0.038961	0.030303	0.13889	0.25	0.16129	0.36364	0.23529	0.19048	0.14286	0.26667	0.4	0.05	0.095238	0.38461	0.28571	0.26667	0.066667	0.20833	0.33333	0.38461	0.22222	0.054054	0.040816	0.21053	0.30769	0.058824	0.090909	0.20833	0.17241	0.4	0.055556	0.10526	1	0.38461	0.2	0.33333	0.125	0.027027	0.19231	0.23529	0.41667	0.13889	0.19231	0.5	0.41667
0.052632	0.0375	0.04717	0.044444	0.038462	0.066667	0.040816	0.17143	0.42857	0.24138	0.36364	0.4	0.19048	0.23077	0.46154	0.4	0.10526	0.095238	0.5	0.5	0.46154	0.066667	0.20833	0.6	0.63636	0.375	0.11429	0.040816	0.35294	0.30769	0.125	0.14286	0.26087	0.30769	0.4	0.11765	0.10526	0.38461	1	0.33333	0.6	0.17391	0.11765	0.19231	0.4	0.54546	0.17143	0.19231	0.5	0.7
0.11579	0.1125	0.083333	0.020408	0.11539	0.14667	0.069307	0.27027	0.52941	0.3125	0.16667	0.58823	0.14815	0.047619	0.31579	0.28571	0.08	0.074074	0.33333	0.33333	0.31579	0.1875	0.12903	0.375	0.33333	0.55556	0.046512	0	0.26087	0.21053	0.16667	0.071429	0.2069	0.17647	0.25	0.047619	0.22727	0.2	0.33333	1	0.375	0.22222	0.023256	0.12121	0.28571	0.27778	0.30556	0.12121	0.3125	0.27778
0.020833	0.025316	0.018692	0.022222	0.025974	0.04	0.020408	0.14706	0.5	0.21429	0.3	0.46154	0.21053	0.076923	0.54546	0.46154	0.11765	0.10526	0.6	0.6	0.54546	0.071429	0.17391	0.75	0.6	0.42857	0.057143	0	0.4	0.36364	0.0625	0.1	0.28571	0.23077	0.5	0.058824	0.055556	0.33333	0.6	0.375	1	0.086957	0.028571	0.16	0.46154	0.5	0.14706	0.16	0.625	0.5
0.11224	0.10843	0.10092	0.05102	0.097561	0.12658	0.09901	0.25	0.20833	0.28571	0.043478	0.2	0.13333	0.25	0.16667	0.11111	0.071429	0.14286	0.08	0.125	0.12	0.24242	0.11765	0.13636	0.17391	0.24	0.11628	0.052632	0.10345	0.083333	0.28571	0.1	0.11765	0.13158	0.045455	0.11905	0.36364	0.125	0.17391	0.22222	0.086957	1	0.068182	0.11111	0.11111	0.13043	0.25	0.11111	0.090909	0.13043
0.11111	0.10753	0.082645	0.11765	0.097826	0.11111	0.12963	0.051724	0.025641	0.098039	0.029412	0.025	0.071429	0.125	0.026316	0.025	0.10811	0	0.027027	0.027027	0.026316	0.061224	0.11364	0.058824	0.055556	0.05	0.63889	0.29091	0.04878	0	0.098039	0.12821	0.042553	0.08	0	0.70588	0.051282	0.027027	0.11765	0.023256	0.028571	0.068182	1	0.1087	0.025	0.088235	0.016667	0.1087	0.060606	0.12121
0.086538	0.10345	0.087719	0.091837	0.11905	0.10714	0.084906	0.125	0.13793	0.16667	0.16667	0.13333	0.22581	0.11539	0.28	0.21429	0.030303	0.33333	0.14815	0.24	0.18518	0.022727	0.75	0.16	0.24	0.12903	0.13043	0.12281	0.16129	0.2	0.065217	0.057143	0.2	0.27027	0.17391	0.13333	0.0625	0.19231	0.19231	0.12121	0.16	0.11111	0.1087	1	0.21429	0.15385	0.125	0.69231	0.16667	0.15385
0.072917	0.088608	0.075472	0.031915	0.090909	0.077922	0.060606	0.25714	0.35294	0.25806	0.28571	0.33333	0.27273	0.11765	0.69231	0.71429	0.090909	0.3	0.4	0.61538	0.69231	0.060606	0.23077	0.46154	0.5	0.31579	0.10526	0	0.44444	0.25	0.083333	0.22727	0.45454	0.23333	0.30769	0.10811	0.043478	0.23529	0.4	0.28571	0.46154	0.11111	0.025	0.21429	1	0.33333	0.25714	0.17241	0.38461	0.33333
0.03125	0.025	0.028037	0.033333	0.025641	0.053333	0.030612	0.14286	0.35714	0.25	0.4	0.33333	0.14286	0.15385	0.38461	0.33333	0.11111	0.047619	0.41667	0.41667	0.38461	0.068966	0.16667	0.66667	0.54546	0.4	0.085714	0.041667	0.29412	0.23077	0.09375	0.15	0.21739	0.22222	0.44444	0.088235	0.11111	0.41667	0.54546	0.27778	0.5	0.13043	0.088235	0.15385	0.33333	1	0.14286	0.15385	0.55556	0.77778
0.18269	0.19101	0.12605	0.035398	0.18182	0.19767	0.096491	0.77778	0.22857	0.31111	0.11765	0.25714	0.17073	0.054054	0.2	0.22222	0.047619	0.15	0.24242	0.20588	0.23529	0.17021	0.13043	0.14706	0.17143	0.28571	0.050847	0	0.27778	0.21212	0.31111	0.11905	0.33333	0.14	0.12121	0.051724	0.1579	0.13889	0.17143	0.30556	0.14706	0.25	0.016667	0.125	0.25714	0.14286	1	0.125	0.11765	0.14286
0.07619	0.090909	0.068966	0.091837	0.093023	0.094118	0.064815	0.125	0.13793	0.16667	0.16667	0.13333	0.1875	0.11539	0.23077	0.17241	0.030303	0.24138	0.14815	0.19231	0.18518	0.022727	0.75	0.16	0.24	0.12903	0.13043	0.20755	0.16129	0.2	0.065217	0.057143	0.2	0.27027	0.17391	0.13333	0.0625	0.19231	0.19231	0.12121	0.16	0.11111	0.1087	0.69231	0.17241	0.15385	0.125	1	0.16667	0.15385
0.021053	0.012658	0.018868	0.022472	0.012987	0.026667	0.020619	0.11765	0.41667	0.17857	0.5	0.38461	0.1579	0.083333	0.45454	0.38461	0.058824	0.052632	0.5	0.5	0.45454	0.035714	0.18182	0.625	0.5	0.35714	0.058824	0.021277	0.33333	0.27273	0.03125	0.05	0.2381	0.19231	0.57143	0.060606	0.058824	0.5	0.5	0.3125	0.625	0.090909	0.060606	0.16667	0.38461	0.55556	0.11765	0.16667	1	0.55556
0.042105	0.025	0.037736	0.033333	0.025641	0.053333	0.030612	0.14286	0.35714	0.2069	0.4	0.33333	0.14286	0.15385	0.38461	0.33333	0.052632	0.047619	0.41667	0.41667	0.38461	0.033333	0.16667	0.5	0.54546	0.3125	0.085714	0.041667	0.29412	0.23077	0.09375	0.095238	0.21739	0.26923	0.44444	0.088235	0.052632	0.41667	0.7	0.27778	0.5	0.13043	0.12121	0.15385	0.33333	0.77778	0.14286	0.15385	0.55556	1
0.098039	0.055556	0.088496	0.092784	0.044944	0.069767	0.1068	0.039216	0.032258	0.043478	0.038462	0.03125	0.057143	0.21739	0.033333	0.064516	0.13793	0.029412	0.034483	0.034483	0.033333	0.023256	0.20588	0.076923	0.071429	0.030303	0.275	0.43182	0.029412	0.035714	0.090909	0.090909	0.025	0.069767	0.04	0.28205	0.1	0.11111	0.11111	0.028571	0.037037	0.11429	0.38889	0.19444	0.03125	0.074074	0.019231	0.19444	0.038462	0.074074
0.17308	0.1413	0.15652	0.17172	0.13187	0.18605	0.18095	0.16667	0.05	0.18367	0.027778	0.04878	0.093023	0.15152	0.10811	0.10256	0.075	0.25	0.052632	0.11111	0.078947	0.10204	0.21429	0.055556	0.11111	0.1	0.2449	0.17742	0.097561	0.054054	0.20833	0.12195	0.13333	0.16667	0.028571	0.25	0.16216	0.052632	0.11111	0.095238	0.055556	0.19512	0.22449	0.20455	0.10256	0.083333	0.14546	0.17778	0.057143	0.083333
0.095745	0.075	0.085714	0.043011	0.063291	0.092105	0.082474	0.12821	0.21053	0.21875	0.058824	0.14286	0.076923	0.1875	0.1	0.090909	0.2	0.083333	0.05	0.10526	0.047619	0.25	0.10345	0.11765	0.10526	0.25	0.10526	0.058824	0.083333	0.052632	0.25806	0.22727	0.066667	0.088235	0.0625	0.10811	0.71429	0.10526	0.10526	0.22727	0.055556	0.36364	0.051282	0.096774	0.090909	0.11111	0.18919	0.096774	0.058824	0.052632
0.061856	0.088608	0.055556	0.043011	0.090909	0.092105	0.05	0.22222	0.21053	0.18182	0.2	0.2	0.47368	0.11765	0.375	0.33333	0.090909	0.18182	0.23529	0.4	0.29412	0.060606	0.28	0.26667	0.3125	0.19048	0.16667	0.038462	0.2381	0.33333	0.054054	0.038462	0.23077	0.15625	0.30769	0.17143	0.043478	0.23529	0.23529	0.17391	0.26667	0.11111	0.078947	0.25926	0.33333	0.17647	0.1579	0.21429	0.2	0.17647
0.041667	0.0375	0.037383	0.044444	0.038462	0.052632	0.030303	0.17143	0.33333	0.24138	0.36364	0.3125	0.19048	0.14286	0.46154	0.4	0.10526	0.095238	0.38461	0.5	0.46154	0.066667	0.20833	0.45454	0.63636	0.29412	0.083333	0.040816	0.35294	0.30769	0.090909	0.14286	0.26087	0.30769	0.4	0.085714	0.10526	0.38461	0.63636	0.26316	0.45454	0.125	0.11765	0.19231	0.4	0.7	0.17143	0.19231	0.5	0.7
0.13131	0.14458	0.11818	0.049505	0.14815	0.17949	0.085714	0.35897	0.33333	0.23077	0.22727	0.5	0.15625	0.076923	0.24	0.22222	0.064516	0.12903	0.25	0.25	0.29167	0.12821	0.17143	0.21739	0.25	0.41667	0.085106	0.016129	0.25	0.16	0.17073	0.2	0.32258	0.24324	0.18182	0.086957	0.13793	0.25	0.25	0.38461	0.21739	0.21875	0.06383	0.16216	0.32	0.20833	0.35897	0.16216	0.22727	0.20833
0.12264	0.14607	0.092437	0.13	0.13636	0.11236	0.15238	0.090909	0.054054	0.14583	0.030303	0.052632	0.1579	0.16667	0.11765	0.11111	0.14286	0.076923	0.057143	0.12121	0.085714	0.085106	0.14286	0.060606	0.12121	0.078947	0.8125	0.22807	0.10526	0.058824	0.12245	0.13158	0.090909	0.10417	0.03125	0.9	0.081081	0.057143	0.12121	0.04878	0.060606	0.12195	0.78125	0.13636	0.11111	0.090909	0.052632	0.13636	0.0625	0.090909
0.083333	0.10127	0.064815	0.053763	0.1039	0.12	0.070707	0.125	0.14286	0.11111	0.055556	0.25	0.074074	0.052632	0	0	0.041667	0	0	0	0	0.090909	0.03125	0	0.047619	0.18182	0.02381	0.057692	0	0	0.21212	0.037037	0	0.027027	0	0.02439	0.19048	0.047619	0.047619	0.27273	0	0.19231	0.02439	0.029412	0	0.05	0.125	0.029412	0.055556	0.05
0.089286	0.082474	0.081301	0.035714	0.072917	0.1087	0.14815	0.125	0.10526	0.45	0	0.10256	0.093023	0.055556	0.051282	0.04878	0.10256	0.046512	0.052632	0.052632	0.051282	0.6875	0.02	0.055556	0.052632	0.12821	0.089286	0.057971	0.046512	0.026316	0.18367	0.069767	0.040816	0.12	0.028571	0.090909	0.16216	0.052632	0.052632	0.15	0.055556	0.19512	0.052632	0.019231	0.04878	0.054054	0.14546	0.019231	0.027778	0.026316
0.042105	0.051282	0.037736	0.033333	0.052632	0.039474	0.030612	0.14286	0.1875	0.09375	0.27273	0.17647	0.26316	0	0.2	0.17647	0.052632	0	0.21429	0.21429	0.2	0.033333	0.12	0.25	0.21429	0.16667	0.085714	0.06383	0.1579	0.23077	0	0	0.12	0.1	0.3	0.088235	0	0.21429	0.21429	0.15	0.25	0	0.088235	0.11111	0.17647	0.23077	0.081081	0.11111	0.27273	0.23077
0.074468	0.05	0.056604	0	0.051282	0.08	0.05102	0.13514	0.3125	0.27586	0	0.22222	0	0	0.052632	0.047619	0	0.043478	0.055556	0.055556	0.052632	0.32	0	0.0625	0.055556	0.21053	0	0	0.043478	0	0.15625	0	0.034483	0.029412	0.071429	0	0.29412	0.055556	0.055556	0.31579	0.0625	0.27273	0	0	0.047619	0.058824	0.16667	0	0.066667	0.058824
0.041667	0.064103	0.037383	0.021739	0.065789	0.066667	0.051546	0.20588	0.42857	0.24138	0.36364	0.4	0.19048	0.066667	0.58333	0.5	0.10526	0.15	0.5	0.63636	0.72727	0.066667	0.16	0.6	0.5	0.375	0.054054	0	0.4375	0.30769	0.058824	0.14286	0.31818	0.21429	0.4	0.055556	0.05	0.28571	0.5	0.33333	0.6	0.08	0.027027	0.14815	0.61538	0.41667	0.20588	0.14815	0.5	0.41667
0.1	0.11828	0.1	0.1165	0.1087	0.14773	0.12844	0.12727	0.10811	0.23913	0.125	0.10526	0.27778	0.15625	0.17647	0.13514	0.13514	0.12821	0.14706	0.14706	0.14286	0.10417	0.21951	0.12121	0.18182	0.13158	0.2766	0.16129	0.1579	0.11765	0.1875	0.18421	0.21951	0.27907	0.12903	0.25532	0.076923	0.14706	0.18182	0.097561	0.12121	0.11628	0.20408	0.2093	0.13514	0.15152	0.10714	0.18182	0.125	0.15152
0.13	0.12941	0.11712	0.038835	0.13253	0.14815	0.084906	0.22727	0.13793	0.19512	0.037037	0.21429	0.11765	0.11539	0.18518	0.17241	0.030303	0.24138	0.068966	0.14815	0.10345	0.125	0.2	0.074074	0.14815	0.25	0.083333	0.032258	0.090909	0.071429	0.16667	0.057143	0.13514	0.14634	0.08	0.085106	0.13333	0.10714	0.10714	0.19355	0.074074	0.25	0.02	0.18919	0.13333	0.071429	0.22727	0.12821	0.076923	0.071429
0.19417	0.19101	0.16522	0.063636	0.18182	0.24096	0.11607	0.3617	0.19444	0.25532	0.15152	0.25714	0.14286	0.14706	0.2	0.1579	0.023256	0.095238	0.10811	0.17143	0.2	0.12245	0.18182	0.11429	0.17143	0.28571	0.10714	0.042254	0.12195	0.11111	0.25532	0.11905	0.2093	0.1875	0.088235	0.10909	0.12821	0.10811	0.17143	0.34286	0.11429	0.21951	0.089286	0.17391	0.22222	0.17647	0.3913	0.14894	0.11765	0.21212
0.16346	0.2093	0.13793	0.095238	0.21429	0.18824	0.12844	0.29167	0.20588	0.23913	0.16129	0.3125	0.21053	0.12121	0.17647	0.16667	0.05	0.1	0.11429	0.14706	0.17647	0.12766	0.16279	0.12121	0.18182	0.26471	0.2	0.090909	0.1579	0.11765	0.14	0.125	0.25	0.22222	0.09375	0.20408	0.10526	0.11429	0.18182	0.25	0.12121	0.17073	0.18	0.15556	0.2	0.15152	0.26531	0.15556	0.125	0.15152
0.15306	0.15663	0.15888	0.059406	0.13253	0.17722	0.10577	0.2	0.17857	0.25641	0.037037	0.21429	0.055556	0.16	0.10345	0.096774	0.13333	0.058824	0.068966	0.10714	0.066667	0.18421	0.076923	0.074074	0.10714	0.2963	0.18182	0.066667	0.090909	0.034483	0.25641	0.19355	0.076923	0.093023	0.038462	0.15909	0.21429	0.068966	0.10714	0.27586	0.074074	0.29032	0.1087	0.073171	0.096774	0.11111	0.25581	0.073171	0.076923	0.11111
0.14019	0.12903	0.099174	0.12621	0.10753	0.15909	0.19231	0.086207	0.02439	0.11539	0.057143	0.02381	0.175	0.15152	0.025	0.02381	0.13158	0.022727	0.025641	0.025641	0.078947	0.10204	0.040816	0.055556	0.052632	0.047619	0.29787	0.21667	0.022727	0.026316	0.11539	0.12195	0.0625	0.056604	0.028571	0.2766	0.10256	0.052632	0.081081	0.022222	0.027027	0.088889	0.22449	0.039216	0.04878	0.054054	0.05	0.039216	0.027778	0.054054
0.082474	0.1	0.084112	0.020619	0.10256	0.1039	0.059406	0.31429	0.38889	0.24242	0.17647	0.52941	0.2	0.05	0.26316	0.2381	0.083333	0.12	0.27778	0.27778	0.26316	0.15625	0.17241	0.23529	0.21053	0.58823	0.047619	0	0.21739	0.22222	0.17143	0.074074	0.17241	0.14706	0.26667	0.04878	0.13043	0.27778	0.27778	0.38095	0.23529	0.18518	0.02381	0.16129	0.2381	0.29412	0.31429	0.16129	0.25	0.29412
0.086022	0.10526	0.076923	0.032609	0.10811	0.125	0.061856	0.16667	0.4	0.15625	0.066667	0.69231	0.04	0.13333	0.17647	0.1579	0.1	0.090909	0.1875	0.1875	0.17647	0.13793	0.071429	0.21429	0.1875	0.53333	0.081081	0.019608	0.14286	0.058824	0.12121	0.086957	0.11111	0.09375	0.071429	0.083333	0.22222	0.1875	0.1875	0.38889	0.21429	0.27273	0.054054	0.066667	0.1579	0.125	0.16667	0.066667	0.23077	0.125
0.33027	0.29293	0.33333	0.10318	0.29897	0.32979	0.20492	0.28358	0.14035	0.19118	0.090909	0.2	0.09375	0.089286	0.12281	0.11864	0.03125	0.13333	0.086207	0.10526	0.14286	0.084507	0.1746	0.089286	0.14546	0.17544	0.076923	0.032258	0.11475	0.068966	0.19118	0.095238	0.23333	0.19697	0.072727	0.077922	0.1	0.10526	0.14546	0.25455	0.089286	0.14286	0.064103	0.1875	0.1579	0.10714	0.30303	0.15152	0.090909	0.12727
0.095745	0.11688	0.096154	0.043011	0.12	0.10667	0.071429	0.12821	0.21053	0.14706	0.058824	0.26316	0.076923	0.055556	0	0	0.043478	0	0	0	0	0.12903	0.032258	0	0.05	0.19048	0.10526	0.08	0	0	0.11429	0.038462	0	0.027778	0	0.10811	0.2	0.05	0.05	0.17391	0	0.2	0.10811	0.030303	0	0.052632	0.1	0.030303	0.058824	0.052632
0.061224	0.074074	0.036036	0.053763	0.075949	0.05	0.06	0.046512	0	0.081081	0.055556	0	0.11539	0.052632	0	0	0.041667	0	0	0	0	0.090909	0.03125	0	0.047619	0	0.19444	0.12245	0	0	0.025641	0.037037	0	0.027027	0	0.2	0.041667	0.047619	0.047619	0	0	0.068966	0.2	0.029412	0	0.05	0	0.029412	0.055556	0.05
0.14286	0.15854	0.11818	0.039216	0.1625	0.17949	0.1068	0.23256	0.10345	0.14286	0	0.17857	0.088235	0.037037	0	0	0.064516	0	0	0	0	0.1579	0	0.037037	0	0.17241	0.0625	0.05	0	0	0.23077	0.028571	0	0	0	0.06383	0.17857	0	0	0.24138	0	0.25806	0.06383	0	0	0.035714	0.20455	0	0	0
0.14286	0.13095	0.11818	0.081633	0.12048	0.16456	0.1068	0.23256	0.14286	0.2	0.038462	0.22222	0.088235	0.21739	0.14815	0.1	0.1	0.16667	0.071429	0.11111	0.068966	0.12821	0.13889	0.076923	0.11111	0.25926	0.13333	0.067797	0.09375	0.074074	0.23077	0.2	0.13889	0.24324	0.04	0.13636	0.17857	0.071429	0.15385	0.2	0.076923	0.25806	0.11111	0.13158	0.1	0.11539	0.23256	0.13158	0.08	0.11539
0.20202	0.21429	0.2037	0.066038	0.21951	0.26923	0.13084	0.25	0.14706	0.22222	0.0625	0.25	0.047619	0.12903	0.085714	0.081081	0.11111	0.10526	0.057143	0.088235	0.11765	0.18605	0.066667	0.060606	0.088235	0.24242	0.13725	0.060606	0.10526	0.028571	0.30952	0.22857	0.26316	0.12766	0.03125	0.14	0.17647	0.057143	0.15625	0.22857	0.060606	0.31429	0.096154	0.06383	0.14286	0.090909	0.30435	0.06383	0.0625	0.090909
0.020408	0.024691	0.027778	0.05618	0.0125	0.025641	0.030303	0.025	0.052632	0.058824	0.071429	0.05	0.041667	0.14286	0.055556	0.05	0.10526	0.045455	0.058824	0.058824	0.055556	0.066667	0.16	0.066667	0.058824	0.1	0.11429	0.085106	0.045455	0.0625	0.058824	0.090909	0.035714	0.0625	0.076923	0.11765	0.10526	0.058824	0.058824	0.043478	0.066667	0.08	0.11765	0.14815	0.05	0.13333	0.025	0.14815	0.071429	0.0625
0.10204	0.096386	0.081818	0.030303	0.072289	0.11392	0.067961	0.225	0.4	0.29412	0.21053	0.45	0.13793	0.14286	0.22727	0.20833	0.11539	0.068966	0.2381	0.2381	0.22727	0.17647	0.15625	0.26316	0.3	0.57895	0.11905	0.053571	0.19231	0.19048	0.1579	0.18518	0.15625	0.16667	0.22222	0.095238	0.26087	0.2381	0.3	0.45454	0.26316	0.25	0.045455	0.14706	0.20833	0.31579	0.225	0.14706	0.27778	0.25
0.096774	0.1039	0.086538	0.032258	0.10667	0.13889	0.072165	0.16216	0.29412	0.15152	0.0625	0.53333	0.038462	0.2	0.10526	0.095238	0.045455	0.086957	0.11111	0.11111	0.10526	0.13333	0.068966	0.125	0.17647	0.41176	0.10811	0.039216	0.086957	0.055556	0.15152	0.083333	0.068966	0.125	0.066667	0.11111	0.21053	0.17647	0.25	0.3	0.125	0.31818	0.052632	0.064516	0.095238	0.11765	0.16216	0.064516	0.13333	0.1875
0.1875	0.19753	0.16822	0.048544	0.21795	0.23684	0.11539	0.27907	0.13333	0.21951	0.074074	0.2069	0.083333	0.15385	0.13793	0.16667	0.029412	0.15625	0.066667	0.14286	0.13793	0.15	0.10256	0.071429	0.14286	0.2	0.10417	0.048387	0.088235	0.068966	0.21951	0.11765	0.16216	0.11628	0.037037	0.10638	0.16667	0.10345	0.14286	0.31034	0.071429	0.24242	0.083333	0.097561	0.2069	0.10714	0.30952	0.097561	0.074074	0.14815
0.12245	0.13415	0.12037	0.072165	0.12346	0.15385	0.12	0.15909	0.11111	0.17949	0.041667	0.19231	0.09375	0.2381	0.035714	0.033333	0.068966	0.03125	0.037037	0.037037	0.035714	0.16667	0.054054	0.04	0.076923	0.18518	0.19512	0.12963	0.03125	0.038462	0.17949	0.096774	0.026316	0.073171	0.043478	0.2	0.19231	0.12	0.12	0.17241	0.04	0.23333	0.2	0.051282	0.033333	0.08	0.1087	0.051282	0.041667	0.08
0.11111	0.094118	0.09009	0.04	0.083333	0.125	0.14286	0.15909	0.15385	0.64286	0	0.14815	0.12903	0.083333	0.074074	0.068966	0.19231	0.064516	0.076923	0.076923	0.074074	0.75	0.026316	0.13043	0.076923	0.18518	0.11364	0.070175	0.064516	0.038462	0.27778	0.13333	0.054054	0.047619	0.043478	0.11628	0.29167	0.076923	0.076923	0.21429	0.083333	0.27586	0.066667	0.025	0.068966	0.08	0.18605	0.025	0.041667	0.038462
0.16495	0.17073	0.14815	0.091837	0.16049	0.17722	0.1165	0.28571	0.13793	0.225	0.037037	0.21429	0.15152	0.16	0.14286	0.096774	0.096774	0.2	0.068966	0.10714	0.066667	0.15385	0.16667	0.074074	0.10714	0.25	0.15556	0.084746	0.090909	0.071429	0.225	0.15625	0.13514	0.175	0.038462	0.15909	0.17241	0.068966	0.14815	0.19355	0.074074	0.25	0.13333	0.1579	0.096774	0.071429	0.22727	0.1579	0.076923	0.11111
0.13	0.11628	0.12727	0.028846	0.10588	0.14815	0.095238	0.17391	0.13793	0.19512	0	0.13333	0.055556	0.074074	0.066667	0.0625	0.0625	0.058824	0.033333	0.068966	0.032258	0.21622	0.05	0.035714	0.033333	0.16667	0.061224	0.015873	0.058824	0.034483	0.25641	0.057143	0.05	0.044444	0.038462	0.0625	0.17241	0.033333	0.033333	0.23333	0.035714	0.25	0.02	0.047619	0.0625	0.034483	0.25581	0.047619	0	0
0.097087	0.10345	0.097345	0.080808	0.10588	0.12048	0.084906	0.14894	0.064516	0.16667	0.12	0.0625	0.1875	0.16	0.14286	0.13333	0.096774	0.16129	0.068966	0.10714	0.14286	0.097561	0.10526	0.074074	0.10714	0.060606	0.2093	0.14286	0.125	0.034483	0.11364	0.19355	0.2	0.23684	0.038462	0.21429	0.0625	0.10714	0.14815	0.057143	0.074074	0.14286	0.21429	0.1	0.17241	0.071429	0.125	0.1	0.076923	0.11111
0.11811	0.11607	0.06993	0.23636	0.10811	0.15094	0.23077	0.050633	0.016393	0.11429	0.017857	0.016129	0.11667	0.09434	0.016667	0.016129	0.14546	0.015625	0.016949	0.016949	0.016667	0.088235	0.028986	0.017544	0.034483	0.032258	0.22727	0.20779	0.015625	0.017241	0.11429	0.081967	0.014286	0.041096	0.018182	0.17647	0.05	0.034483	0.052632	0.015385	0.017544	0.061538	0.17647	0.028169	0.016129	0.035088	0.024691	0.028169	0.017857	0.035088
0.26207	0.26718	0.22013	0.18	0.26154	0.20741	0.86869	0.11712	0.040404	0.15534	0.020833	0.050505	0.090909	0.053191	0.040816	0.04	0.061224	0.092784	0.020202	0.041237	0.0625	0.16162	0.076923	0.03125	0.041237	0.05	0.17308	0.15517	0.039216	0.020408	0.14423	0.059406	0.087379	0.093458	0.010417	0.15238	0.072165	0.030612	0.041237	0.07	0.020619	0.1	0.13084	0.085714	0.061224	0.030928	0.10714	0.065421	0.020833	0.030928
0.082474	0.047619	0.074074	0.053191	0.04878	0.089744	0.091837	0.15	0.13636	0.20588	0.052632	0.083333	0.034483	0.16667	0	0	0	0	0	0	0	0.19355	0.030303	0	0.045455	0.08	0.073171	0.056604	0	0	0.28125	0.035714	0	0.054054	0	0.075	0.2381	0.045455	0.095238	0.16	0	0.23077	0.075	0.028571	0	0.047619	0.17949	0.028571	0.052632	0.1
0.088235	0.05618	0.079646	0.09375	0.057471	0.070588	0.11881	0.061224	0.033333	0.093023	0.04	0.032258	0.090909	0.28571	0.11111	0.066667	0.032258	0.21429	0.035714	0.074074	0.071429	0.02381	0.17647	0.038462	0.11539	0.03125	0.13636	0.10714	0.0625	0.076923	0.093023	0.060606	0.11111	0.32353	0.041667	0.13953	0.066667	0.074074	0.11539	0.029412	0.038462	0.15152	0.11364	0.2	0.066667	0.037037	0.061224	0.13514	0.04	0.076923
0.18095	0.15054	0.14407	0.092593	0.1413	0.16854	0.125	0.32653	0.073171	0.17647	0.026316	0.097561	0.11364	0.14286	0.075	0.046512	0.022727	0.068182	0.02439	0.05	0.04878	0.12	0.081633	0.025641	0.076923	0.12195	0.16667	0.086957	0.044444	0.051282	0.2766	0.043478	0.06	0.09434	0.027027	0.16981	0.15385	0.05	0.076923	0.14286	0.025641	0.2439	0.14815	0.078431	0.046512	0.025	0.3	0.078431	0.026316	0.051282
0.15385	0.17045	0.13913	0.045872	0.17442	0.20482	0.10909	0.22	0.11111	0.16667	0.029412	0.17143	0.071429	0.16129	0.083333	0.078947	0.025	0.16216	0.027027	0.055556	0.054054	0.10638	0.11364	0.028571	0.085714	0.2	0.092593	0.044118	0.04878	0.057143	0.19149	0.073171	0.11364	0.08	0.030303	0.09434	0.13889	0.085714	0.085714	0.18919	0.028571	0.23684	0.054545	0.1087	0.078947	0.027778	0.2449	0.085106	0.029412	0.057143
0.1134	0.12346	0.11215	0.02	0.1125	0.12821	0.078431	0.28947	0.16667	0.25714	0.045455	0.26087	0.03125	0.043478	0.125	0.11539	0.035714	0.10714	0.083333	0.13043	0.125	0.21212	0.057143	0.090909	0.083333	0.30435	0.021739	0.017241	0.10714	0.041667	0.25714	0.032258	0.057143	0.076923	0.047619	0.022222	0.20833	0.083333	0.083333	0.28	0.090909	0.34615	0.022222	0.054054	0.11539	0.086957	0.32432	0.054054	0.095238	0.086957
0.19469	0.14563	0.13178	0.10256	0.13725	0.19792	0.16102	0.16923	0.057692	0.16393	0.020408	0.076923	0.071429	0.0625	0	0	0.018182	0	0	0	0	0.15517	0.015873	0	0.019231	0.096154	0.21311	0.14667	0	0	0.16393	0.017241	0	0.13115	0	0.19672	0.098039	0.019231	0.039216	0.13462	0	0.12727	0.21667	0.015385	0	0.019608	0.16923	0.015385	0.020408	0.04
0.10853	0.10526	0.069444	0.23423	0.10714	0.12844	0.21849	0.037037	0.016129	0.11268	0.017544	0.015873	0.079365	0.092593	0.016393	0.015873	0.14286	0.015385	0.016667	0.016667	0.016393	0.086957	0.028571	0.017241	0.033898	0.031746	0.22388	0.20513	0.015385	0.016949	0.097222	0.080645	0.014085	0.040541	0.017857	0.20896	0.04918	0.033898	0.051724	0.015152	0.017241	0.060606	0.19118	0.027778	0.015873	0.034483	0.012048	0.027778	0.017544	0.034483
0.125	0.1375	0.11215	0.02	0.14103	0.14286	0.078431	0.19512	0.16667	0.12821	0	0.26087	0.064516	0.043478	0.038462	0.035714	0.035714	0.033333	0.04	0.04	0.038462	0.14286	0.027778	0.043478	0.04	0.2	0.093023	0.035088	0.033333	0.041667	0.1579	0.032258	0.027778	0.02439	0.047619	0.095238	0.20833	0.04	0.04	0.28	0.043478	0.2963	0.069767	0.026316	0.035714	0	0.19512	0.026316	0	0
0.15385	0.22619	0.11966	0.045872	0.23171	0.19048	0.10909	0.15094	0.081081	0.14286	0	0.17143	0.071429	0.028571	0	0	0.051282	0	0	0	0	0.15556	0	0.028571	0	0.16667	0.20408	0.092308	0	0	0.098039	0.023256	0	0.058824	0	0.20833	0.10811	0	0	0.18919	0	0.11905	0.16	0	0	0.027778	0.12963	0	0	0
0.15094	0.15385	0.14655	0.035714	0.1573	0.2	0.10714	0.23529	0.16667	0.20833	0.12121	0.19444	0.14634	0.027027	0.078947	0.075	0.02381	0	0.081081	0.081081	0.078947	0.125	0.085106	0.085714	0.11111	0.22222	0.12963	0.10606	0.071429	0.083333	0.18367	0.022222	0.0625	0.076923	0.090909	0.13207	0.10256	0.11111	0.11111	0.24324	0.085714	0.16667	0.13207	0.081633	0.075	0.11429	0.21154	0.081633	0.12121	0.11429
0.12371	0.10843	0.13207	0.05102	0.11111	0.15584	0.11	0.21951	0.16	0.18421	0.090909	0.2	0.0625	0.19048	0.16667	0.11111	0.11111	0.14286	0.08	0.17391	0.16667	0.17143	0.085714	0.086957	0.125	0.24	0.11628	0.052632	0.10345	0.04	0.25	0.22222	0.15152	0.13158	0.095238	0.11905	0.2	0.125	0.17391	0.26923	0.086957	0.28571	0.068182	0.081081	0.2	0.13043	0.21951	0.081081	0.090909	0.13043
0.31068	0.2421	0.21667	0.11207	0.27472	0.29213	0.1913	0.26667	0.14583	0.22414	0.041667	0.16667	0.090909	0.1087	0.058824	0.056604	0.076923	0.09434	0.039216	0.06	0.08	0.17544	0.084746	0.040816	0.06	0.16326	0.23333	0.11688	0.074074	0.019608	0.24561	0.18	0.18518	0.13115	0.020833	0.23729	0.12	0.039216	0.081633	0.18	0.040816	0.19231	0.19672	0.081967	0.098039	0.061224	0.22581	0.081967	0.020408	0.061224
0.15842	0.11111	0.13274	0.037383	0.10112	0.15476	0.091743	0.23404	0.12121	0.17778	0.032258	0.15152	0.02439	0.1	0.058824	0.055556	0.027027	0.025641	0.029412	0.060606	0.058824	0.13953	0.045455	0.03125	0.09375	0.18182	0.076923	0.030303	0.052632	0.030303	0.29268	0.078947	0.045455	0.085106	0.033333	0.078431	0.1875	0.060606	0.09375	0.20588	0.03125	0.25714	0.057692	0.043478	0.055556	0.0625	0.28889	0.043478	0.032258	0.096774
0.16162	0.15294	0.14546	0.038095	0.17073	0.1875	0.10377	0.24444	0.16667	0.15909	0.071429	0.2	0	0.10714	0.030303	0.058824	0.028571	0.055556	0.03125	0.03125	0.096774	0.11905	0.023256	0.033333	0.064516	0.15625	0.058824	0.047619	0.027027	0	0.21429	0.11429	0.12821	0.042553	0	0.06	0.16129	0.03125	0.1	0.21875	0.033333	0.23529	0.081633	0.022222	0.125	0.066667	0.30233	0.022222	0.071429	0.10345
0.15	0.16667	0.16667	0.048077	0.15663	0.1875	0.11429	0.24444	0.09375	0.18605	0.034483	0.16129	0.11111	0.14815	0.096774	0.090909	0.028571	0.085714	0.03125	0.1	0.0625	0.14634	0.1	0.033333	0.1	0.19355	0.125	0.064516	0.055556	0.066667	0.2439	0.054054	0.047619	0.088889	0.035714	0.12766	0.16129	0.1	0.1	0.21875	0.033333	0.23529	0.081633	0.095238	0.090909	0.032258	0.27273	0.095238	0.034483	0.066667
0.20408	0.20238	0.16216	0.056604	0.20732	0.25641	0.11111	0.28261	0.11765	0.2	0.03125	0.18182	0.13158	0.096774	0.088235	0.054054	0.054054	0.078947	0.028571	0.058824	0.057143	0.16279	0.093023	0.030303	0.090909	0.17647	0.11765	0.061538	0.051282	0.060606	0.22727	0.05	0.068182	0.083333	0.032258	0.12	0.18182	0.058824	0.058824	0.27273	0.030303	0.28571	0.076923	0.088889	0.054054	0.029412	0.25532	0.088889	0.03125	0.029412
0.094737	0.11539	0.084906	0.031579	0.1039	0.12	0.06	0.18421	0.2	0.11111	0.055556	0.38889	0.035714	0.17647	0.045455	0.13636	0.041667	0.125	0.047619	0.047619	0.045455	0.090909	0.064516	0.052632	0.1	0.3	0.075	0.057692	0.038462	0.05	0.14286	0.12	0.1	0.085714	0.058824	0.076923	0.19048	0.1579	0.1579	0.21739	0.052632	0.24	0.05	0.060606	0.086957	0.05	0.18421	0.060606	0.055556	0.10526
0.13207	0.14444	0.091667	0.065421	0.13483	0.14943	0.12963	0.2449	0.17647	0.30233	0.12903	0.17143	0.21622	0.028571	0.083333	0.078947	0.025	0	0.085714	0.085714	0.083333	0.2093	0.088889	0.090909	0.11765	0.16667	0.18	0.092308	0.075	0.088235	0.16667	0.023256	0.065217	0.08	0.096774	0.18367	0.13889	0.11765	0.11765	0.22222	0.090909	0.175	0.18367	0.085106	0.078947	0.12121	0.17308	0.085106	0.12903	0.12121
0.14852	0.17857	0.13393	0.078431	0.16867	0.18518	0.12381	0.1875	0.090909	0.2093	0.033333	0.19355	0.13889	0.18518	0.09375	0.057143	0.088235	0.11429	0.030303	0.0625	0.060606	0.14286	0.125	0.032258	0.096774	0.1875	0.22222	0.13559	0.054054	0.064516	0.18182	0.081081	0.097561	0.19048	0.034483	0.22727	0.15625	0.0625	0.096774	0.17647	0.032258	0.22857	0.17391	0.11905	0.057143	0.064516	0.16326	0.11905	0.033333	0.064516
0.27185	0.26667	0.23478	0.096491	0.27273	0.30588	0.17699	0.26316	0.085106	0.21818	0.045455	0.15556	0.098039	0.11905	0.06383	0.061224	0.083333	0.08	0.042553	0.065217	0.086957	0.16667	0.052632	0.044444	0.065217	0.15217	0.27273	0.13889	0.058824	0.021277	0.21818	0.17021	0.17647	0.083333	0.022727	0.25455	0.15556	0.042553	0.088889	0.17021	0.044444	0.18367	0.21053	0.050847	0.10638	0.066667	0.24138	0.050847	0.022222	0.066667
0.125	0.10976	0.11215	0.073684	0.085366	0.14286	0.089109	0.19512	0.16667	0.22222	0.045455	0.20833	0.03125	0.2	0.08	0.11539	0.16	0.068966	0.083333	0.083333	0.08	0.17647	0.057143	0.090909	0.13043	0.30435	0.175	0.092593	0.10714	0.041667	0.29412	0.28	0.12121	0.10526	0.047619	0.15	0.26087	0.083333	0.18182	0.28	0.090909	0.2963	0.15	0.054054	0.11539	0.13636	0.19512	0.054054	0.095238	0.13636
0.21359	0.22727	0.15254	0.10185	0.21839	0.23529	0.16514	0.24528	0.097561	0.17308	0.052632	0.15	0.16279	0.13889	0.073171	0.069767	0.069767	0.11628	0.02381	0.04878	0.073171	0.11765	0.08	0.025	0.075	0.175	0.20755	0.13433	0.043478	0.05	0.15094	0.088889	0.17391	0.072727	0.026316	0.21154	0.12195	0.04878	0.075	0.11364	0.025	0.18182	0.16667	0.076923	0.12195	0.02439	0.22222	0.076923	0.025641	0.05
0.13207	0.13187	0.091667	0.1068	0.12222	0.16279	0.18447	0.089286	0.025641	0.12	0.060606	0.025	0.15385	0.16129	0.026316	0.025	0.17143	0.02381	0.027027	0.027027	0.083333	0.10638	0.042553	0.058824	0.055556	0.05	0.28261	0.20339	0.02381	0.027778	0.14286	0.1579	0.065217	0.058824	0.030303	0.26087	0.10811	0.055556	0.085714	0.023256	0.028571	0.093023	0.20833	0.040816	0.051282	0.057143	0.051724	0.040816	0.029412	0.057143
0.30769	0.26596	0.28947	0.092437	0.28571	0.36471	0.18965	0.22222	0.098039	0.22034	0.040816	0.16326	0.089286	0.10638	0.057692	0.055556	0.075472	0.092593	0.038462	0.058824	0.078431	0.17241	0.083333	0.04	0.058824	0.16	0.22951	0.11539	0.072727	0.019231	0.22034	0.15385	0.16071	0.11111	0.020408	0.23333	0.11765	0.038462	0.08	0.17647	0.04	0.18868	0.19355	0.080645	0.096154	0.06	0.24194	0.080645	0.02	0.06
0.10909	0.1413	0.090164	0.074074	0.14444	0.13333	0.14815	0.21154	0.10526	0.13725	0.15625	0.10256	0.14634	0.11765	0.17143	0.16216	0.02381	0.18421	0.21212	0.14286	0.17143	0.018868	0.275	0.11765	0.17647	0.1	0.070175	0.028169	0.21622	0.21875	0.074074	0.095238	0.37838	0.19149	0.125	0.071429	0.04878	0.14286	0.17647	0.095238	0.11765	0.11364	0.034483	0.29268	0.22857	0.11429	0.21154	0.23256	0.12121	0.14706
0.092784	0.098765	0.054054	0.030928	0.10127	0.075	0.090909	0.093023	0.083333	0.13514	0	0.08	0.10714	0.047619	0.13636	0.125	0.038462	0.11539	0.090909	0.14286	0.13636	0.11765	0.029412	0.1	0.090909	0.076923	0.15385	0.11765	0.11539	0.045455	0.02439	0.034483	0.060606	0.052632	0.052632	0.1579	0.038462	0.14286	0.090909	0.071429	0.1	0.064516	0.1579	0.027778	0.125	0.045455	0.044444	0.027778	0.05	0.045455
0.11111	0.11957	0.091667	0.11765	0.12222	0.13636	0.11927	0.089286	0.052632	0.16667	0.029412	0.051282	0.18421	0.16129	0.11429	0.078947	0.20588	0.075	0.055556	0.085714	0.054054	0.10638	0.088889	0.058824	0.085714	0.076923	0.28261	0.18333	0.075	0.057143	0.12	0.1	0.088889	0.14894	0.030303	0.28889	0.078947	0.055556	0.11765	0.047619	0.058824	0.11905	0.28889	0.085106	0.078947	0.088235	0.051724	0.085106	0.060606	0.088235
0.020202	0.012048	0.027523	0.021505	0.012346	0.025316	0	0.02439	0.05	0.027778	0	0.047619	0	0	0.052632	0.047619	0.047619	0	0.055556	0.055556	0.052632	0	0	0.0625	0.055556	0.045455	0.052632	0	0.090909	0	0.057143	0.086957	0.071429	0.060606	0	0.054054	0	0	0.11765	0.041667	0.0625	0	0.054054	0	0.047619	0.058824	0.02439	0	0.066667	0.058824
0.15741	0.14894	0.13333	0.091743	0.15217	0.17977	0.16514	0.32	0.18421	0.32609	0.14286	0.17949	0.25	0.10811	0.18919	0.17949	0.069767	0.14286	0.13158	0.16216	0.18919	0.1875	0.17391	0.13889	0.19444	0.20513	0.14286	0.085714	0.14286	0.10526	0.22	0.088889	0.22727	0.18	0.11429	0.14546	0.12195	0.16216	0.19444	0.19512	0.13889	0.2381	0.10526	0.16667	0.24324	0.13514	0.34694	0.16667	0.14286	0.16667
0.0625	0.049383	0.056075	0.066667	0.064103	0.078947	0.050505	0.16216	0.29412	0.1875	0.30769	0.27778	0.22727	0.2	0.4	0.35294	0.095238	0.19048	0.33333	0.42857	0.3125	0.0625	0.29167	0.38461	0.42857	0.26316	0.10811	0.039216	0.31579	0.26667	0.11765	0.13043	0.29167	0.28571	0.33333	0.11111	0.095238	0.42857	0.66667	0.2381	0.38461	0.20833	0.11111	0.26923	0.35294	0.46154	0.16216	0.26923	0.41667	0.58333
0.14286	0.17284	0.11818	0.049505	0.1625	0.19481	0.1068	0.23256	0.10345	0.17073	0.038462	0.22222	0.057143	0.076923	0	0	0.064516	0	0	0	0	0.1579	0.025	0.037037	0.034483	0.21429	0.085106	0.067797	0	0	0.23077	0.058824	0	0.022222	0	0.086957	0.17857	0.034483	0.034483	0.24138	0	0.25806	0.086957	0.02381	0	0.074074	0.23256	0.02381	0.038462	0.035714
0.07767	0.093023	0.079646	0.039604	0.095238	0.10976	0.097087	0.18182	0.14815	0.175	0.04	0.14286	0.090909	0.08	0.071429	0.066667	0.032258	0.0625	0.074074	0.074074	0.071429	0.13158	0.052632	0.08	0.11539	0.17857	0.041667	0.033333	0.0625	0.037037	0.175	0.060606	0.052632	0.071429	0.041667	0.042553	0.14286	0.11539	0.11539	0.2069	0.08	0.22581	0.042553	0.05	0.066667	0.076923	0.13043	0.05	0.083333	0.076923
0.0625	0.075949	0.056075	0.010526	0.064103	0.078947	0.050505	0.19444	0.46667	0.22581	0.21429	0.53333	0.125	0.058824	0.23529	0.21053	0.045455	0.041667	0.25	0.25	0.23529	0.17241	0.10714	0.38461	0.25	0.5	0.025	0.019231	0.19048	0.1875	0.15152	0.04	0.14815	0.125	0.33333	0.025641	0.27778	0.25	0.25	0.44444	0.28571	0.20833	0.025641	0.1	0.21053	0.35714	0.22857	0.1	0.30769	0.26667
0.16326	0.16867	0.13636	0.058824	0.20253	0.20513	0.09434	0.25	0.13333	0.16279	0.035714	0.2069	0.11429	0.034483	0.064516	0.060606	0.060606	0.027778	0.032258	0.066667	0.064516	0.17949	0.04878	0.034483	0.066667	0.2	0.12766	0.065574	0.057143	0.033333	0.13636	0.055556	0.04878	0.066667	0.037037	0.13043	0.12903	0.032258	0.066667	0.26667	0.034483	0.17143	0.13043	0.046512	0.060606	0.068966	0.19565	0.046512	0.035714	0.068966
0.10309	0.11111	0.082569	0.020202	0.1	0.12987	0.10101	0.23077	0.125	0.16216	0.047619	0.21739	0.032258	0.045455	0	0	0	0	0	0	0	0.14706	0.028571	0	0.041667	0.20833	0.022222	0.017544	0	0	0.26471	0.033333	0	0.025	0	0.022727	0.21739	0.041667	0.041667	0.24	0	0.25926	0.022727	0.027027	0	0.043478	0.26316	0.027027	0.047619	0.043478
0.10309	0.125	0.082569	0.052083	0.14286	0.10127	0.11224	0.14286	0.038462	0.075	0.1	0.037037	0.14286	0.095238	0.13043	0.076923	0.037037	0.15385	0.041667	0.086957	0.18182	0.026316	0.125	0.045455	0.086957	0.035714	0.15	0.035714	0.071429	0.090909	0.04878	0.10714	0.24138	0.078947	0.05	0.15385	0.037037	0.041667	0.041667	0.033333	0.045455	0.096774	0.097561	0.11765	0.16667	0	0.11628	0.085714	0	0
0.070707	0.12658	0.035398	0.1236	0.12987	0.14667	0.069307	0.14634	0.083333	0.076923	0.05	0.08	0.24	0.1579	0.13636	0.125	0.08	0.074074	0.090909	0.14286	0.086957	0.027027	0.09375	0.1	0.14286	0.076923	0.097561	0.075472	0.11539	0.045455	0.13514	0.11111	0.09375	0.11111	0.052632	0.1	0.08	0.090909	0.14286	0.071429	0.1	0.1	0.1	0.088235	0.125	0.095238	0.093023	0.088235	0.10526	0.15
0.13265	0.14634	0.10909	0.060606	0.15	0.16667	0.11881	0.26829	0.10714	0.20513	0.04	0.14286	0.16129	0.038462	0	0	0.032258	0	0	0	0	0.19444	0.025641	0	0.035714	0.13793	0.06383	0.050847	0	0	0.23684	0.029412	0	0.022727	0	0.065217	0.18518	0.035714	0.035714	0.2069	0	0.26667	0.065217	0.02439	0	0.037037	0.2093	0.02439	0.04	0.037037
0.14706	0.1236	0.15315	0.018349	0.11364	0.15476	0.081818	0.18367	0.12121	0.15217	0	0.15152	0.05	0.03125	0.058824	0.055556	0.027027	0.052632	0.029412	0.060606	0.028571	0.13953	0.045455	0.03125	0.029412	0.18182	0.037037	0.014925	0.052632	0.030303	0.23256	0.025	0.045455	0.040816	0.033333	0.037736	0.15152	0.060606	0.029412	0.20588	0.03125	0.25714	0	0.043478	0.055556	0	0.23404	0.043478	0	0
0.13333	0.13333	0.092437	0.10784	0.11111	0.17857	0.17476	0.090909	0.026316	0.14583	0.0625	0.025641	0.18919	0.16667	0.027027	0.025641	0.17647	0.02439	0.027778	0.027778	0.085714	0.1087	0.043478	0.060606	0.057143	0.051282	0.28889	0.2069	0.02439	0.028571	0.14583	0.16216	0.066667	0.06	0.03125	0.26667	0.11111	0.057143	0.088235	0.02381	0.029412	0.095238	0.21277	0.041667	0.052632	0.058824	0.052632	0.041667	0.030303	0.058824
0.080808	0.125	0.044248	0.14773	0.12821	0.14474	0.068627	0.14286	0.08	0.075	0.047619	0.076923	0.23077	0.15	0.13043	0.12	0.076923	0.071429	0.086957	0.13636	0.083333	0.026316	0.125	0.095238	0.086957	0.074074	0.12195	0.074074	0.11111	0.043478	0.16216	0.068966	0.090909	0.10811	0.05	0.125	0.076923	0.086957	0.19048	0.068966	0.095238	0.13333	0.125	0.11765	0.12	0.090909	0.090909	0.11765	0.1	0.14286
0.1	0.10714	0.1	0.04	0.096386	0.125	0.13131	0.21429	0.15385	0.48387	0	0.10714	0.12903	0.083333	0.074074	0.068966	0.14815	0.064516	0.076923	0.076923	0.074074	0.55556	0.026316	0.13043	0.076923	0.14286	0.11364	0.070175	0.064516	0.038462	0.27778	0.096774	0.054054	0.047619	0.043478	0.11628	0.29167	0.076923	0.076923	0.17241	0.083333	0.32143	0.090909	0.025	0.068966	0.08	0.18605	0.025	0.041667	0.038462
0.20792	0.2069	0.1875	0.074074	0.21177	0.2439	0.15888	0.26	0.10526	0.18367	0.057143	0.16216	0.068182	0.15152	0.078947	0.075	0.075	0.097561	0.052632	0.081081	0.10811	0.14894	0.085106	0.055556	0.081081	0.1579	0.19608	0.089552	0.071429	0.026316	0.26087	0.15	0.13333	0.12	0.028571	0.2	0.16216	0.052632	0.11111	0.24324	0.055556	0.25641	0.15385	0.081633	0.13158	0.054054	0.23529	0.081633	0.027778	0.083333
0.0625	0.075949	0.056075	0.010526	0.064103	0.078947	0.050505	0.22857	0.46667	0.22581	0.21429	0.53333	0.125	0.058824	0.23529	0.21053	0.045455	0.041667	0.25	0.25	0.23529	0.17241	0.10714	0.38461	0.25	0.6	0.025	0.019231	0.19048	0.1875	0.15152	0.04	0.14815	0.125	0.33333	0.025641	0.27778	0.25	0.25	0.44444	0.28571	0.20833	0.025641	0.1	0.21053	0.35714	0.22857	0.1	0.30769	0.26667
0.16326	0.2125	0.10619	0.058824	0.23377	0.20513	0.09434	0.17021	0.096774	0.16279	0.035714	0.2069	0.083333	0.034483	0.03125	0.029412	0.029412	0	0.032258	0.032258	0.03125	0.15	0.02381	0.034483	0.066667	0.16129	0.15217	0.10169	0.027778	0	0.11111	0.055556	0.02381	0.043478	0	0.15556	0.12903	0.032258	0.066667	0.22581	0.034483	0.13889	0.15556	0.022727	0.029412	0.068966	0.14583	0.022727	0.035714	0.068966
0.20202	0.2	0.14035	0.066038	0.20482	0.22222	0.12037	0.2766	0.11429	0.14583	0	0.14286	0.1579	0.060606	0.055556	0.052632	0.025641	0.05	0.027778	0.057143	0.055556	0.13333	0.043478	0.029412	0.057143	0.13889	0.13725	0.044776	0.02439	0.058824	0.27907	0.02381	0.043478	0.039216	0.03125	0.14	0.14286	0.027778	0.027778	0.22857	0.029412	0.24324	0.096154	0.041667	0.052632	0	0.25	0.041667	0	0
0.18182	0.17647	0.16364	0.07767	0.16667	0.22785	0.14423	0.26087	0.12121	0.29268	0.066667	0.1875	0.13514	0.17857	0.058824	0.055556	0.11765	0.081081	0.060606	0.060606	0.125	0.225	0.069767	0.1	0.09375	0.18182	0.21739	0.13333	0.052632	0.030303	0.23256	0.13889	0.12195	0.1087	0.033333	0.22222	0.1875	0.060606	0.12903	0.24242	0.064516	0.25714	0.19565	0.066667	0.11765	0.096774	0.23404	0.066667	0.032258	0.096774
0.21569	0.20225	0.18421	0.1028	0.2069	0.26829	0.15596	0.25	0.1	0.22449	0.054054	0.125	0.13953	0.14286	0.075	0.071429	0.046512	0.14634	0.02439	0.076923	0.075	0.16667	0.15217	0.025641	0.076923	0.12195	0.23529	0.13636	0.044444	0.051282	0.17647	0.090909	0.17778	0.11539	0.027027	0.24	0.125	0.076923	0.076923	0.2	0.025641	0.18605	0.16981	0.14583	0.125	0.025	0.22642	0.14583	0.026316	0.051282
0.10204	0.10976	0.081818	0.051546	0.098765	0.12821	0.1	0.19512	0.12	0.29412	0	0.074074	0.17857	0.090909	0.038462	0.035714	0.16	0.033333	0.04	0.04	0.038462	0.33333	0.027778	0.090909	0.04	0.11111	0.11905	0.072727	0.033333	0.041667	0.25714	0.10345	0.027778	0.02439	0.047619	0.12195	0.26087	0.04	0.04	0.18518	0.043478	0.2069	0.095238	0.026316	0.035714	0.041667	0.13953	0.026316	0	0
0.1134	0.1519	0.10185	0	0.15584	0.14286	0.067961	0.225	0.16667	0.1579	0	0.26087	0	0	0.08	0.074074	0	0.068966	0.04	0.083333	0.08	0.14286	0	0.043478	0.04	0.30435	0	0	0.068966	0	0.1579	0	0.027778	0.02439	0.047619	0	0.11539	0.04	0.04	0.28	0.043478	0.2069	0	0	0.074074	0.041667	0.25641	0	0.045455	0.041667
0.22115	0.19565	0.18965	0.070796	0.18681	0.21591	0.15179	0.25926	0.093023	0.18868	0.02439	0.14286	0.083333	0.075	0.069767	0.043478	0.043478	0.041667	0.022727	0.046512	0.045455	0.15686	0.056604	0.02381	0.046512	0.16667	0.1579	0.083333	0.041667	0.023256	0.21154	0.040816	0.056604	0.070175	0.025	0.16071	0.14286	0.046512	0.071429	0.15909	0.02381	0.2	0.18182	0.054545	0.043478	0.047619	0.25926	0.054545	0.05	0.073171
0.13402	0.20779	0.09009	0.050505	0.22973	0.23288	0.076923	0.21429	0.11111	0.095238	0	0.24	0.12903	0	0	0	0	0	0	0	0	0.10526	0	0	0	0.18518	0.020833	0.016667	0	0	0.15	0	0	0	0	0.021277	0.10714	0	0	0.25926	0	0.12121	0.021277	0	0	0	0.18605	0	0	0
0.12621	0.16471	0.08547	0.12245	0.14118	0.14286	0.15686	0.096154	0	0.10638	0.10714	0	0.17143	0.14286	0	0	0.088235	0	0	0	0.060606	0.090909	0.022727	0.032258	0.030303	0.027027	0.34146	0.24074	0	0	0.083333	0.11111	0.046512	0.041667	0	0.38461	0.057143	0.030303	0.0625	0	0	0.075	0.38461	0.021739	0.057143	0.064516	0.055556	0.021739	0.033333	0.064516
0.16038	0.16484	0.11667	0.10377	0.15556	0.21177	0.16822	0.14286	0.10256	0.22917	0.055556	0.12821	0.11628	0.11429	0.02439	0.023256	0.1579	0.022222	0.025	0.025	0.076923	0.19565	0.019608	0.054054	0.051282	0.15385	0.21569	0.1746	0.022222	0	0.22917	0.14634	0.04	0.055556	0.027778	0.19608	0.18919	0.078947	0.078947	0.14634	0.026316	0.16279	0.17308	0.018868	0.073171	0.081081	0.12281	0.018868	0.055556	0.081081
0.14433	0.175	0.14019	0.039604	0.15	0.18182	0.086538	0.2381	0.10714	0.20513	0.04	0.18518	0.058824	0.125	0.071429	0.066667	0.10345	0.0625	0.035714	0.074074	0.034483	0.19444	0.081081	0.038462	0.074074	0.26923	0.086957	0.087719	0.0625	0.037037	0.20513	0.12903	0.052632	0.097561	0.041667	0.088889	0.23077	0.11539	0.074074	0.2069	0.038462	0.26667	0.065217	0.076923	0.066667	0.076923	0.2381	0.076923	0.04	0.076923
0.19643	0.20619	0.16	0.11304	0.19792	0.26667	0.18261	0.2931	0.17391	0.2963	0.11364	0.19565	0.22917	0.11111	0.20455	0.17021	0.12245	0.14	0.13043	0.18182	0.17778	0.13793	0.16667	0.13636	0.18182	0.21739	0.2807	0.14865	0.14	0.085106	0.2069	0.13725	0.23529	0.17241	0.090909	0.26316	0.14583	0.13043	0.18182	0.23404	0.13636	0.15094	0.18033	0.16071	0.22222	0.15909	0.27119	0.14035	0.11364	0.15909
0.13725	0.125	0.17593	0	0.14118	0.24675	0.063063	0.16326	0.090909	0.10638	0	0.19355	0	0	0	0	0	0	0	0	0	0.11628	0	0	0	0.15152	0.018519	0	0	0	0.18182	0	0	0	0	0.018868	0.12121	0	0	0.21212	0	0.16216	0	0	0	0	0.1875	0	0	0
0.020408	0	0.018349	0.021739	0	0.025641	0.030303	0.17143	0.17647	0.125	0.36364	0.16667	0.13636	0.14286	0.1875	0.16667	0	0	0.5	0.2	0.1875	0	0.16	0.23077	0.28571	0.1579	0.054054	0.040816	0.35294	0.54546	0.058824	0.043478	0.26087	0.13333	0.27273	0.055556	0.05	0.28571	0.28571	0.14286	0.23077	0.08	0.055556	0.14815	0.16667	0.30769	0.17143	0.14815	0.36364	0.30769
0.073684	0.089744	0.066038	0	0.092105	0.093333	0.050505	0.19444	0.22222	0.15152	0	0.35294	0	0	0.10526	0.095238	0	0.086957	0.052632	0.11111	0.10526	0.13333	0	0.058824	0.052632	0.41176	0	0	0.086957	0	0.11765	0	0.033333	0.028571	0.066667	0	0.15	0.052632	0.052632	0.2381	0.058824	0.16	0	0	0.095238	0.055556	0.19444	0	0.0625	0.055556
0.053763	0.065789	0.018692	0.045455	0.082192	0.068493	0.052632	0.11429	0.058824	0.0625	0	0.055556	0.21053	0	0.0625	0.055556	0.055556	0.05	0.066667	0.066667	0.0625	0.071429	0	0.076923	0.066667	0.052632	0.057143	0.042553	0.05	0	0.030303	0	0.038462	0.032258	0.090909	0.058824	0	0.066667	0.066667	0.047619	0.076923	0.041667	0.058824	0	0.055556	0.071429	0.054054	0	0.083333	0.071429
0.091837	0.11111	0.072727	0.052083	0.11392	0.10127	0.09	0.17073	0.08	0.10256	0	0.12	0.14286	0	0	0	0.037037	0	0	0	0	0.11429	0	0	0	0.16	0.069767	0.054545	0	0	0.13158	0	0	0	0	0.071429	0.21739	0	0	0.19231	0	0.13333	0.071429	0	0	0	0.11628	0	0	0
0.072917	0.075	0.065421	0.021053	0.076923	0.077922	0.060606	0.1579	0.045455	0.083333	0.125	0.043478	0.12	0.11765	0.1579	0.14286	0.043478	0.2381	0.05	0.10526	0.1579	0.029412	0.14286	0.055556	0.10526	0.041667	0.05	0	0.083333	0.11111	0.054054	0.17391	0.23077	0.088235	0.0625	0.051282	0.043478	0.10526	0.05	0.038462	0.055556	0.11111	0	0.13333	0.26316	0	0.1579	0.096774	0	0
0.10101	0.095238	0.090909	0.019802	0.097561	0.1125	0.07767	0.25	0.16	0.18421	0.043478	0.25	0	0.086957	0.037037	0.071429	0	0.066667	0.038462	0.038462	0.037037	0.17143	0.027027	0.041667	0.08	0.24	0.043478	0.034483	0.032258	0	0.21622	0.064516	0.055556	0.075	0.045455	0.044444	0.2	0.08	0.125	0.22222	0.041667	0.33333	0.044444	0.025641	0.071429	0.083333	0.25	0.025641	0.090909	0.13043
0.14583	0.13415	0.13084	0.083333	0.12346	0.16883	0.10891	0.2439	0.15385	0.21053	0.041667	0.24	0.09375	0.2381	0.16	0.10714	0.10714	0.17857	0.076923	0.12	0.074074	0.13514	0.14706	0.083333	0.12	0.28	0.13953	0.070175	0.1	0.08	0.24324	0.21429	0.14706	0.18919	0.043478	0.14286	0.19231	0.076923	0.16667	0.21429	0.083333	0.27586	0.11628	0.13889	0.10714	0.125	0.2439	0.13889	0.086957	0.125
0.10417	0.098765	0.093458	0.06383	0.10127	0.13158	0.090909	0.175	0.13043	0.13514	0.10526	0.22727	0.033333	0.1579	0.041667	0.038462	0.038462	0.035714	0.043478	0.043478	0.13636	0.11765	0.12903	0.047619	0.090909	0.21739	0.097561	0.075472	0.035714	0.045455	0.16667	0.11111	0.09375	0.081081	0.052632	0.1	0.22727	0.090909	0.14286	0.30435	0.047619	0.22222	0.1	0.12121	0.125	0.045455	0.175	0.12121	0.05	0.095238
0.13725	0.125	0.14414	0.018519	0.12791	0.18518	0.072727	0.1875	0.090909	0.15556	0	0.15625	0.025	0.066667	0.029412	0.027778	0.15625	0.026316	0.030303	0.030303	0.029412	0.17073	0.022727	0.032258	0.030303	0.1875	0.057692	0.030769	0.026316	0.03125	0.2381	0.081081	0.022727	0.020408	0.034483	0.058824	0.23333	0.030303	0.030303	0.25	0.032258	0.26471	0.018868	0.021739	0.027778	0.03125	0.23913	0.021739	0	0
0.14815	0.12632	0.1157	0.063063	0.12903	0.15556	0.14546	0.27451	0.1579	0.2766	0.14706	0.15385	0.225	0.081081	0.13158	0.15385	0.071429	0.068182	0.13514	0.13514	0.19444	0.19149	0.10417	0.14286	0.16667	0.17949	0.10526	0.10294	0.11905	0.10811	0.2	0.090909	0.17778	0.13725	0.11765	0.10714	0.097561	0.13514	0.2	0.17073	0.14286	0.21429	0.10714	0.1	0.21622	0.13889	0.3	0.1	0.14706	0.17143
0.13402	0.1625	0.1	0.083333	0.1519	0.16883	0.12	0.2439	0.15385	0.21053	0.041667	0.19231	0.2069	0.18182	0.11539	0.068966	0.033333	0.22222	0.037037	0.076923	0.074074	0.13514	0.18182	0.04	0.12	0.18518	0.11364	0.051724	0.064516	0.08	0.24324	0.0625	0.11429	0.1579	0.043478	0.11628	0.24	0.076923	0.12	0.21429	0.04	0.27586	0.066667	0.20588	0.068966	0.038462	0.18605	0.13889	0.041667	0.08
0.12381	0.074468	0.09322	0.076923	0.076087	0.11364	0.1215	0.15686	0.11765	0.14894	0.03125	0.14706	0.04878	0.096774	0.027778	0.026316	0.083333	0	0.028571	0.028571	0.027778	0.11111	0.021739	0.030303	0.058824	0.14286	0.14	0.13115	0.025	0	0.2	0.05	0.021739	0.2093	0	0.14286	0.14706	0.028571	0.090909	0.16667	0.030303	0.18421	0.16667	0.020833	0.026316	0.060606	0.13462	0.020833	0.064516	0.09375
0.09901	0.10588	0.099099	0.019417	0.095238	0.12346	0.07619	0.2381	0.14815	0.175	0.2381	0.14286	0.090909	0.08	0.11111	0.14286	0	0.0625	0.11539	0.11539	0.2	0.075	0.11111	0.125	0.16	0.17857	0.041667	0.033333	0.096774	0.12	0.14634	0.12903	0.29032	0.125	0.13636	0.042553	0.14286	0.16	0.20833	0.2069	0.125	0.15152	0.042553	0.10526	0.23077	0.16667	0.2381	0.10526	0.18182	0.21739
0.053191	0.064935	0.047619	0.01087	0.066667	0.082192	0.041237	0.14286	0.35714	0.12903	0	0.33333	0.090909	0.15385	0.2	0.11111	0.052632	0.1579	0.13333	0.21429	0.125	0.14815	0.076923	0.15385	0.13333	0.3125	0.055556	0	0.1	0.14286	0.12903	0.045455	0.076923	0.064516	0.18182	0.057143	0.25	0.13333	0.13333	0.27778	0.15385	0.2381	0	0.071429	0.11111	0.066667	0.14286	0.071429	0.076923	0.066667
0.097087	0.054945	0.068966	0.07	0.05618	0.081395	0.1165	0.08	0.064516	0.16667	0.037037	0.0625	0.15152	0.16	0.066667	0.0625	0.0625	0.058824	0.068966	0.068966	0.066667	0.15385	0.05	0.074074	0.10714	0.060606	0.18182	0.16364	0.058824	0.034483	0.065217	0.057143	0.05	0.093023	0.038462	0.18605	0.0625	0.10714	0.14815	0.057143	0.074074	0.11111	0.18605	0.047619	0.0625	0.071429	0.038462	0.047619	0.076923	0.11111
0.12037	0.10638	0.1	0.095238	0.1087	0.13483	0.13889	0.24	0.13889	0.21277	0.16129	0.10526	0.24324	0.088235	0.14286	0.13514	0.076923	0.1	0.11429	0.14706	0.17647	0.10417	0.16279	0.12121	0.14706	0.13158	0.17647	0.10769	0.12821	0.11765	0.16326	0.097561	0.21951	0.17021	0.09375	0.18	0.10526	0.11429	0.18182	0.125	0.12121	0.2	0.13462	0.15556	0.2	0.11765	0.24	0.15556	0.125	0.15152
0.18095	0.15054	0.15385	0.053571	0.1413	0.22353	0.095652	0.3	0.18919	0.2766	0.11429	0.25	0.11364	0.14286	0.16216	0.125	0.046512	0.068182	0.10526	0.13514	0.13158	0.16667	0.15217	0.11111	0.16667	0.27778	0.10526	0.056338	0.11905	0.10811	0.2766	0.066667	0.12766	0.16	0.085714	0.10714	0.15385	0.10526	0.16667	0.2973	0.11111	0.2439	0.068966	0.14583	0.125	0.13889	0.35417	0.14583	0.11429	0.13889
0.16667	0.12088	0.16071	0.018018	0.13636	0.22222	0.070796	0.22449	0.083333	0.12245	0.030303	0.14286	0	0.060606	0	0.025641	0	0.05	0	0	0	0.1087	0.021277	0	0.027778	0.13889	0.035714	0.029412	0	0	0.25	0.04878	0.043478	0.039216	0	0.036364	0.14286	0.027778	0.057143	0.19444	0	0.21053	0.036364	0.020408	0.025641	0.028571	0.25	0.020408	0.030303	0.058824
0.083333	0.048193	0.064815	0.042553	0.049383	0.10526	0.081633	0.15385	0.2	0.21212	0.055556	0.086957	0.035714	0.11111	0	0	0	0	0	0	0	0.2	0.03125	0	0.047619	0.083333	0.04878	0.037736	0	0	0.29032	0.037037	0	0.055556	0	0.05	0.25	0.047619	0.1	0.16667	0	0.24	0.05	0.029412	0	0.05	0.18421	0.029412	0.055556	0.10526
0.2233	0.18478	0.17094	0.081081	0.21591	0.20455	0.14286	0.28846	0.17949	0.24	0.13889	0.20513	0.21429	0.10526	0.21622	0.20513	0.044444	0.13953	0.12821	0.18919	0.21622	0.13725	0.14583	0.13514	0.18919	0.2	0.22642	0.1	0.16667	0.10256	0.16981	0.11111	0.22222	0.17647	0.11111	0.23077	0.11905	0.1579	0.18919	0.25	0.13514	0.17778	0.16364	0.14	0.23684	0.13158	0.24074	0.11765	0.13889	0.16216
0.11765	0.12791	0.11607	0.028571	0.10465	0.16049	0.074074	0.30952	0.36	0.31579	0.11539	0.4	0.11429	0.071429	0.22222	0.2069	0.09375	0.057143	0.23077	0.23077	0.22222	0.17949	0.10256	0.25	0.23077	0.44	0.06	0.015625	0.19355	0.14815	0.25	0.085714	0.16216	0.14286	0.16667	0.061224	0.2069	0.14286	0.23077	0.46154	0.25	0.28125	0.04	0.097561	0.2069	0.24	0.34146	0.097561	0.20833	0.19231
0.20833	0.19277	0.17593	0.067961	0.2125	0.24675	0.14563	0.23913	0.125	0.2093	0.068966	0.23333	0.051282	0.18518	0.12903	0.12121	0.027778	0.083333	0.0625	0.096774	0.12903	0.14286	0.071429	0.066667	0.13333	0.22581	0.12245	0.063492	0.083333	0.064516	0.2093	0.14286	0.125	0.11111	0.034483	0.125	0.15625	0.096774	0.13333	0.25	0.066667	0.26471	0.10204	0.068182	0.19355	0.1	0.26667	0.068182	0.068966	0.13793
0.10204	0.10976	0.091743	0.0625	0.1125	0.12821	0.089109	0.225	0.12	0.18919	0.095238	0.16	0.064516	0.2	0.08	0.074074	0.035714	0.14815	0.04	0.083333	0.125	0.14286	0.12121	0.043478	0.083333	0.15385	0.11905	0.072727	0.068966	0.041667	0.22222	0.14286	0.19355	0.13514	0.047619	0.12195	0.26087	0.083333	0.13043	0.23077	0.043478	0.25	0.095238	0.11429	0.16	0.041667	0.225	0.11429	0.045455	0.086957
0.029703	0.035714	0.026786	0.020833	0.036585	0.05	0.06	0.046512	0.090909	0.081081	0	0.086957	0.074074	0.11111	0.15	0.086957	0.086957	0.125	0.1	0.1579	0.095238	0.24138	0.064516	0.11111	0.1	0.13043	0.10256	0.018519	0.08	0.10526	0.052632	0.076923	0.064516	0.15152	0.125	0.10526	0.086957	0.1	0.1	0.076923	0.11111	0.10714	0.02439	0.060606	0.086957	0.10526	0.046512	0.060606	0.055556	0.05
0.18557	0.225	0.17757	0.058252	0.21519	0.21795	0.11429	0.21739	0.09375	0.15909	0.034483	0.2	0.11111	0.14815	0.0625	0.058824	0.058824	0.055556	0.03125	0.064516	0.0625	0.14634	0.073171	0.033333	0.1	0.19355	0.17391	0.081967	0.027027	0.066667	0.18605	0.054054	0.047619	0.065217	0.035714	0.17778	0.125	0.064516	0.1	0.21875	0.033333	0.2	0.10417	0.069767	0.058824	0.032258	0.21739	0.069767	0.034483	0.066667
0.08	0.1028	0.057971	0.12174	0.10476	0.13861	0.16102	0.055556	0.018519	0.14516	0.020408	0.018182	0.090909	0.0625	0.038462	0.037037	0.12	0.074074	0.019231	0.039216	0.018868	0.11667	0.066667	0.040816	0.039216	0.036364	0.1746	0.088608	0.035714	0.019608	0.10938	0.13462	0.066667	0.061538	0.020833	0.14062	0.076923	0.039216	0.039216	0.017241	0.02	0.068966	0.089552	0.064516	0.037037	0.04	0.041096	0.064516	0.020408	0.019608
0.15625	0.14634	0.12963	0.071429	0.1358	0.1519	0.11881	0.18182	0.14815	0.175	0.04	0.23077	0.058824	0.22727	0.071429	0.066667	0.10345	0.030303	0.074074	0.074074	0.071429	0.13158	0.052632	0.08	0.11539	0.26923	0.25	0.12727	0.0625	0.037037	0.20513	0.12903	0.052632	0.097561	0.041667	0.25641	0.18518	0.11539	0.16	0.2069	0.08	0.22581	0.225	0.05	0.066667	0.12	0.15556	0.05	0.04	0.12
0.13725	0.15116	0.08547	0.057692	0.14118	0.12941	0.13462	0.16326	0.090909	0.15556	0.033333	0.12121	0.17143	0.032258	0	0	0.027778	0	0	0	0	0.14286	0.022727	0	0.030303	0.15152	0.19565	0.098361	0	0	0.15556	0.025641	0	0.020408	0	0.2	0.12121	0.030303	0.030303	0.14286	0	0.13158	0.2	0.021739	0	0.03125	0.11765	0.021739	0.033333	0.03125
0.16667	0.13542	0.16102	0.10092	0.15054	0.19101	0.13274	0.13559	0.095238	0.24	0.025	0.14634	0.15909	0.10526	0.097561	0.068182	0.11905	0.11364	0.047619	0.073171	0.046512	0.18367	0.22222	0.05	0.073171	0.14286	0.25	0.16667	0.065217	0.04878	0.21569	0.13636	0.1	0.2	0.025641	0.23077	0.11905	0.047619	0.1	0.13636	0.05	0.15217	0.23077	0.21277	0.068182	0.075	0.11667	0.21277	0.051282	0.075
0.11403	0.14583	0.078125	0.09009	0.125	0.11458	0.17273	0.079365	0.021739	0.10526	0.05	0.021277	0.13043	0.13158	0.022222	0.021277	0.090909	0.020408	0.022727	0.022727	0.069767	0.092593	0.037037	0.02381	0.046512	0.042553	0.29412	0.18182	0.020408	0.023256	0.086207	0.085106	0.056604	0.10909	0.025	0.27451	0.066667	0.046512	0.071429	0.02	0.02381	0.08	0.27451	0.035714	0.043478	0.047619	0.046154	0.035714	0.02439	0.047619
0.14583	0.1625	0.12037	0.04	0.16667	0.2	0.087379	0.21429	0.15385	0.21053	0.041667	0.29167	0.060606	0.18182	0.11539	0.10714	0.068966	0.1	0.076923	0.12	0.11539	0.13514	0.083333	0.083333	0.16667	0.23077	0.11364	0.033898	0.064516	0.08	0.17949	0.13333	0.083333	0.1	0.043478	0.11628	0.19231	0.076923	0.16667	0.36	0.083333	0.27586	0.066667	0.078947	0.10714	0.08	0.2439	0.078947	0.041667	0.125
0.32624	0.23188	0.29412	0.13836	0.22628	0.1844	0.28571	0.13274	0.07	0.17143	0.02	0.058824	0.056604	0.05102	0.049505	0.058824	0.058824	0.1	0.029412	0.039604	0.06	0.13333	0.074074	0.03	0.039604	0.058252	0.125	0.086614	0.047619	0.019608	0.16038	0.09901	0.10476	0.080357	0.01	0.10619	0.069307	0.029412	0.05	0.07767	0.03	0.11765	0.086957	0.092593	0.069307	0.04	0.15315	0.072727	0.02	0.04
0.11111	0.14815	0.11009	0.04	0.12346	0.125	0.098039	0.30769	0.30435	0.24324	0.13636	0.40909	0.2069	0.083333	0.26087	0.19231	0.033333	0.26923	0.16667	0.21739	0.20833	0.10526	0.3	0.18182	0.21739	0.45454	0.065217	0	0.17857	0.22727	0.15	0.030303	0.21875	0.18919	0.2	0.066667	0.14815	0.16667	0.16667	0.30769	0.18182	0.19355	0	0.32258	0.19231	0.125	0.30769	0.24242	0.13636	0.125
0.11224	0.12195	0.090909	0.040404	0.125	0.14103	0.07767	0.19048	0.20833	0.21622	0.043478	0.25	0.030303	0.086957	0.076923	0.071429	0.034483	0.032258	0.038462	0.08	0.076923	0.20588	0.055556	0.041667	0.08	0.24	0.066667	0.034483	0.066667	0.04	0.21622	0.064516	0.055556	0.13158	0.045455	0.068182	0.2	0.08	0.08	0.26923	0.041667	0.24138	0.068182	0.052632	0.071429	0.083333	0.21951	0.052632	0.090909	0.083333
0.18269	0.17778	0.1453	0.054054	0.16854	0.19767	0.11607	0.6	0.19444	0.28261	0.15152	0.25714	0.2	0.11429	0.2	0.1579	0.047619	0.095238	0.20588	0.17143	0.2	0.12245	0.15556	0.14706	0.20588	0.25	0.087719	0.027778	0.24324	0.21212	0.28261	0.11905	0.26829	0.16326	0.12121	0.089286	0.12821	0.13889	0.20588	0.30556	0.14706	0.25	0.051724	0.14894	0.22222	0.14286	0.68421	0.14894	0.11765	0.17647
0.095238	0.12644	0.041322	0.079208	0.10345	0.091954	0.125	0.076923	0.029412	0.1087	0.034483	0.028571	0.21212	0.068966	0.030303	0.028571	0.125	0.027027	0.03125	0.03125	0.030303	0.093023	0.047619	0.033333	0.03125	0.057143	0.31707	0.1579	0.027027	0.032258	0.0625	0.054054	0.023256	0.042553	0.035714	0.325	0.058824	0.03125	0.03125	0.026316	0.033333	0.05	0.29268	0.045455	0.028571	0.066667	0.037037	0.045455	0.034483	0.032258
0.12	0.13095	0.088496	0.06	0.12048	0.1358	0.12871	0.12766	0.066667	0.26316	0.038462	0.1	0.088235	0.076923	0	0	0.1	0	0	0	0	0.25714	0.025	0.037037	0.034483	0.17241	0.21429	0.16667	0	0	0.17073	0.090909	0	0.022222	0	0.21951	0.22222	0.034483	0.034483	0.16129	0	0.18182	0.19048	0.02381	0	0.074074	0.081633	0.02381	0.038462	0.035714
0.14433	0.14634	0.11927	0.071429	0.16456	0.1519	0.097087	0.2381	0.10714	0.175	0.083333	0.14286	0.125	0.17391	0.071429	0.10345	0.066667	0.096774	0.035714	0.074074	0.11111	0.16216	0.081081	0.038462	0.11539	0.13793	0.19048	0.10714	0.030303	0.076923	0.175	0.12903	0.14286	0.097561	0.041667	0.19512	0.23077	0.074074	0.11539	0.2069	0.038462	0.22581	0.16667	0.076923	0.18518	0.037037	0.2093	0.076923	0.04	0.076923
0.15464	0.15854	0.12844	0.070707	0.17722	0.16456	0.1068	0.23256	0.10345	0.2	0.08	0.13793	0.15625	0.21739	0.10714	0.1	0.064516	0.12903	0.034483	0.11111	0.10714	0.1579	0.10811	0.037037	0.11111	0.13333	0.21429	0.10526	0.060606	0.074074	0.17073	0.125	0.13889	0.095238	0.04	0.21951	0.22222	0.071429	0.11111	0.2	0.037037	0.25806	0.16279	0.10256	0.17857	0.035714	0.20455	0.10256	0.038462	0.074074
0.13861	0.16667	0.11504	0.048077	0.15663	0.13095	0.11429	0.19149	0.09375	0.18605	0.034483	0.16129	0.081081	0.10714	0.0625	0.058824	0.028571	0.055556	0.03125	0.064516	0.0625	0.14634	0.073171	0.033333	0.1	0.15625	0.2	0.064516	0.027027	0.066667	0.21429	0.054054	0.047619	0.065217	0.035714	0.23256	0.16129	0.064516	0.064516	0.21875	0.033333	0.27273	0.17778	0.069767	0.058824	0.032258	0.16667	0.069767	0.034483	0.032258
0.11224	0.095238	0.090909	0.05102	0.097561	0.14103	0.11	0.31579	0.20833	0.32353	0	0.11111	0.13333	0.086957	0.16667	0.15385	0.15385	0.18518	0.08	0.17391	0.16667	0.32258	0.11765	0.13636	0.125	0.14815	0.11628	0.034483	0.14286	0.083333	0.36364	0.13793	0.15152	0.13158	0.045455	0.11905	0.30435	0.08	0.125	0.22222	0.086957	0.33333	0.044444	0.11111	0.15385	0.083333	0.31579	0.11111	0.043478	0.083333
0.1	0.081395	0.09009	0.04	0.083333	0.097561	0.098039	0.18605	0.15385	0.35294	0.041667	0.14815	0.060606	0.083333	0.16	0.14815	0.068966	0.1	0.076923	0.12	0.11539	0.5	0.083333	0.083333	0.12	0.18518	0.088889	0.016667	0.13793	0.038462	0.24324	0.0625	0.11429	0.1579	0.043478	0.090909	0.24	0.12	0.16667	0.21429	0.083333	0.32143	0.043478	0.078947	0.14815	0.125	0.2439	0.078947	0.086957	0.125
0.15238	0.14286	0.12821	0.064815	0.13333	0.18824	0.12844	0.29167	0.17143	0.26667	0.16129	0.2	0.17949	0.088235	0.081081	0.10526	0.02439	0.023256	0.083333	0.083333	0.14286	0.17778	0.086957	0.088235	0.11429	0.19444	0.090909	0.090909	0.073171	0.085714	0.21277	0.071429	0.13636	0.1	0.09375	0.092593	0.13514	0.11429	0.14706	0.25	0.088235	0.2	0.092593	0.083333	0.16667	0.11765	0.29167	0.083333	0.125	0.15152
0.051546	0.0625	0.036697	0.032258	0.077922	0.064935	0.04	0.16216	0.22222	0.15152	0.21429	0.21053	0.28571	0.058824	0.3125	0.21053	0.095238	0.086957	0.25	0.33333	0.23529	0.096774	0.14815	0.28571	0.25	0.2	0.13889	0.081633	0.19048	0.26667	0.027027	0.04	0.14815	0.125	0.33333	0.14286	0.045455	0.25	0.25	0.18182	0.28571	0.035714	0.11111	0.13793	0.21053	0.26667	0.10256	0.13793	0.30769	0.26667
0.14815	0.17582	0.1157	0.1028	0.15385	0.2093	0.16667	0.32653	0.1579	0.22449	0.14706	0.21622	0.19512	0.081081	0.075	0.097561	0.097561	0.021739	0.16667	0.076923	0.13158	0.14286	0.081633	0.11111	0.10526	0.21053	0.16667	0.13636	0.14634	0.17143	0.15385	0.11628	0.20455	0.09434	0.085714	0.16981	0.125	0.10526	0.13514	0.17073	0.081081	0.13333	0.16981	0.078431	0.15385	0.17143	0.25	0.078431	0.11429	0.13889
0.085714	0.11494	0.05042	0.058824	0.091954	0.068182	0.11539	0.057692	0.030303	0.11111	0.035714	0.029412	0.14706	0.071429	0.03125	0.029412	0.12903	0.027778	0.032258	0.032258	0.03125	0.095238	0.04878	0.034483	0.032258	0.058824	0.325	0.16071	0.027778	0.033333	0.041667	0.055556	0.02381	0.043478	0.037037	0.33333	0.060606	0.032258	0.032258	0.027027	0.034483	0.051282	0.33333	0.046512	0.029412	0.068966	0.018519	0.046512	0.035714	0.033333
0.095238	0.13953	0.058824	0.12371	0.14286	0.15854	0.125	0.12	0.060606	0.15909	0.034483	0.058824	0.17647	0.10714	0.096774	0.090909	0.090909	0.085714	0.064516	0.1	0.096774	0.11905	0.047619	0.068966	0.1	0.057143	0.2	0.1579	0.085714	0.032258	0.1087	0.054054	0.047619	0.16667	0.035714	0.20455	0.058824	0.1	0.13793	0.054054	0.068966	0.10526	0.17778	0.045455	0.090909	0.066667	0.056604	0.045455	0.071429	0.10345
0.07	0.125	0.035088	0.13483	0.12821	0.14474	0.068627	0.14286	0.08	0.075	0.047619	0.076923	0.23077	0.15	0.13043	0.12	0.076923	0.071429	0.086957	0.13636	0.083333	0.026316	0.125	0.095238	0.13636	0.074074	0.12195	0.074074	0.11111	0.043478	0.13158	0.10714	0.090909	0.10811	0.05	0.125	0.076923	0.086957	0.13636	0.068966	0.095238	0.096774	0.097561	0.11765	0.12	0.090909	0.090909	0.11765	0.1	0.090909
0.17	0.13636	0.14286	0.057143	0.11364	0.14118	0.13333	0.26087	0.19355	0.17778	0.14286	0.26667	0.10526	0.1	0.090909	0.11765	0	0	0.09375	0.09375	0.090909	0.088889	0.095238	0.1	0.12903	0.25806	0.16667	0.15254	0.081081	0.096774	0.20455	0.025	0.069767	0.1087	0.10714	0.17021	0.15152	0.16667	0.16667	0.28125	0.1	0.22222	0.17021	0.090909	0.085714	0.13333	0.23404	0.090909	0.14286	0.17241
0.15842	0.17647	0.14286	0.09901	0.15294	0.18293	0.13333	0.18367	0.12121	0.17778	0.032258	0.1875	0.10526	0.17857	0.125	0.11765	0.085714	0.29032	0.060606	0.12903	0.090909	0.11364	0.27778	0.064516	0.12903	0.21875	0.14286	0.0625	0.081081	0.0625	0.20455	0.13889	0.15	0.21429	0.033333	0.14583	0.15152	0.060606	0.12903	0.17143	0.064516	0.22222	0.078431	0.2973	0.11765	0.0625	0.18367	0.2	0.032258	0.096774
0.23729	0.22857	0.18939	0.11111	0.19811	0.26	0.21311	0.17568	0.064516	0.18841	0.033898	0.098361	0.075758	0.087719	0.048387	0.046875	0.080645	0.045455	0.032258	0.04918	0.065574	0.14706	0.041667	0.033333	0.04918	0.096774	0.21429	0.16867	0.045455	0.016129	0.22388	0.09375	0.056338	0.11111	0.016949	0.21739	0.098361	0.04918	0.066667	0.14754	0.033333	0.12308	0.2	0.040541	0.080645	0.05	0.17568	0.040541	0.033898	0.05
0.15306	0.17073	0.12727	0.038835	0.16049	0.19231	0.10577	0.2	0.13793	0.13953	0	0.21429	0.085714	0.035714	0.032258	0.030303	0.030303	0.028571	0.033333	0.033333	0.032258	0.15385	0	0.074074	0.033333	0.2069	0.019608	0.015873	0.028571	0	0.225	0.027778	0.02439	0.021739	0.038462	0.02	0.17241	0.033333	0.033333	0.27586	0.035714	0.25	0.02	0	0.030303	0.071429	0.22727	0	0.037037	0.034483
0.080808	0.13924	0.044248	0.14773	0.14286	0.14474	0.079208	0.17073	0.08	0.10256	0.047619	0.076923	0.28	0.21053	0.18182	0.12	0.076923	0.11111	0.086957	0.13636	0.13043	0.026316	0.125	0.095238	0.19048	0.074074	0.12195	0.074074	0.11111	0.090909	0.16216	0.10714	0.125	0.13889	0.05	0.125	0.076923	0.086957	0.19048	0.068966	0.095238	0.13333	0.097561	0.11765	0.12	0.090909	0.11628	0.11765	0.1	0.14286
0.041237	0.05	0.037037	0.055556	0.051282	0.051948	0.040404	0.2	0.3125	0.23333	0.33333	0.29412	0.2381	0.21429	0.53846	0.375	0.1	0.2	0.35714	0.46154	0.42857	0.03125	0.30435	0.41667	0.58333	0.27778	0.11111	0.04	0.33333	0.28571	0.12121	0.13636	0.30435	0.2963	0.25	0.11429	0.1	0.26667	0.58333	0.25	0.41667	0.16667	0.083333	0.33333	0.375	0.38461	0.2	0.28	0.33333	0.5
0.1871	0.3254	0.14706	0.27143	0.33065	0.27132	0.25676	0.10619	0.029703	0.10092	0.020619	0.029412	0.09	0.030928	0.061856	0.060606	0.039604	0.091837	0.030303	0.0625	0.061856	0.054545	0.097087	0.030928	0.051546	0.039216	0.13889	0.071429	0.059406	0.020202	0.071429	0.069307	0.10784	0.072727	0.020833	0.14019	0.029412	0.030303	0.040816	0.028571	0.030928	0.04717	0.12963	0.10577	0.082474	0.041237	0.077586	0.084906	0.020619	0.030612
0.14286	0.11765	0.11818	0.06	0.12048	0.17949	0.11765	0.23256	0.14286	0.23077	0.038462	0.17857	0.15625	0.16667	0.10714	0.064516	0.13793	0.09375	0.034483	0.071429	0.068966	0.1579	0.10811	0.037037	0.11111	0.21429	0.13333	0.067797	0.060606	0.074074	0.23077	0.058824	0.078947	0.095238	0.04	0.13636	0.22222	0.11111	0.11111	0.33333	0.037037	0.3	0.086957	0.10256	0.064516	0.035714	0.17778	0.10256	0.038462	0.074074
0.085106	0.11842	0.097087	0.021277	0.10667	0.10811	0.061224	0.22857	0.1579	0.15152	0.21429	0.27778	0	0.125	0	0.045455	0.045455	0.041667	0	0	0.10526	0.13333	0.033333	0.058824	0.052632	0.41176	0.051282	0.039216	0	0	0.15152	0.2381	0.10714	0.028571	0	0.052632	0.27778	0.052632	0.052632	0.18182	0	0.20833	0.052632	0.03125	0.15	0.11765	0.22857	0.03125	0.0625	0.055556
0.19608	0.16667	0.16667	0.035714	0.1573	0.2	0.12727	0.26	0.076923	0.23404	0.027778	0.10256	0.093023	0.085714	0.078947	0.075	0.02381	0.097561	0.025641	0.081081	0.051282	0.2	0.085106	0.027027	0.081081	0.12821	0.15094	0.042857	0.046512	0.054054	0.26087	0.069767	0.0625	0.056604	0.028571	0.15385	0.16216	0.052632	0.052632	0.17949	0.027027	0.225	0.090909	0.081633	0.075	0.026316	0.26	0.081633	0.027778	0.026316
0.13	0.12941	0.097345	0.07	0.11905	0.14815	0.12745	0.125	0.064516	0.225	0.037037	0.096774	0.085714	0.11539	0	0	0.0625	0	0	0	0	0.21622	0.02439	0.035714	0.033333	0.12903	0.2093	0.16364	0	0	0.16667	0.057143	0	0.044444	0	0.21429	0.21429	0.033333	0.068966	0.15625	0	0.21212	0.21429	0.023256	0	0.071429	0.08	0.023256	0.037037	0.071429
0.17593	0.25	0.13115	0.13084	0.25581	0.27381	0.16216	0.25926	0.14634	0.18868	0.13514	0.23077	0.2093	0.075	0.095238	0.11628	0.043478	0.06383	0.097561	0.097561	0.15	0.11321	0.098039	0.10256	0.125	0.225	0.13793	0.098592	0.11111	0.1	0.14546	0.1087	0.24444	0.12963	0.078947	0.14035	0.090909	0.097561	0.15385	0.21429	0.10256	0.125	0.14035	0.09434	0.17073	0.1	0.23636	0.09434	0.10526	0.12821
0.24074	0.31461	0.16	0.11304	0.26374	0.35714	0.17241	0.22951	0.08	0.18644	0.042553	0.14583	0.11321	0.086957	0.019231	0.037736	0.057692	0.036364	0.019608	0.019608	0.06	0.17857	0.032787	0.020408	0.04	0.14286	0.19672	0.1039	0.017857	0.02	0.18644	0.09434	0.067797	0.046154	0.021277	0.2	0.12245	0.04	0.061224	0.16	0.020408	0.17308	0.18033	0.031746	0.078431	0.040816	0.22951	0.031746	0.020833	0.040816
0.15464	0.15854	0.13889	0.049505	0.17722	0.21053	0.1068	0.23256	0.10345	0.17073	0.038462	0.17857	0.088235	0.16667	0.068966	0.064516	0.064516	0.060606	0.034483	0.071429	0.068966	0.12821	0.10811	0.037037	0.11111	0.17241	0.15909	0.086207	0.029412	0.074074	0.23077	0.058824	0.051282	0.069767	0.04	0.16279	0.17857	0.11111	0.11111	0.28571	0.037037	0.25806	0.13636	0.10256	0.064516	0.035714	0.23256	0.10256	0.038462	0.074074
0.10204	0.10976	0.081818	0.051546	0.098765	0.12821	0.1	0.19512	0.12	0.29412	0	0.074074	0.17857	0.090909	0.038462	0.035714	0.16	0.033333	0.04	0.04	0.038462	0.33333	0.027778	0.090909	0.04	0.11111	0.11905	0.072727	0.033333	0.041667	0.25714	0.10345	0.027778	0.02439	0.047619	0.12195	0.26087	0.04	0.04	0.18518	0.043478	0.2069	0.095238	0.026316	0.035714	0.041667	0.13953	0.026316	0	0
0.12121	0.14634	0.10909	0.019417	0.12195	0.1519	0.097087	0.26829	0.10714	0.175	0.083333	0.18518	0	0.08	0	0	0.066667	0	0	0	0.071429	0.16216	0.025641	0.038462	0.035714	0.22222	0.06383	0.050847	0	0	0.23684	0.12903	0.052632	0.022727	0	0.065217	0.23077	0.035714	0.035714	0.2069	0	0.26667	0.042553	0.02439	0.066667	0.076923	0.26829	0.02439	0.04	0.037037
0.12381	0.12222	0.10256	0.10891	0.125	0.13953	0.14286	0.092593	0	0.10204	0.1	0	0.13158	0.13333	0	0	0.11429	0	0	0	0.057143	0.086957	0.021739	0.030303	0.028571	0.025641	0.29546	0.23214	0	0	0.10204	0.13514	0.044444	0.04	0	0.30233	0.083333	0.028571	0.058824	0	0	0.071429	0.27273	0.020833	0.054054	0.060606	0.053571	0.020833	0.03125	0.060606
0.009709	0	0	0	0	0	0.029126	0	0	0	0	0	0	0	0	0	0	0	0	0	0	0	0	0	0	0	0	0	0	0	0	0	0	0	0	0	0	0	0	0	0	0	0	0	0	0	0	0	0	0
0.079646	0.039604	0.072581	0.074074	0.03	0.096774	0.042017	0.14546	0.10526	0.16	0.088235	0.10256	0.11905	0.055556	0.17143	0.13158	0.16216	0.046512	0.21212	0.14286	0.13889	0.058824	0.1087	0.15152	0.14286	0.12821	0.10909	0.028169	0.21622	0.18182	0.16	0.24324	0.2439	0.14286	0.090909	0.090909	0.075	0.081081	0.14286	0.095238	0.11765	0.065217	0.071429	0.10417	0.13158	0.18182	0.14546	0.10417	0.12121	0.14706
0.14286	0.17284	0.078947	0.081633	0.1625	0.16456	0.11765	0.15217	0.066667	0.23077	0.038462	0.1	0.15625	0.076923	0	0	0.064516	0	0	0	0	0.22222	0.025	0.037037	0.034483	0.17241	0.21429	0.125	0	0	0.17073	0.058824	0	0.022222	0	0.21951	0.22222	0.034483	0.034483	0.16129	0	0.14706	0.21951	0.02381	0	0.074074	0.10417	0.02381	0.038462	0.035714
0.14852	0.15116	0.15454	0.028037	0.14118	0.2	0.1028	0.35714	0.2	0.2093	0.19231	0.27586	0.10811	0.10345	0.09375	0.088235	0.027778	0.026316	0.13333	0.096774	0.16667	0.11628	0.125	0.10345	0.13333	0.31034	0.057692	0.030769	0.083333	0.13793	0.26829	0.081081	0.15385	0.11111	0.15385	0.058824	0.19355	0.17241	0.17241	0.29032	0.10345	0.26471	0.038462	0.11905	0.15625	0.13793	0.425	0.11905	0.14815	0.17857
0.09375	0.1	0.084112	0.076087	0.088608	0.11842	0.07	0.12195	0.086957	0.17143	0.052632	0.083333	0.11111	0.23529	0.2	0.18182	0.18182	0.33333	0.095238	0.15	0.090909	0.088235	0.25926	0.16667	0.15	0.125	0.18919	0.076923	0.16667	0.1	0.20588	0.31818	0.21429	0.25806	0.055556	0.19444	0.18182	0.095238	0.21053	0.074074	0.10526	0.18518	0.13158	0.24138	0.18182	0.1579	0.12195	0.24138	0.052632	0.1579
0.041667	0.050633	0.057143	0.021739	0.025316	0.052632	0.030303	0.051282	0.052632	0.058824	0.071429	0.05	0	0.14286	0.055556	0.23529	0	0.095238	0.058824	0.058824	0.055556	0.032258	0.035714	0.066667	0.125	0.047619	0.054054	0.085106	0.045455	0	0.058824	0.090909	0.074074	0.096774	0.076923	0.055556	0.05	0.28571	0.2	0.043478	0.066667	0.125	0.055556	0.033333	0.10526	0.13333	0.051282	0.033333	0.15385	0.21429
0.16	0.15116	0.13393	0.089109	0.15476	0.18518	0.11321	0.1875	0.125	0.18182	0.033333	0.23333	0.10811	0.18518	0.060606	0.057143	0.088235	0.026316	0.0625	0.0625	0.060606	0.14286	0.046512	0.10345	0.096774	0.22581	0.22222	0.13559	0.083333	0.03125	0.15556	0.14286	0.071429	0.13636	0.034483	0.22727	0.15625	0.0625	0.13333	0.17647	0.066667	0.19444	0.22727	0.044444	0.057143	0.1	0.14	0.044444	0.068966	0.1
0.17526	0.19753	0.15741	0.069307	0.21795	0.23684	0.11539	0.22222	0.13333	0.19048	0.074074	0.25	0.054054	0.15385	0.1	0.09375	0.060606	0.057143	0.066667	0.10345	0.13793	0.12195	0.075	0.071429	0.10345	0.24138	0.12766	0.065574	0.088235	0.033333	0.21951	0.11765	0.13158	0.11628	0.037037	0.13043	0.12903	0.066667	0.14286	0.26667	0.071429	0.24242	0.10638	0.071429	0.12903	0.068966	0.25	0.071429	0.074074	0.10714
0.15306	0.14286	0.11712	0.04902	0.13253	0.17722	0.095238	0.2	0.1	0.13953	0.037037	0.17241	0.027027	0.074074	0	0	0	0	0	0	0	0.125	0.02439	0	0.033333	0.12903	0.13043	0.066667	0	0	0.25641	0.027778	0	0.044444	0	0.13333	0.17241	0.033333	0.068966	0.23333	0	0.25	0.13333	0.023256	0	0.034483	0.2	0.023256	0.037037	0.071429
0.1579	0.1625	0.14151	0.072165	0.1519	0.16883	0.12	0.275	0.2	0.21053	0.086957	0.29167	0.060606	0.18182	0.16	0.14815	0.10714	0.17857	0.076923	0.12	0.20833	0.16667	0.11429	0.083333	0.12	0.33333	0.11364	0.051724	0.13793	0.038462	0.24324	0.21429	0.18182	0.18919	0.043478	0.11628	0.19231	0.12	0.16667	0.21429	0.083333	0.32143	0.090909	0.10811	0.19231	0.125	0.275	0.10811	0.086957	0.17391
0.082474	0.08642	0.074074	0.010204	0.075	0.075949	0.059406	0.17949	0.13636	0.078947	0.11111	0.18182	0	0	0.043478	0.083333	0	0.076923	0.045455	0.045455	0.14286	0.088235	0.030303	0.05	0.045455	0.22727	0.023256	0.018182	0.037037	0	0.078947	0.11539	0.096774	0.026316	0.055556	0.02381	0.13043	0.045455	0.045455	0.16	0.05	0.14286	0.02381	0.028571	0.18182	0.047619	0.17949	0.028571	0.052632	0.047619
0.13953	0.16071	0.089655	0.21552	0.13274	0.14414	0.192	0.047619	0.015152	0.092105	0.016393	0.014925	0.10769	0.086207	0.015385	0.030303	0.11475	0.014493	0.015625	0.015625	0.015385	0.082192	0.041096	0.016129	0.031746	0.029851	0.26471	0.225	0.014493	0.015873	0.092105	0.059701	0.013333	0.038462	0.016667	0.26866	0.046154	0.048387	0.048387	0.014286	0.016129	0.057143	0.23188	0.04	0.014925	0.032258	0.023256	0.04	0.016393	0.032258
0.15	0.088889	0.13514	0.048077	0.078652	0.14458	0.093458	0.21739	0.12903	0.15909	0.034483	0.125	0.025641	0.14815	0.030303	0.028571	0.028571	0.027027	0.03125	0.03125	0.030303	0.14634	0.047619	0.033333	0.064516	0.15625	0.10204	0.064516	0.027027	0.032258	0.275	0.054054	0.023256	0.065217	0.035714	0.10417	0.2	0.064516	0.1	0.21875	0.033333	0.3125	0.081633	0.045455	0.028571	0.032258	0.27273	0.045455	0.034483	0.066667
0.06383	0.077922	0.067308	0	0.08	0.081081	0.0625	0.13889	0.33333	0.16129	0.15385	0.3125	0	0	0.055556	0.05	0	0.045455	0.058824	0.058824	0.1875	0.18518	0	0.066667	0.058824	0.22222	0	0	0.045455	0	0.125	0.090909	0.074074	0.030303	0.076923	0	0.16667	0.058824	0.058824	0.26316	0.066667	0.22727	0	0	0.16667	0.0625	0.17143	0	0.071429	0.0625
0.15306	0.18518	0.13761	0.04902	0.20513	0.19231	0.10577	0.22727	0.1	0.16667	0.037037	0.17241	0.085714	0.074074	0.032258	0.030303	0.030303	0.028571	0.033333	0.033333	0.032258	0.15385	0.05	0.035714	0.068966	0.16667	0.13043	0.10345	0.028571	0.034483	0.19512	0.057143	0.02439	0.044444	0.038462	0.13333	0.17241	0.068966	0.068966	0.27586	0.035714	0.25	0.13333	0.047619	0.030303	0.034483	0.2	0.047619	0.037037	0.034483
0.16832	0.21687	0.16216	0.046729	0.20732	0.18072	0.10092	0.28261	0.1875	0.2	0.1	0.3	0.19444	0.0625	0.15625	0.14706	0.026316	0.078947	0.125	0.16129	0.15625	0.11111	0.14634	0.13333	0.16129	0.29032	0.14	0.029851	0.13889	0.12903	0.14894	0.05	0.175	0.13043	0.14286	0.14286	0.11429	0.125	0.125	0.3125	0.13333	0.21622	0.098039	0.13953	0.14706	0.12903	0.28261	0.11364	0.1	0.12903
0.2	0.17045	0.14912	0.075472	0.17442	0.21951	0.12963	0.2449	0.081081	0.19149	0.029412	0.13889	0.15385	0.16129	0.054054	0.051282	0.051282	0.04878	0.027027	0.055556	0.054054	0.15556	0.065217	0.028571	0.085714	0.16667	0.13462	0.075758	0.02381	0.057143	0.21739	0.047619	0.042553	0.125	0.030303	0.13725	0.13889	0.085714	0.085714	0.22222	0.028571	0.20513	0.09434	0.0625	0.051282	0.027778	0.2449	0.0625	0.029412	0.057143
0.13265	0.16049	0.11927	0.039604	0.17949	0.18182	0.086538	0.2381	0.10714	0.20513	0.04	0.18518	0.125	0.125	0.11111	0.14286	0.066667	0.13333	0.035714	0.11539	0.071429	0.16216	0.11111	0.038462	0.11539	0.17857	0.086957	0.050847	0.0625	0.076923	0.23684	0.060606	0.081081	0.071429	0.041667	0.088889	0.18518	0.074074	0.074074	0.2963	0.038462	0.26667	0.042553	0.10526	0.14286	0.037037	0.26829	0.10526	0.04	0.037037
0.082474	0.11392	0.084112	0.010204	0.11688	0.1039	0.059406	0.35294	0.38889	0.20588	0.25	0.52941	0.15385	0.05	0.2	0.2381	0.04	0.12	0.27778	0.21053	0.33333	0.15625	0.13333	0.23529	0.21053	0.5	0.023256	0	0.16667	0.22222	0.13889	0.11539	0.30769	0.11429	0.26667	0.02381	0.13043	0.27778	0.21053	0.38095	0.23529	0.18518	0	0.125	0.36842	0.22222	0.35294	0.125	0.25	0.22222
0.17822	0.17241	0.17117	0.066038	0.14943	0.17857	0.14151	0.30435	0.11429	0.25	0.0625	0.11111	0.12821	0.16667	0.11765	0.14286	0.052632	0.13514	0.057143	0.12121	0.11765	0.21429	0.090909	0.060606	0.12121	0.13889	0.18367	0.09375	0.076923	0.058824	0.25	0.10256	0.14286	0.10417	0.03125	0.1875	0.14286	0.12121	0.12121	0.16216	0.060606	0.27778	0.11765	0.086957	0.21212	0.058824	0.2766	0.086957	0.0625	0.090909
0.052083	0.02439	0.027523	0.055556	0.025	0.051948	0.05102	0.02439	0	0.027778	0.066667	0	0.083333	0.21429	0	0	0.1579	0	0	0	0	0	0.034483	0	0.055556	0	0.081081	0.083333	0	0	0.088235	0.041667	0	0.060606	0	0.083333	0.047619	0.055556	0.11765	0	0	0.076923	0.083333	0.032258	0	0.058824	0.02439	0.032258	0.066667	0.125
0.1068	0.14118	0.096491	0.048544	0.14458	0.13253	0.09434	0.19565	0.096774	0.086957	0.074074	0.12903	0.083333	0	0	0	0.029412	0	0	0	0.064516	0.095238	0	0	0	0.16129	0.10417	0.048387	0	0	0.16279	0.055556	0.04878	0	0	0.10638	0.12903	0	0	0.15152	0	0.10811	0.083333	0	0.060606	0	0.17021	0	0	0
0.14286	0.1875	0.10811	0.070707	0.17722	0.21053	0.096154	0.23256	0.10345	0.11628	0.038462	0.22222	0.057143	0.037037	0	0	0	0	0	0	0	0.1	0.025	0	0.034483	0.17241	0.040816	0.032787	0	0	0.23077	0.028571	0	0.022222	0	0.041667	0.13793	0.034483	0.034483	0.24138	0	0.21875	0.041667	0.02381	0	0.035714	0.23256	0.02381	0.038462	0.035714
0.081633	0.098765	0.073394	0.020408	0.10127	0.075	0.08	0.14634	0.13043	0.13514	0	0.125	0.033333	0	0.086957	0.08	0	0.074074	0.043478	0.090909	0.086957	0.11765	0	0.047619	0.043478	0.16667	0.097561	0.055556	0.074074	0	0.13514	0	0.029412	0.025641	0.052632	0.1	0.125	0.043478	0.043478	0.15385	0.047619	0.17857	0.1	0	0.08	0.045455	0.11905	0	0.05	0.045455
0.11321	0.12222	0.075	0.087379	0.11236	0.11364	0.15385	0.092593	0	0.08	0.1	0	0.16216	0.096774	0	0	0.054054	0	0	0	0.057143	0.06383	0.021739	0	0.028571	0	0.29546	0.21053	0	0	0.058824	0.076923	0.044444	0.10638	0	0.30233	0.026316	0.028571	0.058824	0	0	0.046512	0.30233	0.020833	0.054054	0.029412	0.053571	0.020833	0.03125	0.060606
0.0625	0.049383	0.046296	0	0.050633	0.078947	0.050505	0.22857	0.29412	0.22581	0	0.15	0	0	0.05	0.045455	0	0.041667	0.052632	0.052632	0.05	0.21429	0	0.058824	0.052632	0.14286	0	0	0.041667	0	0.22581	0	0.033333	0.028571	0.066667	0	0.27778	0.052632	0.052632	0.3	0.058824	0.26087	0	0	0.045455	0.055556	0.26471	0	0.0625	0.055556
0.18367	0.17857	0.15454	0.067961	0.16867	0.24675	0.14563	0.26667	0.16129	0.26829	0.068966	0.19355	0.13889	0.14286	0.060606	0.057143	0.12121	0.083333	0.0625	0.0625	0.12903	0.23077	0.071429	0.10345	0.096774	0.1875	0.19565	0.13559	0.054054	0.03125	0.2381	0.14286	0.125	0.086957	0.034483	0.2	0.19355	0.0625	0.13333	0.29032	0.066667	0.22857	0.17391	0.068182	0.12121	0.1	0.23913	0.068182	0.033333	0.1
0.20792	0.16667	0.20909	0.054545	0.17045	0.2439	0.10714	0.18868	0.10526	0.13725	0.027778	0.16216	0.044444	0.11765	0.051282	0.04878	0.02381	0.022727	0.025641	0.052632	0.051282	0.10204	0.040816	0.027027	0.081081	0.18919	0.17308	0.073529	0.046512	0.026316	0.18367	0.069767	0.040816	0.076923	0.028571	0.17647	0.13158	0.052632	0.081081	0.21053	0.027027	0.16667	0.15385	0.039216	0.04878	0.054054	0.18868	0.039216	0.027778	0.083333
0.12264	0.096774	0.083333	0.066038	0.098901	0.125	0.11009	0.25	0.18182	0.22222	0.17241	0.17647	0.18919	0.09375	0.11765	0.14286	0.025641	0.05	0.12121	0.12121	0.1875	0.13333	0.090909	0.12903	0.15625	0.17143	0.09434	0.076923	0.10526	0.090909	0.14583	0.075	0.17073	0.12766	0.13793	0.096154	0.11111	0.15625	0.19355	0.16216	0.12903	0.15	0.075472	0.086957	0.21212	0.16129	0.22449	0.086957	0.17241	0.2
0.073684	0.075949	0.066038	0	0.064103	0.078947	0.050505	0.19444	0.1579	0.11765	0	0.21053	0	0	0	0	0.095238	0	0	0	0	0.13333	0	0	0	0.26316	0	0	0	0	0.1875	0	0	0	0	0	0.21053	0	0	0.3	0	0.20833	0	0	0	0	0.19444	0	0	0
0.125	0.16667	0.081818	0.073684	0.17105	0.1579	0.1	0.25641	0.16667	0.12821	0.045455	0.26087	0.17857	0.043478	0.08	0.074074	0.035714	0.068966	0.083333	0.083333	0.08	0.14286	0.057143	0.090909	0.083333	0.30435	0.093023	0.053571	0.068966	0.041667	0.18919	0.032258	0.057143	0.076923	0.047619	0.095238	0.16	0.083333	0.083333	0.23077	0.090909	0.16667	0.095238	0.054054	0.074074	0.086957	0.19512	0.054054	0.095238	0.086957
0.125	0.1236	0.10345	0.037383	0.12644	0.12791	0.10185	0.18367	0.12121	0.15217	0	0.15152	0.076923	0.03125	0.028571	0.027027	0.085714	0	0.029412	0.029412	0.028571	0.16667	0	0.03125	0.029412	0.14706	0.12	0.0625	0.025641	0	0.20455	0.051282	0.022222	0.02	0	0.12245	0.1875	0	0.029412	0.20588	0.03125	0.22222	0.1	0	0.027027	0.0625	0.16	0	0.032258	0.030303
0.10204	0.12346	0.10185	0	0.12658	0.12821	0.057692	0.19512	0.16667	0.1579	0	0.26087	0	0	0.038462	0.074074	0	0.068966	0.04	0.04	0.038462	0.17647	0	0.043478	0.04	0.25	0	0	0.033333	0	0.1579	0.032258	0.057143	0.02439	0.047619	0	0.16	0.04	0.04	0.28	0.043478	0.25	0	0	0.074074	0.041667	0.25641	0	0.045455	0.041667
0.1134	0.096386	0.081818	0.073684	0.085366	0.14286	0.1	0.36111	0.16667	0.25714	0.045455	0.074074	0.13793	0.090909	0.08	0.074074	0.16	0.033333	0.04	0.083333	0.08	0.21212	0.027778	0.090909	0.083333	0.11111	0.11905	0.072727	0.068966	0	0.29412	0.14286	0.057143	0.076923	0.047619	0.12195	0.26087	0.083333	0.13043	0.18518	0.043478	0.25	0.12195	0.026316	0.074074	0.19048	0.225	0.026316	0.095238	0.13636
0.21311	0.18018	0.16058	0.12698	0.17273	0.21905	0.19048	0.14103	0.046154	0.13514	0.016129	0.078125	0.073529	0.084746	0.030769	0.029851	0.061538	0.028986	0.015385	0.03125	0.015152	0.12676	0.040541	0.015873	0.03125	0.076923	0.19178	0.17857	0.028986	0.015625	0.1831	0.043478	0.026667	0.13889	0.016393	0.21127	0.095238	0.03125	0.047619	0.125	0.015873	0.1194	0.21127	0.039474	0.029851	0.031746	0.14103	0.039474	0.016129	0.031746
0.2446	0.33333	0.2349	0.23704	0.31624	0.42991	0.18243	0.17526	0.044944	0.12371	0.023256	0.068182	0.11364	0.059524	0.045455	0.032967	0.068182	0.043478	0.011111	0.034091	0.033708	0.09375	0.051546	0.022989	0.034091	0.091954	0.19149	0.10714	0.021277	0.022727	0.17204	0.10227	0.0625	0.059406	0.011628	0.16842	0.068182	0.022472	0.034091	0.077778	0.011364	0.086957	0.14433	0.050505	0.05618	0.034483	0.17526	0.04	0.023256	0.034483
0.16326	0.16867	0.14679	0.048544	0.17284	0.16049	0.10476	0.19565	0.096774	0.11111	0.035714	0.16667	0.054054	0.034483	0	0	0.029412	0	0	0	0	0.095238	0.02381	0	0.032258	0.16129	0.12766	0.065574	0	0	0.19048	0.027027	0	0.021277	0	0.13043	0.12903	0.032258	0.032258	0.22581	0	0.20588	0.13043	0.022727	0	0.033333	0.17021	0.022727	0.035714	0.033333
0.04321	0.048276	0.028571	0.051613	0.041667	0.064286	0.075472	0.028037	0.011364	0.071429	0	0.011236	0.05618	0.024096	0.023256	0.022727	0.058824	0.022222	0.011628	0.023529	0.011494	0.063158	0.020833	0.011905	0.011628	0.022472	0.069307	0.034483	0.022222	0.011765	0.05	0.044944	0.020833	0.019802	0.012195	0.059406	0.022727	0.011628	0.011628	0.01087	0.011905	0.032258	0.028846	0.020408	0.022727	0.011765	0.018519	0.020408	0	0
0.15625	0.14634	0.12963	0.039604	0.16456	0.19737	0.10784	0.2093	0.10714	0.20513	0.04	0.23077	0.058824	0.22727	0.071429	0.066667	0.032258	0.0625	0.035714	0.074074	0.071429	0.16216	0.081081	0.038462	0.11539	0.22222	0.13636	0.050847	0.030303	0.076923	0.20513	0.060606	0.052632	0.071429	0.041667	0.13953	0.18518	0.11539	0.11539	0.25	0.038462	0.26667	0.065217	0.076923	0.066667	0.037037	0.2381	0.076923	0.04	0.076923
0.096154	0.12791	0.041667	0.08	0.10465	0.093023	0.12621	0.078431	0.030303	0.11111	0.035714	0.029412	0.21875	0.071429	0.03125	0.029412	0.12903	0.027778	0.032258	0.032258	0.03125	0.095238	0.04878	0.034483	0.032258	0.058824	0.29268	0.16071	0.027778	0.033333	0.06383	0.055556	0.02381	0.043478	0.037037	0.3	0.060606	0.032258	0.032258	0.027027	0.034483	0.051282	0.3	0.046512	0.029412	0.068966	0.037736	0.046512	0.035714	0.033333
0.084211	0.088608	0.075472	0.031915	0.076923	0.12162	0.071429	0.1579	0.21053	0.18182	0	0.26316	0.037037	0.11765	0.1	0.090909	0.26316	0.083333	0.10526	0.10526	0.1	0.2069	0.032258	0.11765	0.10526	0.38889	0.10526	0.038462	0.083333	0.052632	0.21875	0.22727	0.066667	0.057143	0.13333	0.10811	0.33333	0.05	0.10526	0.35	0.11765	0.25	0.051282	0.030303	0.090909	0.17647	0.1579	0.030303	0.058824	0.11111
0.10101	0.095238	0.071429	0.05102	0.084337	0.098765	0.09901	0.21951	0.11539	0.21622	0	0.15385	0.096774	0.086957	0.16667	0.15385	0.11111	0.14286	0.08	0.125	0.12	0.32258	0.085714	0.13636	0.08	0.19231	0.090909	0.016949	0.14286	0.04	0.25	0.1	0.11765	0.19444	0.045455	0.093023	0.2	0.08	0.125	0.17857	0.086957	0.28571	0.044444	0.081081	0.15385	0.083333	0.21951	0.081081	0.043478	0.083333
0.15625	0.14634	0.14019	0.05	0.16456	0.18182	0.10784	0.2093	0.10714	0.175	0.04	0.18518	0.058824	0.038462	0	0	0.032258	0	0	0	0	0.16216	0.025641	0	0.035714	0.13793	0.13636	0.087719	0	0	0.20513	0.029412	0	0.022727	0	0.13953	0.18518	0.035714	0.035714	0.25	0	0.26667	0.13953	0.02439	0	0.037037	0.18182	0.02439	0.04	0.037037
0.070707	0.072289	0.063636	0.052632	0.074074	0.088608	0.069307	0.093023	0.083333	0.16667	0.05	0.08	0.10714	0.1579	0.19048	0.17391	0.038462	0.26087	0.090909	0.2	0.19048	0.055556	0.16667	0.1	0.2	0.076923	0.097561	0.036364	0.16	0.095238	0.10526	0.071429	0.16667	0.37931	0.052632	0.1	0.08	0.14286	0.2	0.071429	0.1	0.17857	0.047619	0.15625	0.17391	0.095238	0.093023	0.15625	0.10526	0.15
0.13131	0.10465	0.10811	0.081633	0.094118	0.10843	0.11765	0.15217	0.10345	0.23077	0.038462	0.064516	0.088235	0.21739	0.068966	0.1	0.1	0.09375	0.071429	0.071429	0.068966	0.18919	0.078947	0.076923	0.11111	0.096774	0.2439	0.10526	0.060606	0.035714	0.23077	0.16129	0.078947	0.12195	0.04	0.25	0.17857	0.071429	0.15385	0.125	0.076923	0.25806	0.19048	0.075	0.1	0.074074	0.15217	0.075	0.038462	0.11539
0.15534	0.17241	0.15044	0.097087	0.19048	0.20732	0.13084	0.22449	0.18182	0.41026	0.13333	0.21212	0.29412	0.09375	0.22581	0.17647	0.11111	0.2	0.12121	0.19355	0.15152	0.2439	0.26316	0.12903	0.19355	0.20588	0.23404	0.11111	0.16667	0.125	0.22222	0.13158	0.2	0.20455	0.13793	0.23913	0.17647	0.15625	0.15625	0.26471	0.12903	0.17949	0.16326	0.28205	0.17647	0.16129	0.2	0.19048	0.13333	0.125
0.09	0.12195	0.10092	0.061856	0.13924	0.12658	0.09901	0.16279	0.074074	0.18421	0	0.071429	0.17241	0.086957	0.21739	0.2	0.071429	0.45454	0.08	0.17391	0.16667	0.10811	0.22581	0.086957	0.125	0.068966	0.090909	0.034483	0.14286	0.083333	0.046512	0.064516	0.22581	0.19444	0.095238	0.093023	0.034483	0.08	0.08	0.064516	0.086957	0.125	0.044444	0.25	0.2	0.04	0.13636	0.17647	0.043478	0.04
0.14141	0.2	0.10714	0.04902	0.175	0.14815	0.095238	0.2	0.1	0.16667	0	0.21429	0.11765	0.074074	0.066667	0.0625	0.096774	0.058824	0.033333	0.068966	0.066667	0.15385	0.05	0.035714	0.068966	0.2069	0.26829	0.084746	0.028571	0.071429	0.11364	0.057143	0.05	0.044444	0.038462	0.30769	0.13333	0.033333	0.033333	0.19355	0.035714	0.14286	0.21429	0.047619	0.0625	0.034483	0.14894	0.047619	0	0
0.11881	0.15663	0.078261	0.07	0.14634	0.12048	0.10577	0.14894	0.1	0.13953	0	0.13333	0.15152	0	0	0	0.030303	0	0	0	0	0.15385	0	0	0	0.12903	0.18182	0.084746	0	0	0.11364	0	0	0	0	0.21429	0.13333	0	0	0.15625	0	0.11111	0.21429	0	0	0	0.10204	0	0	0
0.1068	0.14118	0.068376	0.090909	0.13095	0.13253	0.14852	0.1	0	0.086957	0.11539	0	0.18182	0.11111	0	0	0.060606	0	0	0	0.064516	0.069767	0.02381	0	0.032258	0	0.325	0.2037	0	0	0.06383	0.085714	0.04878	0.043478	0	0.33333	0.029412	0.032258	0.066667	0	0	0.051282	0.33333	0.022727	0.060606	0.033333	0.057692	0.022727	0.035714	0.068966
0.094737	0.074074	0.084906	0.053763	0.075949	0.12	0.092784	0.15385	0.26316	0.21212	0.055556	0.31579	0.035714	0.25	0.15	0.13636	0.086957	0.08	0.1579	0.1579	0.15	0.16129	0.064516	0.17647	0.22222	0.3	0.13158	0.057692	0.125	0.05	0.21212	0.12	0.1	0.15152	0.058824	0.13514	0.31579	0.1579	0.29412	0.4	0.17647	0.29167	0.10526	0.060606	0.13636	0.16667	0.15385	0.060606	0.1875	0.23529
0.089109	0.14815	0.043103	0.13043	0.1519	0.15385	0.066667	0.1087	0.071429	0.045455	0.041667	0.068966	0.16667	0.083333	0.074074	0.068966	0.068966	0.03125	0.076923	0.076923	0.074074	0.02439	0.054054	0.083333	0.076923	0.066667	0.16667	0.070175	0.064516	0.038462	0.095238	0.0625	0.054054	0.047619	0.043478	0.17073	0.068966	0.076923	0.12	0.0625	0.083333	0.057143	0.14286	0.051282	0.068966	0.08	0.0625	0.051282	0.086957	0.08
0.12264	0.12088	0.10169	0.07619	0.13636	0.15116	0.12037	0.15385	0.11429	0.17021	0.030303	0.17647	0.12821	0.16667	0.11765	0.081081	0.11111	0.13514	0.057143	0.088235	0.055556	0.13333	0.11628	0.060606	0.088235	0.17143	0.16	0.09375	0.076923	0.058824	0.17021	0.04878	0.090909	0.2619	0.064516	0.16326	0.14286	0.088235	0.12121	0.22857	0.060606	0.21053	0.11765	0.11111	0.081081	0.058824	0.13207	0.11111	0.0625	0.090909
0.13725	0.19277	0.10435	0.057692	0.16867	0.14286	0.1028	0.16326	0.090909	0.15556	0.033333	0.19355	0.078947	0.10345	0.029412	0.027778	0.088235	0.026316	0.030303	0.030303	0.029412	0.14286	0.046512	0.032258	0.0625	0.1875	0.22222	0.11667	0.026316	0.03125	0.13043	0.081081	0.022727	0.11111	0.034483	0.25581	0.15625	0.0625	0.0625	0.17647	0.032258	0.16216	0.22727	0.044444	0.027778	0.064516	0.11765	0.044444	0.033333	0.03125
0.11111	0.12048	0.1	0	0.12346	0.13924	0.076923	0.275	0.15385	0.21053	0	0.29167	0	0	0.074074	0.068966	0	0.064516	0.037037	0.076923	0.074074	0.2	0	0.04	0.037037	0.23077	0	0	0.064516	0	0.24324	0	0.026316	0.023256	0.043478	0	0.14815	0.037037	0.037037	0.25926	0.04	0.32143	0	0	0.068966	0.038462	0.3421	0	0.041667	0.038462
0.20339	0.22549	0.18605	0.13333	0.21782	0.27083	0.21008	0.2029	0.050847	0.21875	0.036364	0.067797	0.15517	0.09434	0.051724	0.05	0.086207	0.083333	0.016949	0.052632	0.051724	0.1746	0.075758	0.017544	0.052632	0.084746	0.19118	0.12048	0.031746	0.035088	0.21875	0.11864	0.10938	0.11765	0.018182	0.17647	0.10526	0.034483	0.052632	0.1	0.017544	0.1129	0.12676	0.073529	0.086207	0.035088	0.18571	0.073529	0.017857	0.035088
0.14286	0.20253	0.10811	0.049505	0.17722	0.15	0.096154	0.20455	0.10345	0.17073	0	0.22222	0.12121	0.076923	0.068966	0.064516	0.1	0.060606	0.034483	0.071429	0.068966	0.1579	0.051282	0.037037	0.071429	0.21429	0.275	0.086207	0.029412	0.074074	0.11628	0.058824	0.051282	0.045455	0.04	0.28205	0.13793	0.034483	0.034483	0.2	0.037037	0.14706	0.19048	0.04878	0.064516	0.035714	0.15217	0.04878	0	0
0.084211	0.10256	0.085714	0.043011	0.090909	0.12162	0.071429	0.1579	0.21053	0.18182	0.058824	0.33333	0.037037	0.1875	0.1	0.090909	0.2	0.083333	0.10526	0.10526	0.1	0.16667	0.066667	0.11765	0.16667	0.38889	0.10526	0.058824	0.083333	0.052632	0.21875	0.22727	0.066667	0.088235	0.0625	0.10811	0.33333	0.10526	0.16667	0.28571	0.11765	0.25	0.078947	0.0625	0.090909	0.17647	0.1579	0.0625	0.058824	0.11111
0.05102	0.04878	0.045872	0.031915	0.05	0.064103	0.05	0.1	0.095238	0.14706	0.058824	0.14286	0.037037	0.11765	0.047619	0.043478	0.043478	0.04	0.05	0.05	0.047619	0.12903	0.066667	0.055556	0.10526	0.13636	0.05	0.038462	0.04	0.052632	0.14706	0.08	0.032258	0.15625	0.0625	0.051282	0.2	0.10526	0.10526	0.17391	0.055556	0.15385	0.051282	0.0625	0.043478	0.052632	0.1	0.0625	0.058824	0.11111
0.10606	0.10256	0.060811	0.13821	0.094828	0.11504	0.1746	0.023529	0	0.093333	0.016667	0	0.059701	0.068966	0	0	0.11667	0	0	0	0	0.083333	0.013514	0.016393	0.015873	0.014925	0.25	0.15476	0	0	0.078947	0.076923	0	0.025641	0	0.23529	0.046875	0.015873	0.032258	0	0	0.042857	0.21739	0.013158	0	0.032787	0	0.013158	0.016667	0.032787
0.16326	0.15476	0.14679	0.058824	0.14458	0.16049	0.12621	0.25	0.13333	0.19048	0.074074	0.16667	0.11429	0.11111	0.1	0.12903	0.060606	0.12121	0.066667	0.10345	0.13793	0.15	0.075	0.071429	0.10345	0.2	0.12766	0.083333	0.088235	0.033333	0.19048	0.11765	0.16216	0.11628	0.037037	0.13043	0.16667	0.10345	0.14286	0.22581	0.071429	0.20588	0.10638	0.071429	0.2069	0.068966	0.19565	0.071429	0.074074	0.10714
0.15306	0.15663	0.12727	0.059406	0.175	0.19231	0.084906	0.22727	0.13793	0.19512	0.037037	0.21429	0.085714	0.16	0.10345	0.096774	0.0625	0.090909	0.068966	0.10714	0.066667	0.125	0.10526	0.074074	0.10714	0.2069	0.10638	0.04918	0.090909	0.034483	0.28947	0.088235	0.10526	0.14634	0.038462	0.1087	0.17241	0.068966	0.14815	0.32143	0.074074	0.25	0.085106	0.1	0.096774	0.071429	0.22727	0.1	0.076923	0.11111
0.14151	0.10638	0.10924	0.084906	0.1087	0.13483	0.12844	0.14815	0.10811	0.11765	0.028571	0.16667	0.095238	0.15625	0.081081	0.076923	0.10526	0.047619	0.026316	0.083333	0.052632	0.081633	0.06383	0.027778	0.083333	0.13158	0.17647	0.125	0.047619	0.055556	0.14	0.071429	0.06383	0.22222	0.029412	0.18	0.10526	0.054054	0.083333	0.125	0.027778	0.17073	0.15686	0.061224	0.076923	0.055556	0.10714	0.061224	0.058824	0.085714
0.12389	0.14583	0.095238	0.12037	0.125	0.1383	0.15179	0.096774	0.021739	0.10526	0.05	0.021277	0.15556	0.13158	0.045455	0.043478	0.090909	0.06383	0.022727	0.046512	0.069767	0.072727	0.076923	0.02381	0.046512	0.042553	0.26923	0.18182	0.041667	0.023256	0.10526	0.085106	0.098039	0.22	0.025	0.27451	0.066667	0.046512	0.071429	0.02	0.02381	0.10204	0.25	0.074074	0.090909	0.047619	0.079365	0.074074	0.02439	0.047619
0.09	0.082353	0.081081	0.084211	0.084337	0.098765	0.07767	0.11111	0.074074	0.125	0.043478	0.071429	0.096774	0.25	0.16667	0.15385	0.034483	0.23077	0.08	0.125	0.12	0.051282	0.15152	0.086957	0.17391	0.068966	0.14286	0.071429	0.10345	0.083333	0.125	0.13793	0.1875	0.34375	0.045455	0.14634	0.071429	0.125	0.17391	0.064516	0.086957	0.2	0.11905	0.14286	0.15385	0.13043	0.11111	0.14286	0.090909	0.18182
0.1068	0.12791	0.068376	0.090909	0.11765	0.13253	0.13725	0.1	0	0.086957	0.11539	0	0.18182	0.11111	0	0	0.060606	0	0	0	0.064516	0.069767	0.02381	0	0.032258	0	0.35897	0.18182	0	0	0.06383	0.085714	0.04878	0.043478	0	0.36842	0.029412	0.032258	0.066667	0	0	0.051282	0.36842	0.022727	0.060606	0.033333	0.057692	0.022727	0.035714	0.068966
0.085106	0.1039	0.07619	0.043478	0.092105	0.12329	0.061224	0.16216	0.29412	0.1875	0.0625	0.53333	0	0.125	0.10526	0.095238	0.095238	0.041667	0.11111	0.11111	0.10526	0.17241	0.033333	0.2	0.11111	0.5	0.078947	0.039216	0.086957	0	0.15152	0.13043	0.068966	0.090909	0.066667	0.081081	0.21053	0.11111	0.11111	0.36842	0.125	0.26087	0.081081	0.03125	0.095238	0.26667	0.16216	0.03125	0.21429	0.1875
0.19417	0.15217	0.19643	0.008621	0.16854	0.21177	0.10619	0.2549	0.075	0.11321	0.055556	0.12821	0	0.026316	0	0.023256	0	0.045455	0	0	0.05	0.1	0.019608	0	0.025	0.15385	0.033333	0.013699	0	0	0.18	0.068182	0.13043	0.017857	0	0.033898	0.12821	0.025	0.025	0.14634	0	0.16279	0.016667	0.018868	0.073171	0.025641	0.30612	0.018868	0.027027	0.025641
0.04902	0.058824	0.053571	0.020202	0.047619	0.060976	0.079208	0.090909	0.17391	0.13158	0	0.16667	0.032258	0.095238	0.04	0.037037	0.076923	0.034483	0.041667	0.041667	0.04	0.3	0.028571	0.045455	0.041667	0.20833	0.069767	0.017544	0.034483	0.043478	0.10256	0.068966	0.028571	0.10811	0.05	0.071429	0.16667	0.041667	0.041667	0.14815	0.045455	0.17241	0.022727	0.027027	0.037037	0.043478	0.090909	0.027027	0	0
0.10577	0.088889	0.086207	0.09	0.090909	0.13095	0.13592	0.14286	0.060606	0.13333	0.034483	0.058824	0.11111	0.10714	0	0	0.058824	0	0	0	0	0.11905	0.023256	0	0.03125	0.088235	0.125	0.11864	0	0	0.18605	0.026316	0	0.042553	0	0.12766	0.16129	0.03125	0.064516	0.11429	0	0.16667	0.12766	0.022222	0	0.032258	0.098039	0.022222	0.034483	0.066667
0.13333	0.096774	0.10169	0.07619	0.098901	0.125	0.13084	0.15385	0.11429	0.14583	0.030303	0.17647	0.073171	0.12903	0.055556	0.052632	0.11111	0.02439	0.057143	0.057143	0.055556	0.1087	0.043478	0.060606	0.088235	0.17143	0.16	0.12903	0.05	0.028571	0.17021	0.075	0.043478	0.20455	0.03125	0.16326	0.14286	0.057143	0.12121	0.22857	0.060606	0.17949	0.16326	0.041667	0.052632	0.058824	0.11111	0.041667	0.0625	0.090909
0.14563	0.16092	0.12174	0.076923	0.15116	0.13953	0.1215	0.18	0.085714	0.17391	0.03125	0.11429	0.10256	0.030303	0	0	0.026316	0	0	0	0	0.16279	0.021739	0	0.028571	0.14286	0.11765	0.061538	0	0	0.22727	0.02439	0	0.083333	0	0.12	0.14706	0.028571	0.028571	0.16667	0	0.18421	0.12	0.020833	0	0.029412	0.22917	0.020833	0.03125	0.029412
0.50406	0.28244	0.47368	0.12579	0.26718	0.29921	0.20645	0.21154	0.082474	0.14151	0.052632	0.11579	0.11111	0.041237	0.072165	0.081633	0.029126	0.090909	0.084211	0.072917	0.094737	0.073394	0.1068	0.052083	0.084211	0.11458	0.078261	0.038168	0.10204	0.073684	0.13084	0.079208	0.16326	0.091743	0.042105	0.078947	0.06	0.061856	0.072917	0.14737	0.052083	0.098039	0.069565	0.11539	0.092784	0.073684	0.21154	0.09434	0.052632	0.0625
0.13	0.14286	0.12727	0.019048	0.13253	0.1625	0.084906	0.22727	0.1	0.13953	0.037037	0.21429	0.027027	0.035714	0	0	0.030303	0	0	0	0	0.125	0.02439	0	0.033333	0.16667	0.061224	0.04918	0	0	0.25641	0.027778	0	0.021739	0	0.0625	0.17241	0.033333	0.033333	0.23333	0	0.25	0.0625	0.023256	0	0.034483	0.25581	0.023256	0.037037	0.034483
0.1579	0.1625	0.15238	0.04	0.1519	0.18421	0.098039	0.2439	0.15385	0.21053	0.041667	0.24	0.060606	0.18182	0.11539	0.10714	0.068966	0.064516	0.076923	0.12	0.11539	0.16667	0.083333	0.083333	0.16667	0.28	0.11364	0.033898	0.064516	0.08	0.24324	0.096774	0.083333	0.1	0.043478	0.11628	0.19231	0.12	0.16667	0.25926	0.083333	0.27586	0.066667	0.078947	0.10714	0.08	0.275	0.078947	0.041667	0.125
0.14423	0.12088	0.12069	0.056075	0.11111	0.125	0.13084	0.15385	0.083333	0.1	0.030303	0.14286	0	0.09375	0	0.025641	0.025641	0	0	0	0	0.085106	0.021277	0	0.027778	0.17143	0.11539	0.14754	0	0	0.14583	0.02381	0	0.039216	0	0.11765	0.11111	0.057143	0.057143	0.16216	0	0.15	0.14	0.020408	0	0.028571	0.17647	0.020408	0.030303	0.058824
0.073333	0.090909	0.061728	0.091549	0.092308	0.11905	0.11644	0.13333	0.051948	0.14118	0.070423	0.051282	0.10256	0.040541	0.066667	0.064935	0.078947	0.05	0.082192	0.067568	0.081081	0.081395	0.071429	0.069444	0.067568	0.064103	0.11111	0.056604	0.10526	0.083333	0.077778	0.11842	0.15385	0.067416	0.041667	0.087912	0.051282	0.053333	0.067568	0.049383	0.054795	0.047619	0.053191	0.069767	0.093333	0.068493	0.12088	0.069767	0.055556	0.054054
0.16326	0.16867	0.14679	0.038462	0.15854	0.16049	0.10476	0.17021	0.096774	0.13636	0.035714	0.16667	0.026316	0.034483	0	0	0.029412	0	0	0	0	0.12195	0.02381	0	0.032258	0.16129	0.12766	0.065574	0	0	0.19048	0.027027	0	0.021277	0	0.13043	0.12903	0.032258	0.032258	0.22581	0	0.20588	0.13043	0.022727	0	0.033333	0.17021	0.022727	0.035714	0.033333
0.15306	0.12941	0.14815	0.07	0.14634	0.1625	0.1165	0.22727	0.064516	0.19512	0.076923	0.096774	0.11765	0.16	0.066667	0.096774	0.0625	0.090909	0.033333	0.068966	0.10345	0.15385	0.076923	0.035714	0.068966	0.12903	0.15556	0.10345	0.058824	0.034483	0.19512	0.12121	0.13514	0.093023	0.038462	0.15909	0.17241	0.068966	0.10714	0.15625	0.035714	0.21212	0.13333	0.073171	0.17241	0.034483	0.17391	0.073171	0.037037	0.071429
0.13514	0.13542	0.13223	0.15385	0.1383	0.20455	0.16364	0.13559	0.095238	0.26531	0.10811	0.093023	0.2439	0.13514	0.18421	0.175	0.11905	0.225	0.1	0.1579	0.125	0.13725	0.34146	0.10526	0.1579	0.11628	0.27451	0.14925	0.11364	0.13158	0.14815	0.16279	0.14583	0.22449	0.11111	0.2549	0.068182	0.1579	0.1579	0.086957	0.10526	0.10417	0.20755	0.32558	0.14634	0.16216	0.098361	0.26667	0.10811	0.13158
0.0625	0.036585	0.066038	0.043478	0.0375	0.064935	0.061224	0.075	0.1	0.11765	0.0625	0.095238	0.08	0.5	0.16667	0.15	0.045455	0.13636	0.11111	0.17647	0.16667	0.0625	0.10714	0.125	0.25	0.090909	0.13889	0.06	0.086957	0.11765	0.085714	0.083333	0.10714	0.2	0.066667	0.14286	0.095238	0.17647	0.25	0.083333	0.125	0.20833	0.081081	0.1	0.15	0.11765	0.075	0.1	0.13333	0.1875
0.17172	0.22222	0.12389	0.078431	0.22785	0.23077	0.13462	0.29546	0.125	0.2381	0.033333	0.19355	0.20588	0.10345	0.09375	0.057143	0.057143	0.083333	0.030303	0.0625	0.060606	0.17073	0.097561	0.032258	0.096774	0.22581	0.078431	0.030769	0.054054	0.064516	0.2381	0.052632	0.071429	0.086957	0.034483	0.08	0.15625	0.096774	0.0625	0.25	0.032258	0.26471	0.038462	0.093023	0.057143	0.03125	0.26667	0.093023	0.033333	0.03125
0.082474	0.08642	0.074074	0.042105	0.088608	0.089744	0.080808	0.24324	0.13636	0.20588	0.052632	0.083333	0.15385	0.10526	0.14286	0.18182	0.083333	0.16667	0.095238	0.15	0.14286	0.19355	0.0625	0.10526	0.15	0.125	0.12821	0.076923	0.076923	0.1	0.17143	0.074074	0.096774	0.11429	0.055556	0.16216	0.18182	0.15	0.15	0.16	0.10526	0.23077	0.13158	0.090909	0.18182	0.1	0.17949	0.058824	0.11111	0.1
0.15	0.16667	0.11504	0.068627	0.17073	0.20253	0.125	0.33333	0.25	0.2439	0.2	0.38461	0.21212	0.068966	0.13333	0.16129	0.028571	0.055556	0.17857	0.13793	0.21429	0.175	0.1	0.14815	0.17857	0.32143	0.10204	0.081967	0.15152	0.10345	0.13333	0.11429	0.18919	0.13953	0.16	0.10417	0.090909	0.17857	0.22222	0.3	0.14815	0.16667	0.10417	0.095238	0.24138	0.18518	0.30233	0.095238	0.2	0.23077
0.13861	0.15294	0.10526	0.068627	0.15663	0.1875	0.125	0.30233	0.2069	0.2439	0.2	0.33333	0.25	0.10714	0.13333	0.16129	0.058824	0.055556	0.13793	0.13793	0.21429	0.14634	0.12821	0.14815	0.17857	0.32143	0.10204	0.081967	0.11765	0.14286	0.15909	0.11429	0.18919	0.13953	0.11539	0.10417	0.125	0.13793	0.22222	0.3	0.14815	0.16667	0.081633	0.12195	0.2	0.14286	0.27273	0.12195	0.15385	0.18518
0.08	0.1375	0.04386	0.14607	0.14103	0.14286	0.067961	0.16667	0.076923	0.1	0.045455	0.074074	0.26923	0.14286	0.17391	0.11539	0.074074	0.10714	0.083333	0.13043	0.125	0.025641	0.15625	0.090909	0.13043	0.071429	0.14634	0.072727	0.10714	0.086957	0.1579	0.10345	0.12121	0.13514	0.047619	0.15	0.074074	0.083333	0.13043	0.066667	0.090909	0.12903	0.095238	0.14706	0.11539	0.086957	0.11364	0.14706	0.095238	0.086957
0.092784	0.098765	0.073394	0.086957	0.0875	0.11688	0.090909	0.093023	0.04	0.3125	0.05	0.038462	0.29167	0.1579	0.13636	0.125	0.22727	0.16	0.043478	0.14286	0.086957	0.22581	0.12903	0.1	0.14286	0.076923	0.25	0.11765	0.074074	0.095238	0.2	0.25	0.09375	0.11111	0.052632	0.22222	0.17391	0.090909	0.090909	0.034483	0.047619	0.13793	0.12821	0.15625	0.125	0.095238	0.068182	0.12121	0.05	0.045455
0.14433	0.13253	0.14019	0.039604	0.16456	0.21333	0.086538	0.2093	0.10714	0.175	0.04	0.18518	0.125	0.17391	0.11111	0.10345	0.032258	0.096774	0.035714	0.11539	0.071429	0.13158	0.11111	0.038462	0.11539	0.17857	0.11111	0.033333	0.0625	0.076923	0.30556	0.060606	0.052632	0.097561	0.041667	0.11364	0.18518	0.11539	0.11539	0.2963	0.038462	0.26667	0.042553	0.10526	0.10345	0.037037	0.2381	0.10526	0.04	0.076923
0.10092	0.13187	0.065041	0.085714	0.12222	0.1236	0.14019	0.089286	0	0.076923	0.09375	0	0.15385	0.090909	0	0	0.10811	0	0	0	0.054054	0.061224	0.020833	0	0.027027	0	0.28261	0.16393	0	0	0.056604	0.073171	0.042553	0.038462	0	0.28889	0.025	0.027027	0.055556	0	0	0.044444	0.26087	0.02	0.051282	0.027778	0.051724	0.02	0.029412	0.057143
0.10204	0.12346	0.091743	0.051546	0.12658	0.14286	0.078431	0.19512	0.12	0.12821	0.045455	0.26087	0.1	0.043478	0.038462	0.035714	0.074074	0	0.04	0.04	0.038462	0.11111	0.027778	0.043478	0.083333	0.2	0.14634	0.072727	0.033333	0	0.1	0.066667	0.027778	0.076923	0	0.15	0.11539	0.04	0.083333	0.18518	0.043478	0.12903	0.15	0.026316	0.035714	0.086957	0.11364	0.026316	0.045455	0.086957
0.1134	0.10976	0.10185	0.040816	0.098765	0.14286	0.089109	0.16667	0.16667	0.22222	0.045455	0.26087	0.064516	0.14286	0.125	0.11539	0.11539	0.10714	0.083333	0.13043	0.125	0.17647	0.088235	0.090909	0.13043	0.25	0.093023	0.035088	0.10714	0.041667	0.22222	0.14286	0.088235	0.2	0.047619	0.095238	0.20833	0.13043	0.13043	0.33333	0.090909	0.2963	0.045455	0.083333	0.11539	0.13636	0.16667	0.083333	0.095238	0.086957
0.13131	0.15854	0.098214	0.070707	0.1625	0.16456	0.096154	0.17778	0.14286	0.17073	0.038462	0.26923	0.12121	0.12	0.068966	0.064516	0.1	0.029412	0.071429	0.071429	0.068966	0.1579	0.051282	0.12	0.11111	0.21429	0.18605	0.10526	0.060606	0.035714	0.14286	0.125	0.051282	0.12195	0.04	0.19048	0.17857	0.071429	0.11111	0.2	0.076923	0.18182	0.16279	0.04878	0.064516	0.11539	0.12766	0.04878	0.038462	0.074074
0.16326	0.15476	0.14679	0.048544	0.14458	0.18987	0.12621	0.25	0.096774	0.16279	0.074074	0.16667	0.026316	0.15385	0.03125	0.029412	0.029412	0.027778	0.032258	0.032258	0.1	0.15	0.04878	0.034483	0.066667	0.2	0.10417	0.065574	0.027778	0.033333	0.28205	0.085714	0.075	0.066667	0.037037	0.10638	0.16667	0.066667	0.10345	0.1875	0.034483	0.28125	0.083333	0.046512	0.060606	0.033333	0.30952	0.046512	0.035714	0.068966
0.1068	0.089888	0.096491	0.048544	0.091954	0.13253	0.11539	0.19565	0.13333	0.28205	0.035714	0.12903	0.083333	0.15385	0.13793	0.12903	0.060606	0.15625	0.066667	0.14286	0.13793	0.24324	0.13158	0.071429	0.14286	0.16129	0.10417	0.031746	0.12121	0.068966	0.28205	0.085714	0.13158	0.26316	0.037037	0.10638	0.16667	0.10345	0.14286	0.1875	0.071429	0.36667	0.061224	0.125	0.12903	0.068966	0.22222	0.125	0.074074	0.10714
0.15464	0.17284	0.12844	0.039216	0.17722	0.17949	0.1068	0.23256	0.10345	0.17073	0.038462	0.17857	0.057143	0.076923	0.033333	0.064516	0.03125	0.029412	0.034483	0.034483	0.033333	0.1579	0.078947	0.037037	0.071429	0.21429	0.1087	0.086207	0.029412	0.035714	0.2	0.058824	0.025	0.045455	0.04	0.11111	0.17857	0.11111	0.071429	0.24138	0.037037	0.25806	0.11111	0.075	0.03125	0.035714	0.23256	0.075	0.038462	0.035714
0.10101	0.095238	0.071429	0.05102	0.084337	0.12658	0.09901	0.11111	0.035714	0.21622	0.090909	0.034483	0.13333	0.13636	0.037037	0.071429	0.25	0.066667	0.038462	0.038462	0.12	0.20588	0.055556	0.086957	0.08	0.068966	0.17073	0.11111	0.032258	0.04	0.15385	0.32	0.11765	0.04878	0.045455	0.14634	0.15385	0.08	0.08	0.03125	0.041667	0.090909	0.11905	0.052632	0.15385	0.083333	0.086957	0.052632	0.043478	0.04
0.14679	0.14894	0.14286	0.11215	0.13978	0.17977	0.14414	0.13793	0.125	0.27083	0.11111	0.12195	0.25	0.10811	0.22222	0.17949	0.15	0.23077	0.13158	0.19444	0.1579	0.14	0.38461	0.17143	0.19444	0.14634	0.2549	0.16923	0.14286	0.13514	0.15094	0.13953	0.17391	0.22917	0.11429	0.26	0.095238	0.16216	0.19444	0.11364	0.13889	0.13043	0.18868	0.36585	0.17949	0.16667	0.11864	0.33333	0.14286	0.16667
0.23148	0.22105	0.2	0.076271	0.21277	0.25556	0.16379	0.32143	0.12766	0.23214	0.11628	0.17391	0.18367	0.088889	0.083333	0.10204	0.10204	0.056604	0.085106	0.085106	0.13043	0.16071	0.087719	0.088889	0.1087	0.22222	0.14286	0.10526	0.098039	0.086957	0.25455	0.14	0.21569	0.11667	0.068182	0.14516	0.14894	0.085106	0.13333	0.1875	0.088889	0.2	0.12698	0.084746	0.14894	0.11111	0.34546	0.084746	0.090909	0.11111
0.019802	0.036145	0.017857	0.031915	0.037037	0.0375	0.039604	0.023256	0	0.11429	0	0	0.12	0	0	0	0.043478	0	0	0	0	0.12903	0	0	0	0	0.076923	0.058824	0	0	0	0	0	0	0	0.078947	0	0	0	0	0	0	0.078947	0	0	0	0	0	0	0
0.09901	0.10588	0.089286	0.05	0.095238	0.12346	0.097087	0.18182	0.10714	0.27027	0	0.066667	0.16129	0.08	0.034483	0.032258	0.14286	0.030303	0.035714	0.035714	0.034483	0.30303	0.025641	0.08	0.035714	0.1	0.13636	0.068966	0.030303	0.037037	0.23684	0.09375	0.025641	0.022727	0.041667	0.11364	0.23077	0.035714	0.035714	0.16667	0.038462	0.1875	0.088889	0.02439	0.032258	0.037037	0.13043	0.02439	0	0
0.19588	0.20732	0.16514	0.047619	0.19753	0.2	0.11321	0.21277	0.090909	0.15556	0.033333	0.15625	0.10811	0.10345	0.09375	0.088235	0.027778	0.083333	0.030303	0.096774	0.060606	0.11628	0.097561	0.032258	0.096774	0.15152	0.17021	0.046875	0.054054	0.064516	0.26829	0.052632	0.046512	0.06383	0.034483	0.17391	0.15625	0.0625	0.0625	0.25	0.032258	0.22857	0.10204	0.093023	0.088235	0.03125	0.21277	0.093023	0.033333	0.03125
0.15306	0.15663	0.11712	0.028846	0.175	0.17722	0.095238	0.17391	0.1	0.11364	0.037037	0.17241	0.027027	0.035714	0	0	0.0625	0	0	0	0	0.097561	0.02439	0	0.033333	0.12903	0.13043	0.10345	0	0	0.16667	0.027778	0	0.021739	0	0.13333	0.13333	0.033333	0.033333	0.23333	0	0.21212	0.13333	0.023256	0	0.034483	0.17391	0.023256	0.037037	0.034483
0	0.013333	0.009709	0	0	0	0	0	0	0	0	0	0	0	0	0.076923	0	0	0	0	0	0	0	0	0	0	0	0	0	0	0	0	0	0	0	0	0	0.1	0	0	0	0	0	0	0	0	0	0	0	0
0.12381	0.16092	0.11207	0.027523	0.15116	0.16667	0.090909	0.20408	0.15152	0.14894	0	0.25806	0.075	0.030303	0.057143	0.054054	0.026316	0.051282	0.058824	0.058824	0.057143	0.16279	0.021739	0.0625	0.058824	0.21212	0.036364	0.014706	0.051282	0.029412	0.14894	0.02439	0.044444	0.04	0.032258	0.037037	0.14706	0.058824	0.058824	0.23529	0.0625	0.21622	0.018182	0.020833	0.054054	0.029412	0.18	0.020833	0.03125	0.029412
0.074468	0.05	0.046729	0.010638	0.051282	0.08	0.061856	0.16667	0.16667	0.19355	0	0.1579	0.04	0	0	0	0	0	0	0	0	0.22222	0	0	0	0.15	0	0	0	0	0.19355	0	0	0	0	0	0.29412	0	0	0.31579	0	0.21739	0	0	0	0	0.2	0	0	0
0.17431	0.16842	0.13008	0.06087	0.17204	0.2	0.14035	0.38	0.17073	0.23077	0.13158	0.25641	0.20455	0.073171	0.11905	0.13953	0.065217	0.0625	0.17949	0.12195	0.175	0.15385	0.096154	0.12821	0.15	0.21951	0.11667	0.097222	0.18605	0.15385	0.16364	0.083333	0.23913	0.12727	0.10526	0.11864	0.088889	0.12195	0.17949	0.2381	0.12821	0.19565	0.1	0.092593	0.19512	0.125	0.38	0.092593	0.13158	0.15385
0.14286	0.10465	0.10811	0.039216	0.094118	0.15	0.11765	0.20455	0.18518	0.23077	0.038462	0.22222	0.027778	0.16667	0.10714	0.1	0.03125	0.09375	0.071429	0.11111	0.10714	0.18919	0.051282	0.076923	0.11111	0.21429	0.085106	0.05	0.09375	0.035714	0.26316	0.058824	0.051282	0.095238	0.04	0.086957	0.22222	0.11111	0.15385	0.24138	0.076923	0.39286	0.06383	0.04878	0.1	0.074074	0.23256	0.04878	0.08	0.11539
0.09	0.095238	0.081081	0.05102	0.084337	0.098765	0.11	0.19048	0.11539	0.32353	0	0.15385	0.13333	0.086957	0.076923	0.071429	0.15385	0.066667	0.08	0.08	0.076923	0.36667	0.027027	0.13636	0.08	0.19231	0.11628	0.071429	0.066667	0.04	0.21622	0.1	0.055556	0.04878	0.045455	0.093023	0.25	0.08	0.08	0.17857	0.086957	0.24138	0.093023	0.025641	0.071429	0.083333	0.16279	0.025641	0.043478	0.04
0.12121	0.10588	0.079646	0.05	0.095238	0.1375	0.11881	0.3	0.19231	0.38235	0	0.10345	0.16129	0.08	0.071429	0.066667	0.18518	0.0625	0.074074	0.074074	0.071429	0.3871	0.025641	0.125	0.074074	0.13793	0.16279	0.087719	0.0625	0.037037	0.27027	0.09375	0.052632	0.046512	0.041667	0.13953	0.28	0.074074	0.074074	0.2069	0.08	0.26667	0.11364	0.02439	0.066667	0.076923	0.2381	0.02439	0.04	0.037037
0.12264	0.13333	0.092437	0.10784	0.13636	0.15116	0.16346	0.090909	0.026316	0.12245	0.0625	0.025641	0.1579	0.16667	0.027027	0.025641	0.17647	0.02439	0.027778	0.027778	0.085714	0.1087	0.043478	0.060606	0.057143	0.051282	0.28889	0.2069	0.02439	0.028571	0.14583	0.16216	0.066667	0.06	0.03125	0.29546	0.11111	0.057143	0.088235	0.02381	0.029412	0.095238	0.23913	0.041667	0.052632	0.058824	0.052632	0.041667	0.030303	0.058824
0.18103	0.17647	0.15625	0.082645	0.15686	0.23158	0.16807	0.14706	0.055556	0.19672	0.019608	0.074074	0.068966	0.06	0	0	0.11539	0	0	0	0	0.18965	0.015385	0.019231	0.018519	0.092593	0.16923	0.1	0	0	0.19672	0.070175	0	0.028986	0	0.15385	0.11539	0.018519	0.037736	0.10909	0	0.16364	0.13636	0.014925	0	0.038462	0.14706	0.014925	0.019608	0.038462
0.18182	0.22826	0.14634	0.11712	0.20652	0.26437	0.16814	0.20339	0.086957	0.26923	0.046512	0.1087	0.14583	0.095238	0.042553	0.040816	0.13333	0.039216	0.043478	0.043478	0.088889	0.21569	0.035088	0.069767	0.066667	0.13043	0.18965	0.125	0.039216	0.021739	0.26923	0.14894	0.072727	0.066667	0.023256	0.17241	0.15909	0.066667	0.090909	0.14894	0.045455	0.16326	0.13333	0.033898	0.0625	0.068182	0.18333	0.033898	0.046512	0.068182
0.14433	0.13253	0.11927	0.05	0.12195	0.16667	0.086538	0.2381	0.14815	0.14634	0.083333	0.23077	0.028571	0.08	0.071429	0.10345	0.14286	0.0625	0.074074	0.074074	0.15385	0.13158	0.025641	0.125	0.074074	0.26923	0.06383	0.033333	0.096774	0.037037	0.23684	0.25	0.17647	0.071429	0.041667	0.065217	0.18518	0.035714	0.074074	0.2069	0.08	0.15152	0.088889	0.02439	0.18518	0.12	0.2381	0.02439	0.04	0.076923
0.13725	0.11236	0.13393	0.028037	0.11494	0.17073	0.082569	0.21277	0.125	0.18182	0.033333	0.15625	0.051282	0.066667	0.060606	0.057143	0.027778	0.054054	0.030303	0.0625	0.029412	0.17073	0.071429	0.032258	0.0625	0.15152	0.078431	0.015152	0.054054	0.03125	0.26829	0.052632	0.046512	0.06383	0.034483	0.08	0.19355	0.0625	0.0625	0.25	0.032258	0.30303	0.018868	0.068182	0.057143	0.03125	0.26667	0.068182	0.033333	0.03125
0.12621	0.076087	0.11403	0.089109	0.065934	0.10345	0.12381	0.11765	0.125	0.13043	0.033333	0.15625	0.025	0.18518	0.060606	0.057143	0.088235	0.054054	0.0625	0.0625	0.060606	0.11628	0.046512	0.066667	0.096774	0.1875	0.14583	0.13559	0.054054	0.03125	0.2093	0.11111	0.046512	0.25	0.034483	0.14894	0.15625	0.0625	0.13333	0.21212	0.066667	0.22857	0.125	0.044444	0.057143	0.064516	0.11765	0.044444	0.033333	0.1
0.20202	0.22892	0.18182	0.036697	0.21951	0.2375	0.12037	0.33333	0.083333	0.12245	0.0625	0.14286	0.12821	0.060606	0.085714	0.081081	0.052632	0.076923	0.027778	0.088235	0.11765	0.1087	0.066667	0.029412	0.057143	0.17143	0.13725	0.044776	0.05	0.058824	0.25	0.075	0.090909	0.039216	0.03125	0.14	0.11111	0.027778	0.027778	0.22857	0.029412	0.21053	0.075472	0.06383	0.11111	0	0.33333	0.06383	0	0
0.1165	0.11364	0.10526	0.028302	0.090909	0.14458	0.073394	0.30233	0.34615	0.30769	0.11111	0.38461	0.11111	0.068966	0.21429	0.2	0.090909	0.055556	0.22222	0.22222	0.21429	0.175	0.1	0.24	0.22222	0.42308	0.058824	0.015385	0.1875	0.14286	0.2439	0.083333	0.1579	0.13953	0.16	0.06	0.2	0.13793	0.22222	0.39286	0.24	0.27273	0.039216	0.095238	0.2	0.23077	0.30233	0.095238	0.2	0.18518
0.099174	0.14852	0.074627	0.11403	0.15152	0.15306	0.19469	0.057143	0.039216	0.16949	0	0.038462	0.11539	0.042553	0.083333	0.08	0.125	0.098039	0.040816	0.085106	0.061224	0.14035	0.050847	0.065217	0.040816	0.057692	0.16129	0.063291	0.076923	0.020408	0.095238	0.096154	0.068966	0.063492	0.044444	0.12698	0.058824	0.040816	0.040816	0.036364	0.042553	0.071429	0.075758	0.04918	0.08	0.041667	0.042254	0.04918	0.021277	0.020408
0.15596	0.17204	0.13223	0.10092	0.16304	0.21839	0.16364	0.17544	0.045455	0.19231	0.051282	0.068182	0.13333	0.13514	0.022727	0.044444	0.175	0.042553	0.023256	0.023256	0.071429	0.16	0.037736	0.05	0.047619	0.11628	0.25	0.16667	0.020833	0.02381	0.26531	0.16279	0.078431	0.052632	0.025641	0.23077	0.175	0.047619	0.073171	0.11111	0.02439	0.17778	0.18518	0.036364	0.093023	0.04878	0.13559	0.036364	0.025	0.04878
0.11224	0.1358	0.081081	0.05102	0.13924	0.12658	0.088235	0.16279	0.11539	0.125	0.043478	0.25	0.0625	0.086957	0.037037	0.034483	0.034483	0.032258	0.038462	0.038462	0.037037	0.10811	0.055556	0.041667	0.08	0.24	0.14286	0.090909	0.032258	0.04	0.125	0.064516	0.027027	0.13158	0.045455	0.14634	0.15385	0.08	0.08	0.22222	0.041667	0.16129	0.14634	0.052632	0.034483	0.04	0.13636	0.052632	0.043478	0.083333
0.14563	0.18824	0.13158	0.037037	0.16471	0.13953	0.10092	0.20408	0.085714	0.125	0.03125	0.14706	0.04878	0.030303	0.027778	0.026316	0.083333	0.025	0.028571	0.028571	0.027778	0.13636	0.044444	0.030303	0.028571	0.14286	0.14	0.095238	0.025	0.029412	0.2	0.02439	0.021739	0.083333	0.032258	0.16667	0.14706	0.028571	0.028571	0.2	0.030303	0.21622	0.16667	0.042553	0.026316	0.029412	0.20408	0.042553	0.03125	0.029412
0.125	0.13636	0.10345	0.07767	0.13953	0.15476	0.12264	0.26087	0.23333	0.23256	0.18518	0.26667	0.27273	0.064516	0.16129	0.15152	0.085714	0.081081	0.12903	0.16667	0.2	0.11364	0.15	0.13793	0.16667	0.21875	0.12	0.079365	0.14286	0.13333	0.12766	0.10811	0.21053	0.18605	0.10714	0.12245	0.11765	0.12903	0.16667	0.24242	0.13793	0.1579	0.1	0.14286	0.22581	0.13333	0.23404	0.14286	0.14286	0.13333
0.16667	0.17241	0.14035	0.046296	0.14943	0.17857	0.15238	0.25	0.11429	0.19565	0.0625	0.14286	0.023256	0.060606	0.027027	0.025641	0	0.02439	0.027778	0.027778	0.085714	0.18605	0.021277	0.029412	0.057143	0.13889	0.11539	0.060606	0.02439	0	0.22222	0.04878	0.066667	0.06	0.03125	0.11765	0.14286	0.057143	0.088235	0.19444	0.029412	0.24324	0.11765	0.020408	0.081081	0.058824	0.25	0.020408	0.0625	0.090909
0.16667	0.17284	0.14953	0.049505	0.19231	0.22667	0.1068	0.23256	0.10345	0.17073	0.038462	0.17857	0.12121	0.16667	0.10714	0.1	0.03125	0.09375	0.034483	0.11111	0.068966	0.12821	0.10811	0.037037	0.11111	0.17241	0.15909	0.05	0.060606	0.074074	0.26316	0.058824	0.051282	0.095238	0.04	0.16279	0.17857	0.11111	0.11111	0.28571	0.037037	0.25806	0.086957	0.10256	0.1	0.035714	0.23256	0.10256	0.038462	0.074074
0.084906	0.042553	0.076923	0.079208	0.032258	0.067416	0.073394	0.14286	0.16667	0.18605	0.15385	0.16129	0.081081	0.10714	0.096774	0.125	0	0	0.1	0.1	0.096774	0.093023	0.22222	0.10714	0.13793	0.19355	0.125	0.26923	0.085714	0.10345	0.13333	0.026316	0.073171	0.11364	0.11539	0.12766	0.2	0.17857	0.17857	0.21875	0.10714	0.16667	0.20455	0.21053	0.090909	0.14286	0.14286	0.21053	0.15385	0.18518
0.17073	0.094828	0.14815	0.086614	0.086957	0.13761	0.168	0.19718	0.10345	0.19403	0.072727	0.12069	0.1129	0.090909	0.10526	0.083333	0.048387	0.063492	0.068966	0.087719	0.086207	0.10145	0.14062	0.071429	0.10714	0.11864	0.13699	0.13095	0.080645	0.089286	0.19403	0.030303	0.089552	0.2	0.074074	0.13889	0.10169	0.087719	0.10714	0.17241	0.071429	0.20339	0.12329	0.13636	0.083333	0.070175	0.23188	0.1194	0.072727	0.089286
0.125	0.1375	0.13333	0.030303	0.14103	0.1579	0.11111	0.19512	0.16667	0.18919	0.15	0.20833	0.064516	0.2	0.08	0.074074	0.035714	0.068966	0.04	0.083333	0.17391	0.14286	0.088235	0.043478	0.13043	0.25	0.093023	0.035088	0.033333	0.086957	0.25714	0.14286	0.12121	0.076923	0.047619	0.095238	0.20833	0.083333	0.13043	0.28	0.043478	0.34615	0.045455	0.083333	0.11539	0.041667	0.225	0.083333	0.045455	0.086957
0.12745	0.12644	0.10526	0.068627	0.12941	0.17284	0.11429	0.16667	0.12903	0.21429	0.034483	0.24138	0.14286	0.14815	0.0625	0.058824	0.090909	0.027027	0.064516	0.064516	0.0625	0.175	0.047619	0.10714	0.1	0.19355	0.2	0.11864	0.055556	0.032258	0.15909	0.11429	0.047619	0.13953	0.035714	0.17778	0.16129	0.064516	0.13793	0.18182	0.068966	0.2	0.17778	0.045455	0.058824	0.10345	0.12	0.045455	0.034483	0.10345
0.089109	0.094118	0.080357	0.072165	0.10976	0.11111	0.087379	0.0625	0.034483	0.095238	0.041667	0.033333	0.12903	0.13043	0.16	0.10714	0.033333	0.43478	0.037037	0.12	0.074074	0.02439	0.39286	0.04	0.12	0.032258	0.088889	0.016667	0.064516	0.08	0.069767	0.0625	0.11429	0.18919	0.043478	0.090909	0.068966	0.076923	0.076923	0.030303	0.04	0.12121	0.021277	0.41379	0.10714	0.038462	0.0625	0.28125	0.041667	0.038462
0.12245	0.1625	0.1	0.019608	0.16667	0.15385	0.076923	0.30769	0.25	0.17949	0.19048	0.40909	0.12903	0	0.11539	0.10714	0.033333	0	0.12	0.12	0.20833	0.13514	0.083333	0.13043	0.12	0.33333	0.065217	0.033898	0.1	0.125	0.15	0.0625	0.14706	0.073171	0.14286	0.066667	0.10714	0.12	0.12	0.41667	0.13043	0.15625	0.066667	0.078947	0.19231	0.125	0.30769	0.078947	0.13636	0.125
0.1068	0.12791	0.096491	0.058824	0.11765	0.13253	0.11539	0.27907	0.21429	0.25	0.16	0.2069	0.21875	0.034483	0.13793	0.12903	0.029412	0.027778	0.14286	0.14286	0.13793	0.15	0.13158	0.15385	0.14286	0.24138	0.10417	0.048387	0.12121	0.14815	0.21951	0.027027	0.10256	0.11628	0.12	0.10638	0.16667	0.14286	0.14286	0.26667	0.15385	0.24242	0.10638	0.125	0.12903	0.14815	0.25	0.125	0.16	0.14815
0.15	0.15294	0.11504	0.068627	0.14286	0.17284	0.13592	0.19149	0.12903	0.275	0.034483	0.16129	0.081081	0.068966	0.030303	0.028571	0.090909	0	0.03125	0.03125	0.030303	0.27027	0.047619	0.033333	0.064516	0.19355	0.2	0.11864	0.027027	0	0.21429	0.083333	0.023256	0.042553	0	0.20455	0.2	0.03125	0.064516	0.21875	0.033333	0.23529	0.20455	0.045455	0.028571	0.066667	0.14286	0.045455	0.034483	0.066667
0.11881	0.14286	0.097345	0.04902	0.13253	0.14815	0.095238	0.17391	0.1	0.16667	0.037037	0.17241	0.085714	0.074074	0	0.0625	0.0625	0.028571	0	0	0	0.15385	0.02439	0.035714	0.033333	0.16667	0.061224	0.04918	0	0	0.19512	0.088235	0.02439	0.021739	0	0.0625	0.21429	0.068966	0.033333	0.23333	0	0.29032	0.0625	0.023256	0.030303	0.071429	0.2	0.023256	0.037037	0.034483
0.15152	0.12791	0.13636	0.090909	0.13095	0.16049	0.14852	0.17021	0.096774	0.25	0.035714	0.12903	0.21875	0.2	0.13793	0.09375	0.12903	0.12121	0.032258	0.10345	0.064516	0.17949	0.13158	0.034483	0.10345	0.16129	0.2619	0.18182	0.057143	0.068966	0.21951	0.085714	0.075	0.11628	0.037037	0.26829	0.2069	0.066667	0.10345	0.15152	0.034483	0.24242	0.18182	0.125	0.09375	0.068966	0.14583	0.097561	0.035714	0.068966
0.21101	0.18557	0.21186	0.086207	0.17708	0.25843	0.12605	0.25862	0.15556	0.21429	0.093023	0.20455	0.14	0.090909	0.13333	0.10417	0.06	0.078431	0.086957	0.11111	0.1087	0.10345	0.19608	0.090909	0.13636	0.2	0.18333	0.092105	0.12245	0.088889	0.25926	0.076923	0.15094	0.13793	0.095238	0.18644	0.12766	0.11111	0.13636	0.24444	0.090909	0.20408	0.12903	0.18868	0.10417	0.11364	0.2807	0.16667	0.093023	0.11364
0.14141	0.18518	0.13761	0.028846	0.16049	0.1625	0.074766	0.2	0.13793	0.19512	0.037037	0.25926	0.055556	0.11539	0.10345	0.096774	0.0625	0.090909	0.068966	0.10714	0.10345	0.125	0.076923	0.074074	0.14815	0.25	0.10638	0.015873	0.058824	0.071429	0.16667	0.088235	0.076923	0.068182	0.038462	0.1087	0.13333	0.068966	0.10714	0.23333	0.074074	0.21212	0.040816	0.073171	0.096774	0.071429	0.22727	0.073171	0.037037	0.071429
0.12245	0.14815	0.11009	0.050505	0.1519	0.15385	0.087379	0.21429	0.15385	0.15	0.041667	0.29167	0.09375	0.083333	0.074074	0.068966	0.068966	0.064516	0.076923	0.076923	0.074074	0.13514	0.054054	0.083333	0.076923	0.28	0.16667	0.089286	0.064516	0.038462	0.12195	0.0625	0.054054	0.12821	0.043478	0.17073	0.14815	0.076923	0.12	0.25926	0.083333	0.15625	0.14286	0.051282	0.068966	0.08	0.15909	0.051282	0.086957	0.08
0.078431	0.10714	0.043103	0.14286	0.10976	0.13924	0.087379	0.1087	0.034483	0.095238	0.041667	0.033333	0.16667	0.18182	0.11539	0.068966	0.033333	0.064516	0.037037	0.076923	0.074074	0.02439	0.11429	0.04	0.12	0.032258	0.13953	0.089286	0.064516	0.038462	0.15	0.096774	0.083333	0.12821	0.043478	0.14286	0.068966	0.076923	0.12	0.030303	0.04	0.12121	0.11628	0.10811	0.068966	0.08	0.085106	0.10811	0.086957	0.125
0.13131	0.17284	0.12844	0.029126	0.1625	0.16456	0.075472	0.23256	0.10345	0.11628	0.038462	0.22222	0.027778	0.037037	0	0.03125	0.03125	0.029412	0	0	0	0.1	0.025	0	0.034483	0.17241	0.085106	0.067797	0	0	0.17073	0.028571	0.025	0.022222	0	0.086957	0.13793	0.034483	0.034483	0.24138	0	0.21875	0.086957	0.02381	0.03125	0.035714	0.23256	0.02381	0.038462	0.035714
0.15464	0.14458	0.12844	0.029126	0.14815	0.17949	0.075472	0.23256	0.14286	0.23077	0.038462	0.22222	0.088235	0.12	0.10714	0.1	0.064516	0.09375	0.071429	0.11111	0.10714	0.1579	0.078947	0.076923	0.15385	0.25926	0.085106	0.016129	0.060606	0.074074	0.2	0.090909	0.078947	0.069767	0.04	0.086957	0.17857	0.071429	0.11111	0.33333	0.076923	0.25806	0.041667	0.075	0.1	0.074074	0.2619	0.075	0.038462	0.074074
0.16667	0.15854	0.14953	0.039216	0.13415	0.19481	0.096154	0.20455	0.10345	0.17073	0.038462	0.17857	0.12121	0.16667	0.10714	0.1	0.03125	0.09375	0.034483	0.11111	0.068966	0.12821	0.10811	0.037037	0.11111	0.17241	0.1087	0.032787	0.060606	0.074074	0.33333	0.058824	0.051282	0.095238	0.04	0.11111	0.17857	0.11111	0.11111	0.28571	0.037037	0.25806	0.041667	0.10256	0.1	0.035714	0.23256	0.10256	0.038462	0.074074
0.072165	0.074074	0.045455	0.053763	0.089744	0.090909	0.070707	0.071429	0.090909	0.11111	0.055556	0.086957	0.11539	0.052632	0.095238	0.086957	0.041667	0.038462	0.1	0.1	0.095238	0.090909	0.03125	0.11111	0.1	0.083333	0.22857	0.14583	0.08	0	0.025641	0.037037	0.064516	0.055556	0.058824	0.23529	0.041667	0.1	0.1	0.076923	0.11111	0.068966	0.23529	0.029412	0.086957	0.10526	0.022727	0.029412	0.1875	0.10526
0.12931	0.16326	0.10938	0.11607	0.17895	0.19355	0.17699	0.125	0.040816	0.19643	0.045455	0.04	0.12	0.044444	0.11111	0.10638	0.13043	0.14894	0.042553	0.088889	0.11111	0.14546	0.071429	0.068182	0.065217	0.06	0.16667	0.064935	0.08	0.043478	0.11667	0.17021	0.13207	0.083333	0.046512	0.13115	0.061224	0.042553	0.065217	0.037736	0.044444	0.074074	0.095238	0.068966	0.13043	0.066667	0.10769	0.068966	0.022222	0.043478
0.12245	0.17722	0.09009	0.094737	0.16667	0.16883	0.10891	0.18605	0.15385	0.15	0	0.19231	0.16667	0	0.035714	0.033333	0.033333	0.03125	0.037037	0.037037	0.035714	0.16667	0	0.04	0.037037	0.14286	0.088889	0.051724	0.03125	0	0.15	0	0.026316	0.023256	0.043478	0.090909	0.14815	0.037037	0.037037	0.21429	0.04	0.12121	0.090909	0	0.033333	0.038462	0.13333	0	0.041667	0.038462
0.21359	0.2	0.19298	0.034783	0.20455	0.26506	0.12389	0.26923	0.071429	0.17308	0.052632	0.12195	0.06383	0.051282	0.047619	0.045455	0.069767	0.043478	0.02381	0.04878	0.073171	0.16326	0.038462	0.025	0.04878	0.175	0.14286	0.070423	0.021277	0.05	0.22	0.11364	0.08	0.035088	0.026316	0.14546	0.15	0.02381	0.02381	0.16667	0.025	0.18182	0.086207	0.037037	0.095238	0.02439	0.29412	0.037037	0	0
0.15842	0.13636	0.15315	0.009091	0.12644	0.16867	0.072072	0.20833	0.12121	0.12766	0.032258	0.1875	0	0.03125	0.028571	0.027027	0	0.025641	0.029412	0.029412	0.028571	0.11364	0.022222	0.03125	0.060606	0.21875	0.037037	0.014925	0.025641	0	0.20455	0.025	0.022222	0.040816	0.033333	0.037736	0.15152	0.060606	0.060606	0.20588	0.03125	0.22222	0.018519	0.021277	0.027027	0.0625	0.26087	0.021277	0.066667	0.0625
0.17117	0.11881	0.16529	0.11712	0.12121	0.14583	0.1579	0.10938	0.06383	0.13793	0.022727	0.085106	0.057692	0.12195	0.065217	0.040816	0.02	0.15217	0.021277	0.043478	0.042553	0.087719	0.18	0.022222	0.066667	0.083333	0.095238	0.125	0.039216	0.044444	0.13793	0.038462	0.072727	0.12281	0.023256	0.096774	0.1087	0.043478	0.066667	0.125	0.022222	0.14	0.079365	0.19608	0.040816	0.021739	0.10938	0.15094	0.022727	0.044444
0.10204	0.10976	0.10185	0.02	0.1125	0.12821	0.089109	0.225	0.12	0.1579	0	0.16	0.064516	0	0	0.035714	0.035714	0.033333	0	0	0	0.17647	0	0	0	0.15385	0.068182	0.035088	0	0	0.1579	0.032258	0.027778	0	0	0.069767	0.20833	0	0	0.23077	0	0.2069	0.069767	0	0.035714	0	0.19512	0	0	0
0.15238	0.14286	0.12821	0.064815	0.13333	0.18824	0.12844	0.29167	0.17143	0.26667	0.16129	0.2	0.17949	0.088235	0.081081	0.10526	0.02439	0.023256	0.083333	0.083333	0.14286	0.17778	0.086957	0.088235	0.11429	0.19444	0.090909	0.090909	0.073171	0.085714	0.21277	0.071429	0.13636	0.1	0.09375	0.092593	0.13514	0.11429	0.14706	0.25	0.088235	0.2	0.092593	0.083333	0.16667	0.11765	0.29167	0.083333	0.125	0.15152
0.18	0.16092	0.15179	0.13131	0.15116	0.18072	0.17647	0.18	0.085714	0.22727	0.03125	0.083333	0.26471	0.17241	0.12121	0.083333	0.083333	0.10811	0.028571	0.090909	0.057143	0.16279	0.14634	0.030303	0.090909	0.14286	0.32558	0.16949	0.051282	0.060606	0.22727	0.076923	0.068182	0.10638	0.032258	0.33333	0.18182	0.058824	0.090909	0.13514	0.030303	0.21622	0.21739	0.13953	0.083333	0.060606	0.15686	0.11364	0.03125	0.060606
0.12745	0.13953	0.11504	0.068627	0.12941	0.13095	0.13592	0.24444	0.2069	0.21429	0.15385	0.24138	0.17647	0.068966	0.13333	0.125	0.028571	0.027027	0.13793	0.13793	0.13333	0.11905	0.12821	0.14815	0.17857	0.23333	0.125	0.064516	0.11765	0.14286	0.2439	0.054054	0.1	0.13953	0.11539	0.12766	0.16129	0.13793	0.17857	0.3	0.14815	0.23529	0.12766	0.12195	0.125	0.14286	0.24444	0.12195	0.15385	0.18518
0.081633	0.034884	0.063636	0.06383	0.023529	0.061728	0.090909	0.093023	0.083333	0.13514	0.05	0.038462	0	0.1579	0	0	0	0	0	0	0	0.11765	0.029412	0	0.043478	0.076923	0.097561	0.11765	0	0	0.16667	0.034483	0	0.052632	0	0.1	0.125	0.090909	0.090909	0.071429	0	0.17857	0.12821	0.027778	0	0.045455	0.093023	0.027778	0.05	0.095238
0.12371	0.10843	0.11111	0.061856	0.097561	0.14103	0.07767	0.21951	0.16	0.18421	0.043478	0.25	0.030303	0.25	0.076923	0.11111	0.11111	0.10345	0.08	0.08	0.076923	0.13889	0.055556	0.086957	0.125	0.29167	0.11628	0.071429	0.10345	0.04	0.21622	0.22222	0.11765	0.10256	0.045455	0.11905	0.2	0.08	0.17391	0.22222	0.086957	0.24138	0.11905	0.052632	0.11111	0.13043	0.21951	0.052632	0.090909	0.13043
0.12264	0.18605	0.083333	0.086538	0.19048	0.16471	0.11009	0.17647	0.083333	0.14583	0	0.11111	0.18919	0.060606	0.11765	0.081081	0.025641	0.10526	0.027778	0.088235	0.055556	0.1087	0.090909	0.029412	0.057143	0.10811	0.20833	0.060606	0.05	0.058824	0.14583	0.02381	0.066667	0.06	0.03125	0.23913	0.11111	0.027778	0.027778	0.13158	0.029412	0.17949	0.16326	0.086957	0.081081	0	0.15385	0.06383	0	0
0.082474	0.08642	0.06422	0.064516	0.075	0.1039	0.091837	0.095238	0.041667	0.28125	0	0.04	0.25	0.16667	0.14286	0.083333	0.3	0.12	0.045455	0.095238	0.090909	0.23333	0.096774	0.10526	0.095238	0.08	0.22222	0.098039	0.076923	0.1	0.17143	0.20833	0.096774	0.083333	0.055556	0.19444	0.13043	0.045455	0.045455	0.035714	0.05	0.14286	0.10256	0.090909	0.083333	0.047619	0.069767	0.090909	0	0
0.19266	0.21505	0.1371	0.10714	0.23333	0.20879	0.1579	0.24561	0.16279	0.22222	0.125	0.2439	0.19565	0.12195	0.16667	0.13333	0.040816	0.12766	0.090909	0.14286	0.13953	0.14815	0.20408	0.095238	0.14286	0.2093	0.25455	0.10959	0.10417	0.093023	0.13793	0.10204	0.18	0.28	0.073171	0.23636	0.085106	0.090909	0.14286	0.2	0.095238	0.16326	0.21429	0.19608	0.18605	0.11905	0.22414	0.17308	0.097561	0.14634
0.13084	0.11828	0.1	0.064815	0.12088	0.14773	0.13889	0.26531	0.17143	0.23913	0.16129	0.16667	0.24324	0.088235	0.14286	0.16667	0.076923	0.073171	0.14706	0.14706	0.21212	0.15217	0.11111	0.15625	0.18182	0.19444	0.11111	0.10769	0.12821	0.11765	0.16326	0.097561	0.19048	0.19565	0.12903	0.11321	0.10526	0.14706	0.21875	0.18421	0.15625	0.2	0.11321	0.10638	0.23529	0.15152	0.24	0.10638	0.16129	0.1875
0.10784	0.10345	0.087719	0.04902	0.093023	0.10714	0.10577	0.17391	0.1	0.13953	0.076923	0.096774	0.055556	0.11539	0.066667	0.096774	0.096774	0.058824	0.033333	0.068966	0.10345	0.125	0.10526	0.035714	0.068966	0.16667	0.10638	0.10345	0.058824	0.034483	0.16667	0.15625	0.10526	0.093023	0.038462	0.1087	0.21429	0.10714	0.068966	0.15625	0.035714	0.21212	0.085106	0.1	0.13333	0.071429	0.17391	0.1	0.037037	0.071429
0.1	0.10714	0.080357	0.061224	0.096386	0.11111	0.10891	0.18605	0.11111	0.27778	0.041667	0.068966	0.16667	0.13043	0.035714	0.068966	0.10714	0.03125	0.037037	0.037037	0.035714	0.27273	0.054054	0.083333	0.076923	0.10345	0.11364	0.089286	0.03125	0.038462	0.24324	0.096774	0.026316	0.047619	0.043478	0.11628	0.19231	0.12	0.076923	0.17241	0.04	0.19355	0.11628	0.051282	0.033333	0.08	0.13333	0.051282	0.041667	0.038462
0.21782	0.24706	0.18584	0.035398	0.25301	0.3038	0.12613	0.28	0.13158	0.18	0.055556	0.18919	0.090909	0.054054	0.076923	0.073171	0.047619	0.069767	0.051282	0.078947	0.10526	0.14583	0.04	0.054054	0.078947	0.18421	0.14815	0.057143	0.045455	0.052632	0.15686	0.068182	0.083333	0.055556	0.027778	0.15094	0.12821	0.051282	0.051282	0.23684	0.054054	0.19048	0.10909	0.038462	0.12821	0.025641	0.2549	0.038462	0.027027	0.025641
0.15152	0.15476	0.096491	0.090909	0.14458	0.175	0.12621	0.14583	0.0625	0.19048	0.035714	0.09375	0.11429	0.11111	0	0	0.060606	0	0	0	0	0.17949	0.02381	0.034483	0.032258	0.125	0.23256	0.14035	0	0	0.19048	0.055556	0	0.043478	0	0.2381	0.2069	0.032258	0.066667	0.15152	0	0.20588	0.2381	0.022727	0	0.068966	0.1	0.022727	0.035714	0.068966
0.125	0.16667	0.10185	0.040816	0.18667	0.18919	0.067961	0.19512	0.12	0.12821	0	0.26087	0.064516	0	0	0	0.035714	0	0	0	0	0.14286	0	0	0	0.2	0.021739	0.017241	0	0	0.18919	0	0	0	0	0.022222	0.16	0	0	0.28	0	0.16667	0.022222	0	0	0	0.225	0	0	0
0.1	0.094118	0.1	0.029703	0.096386	0.125	0.087379	0.18605	0.15385	0.095238	0.086957	0.19231	0	0.083333	0.035714	0.068966	0.033333	0.03125	0.037037	0.037037	0.074074	0.076923	0.026316	0.04	0.037037	0.23077	0.065217	0.033898	0.03125	0	0.15	0.096774	0.11429	0.047619	0	0.066667	0.14815	0.037037	0.12	0.21429	0.04	0.19355	0.066667	0.025	0.10714	0.08	0.18605	0.025	0.086957	0.125
0.12245	0.13415	0.1	0.029703	0.1375	0.13924	0.087379	0.30769	0.25	0.21053	0.25	0.34783	0.12903	0.13043	0.11539	0.10714	0.033333	0.03125	0.16667	0.12	0.20833	0.13514	0.14706	0.13043	0.16667	0.3913	0.065217	0.033898	0.1	0.17391	0.21053	0.096774	0.18182	0.12821	0.2	0.066667	0.19231	0.21739	0.21739	0.36	0.13043	0.27586	0.043478	0.13889	0.19231	0.17391	0.3421	0.13889	0.19048	0.22727
0.090909	0.083333	0.081818	0.040816	0.072289	0.11392	0.1	0.16667	0.16667	0.18919	0.045455	0.11539	0.1	0.2	0.125	0.16	0.035714	0.19231	0.04	0.083333	0.08	0.14286	0.12121	0.043478	0.13043	0.11111	0.093023	0.053571	0.068966	0.086957	0.1579	0.10345	0.12121	0.10526	0.047619	0.095238	0.20833	0.13043	0.13043	0.18518	0.043478	0.2963	0.045455	0.11429	0.11539	0.041667	0.16667	0.11429	0.045455	0.086957
0.18182	0.23457	0.18518	0.037383	0.20988	0.19753	0.12264	0.28889	0.088235	0.15217	0.066667	0.15152	0.10526	0.064516	0.090909	0.085714	0.055556	0.081081	0.029412	0.09375	0.125	0.13953	0.069767	0.03125	0.060606	0.18182	0.16667	0.046154	0.052632	0.0625	0.20455	0.10811	0.095238	0.040816	0.033333	0.17021	0.15152	0.029412	0.029412	0.17143	0.03125	0.22222	0.1	0.066667	0.11765	0.030303	0.28889	0.066667	0	0
0.30556	0.21569	0.26667	0.125	0.22	0.34444	0.15323	0.22388	0.089286	0.14925	0.037037	0.14815	0.047619	0.096154	0.052632	0.050847	0.050847	0.10345	0.035088	0.053571	0.071429	0.10606	0.09375	0.036364	0.053571	0.14546	0.09589	0.069767	0.066667	0.017544	0.24194	0.14035	0.14754	0.15385	0.018519	0.097222	0.10714	0.053571	0.072727	0.16071	0.036364	0.19298	0.11268	0.090909	0.087719	0.054545	0.24242	0.090909	0.037037	0.074074
0.13131	0.15854	0.098214	0.049505	0.13415	0.12195	0.1068	0.17778	0.10345	0.17073	0	0.13793	0.12121	0.076923	0.033333	0.03125	0.1	0.029412	0.034483	0.034483	0.033333	0.18919	0.051282	0.037037	0.034483	0.21429	0.2439	0.125	0.029412	0.035714	0.14286	0.058824	0.025	0.022222	0.04	0.25	0.13793	0.034483	0.034483	0.2	0.037037	0.18182	0.21951	0.04878	0.03125	0.035714	0.12766	0.04878	0	0
0.12	0.11765	0.10811	0.009524	0.12048	0.1358	0.075472	0.20455	0.10345	0.14286	0.08	0.17857	0.027778	0.037037	0	0.03125	0	0.029412	0	0	0.068966	0.12821	0.025	0	0.034483	0.13333	0.02	0.016129	0	0	0.2	0.090909	0.078947	0.069767	0	0.020408	0.17857	0.034483	0.034483	0.24138	0	0.21875	0.020408	0.02381	0.1	0.035714	0.23256	0.02381	0.038462	0.035714
0.16162	0.15294	0.15596	0.038095	0.12941	0.1875	0.093458	0.19149	0.09375	0.15909	0.034483	0.16129	0.11111	0.14815	0.096774	0.090909	0.028571	0.085714	0.03125	0.1	0.0625	0.11905	0.1	0.033333	0.1	0.15625	0.10204	0.03125	0.055556	0.066667	0.30769	0.054054	0.047619	0.088889	0.035714	0.10417	0.16129	0.1	0.1	0.25806	0.033333	0.23529	0.039216	0.095238	0.090909	0.032258	0.21739	0.095238	0.034483	0.066667
0.1165	0.11364	0.10526	0.028302	0.090909	0.14458	0.073394	0.30233	0.34615	0.30769	0.11111	0.38461	0.11111	0.068966	0.21429	0.2	0.090909	0.055556	0.22222	0.22222	0.21429	0.175	0.1	0.24	0.22222	0.42308	0.058824	0.015385	0.1875	0.14286	0.2439	0.083333	0.1579	0.13953	0.16	0.06	0.2	0.13793	0.22222	0.39286	0.24	0.27273	0.039216	0.095238	0.2	0.23077	0.30233	0.095238	0.2	0.18518
0.10448	0.10084	0.06	0.14516	0.09322	0.11304	0.1811	0.022989	0	0.090909	0.016129	0	0.057971	0.066667	0	0	0.1129	0	0	0	0	0.081081	0.013158	0.015873	0.015385	0.014493	0.22535	0.16471	0	0	0.076923	0.074627	0	0.064935	0	0.21127	0.045455	0.015385	0.03125	0	0	0.041667	0.21127	0.012821	0	0.031746	0	0.012821	0.016129	0.031746
0.22293	0.25	0.2303	0.18471	0.26277	0.33333	0.22013	0.15652	0.066667	0.16364	0.04902	0.086538	0.10377	0.048544	0.067308	0.066038	0.056075	0.064815	0.047619	0.057692	0.07767	0.10714	0.061404	0.058824	0.057692	0.096154	0.11966	0.083333	0.064815	0.038095	0.14286	0.084112	0.11009	0.086207	0.039216	0.10169	0.066038	0.047619	0.078431	0.10476	0.048544	0.072072	0.092437	0.060345	0.086538	0.058252	0.14655	0.060345	0.04902	0.068627
0.041667	0.050633	0.037383	0.032967	0.065789	0.066667	0.040816	0.20588	0.33333	0.2	0.25	0.3125	0.38889	0.14286	0.72727	0.5	0.05	0.27778	0.38461	0.63636	0.46154	0.066667	0.38095	0.45454	0.5	0.29412	0.083333	0	0.35294	0.41667	0.058824	0.043478	0.31818	0.21429	0.4	0.085714	0.05	0.38461	0.38461	0.26316	0.45454	0.17391	0	0.34783	0.5	0.30769	0.20588	0.29167	0.36364	0.30769
0.13265	0.14634	0.10909	0.05	0.12195	0.12346	0.10784	0.15556	0.10714	0.14634	0.04	0.14286	0.090909	0.08	0	0	0.032258	0	0	0	0	0.13158	0.025641	0	0.035714	0.17857	0.21951	0.12727	0	0	0.14634	0.029412	0	0.046512	0	0.225	0.14286	0.035714	0.074074	0.16667	0	0.1875	0.225	0.02439	0	0.037037	0.10638	0.02439	0.04	0.076923
0.021277	0.025974	0.028846	0	0.026667	0.027027	0.020833	0.027778	0.066667	0.066667	0	0.0625	0	0	0.15385	0.13333	0	0.11765	0.076923	0.16667	0.15385	0.037037	0	0.090909	0.076923	0.058824	0	0	0.11765	0	0	0	0.041667	0.034483	0.11111	0	0	0.076923	0.076923	0.052632	0.090909	0.045455	0	0	0.13333	0.083333	0.027778	0	0.1	0.083333
0.010101	0	0	0	0	0	0.009901	0	0	0	0	0	0	0	0	0	0	0	0	0	0	0	0	0	0	0	0	0	0	0	0	0	0	0	0	0	0	0	0	0	0	0	0	0	0	0	0	0	0	0
0.10891	0.10465	0.088496	0.10417	0.10714	0.10843	0.096154	0.10417	0.066667	0.17073	0.038462	0.064516	0.15625	0.21739	0.14815	0.1	0.064516	0.12903	0.071429	0.11111	0.10714	0.073171	0.13889	0.076923	0.15385	0.0625	0.275	0.14546	0.09375	0.074074	0.11628	0.090909	0.10811	0.21053	0.04	0.28205	0.064516	0.071429	0.15385	0.058824	0.076923	0.14706	0.25	0.13158	0.1	0.074074	0.081633	0.10256	0.038462	0.11539
0.10101	0.095238	0.090909	0.03	0.084337	0.12658	0.088235	0.21951	0.11539	0.18421	0.043478	0.15385	0.0625	0.13636	0.076923	0.11111	0.034483	0.10345	0.038462	0.08	0.076923	0.13889	0.085714	0.041667	0.125	0.19231	0.066667	0.034483	0.032258	0.083333	0.25	0.1	0.085714	0.16216	0.045455	0.068182	0.2	0.08	0.125	0.26923	0.041667	0.33333	0.044444	0.081081	0.11111	0.04	0.21951	0.081081	0.043478	0.083333
0.17308	0.19318	0.12712	0.09434	0.21177	0.18605	0.12727	0.28571	0.2	0.23404	0.15625	0.30303	0.20513	0.11765	0.17143	0.16216	0.04878	0.097561	0.11111	0.14286	0.17143	0.125	0.15909	0.11765	0.17647	0.25714	0.22	0.10606	0.15385	0.11429	0.13725	0.12195	0.2439	0.21739	0.090909	0.22449	0.10256	0.11111	0.17647	0.24324	0.11765	0.16667	0.2	0.15217	0.19444	0.14706	0.26	0.15217	0.12121	0.14706
0.25373	0.33628	0.20946	0.24615	0.35454	0.29825	0.23188	0.15957	0.047619	0.14286	0.024691	0.072289	0.12048	0.063291	0.060976	0.059524	0.072289	0.12346	0.02381	0.04878	0.060976	0.098901	0.12791	0.02439	0.04878	0.097561	0.18889	0.11215	0.045977	0.024096	0.15556	0.10843	0.10227	0.096774	0.025	0.17778	0.072289	0.036145	0.04878	0.069767	0.02439	0.091954	0.16484	0.125	0.072289	0.049383	0.13542	0.087912	0.024691	0.036585
0.16667	0.15854	0.11818	0.10417	0.13415	0.16456	0.14	0.23256	0.14286	0.2	0.038462	0.17857	0.19355	0.21739	0.068966	0.1	0.1	0.09375	0.071429	0.071429	0.068966	0.1579	0.078947	0.076923	0.11111	0.17241	0.18605	0.086207	0.060606	0.035714	0.26316	0.16129	0.078947	0.12195	0.04	0.19048	0.22222	0.071429	0.15385	0.24138	0.076923	0.25806	0.13636	0.075	0.1	0.074074	0.17778	0.075	0.038462	0.11539
0.07619	0.043478	0.068966	0.080808	0.032967	0.044944	0.084906	0.08	0.1	0.088889	0.16667	0.096774	0.11765	0.11539	0.10345	0.13333	0.0625	0	0.10714	0.10714	0.10345	0	0.23529	0.11539	0.14815	0.09375	0.2381	0.3913	0.090909	0.11111	0.042553	0.027778	0.076923	0.11905	0.125	0.2439	0.030303	0.19231	0.19231	0.088235	0.11539	0.052632	0.3421	0.22222	0.096774	0.15385	0.058824	0.22222	0.16667	0.2
0.13861	0.15294	0.11504	0.058252	0.15663	0.1875	0.11429	0.21739	0.12903	0.15909	0.034483	0.2	0.081081	0.068966	0.030303	0.028571	0.028571	0.027027	0.03125	0.03125	0.030303	0.14634	0.023256	0.033333	0.064516	0.15625	0.038462	0.03125	0.027027	0	0.21429	0.026316	0.023256	0.065217	0.035714	0.039216	0.16129	0.064516	0.1	0.25806	0.033333	0.23529	0.039216	0.022222	0.028571	0.066667	0.19149	0.022222	0.071429	0.10345
0.14141	0.12941	0.16981	0.019048	0.11905	0.17722	0.074766	0.14894	0.1	0.11364	0.037037	0.17241	0	0.074074	0	0.030303	0	0	0	0	0	0.097561	0.02439	0	0.033333	0.16667	0.04	0.04918	0	0	0.225	0.027778	0	0.044444	0	0.040816	0.17241	0.10714	0.068966	0.23333	0	0.25	0.040816	0.023256	0	0.034483	0.2	0.023256	0.037037	0.071429
0.049505	0.072289	0.035398	0.041667	0.074074	0.061728	0.048544	0.068182	0	0.05	0	0	0.19231	0	0	0	0.125	0	0	0	0	0.055556	0	0	0	0	0.097561	0.055556	0	0	0	0	0	0	0	0.1	0	0	0	0	0	0	0.1	0	0	0	0	0	0	0
0.16	0.17857	0.15454	0.057692	0.18293	0.21519	0.13462	0.26667	0.090909	0.2093	0.068966	0.15625	0.078947	0.18518	0.09375	0.088235	0.027778	0.25806	0.030303	0.096774	0.09375	0.14286	0.21622	0.032258	0.096774	0.15152	0.1	0.046875	0.054054	0.064516	0.2381	0.11111	0.18421	0.16279	0.034483	0.10204	0.15625	0.0625	0.096774	0.25	0.032258	0.26471	0.058824	0.20513	0.15625	0.03125	0.26667	0.175	0.033333	0.064516
0.20354	0.15534	0.16667	0.092437	0.17	0.24731	0.1405	0.18462	0.076923	0.14286	0.02	0.14	0.089286	0.10638	0.078431	0.055556	0.075472	0.053571	0.038462	0.058824	0.057692	0.096774	0.065574	0.04	0.08	0.11539	0.17188	0.10127	0.053571	0.039216	0.16129	0.052632	0.065574	0.18644	0.020408	0.15625	0.075472	0.058824	0.08	0.13207	0.04	0.14546	0.12121	0.063492	0.055556	0.039216	0.18462	0.063492	0.02	0.06
0	0	0	0	0	0	0.030928	0.083333	0.2	0.096774	0.3	0.1875	0.15	0	0.21429	0.1875	0	0	0.23077	0.23077	0.21429	0.15385	0.125	0.27273	0.23077	0.17647	0	0	0.16667	0.25	0	0	0.125	0.18518	0.33333	0	0	0.23077	0.23077	0.1579	0.27273	0	0	0.11539	0.1875	0.25	0.083333	0.11539	0.3	0.25
0.16505	0.14444	0.13913	0.036364	0.13483	0.19048	0.12963	0.2449	0.081081	0.24444	0.029412	0.13889	0.071429	0.125	0.083333	0.078947	0.025	0.13158	0.027027	0.055556	0.054054	0.18182	0.11364	0.028571	0.085714	0.13514	0.072727	0.028986	0.04878	0.057143	0.24444	0.073171	0.088889	0.08	0.030303	0.074074	0.17143	0.055556	0.085714	0.1579	0.028571	0.23684	0.035714	0.1087	0.078947	0.027778	0.27083	0.085106	0.029412	0.057143
0.060606	0.08642	0.06422	0.042105	0.088608	0.0625	0.080808	0.12195	0.041667	0.10811	0	0.04	0.2	0.10526	0.14286	0.083333	0.04	0.16667	0.045455	0.095238	0.090909	0.088235	0.13333	0.05	0.095238	0.038462	0.12821	0.037037	0.076923	0.1	0.051282	0.035714	0.096774	0.11429	0.055556	0.13158	0.04	0.095238	0.045455	0.035714	0.05	0.10345	0.075	0.125	0.083333	0	0.069767	0.090909	0	0
0.073684	0.0625	0.07619	0.032258	0.064103	0.078947	0.061224	0.13158	0.1	0.11765	0.13333	0.095238	0.08	0.125	0.16667	0.21053	0.095238	0.19048	0.11111	0.17647	0.3125	0.0625	0.10714	0.125	0.17647	0.090909	0.078947	0.019231	0.13636	0.055556	0.085714	0.2381	0.19231	0.16129	0.066667	0.081081	0.095238	0.17647	0.17647	0.083333	0.125	0.16	0.052632	0.1	0.35294	0.11765	0.13158	0.1	0.13333	0.11765
0.10377	0.11111	0.07563	0.057143	0.11364	0.11494	0.11215	0.26087	0.19355	0.20455	0.14286	0.1875	0.23529	0	0.125	0.15152	0.055556	0.052632	0.12903	0.12903	0.2	0.13953	0.095238	0.13793	0.12903	0.18182	0.098039	0.079365	0.11111	0.096774	0.10417	0.078947	0.17949	0.085106	0.14815	0.1	0.085714	0.12903	0.12903	0.17143	0.13793	0.12821	0.1	0.090909	0.22581	0.13333	0.23404	0.090909	0.14286	0.13333
0.032609	0.04	0.029126	0	0.027027	0.027397	0.021053	0.028571	0.071429	0.068966	0	0.066667	0	0	0.16667	0.23077	0	0.125	0.083333	0.18182	0.16667	0.038462	0	0.1	0.083333	0.0625	0	0.022222	0.125	0	0	0	0.043478	0.035714	0.125	0	0	0.3	0.083333	0.055556	0.1	0.047619	0	0	0.14286	0.090909	0.028571	0	0.11111	0.090909
0.1165	0.13953	0.095652	0.048077	0.12941	0.13095	0.125	0.24444	0.2069	0.21429	0.11111	0.2	0.21212	0	0.096774	0.090909	0.028571	0	0.1	0.1	0.096774	0.14634	0.073171	0.10714	0.1	0.23333	0.125	0.064516	0.085714	0.10345	0.21429	0	0.073171	0.065217	0.11539	0.12766	0.16129	0.1	0.1	0.3	0.10714	0.16667	0.12766	0.069767	0.090909	0.10345	0.21739	0.069767	0.11111	0.10345
0.14414	0.13402	0.1405	0.070796	0.14894	0.16304	0.13158	0.21429	0.093023	0.125	0.13514	0.090909	0.13043	0.10256	0.15	0.14286	0.021277	0.19048	0.18421	0.125	0.15	0.017241	0.24444	0.10256	0.15385	0.088889	0.064516	0.026316	0.19048	0.18919	0.067797	0.085106	0.33333	0.17308	0.10811	0.065574	0.043478	0.125	0.15385	0.085106	0.10256	0.10204	0.031746	0.26087	0.2	0.1	0.21429	0.20833	0.10526	0.12821
0.18812	0.18391	0.18018	0.036364	0.17442	0.26582	0.099099	0.22	0.081081	0.16667	0.029412	0.17143	0.071429	0.125	0.083333	0.078947	0.025	0.10256	0.027027	0.055556	0.054054	0.10638	0.11364	0.028571	0.085714	0.16667	0.072727	0.044118	0.04878	0.057143	0.21739	0.047619	0.065217	0.08	0.030303	0.074074	0.10811	0.085714	0.085714	0.18919	0.028571	0.20513	0.035714	0.1087	0.051282	0.027778	0.2449	0.085106	0.029412	0.057143
0.14433	0.175	0.12963	0.039604	0.17949	0.19737	0.097087	0.2381	0.10714	0.175	0.04	0.18518	0.090909	0.125	0.071429	0.10345	0.066667	0.096774	0.035714	0.074074	0.071429	0.13158	0.11111	0.038462	0.11539	0.17857	0.13636	0.068966	0.030303	0.076923	0.20513	0.060606	0.052632	0.071429	0.041667	0.13953	0.18518	0.074074	0.074074	0.2963	0.038462	0.26667	0.11364	0.10526	0.10345	0.037037	0.2381	0.10526	0.04	0.037037
0.208	0.18584	0.15714	0.11539	0.1579	0.2243	0.18605	0.1358	0.044118	0.14474	0.015385	0.074627	0.070423	0.080645	0.029412	0.028571	0.058824	0.027778	0.014706	0.029851	0.014493	0.12162	0.038961	0.015152	0.029851	0.073529	0.2	0.15909	0.027778	0.014925	0.19178	0.086957	0.025641	0.13333	0.015625	0.21918	0.10769	0.029851	0.045455	0.1194	0.015152	0.11429	0.18667	0.037975	0.028571	0.030303	0.1358	0.037975	0.015385	0.030303
0.18447	0.22093	0.13675	0.084112	0.24096	0.2439	0.087719	0.3125	0.2	0.26087	0.12121	0.30303	0.23684	0.085714	0.17143	0.16216	0.04878	0.125	0.11111	0.14286	0.13889	0.125	0.18605	0.11765	0.17647	0.25714	0.12963	0.042857	0.15385	0.11429	0.20833	0.095238	0.18605	0.19149	0.125	0.13207	0.13158	0.14286	0.14286	0.31429	0.11765	0.19512	0.090909	0.17778	0.16216	0.11429	0.3125	0.15217	0.12121	0.11429
0.15306	0.17073	0.13761	0.028846	0.16049	0.1625	0.095238	0.2	0.1	0.11364	0	0.17241	0.055556	0	0	0	0.030303	0	0	0	0	0.125	0	0	0	0.16667	0.10638	0.04918	0	0	0.16667	0	0	0	0	0.1087	0.13333	0	0	0.23333	0	0.21212	0.1087	0	0	0	0.17391	0	0	0
0.052632	0.050633	0.037383	0.021739	0.051948	0.066667	0.040816	0.13889	0.17647	0.090909	0	0.10526	0.041667	0	0	0	0	0	0	0	0	0.10345	0	0	0	0.1579	0	0	0	0	0.2	0	0	0	0	0	0.23529	0	0	0.2	0	0.17391	0	0	0	0	0.13889	0	0	0
0.072165	0.060976	0.074766	0.031579	0.0625	0.090909	0.06	0.097561	0.14286	0.081081	0.055556	0.25	0	0.17647	0	0	0	0	0	0	0	0.058824	0.03125	0	0.047619	0.18182	0.075	0.057692	0	0	0.14286	0.037037	0	0.15152	0	0.076923	0.13636	0.1	0.1	0.16667	0	0.24	0.076923	0.029412	0	0.05	0.097561	0.029412	0.055556	0.10526
0.14852	0.15116	0.14414	0.037736	0.14118	0.2	0.1028	0.21277	0.090909	0.15556	0.033333	0.19355	0.051282	0.10345	0.029412	0.027778	0.057143	0.026316	0.030303	0.030303	0.029412	0.14286	0.046512	0.032258	0.0625	0.1875	0.1	0.063492	0.026316	0.03125	0.26829	0.052632	0.022727	0.06383	0.034483	0.10204	0.15625	0.096774	0.096774	0.21212	0.032258	0.22857	0.08	0.044444	0.027778	0.03125	0.26667	0.044444	0.033333	0.064516
0.13462	0.13483	0.09322	0.098039	0.13793	0.13953	0.14286	0.092593	0.027027	0.125	0.064516	0.026316	0.16216	0.17241	0.027778	0.026316	0.14706	0.025	0.028571	0.028571	0.088235	0.086957	0.044444	0.0625	0.058824	0.052632	0.29546	0.21053	0.025	0.029412	0.125	0.13514	0.068182	0.061224	0.032258	0.30233	0.11429	0.058824	0.090909	0.02439	0.030303	0.097561	0.27273	0.042553	0.054054	0.060606	0.053571	0.042553	0.03125	0.060606
0.050505	0.060976	0.055046	0.042553	0.075949	0.063291	0.049505	0.25	0.2	0.17647	0.1875	0.19048	0.31818	0.11111	0.4375	0.31579	0.041667	0.28571	0.46667	0.375	0.27778	0.028571	0.43478	0.25	0.29412	0.18182	0.075	0	0.42105	0.5	0.052632	0.037037	0.43478	0.22581	0.28571	0.076923	0.041667	0.22222	0.22222	0.16667	0.25	0.10714	0	0.34615	0.31579	0.16667	0.25	0.2963	0.1875	0.16667
0.23364	0.17347	0.21186	0.05	0.18947	0.27273	0.12605	0.23729	0.083333	0.13333	0.044444	0.10417	0.055556	0.090909	0.02	0.039216	0.039216	0.057692	0.020408	0.020408	0.0625	0.12281	0.033898	0.021277	0.041667	0.125	0.10938	0.077922	0.018519	0.020833	0.19298	0.076923	0.089286	0.1	0.022222	0.12903	0.12766	0.041667	0.06383	0.16667	0.021277	0.18	0.11111	0.032787	0.081633	0.020833	0.23729	0.032787	0.021739	0.042553
0.073684	0.0625	0.056075	0.032258	0.064103	0.093333	0.050505	0.16216	0.22222	0.11765	0.0625	0.15	0.125	0.125	0.10526	0.095238	0.045455	0.086957	0.052632	0.11111	0.10526	0.096774	0.068966	0.058824	0.11111	0.2	0.051282	0.019231	0.041667	0.11765	0.1875	0.083333	0.068966	0.090909	0.066667	0.052632	0.27778	0.11111	0.11111	0.18182	0.058824	0.20833	0.025641	0.1	0.095238	0.055556	0.16216	0.064516	0.0625	0.055556
0.032258	0.039474	0.038835	0.011236	0.040541	0.041096	0.020833	0.088235	0	0.032258	0.375	0	0	0.090909	0	0.0625	0	0.055556	0	0	0.15385	0	0.041667	0	0.076923	0	0.029412	0.021739	0	0	0.032258	0.25	0.13636	0.034483	0	0.030303	0.0625	0.076923	0.076923	0	0	0.045455	0.030303	0.038462	0.21429	0.083333	0.088235	0.038462	0.1	0.083333
0.089109	0.10714	0.080357	0.061224	0.096386	0.125	0.14286	0.13333	0.11111	0.35294	0	0.068966	0.16667	0.083333	0.035714	0.033333	0.19231	0.03125	0.037037	0.037037	0.035714	0.4	0.026316	0.083333	0.037037	0.10345	0.19512	0.12963	0.03125	0.038462	0.21053	0.13333	0.026316	0.023256	0.043478	0.17073	0.24	0.037037	0.037037	0.13333	0.04	0.15625	0.14286	0.025	0.033333	0.038462	0.1087	0.025	0	0
0.10309	0.097561	0.092593	0.01	0.08642	0.12987	0.068627	0.17073	0.125	0.19444	0.047619	0.16667	0	0.045455	0	0	0.076923	0	0	0	0	0.18182	0.028571	0	0.041667	0.20833	0.022222	0.017544	0	0	0.22857	0.033333	0	0.025	0	0.022727	0.21739	0.041667	0.041667	0.24	0	0.25926	0.022727	0.027027	0	0.043478	0.2	0.027027	0.047619	0.043478
0.15152	0.14118	0.13636	0.018868	0.14458	0.18987	0.09434	0.22222	0.096774	0.16279	0.074074	0.16667	0.026316	0.071429	0	0.029412	0.029412	0.027778	0	0	0.064516	0.15	0.02381	0.034483	0.032258	0.16129	0.039216	0.031746	0	0	0.21951	0.11765	0.075	0.021277	0	0.04	0.2069	0.032258	0.032258	0.22581	0	0.24242	0.04	0.022727	0.09375	0.068966	0.25	0.022727	0.035714	0.033333
0.091837	0.084337	0.082569	0	0.08642	0.10127	0.068627	0.23077	0.17391	0.19444	0	0.21739	0	0	0.083333	0.076923	0	0.071429	0.041667	0.086957	0.083333	0.18182	0	0.045455	0.041667	0.20833	0	0	0.071429	0	0.22857	0	0.028571	0.025	0.05	0	0.21739	0.041667	0.041667	0.29167	0.045455	0.36	0	0	0.076923	0.043478	0.26316	0	0.047619	0.043478
0.009901	0	0.008929	0	0	0	0	0	0	0	0	0	0	0	0	0	0	0	0	0	0	0	0	0	0	0	0.025	0	0	0	0	0	0	0	0	0.025641	0	0	0	0	0	0	0	0	0	0	0	0	0	0
0.18182	0.23457	0.15315	0.057143	0.225	0.19753	0.11215	0.23404	0.12121	0.17778	0	0.1875	0.10526	0.1	0.090909	0.085714	0.055556	0.11111	0.029412	0.09375	0.058824	0.13953	0.095238	0.064516	0.060606	0.21875	0.16667	0.046154	0.052632	0.0625	0.17778	0.078947	0.095238	0.085106	0.033333	0.17021	0.15152	0.029412	0.029412	0.20588	0.03125	0.25714	0.12245	0.090909	0.085714	0.0625	0.23404	0.066667	0.032258	0.030303
0.11765	0.10227	0.096491	0.069307	0.091954	0.14634	0.10476	0.19565	0.17241	0.28205	0.20833	0.16667	0.21875	0.11111	0.22222	0.25	0.2069	0.12121	0.18518	0.23077	0.26923	0.15	0.13158	0.25	0.23077	0.2	0.15217	0.10169	0.19355	0.14815	0.16279	0.35714	0.22857	0.17073	0.16667	0.15556	0.12903	0.23077	0.23077	0.15152	0.2	0.10811	0.13043	0.125	0.2963	0.24	0.17021	0.125	0.20833	0.19231
0.21495	0.14141	0.20513	0.050847	0.13265	0.20879	0.1	0.22414	0.06383	0.1579	0.022727	0.1087	0.037736	0.15	0.042553	0.0625	0.040816	0.06	0.021277	0.043478	0.042553	0.14815	0.053571	0.045455	0.066667	0.13043	0.095238	0.065789	0.019231	0.044444	0.24528	0.08	0.053571	0.04918	0.023256	0.096774	0.15909	0.043478	0.066667	0.17391	0.022222	0.21277	0.079365	0.051724	0.0625	0.044444	0.26786	0.051724	0.022727	0.044444
0.1982	0.17172	0.152	0.13393	0.17526	0.21505	0.22727	0.1746	0.06	0.18965	0.043478	0.058824	0.11539	0.11364	0.04	0.058824	0.125	0.076923	0.040816	0.040816	0.083333	0.14035	0.033333	0.042553	0.0625	0.1	0.24138	0.21739	0.037037	0.020408	0.23214	0.14	0.10714	0.063492	0.021739	0.22414	0.125	0.0625	0.085106	0.096154	0.042553	0.13207	0.20339	0.032258	0.08	0.06383	0.15625	0.032258	0.043478	0.06383
0.17822	0.2439	0.13043	0.07619	0.26582	0.2375	0.13084	0.22449	0.083333	0.17021	0.030303	0.17647	0.18919	0.09375	0.085714	0.052632	0.052632	0.076923	0.027778	0.057143	0.055556	0.15909	0.090909	0.029412	0.088235	0.17143	0.18367	0.076923	0.05	0.058824	0.14583	0.04878	0.066667	0.081633	0.03125	0.1875	0.11111	0.057143	0.057143	0.19444	0.029412	0.17949	0.16326	0.086957	0.052632	0.028571	0.22449	0.086957	0.030303	0.028571
0.125	0.14943	0.11304	0.018349	0.13953	0.15476	0.091743	0.23404	0.15625	0.15217	0	0.26667	0.076923	0.03125	0.090909	0.085714	0.027027	0.081081	0.060606	0.09375	0.058824	0.13953	0.045455	0.064516	0.09375	0.21875	0.037037	0	0.081081	0.030303	0.20455	0.025	0.069767	0.0625	0.033333	0.037736	0.15152	0.060606	0.060606	0.24242	0.064516	0.25714	0	0.043478	0.085714	0.030303	0.26087	0.043478	0.032258	0.030303
0.18095	0.18889	0.16379	0.035088	0.17977	0.2093	0.11504	0.625	0.22222	0.33333	0.14706	0.25	0.13953	0.081081	0.19444	0.21622	0.046512	0.14634	0.23529	0.2	0.22857	0.16667	0.15217	0.14286	0.2	0.27778	0.067797	0.013514	0.27027	0.20588	0.30435	0.11628	0.29268	0.16	0.11765	0.068966	0.15385	0.16667	0.16667	0.2973	0.14286	0.275	0.033333	0.14583	0.25	0.13889	0.80556	0.14583	0.14706	0.13889
0.13542	0.15	0.1215	0.009804	0.16883	0.17105	0.088235	0.21951	0.16	0.125	0.090909	0.25	0	0	0.037037	0.034483	0	0.032258	0.038462	0.038462	0.12	0.13889	0	0.041667	0.038462	0.19231	0	0.016949	0.032258	0	0.15385	0.064516	0.055556	0.02381	0.045455	0	0.15385	0.038462	0.038462	0.32	0.041667	0.2	0	0	0.11111	0.04	0.25	0	0.043478	0.04
0.21088	0.16667	0.21154	0.11688	0.15217	0.20611	0.17647	0.11215	0.042553	0.096154	0.01087	0.064516	0.061856	0.05618	0.043011	0.03125	0.020619	0.086022	0.010526	0.032258	0.021053	0.067961	0.091837	0.010753	0.032258	0.06383	0.11429	0.12174	0.020202	0.021505	0.096154	0.02	0.038835	0.12	0.010989	0.12621	0.053191	0.021277	0.032258	0.073684	0.010753	0.082474	0.10476	0.10101	0.03125	0.010638	0.11215	0.079208	0.01087	0.021505
0.01	0.012048	0.009009	0.021505	0.012346	0.025316	0	0.2	0.23529	0.12121	0.23077	0.22222	0.13043	0	0.25	0.22222	0.047619	0	0.58333	0.26667	0.25	0	0.11111	0.30769	0.26667	0.21053	0.025641	0	0.41176	0.5	0.057143	0.086957	0.36364	0.12903	0.25	0.026316	0	0.1875	0.26667	0.19048	0.41667	0	0.054054	0.10345	0.22222	0.38461	0.2	0.10345	0.33333	0.38461
0.13861	0.16667	0.11504	0.068627	0.17073	0.1875	0.125	0.33333	0.25	0.2439	0.2	0.38461	0.25	0.033333	0.13333	0.16129	0.090909	0.055556	0.17857	0.13793	0.21429	0.14634	0.1	0.14815	0.17857	0.32143	0.10204	0.081967	0.15152	0.10345	0.1087	0.11429	0.18919	0.11364	0.16	0.10417	0.090909	0.17857	0.17857	0.3	0.14815	0.13514	0.10417	0.095238	0.24138	0.18518	0.30233	0.095238	0.2	0.18518
0.17822	0.17241	0.17117	0.046296	0.19048	0.2375	0.080357	0.17647	0.11429	0.1	0	0.21212	0.047619	0.029412	0.055556	0.052632	0.025641	0.02439	0.027778	0.057143	0.055556	0.1087	0.066667	0.029412	0.057143	0.17143	0.13725	0.060606	0.05	0.028571	0.12245	0.04878	0.043478	0.039216	0.03125	0.14	0.11111	0.027778	0.027778	0.19444	0.029412	0.15	0.14	0.06383	0.052632	0.028571	0.15385	0.06383	0.030303	0.028571
0.066667	0.080247	0.051813	0.087719	0.074534	0.095541	0.10227	0.081301	0.037037	0.10345	0.038835	0.036697	0.073394	0.028571	0.04717	0.046296	0.046296	0.045455	0.057692	0.047619	0.037383	0.059829	0.061404	0.038462	0.047619	0.045872	0.082645	0.043796	0.074766	0.058252	0.04918	0.054545	0.09009	0.058824	0.029126	0.065574	0.027273	0.037736	0.047619	0.035714	0.038462	0.034783	0.04	0.060345	0.046296	0.048077	0.072581	0.060345	0.038835	0.038095
0.21951	0.1875	0.16667	0.125	0.15929	0.22642	0.19685	0.1375	0.044776	0.14667	0.015625	0.075758	0.071429	0.081967	0.029851	0.028986	0.059701	0.028169	0.014925	0.030303	0.014706	0.12329	0.039474	0.015385	0.030303	0.074627	0.2027	0.17442	0.028169	0.015152	0.19444	0.057143	0.025974	0.13514	0.015873	0.22222	0.092308	0.030303	0.046154	0.12121	0.015385	0.11594	0.18919	0.038462	0.028986	0.030769	0.1375	0.038462	0.015625	0.030769
0.1579	0.14815	0.13084	0.061224	0.1375	0.16883	0.098039	0.21429	0.15385	0.24324	0.041667	0.24	0.060606	0.18182	0.11539	0.10714	0.10714	0.1	0.076923	0.076923	0.074074	0.2	0.083333	0.083333	0.12	0.28	0.11364	0.051724	0.1	0.038462	0.27778	0.17241	0.11429	0.12821	0.043478	0.11628	0.24	0.076923	0.16667	0.36	0.083333	0.27586	0.090909	0.078947	0.10714	0.08	0.2439	0.078947	0.086957	0.125
0.13131	0.15854	0.098214	0.070707	0.1625	0.16456	0.096154	0.17778	0.14286	0.17073	0.038462	0.26923	0.12121	0.12	0.068966	0.064516	0.1	0.029412	0.071429	0.071429	0.068966	0.1579	0.051282	0.12	0.11111	0.21429	0.18605	0.10526	0.060606	0.035714	0.14286	0.125	0.051282	0.12195	0.04	0.19048	0.17857	0.071429	0.11111	0.2	0.076923	0.18182	0.16279	0.04878	0.064516	0.11539	0.12766	0.04878	0.038462	0.074074
0.11224	0.1358	0.10092	0.019802	0.15385	0.17105	0.057143	0.25	0.31818	0.21622	0.2	0.5	0.096774	0.041667	0.16667	0.15385	0.034483	0	0.17391	0.17391	0.16667	0.10811	0.11765	0.19048	0.17391	0.40909	0.043478	0.016949	0.14286	0.13043	0.15385	0.03125	0.11765	0.10256	0.15	0.044444	0.15385	0.17391	0.17391	0.5	0.19048	0.2	0.044444	0.11111	0.15385	0.18182	0.28205	0.11111	0.26316	0.18182
0.071429	0.08642	0.074074	0.020619	0.088608	0.089744	0.07	0.17949	0.13636	0.10811	0	0.18182	0.071429	0	0	0.04	0.04	0.037037	0	0	0	0.12121	0	0	0	0.17391	0.073171	0.037037	0	0	0.10811	0.035714	0.030303	0	0	0.075	0.18182	0	0	0.20833	0	0.14286	0.075	0	0.04	0	0.12195	0	0	0
0.090909	0.096386	0.081818	0.009901	0.098765	0.1	0.057692	0.225	0.16667	0.1579	0.045455	0.26087	0.03125	0.043478	0.038462	0.074074	0	0.068966	0.04	0.04	0.038462	0.14286	0.027778	0.043478	0.083333	0.25	0.021739	0.017241	0.033333	0	0.18919	0.066667	0.057143	0.05	0.047619	0.022222	0.16	0.083333	0.083333	0.23077	0.043478	0.2963	0.022222	0.026316	0.074074	0.086957	0.225	0.026316	0.095238	0.086957
0.12871	0.10227	0.10619	0.058824	0.10465	0.16049	0.11539	0.27907	0.17241	0.28205	0.035714	0.12903	0.11429	0.15385	0.17857	0.16667	0.029412	0.15625	0.066667	0.14286	0.13793	0.21053	0.10256	0.071429	0.14286	0.125	0.10417	0.031746	0.12121	0.068966	0.31579	0.085714	0.13158	0.2	0.037037	0.10638	0.16667	0.10345	0.14286	0.22581	0.071429	0.32258	0.083333	0.097561	0.16667	0.14815	0.27907	0.097561	0.074074	0.19231
0.13592	0.14943	0.10345	0.067308	0.15294	0.18293	0.11215	0.38095	0.19355	0.23256	0.18518	0.31034	0.23529	0.064516	0.125	0.15152	0.027027	0.025641	0.25	0.12903	0.16129	0.13953	0.095238	0.13793	0.16667	0.25806	0.098039	0.079365	0.21212	0.21429	0.12766	0.10811	0.24324	0.13333	0.10714	0.1	0.085714	0.12903	0.2069	0.24242	0.13793	0.12821	0.1	0.090909	0.1875	0.17241	0.34884	0.090909	0.14286	0.21429
0.16842	0.175	0.14019	0.029412	0.16456	0.16667	0.086538	0.2093	0.10714	0.11905	0	0.18518	0.028571	0.038462	0	0	0.066667	0	0	0	0	0.13158	0	0.038462	0	0.22222	0.086957	0.050847	0	0	0.175	0.029412	0	0	0	0.088889	0.18518	0	0	0.25	0	0.22581	0.088889	0	0	0.037037	0.2093	0	0	0
0.075472	0.10227	0.05042	0.090909	0.079545	0.13253	0.11539	0.057692	0.030303	0.19048	0	0.029412	0.14706	0.071429	0.064516	0.060606	0.2069	0.088235	0.032258	0.066667	0.03125	0.17949	0.075	0.071429	0.032258	0.058824	0.20455	0.10169	0.057143	0.033333	0.13636	0.15152	0.075	0.066667	0.037037	0.15556	0.09375	0.032258	0.032258	0.027027	0.034483	0.078947	0.083333	0.071429	0.060606	0.033333	0.037736	0.071429	0	0
0.14852	0.11236	0.15454	0.037736	0.10227	0.17073	0.092593	0.1875	0.16129	0.2093	0.033333	0.15625	0.025	0.10345	0.060606	0.057143	0.057143	0.026316	0.030303	0.0625	0.060606	0.2	0.046512	0.066667	0.0625	0.1875	0.078431	0.030769	0.054054	0.03125	0.26829	0.081081	0.046512	0.041667	0.034483	0.08	0.19355	0.0625	0.0625	0.21212	0.032258	0.30303	0.058824	0.044444	0.057143	0.064516	0.23913	0.044444	0.068966	0.064516
0.0625	0.036585	0.056075	0.066667	0.024691	0.064935	0.061224	0.13158	0.22222	0.1875	0.30769	0.21053	0.22727	0.5	0.23529	0.21053	0.15	0.086957	0.33333	0.25	0.23529	0.0625	0.24	0.28571	0.33333	0.26316	0.17143	0.081633	0.25	0.26667	0.15152	0.18182	0.19231	0.24138	0.33333	0.17647	0.15	0.33333	0.42857	0.18182	0.28571	0.20833	0.11111	0.22222	0.21053	0.35714	0.13158	0.22222	0.30769	0.35714
0.16832	0.18824	0.15179	0.087379	0.19277	0.19512	0.10092	0.31111	0.22581	0.22727	0.17857	0.34483	0.19444	0.13333	0.19355	0.18182	0.054054	0.10811	0.125	0.16129	0.19355	0.11111	0.175	0.13333	0.2	0.29032	0.16326	0.078125	0.17143	0.12903	0.14894	0.13514	0.27027	0.2381	0.10345	0.16667	0.11429	0.125	0.2	0.27273	0.13333	0.18421	0.14286	0.16667	0.21875	0.16667	0.28261	0.16667	0.13793	0.16667
0.098039	0.10465	0.10811	0.070707	0.094118	0.12195	0.085714	0.15217	0.10345	0.17073	0.038462	0.1	0.12121	0.21739	0.10714	0.13793	0.03125	0.2069	0.034483	0.071429	0.068966	0.1	0.17143	0.037037	0.11111	0.13333	0.13333	0.086207	0.060606	0.074074	0.17073	0.090909	0.13889	0.12195	0.04	0.13636	0.17857	0.11111	0.11111	0.125	0.037037	0.25806	0.086957	0.16216	0.1	0.035714	0.17778	0.16216	0.038462	0.074074
0.1	0.13415	0.1	0.009709	0.1375	0.125	0.056604	0.2439	0.25	0.21053	0.13636	0.34783	0.12903	0.04	0.11539	0.14815	0.033333	0.064516	0.16667	0.12	0.11539	0.16667	0.11429	0.13043	0.12	0.28	0.020833	0	0.1	0.17391	0.17949	0.0625	0.14706	0.073171	0.2	0.021277	0.19231	0.16667	0.12	0.41667	0.13043	0.23333	0	0.10811	0.14815	0.125	0.275	0.10811	0.13636	0.125
0.15385	0.18391	0.13913	0.075472	0.17442	0.16279	0.10909	0.35556	0.17647	0.24444	0.16667	0.24242	0.18421	0.090909	0.14706	0.13889	0.051282	0.10256	0.11765	0.15152	0.18182	0.13043	0.225	0.125	0.15152	0.23529	0.18	0.10938	0.13158	0.12121	0.21739	0.1	0.225	0.17391	0.096774	0.18367	0.10811	0.11765	0.1875	0.25714	0.125	0.23684	0.13725	0.21429	0.20588	0.12121	0.32609	0.21429	0.12903	0.15625
0.13636	0.125	0.096774	0.12264	0.12766	0.15385	0.17593	0.1	0.022727	0.10909	0.052632	0.022222	0.16279	0.13889	0.047619	0.045455	0.095238	0.043478	0.02381	0.04878	0.073171	0.075472	0.058824	0.025	0.04878	0.044444	0.2549	0.1875	0.043478	0.02439	0.10909	0.088889	0.08	0.13462	0.026316	0.23529	0.069767	0.04878	0.075	0.020833	0.025	0.10638	0.21154	0.056604	0.095238	0.05	0.081967	0.056604	0.025641	0.05
0.16	0.15116	0.13393	0.067961	0.15476	0.2	0.13462	0.26667	0.125	0.2381	0.068966	0.15625	0.13889	0.10345	0.060606	0.057143	0.088235	0.083333	0.030303	0.0625	0.09375	0.2	0.071429	0.032258	0.0625	0.15152	0.17021	0.13559	0.054054	0.03125	0.18182	0.11111	0.125	0.086957	0.034483	0.17391	0.15625	0.0625	0.096774	0.25	0.032258	0.19444	0.17391	0.068182	0.12121	0.03125	0.23913	0.068182	0.033333	0.064516
0.20388	0.18889	0.16379	0.053571	0.17977	0.2093	0.15596	0.22642	0.1	0.2	0.054054	0.15385	0.042553	0.052632	0.02381	0.022727	0.022727	0.021739	0.02439	0.02439	0.075	0.19149	0.019231	0.025641	0.05	0.12195	0.14546	0.086957	0.021739	0	0.22449	0.043478	0.06	0.054545	0.027027	0.14815	0.125	0.05	0.076923	0.2	0.025641	0.21429	0.14815	0.018519	0.071429	0.051282	0.25	0.018519	0.054054	0.078947
0.13889	0.11579	0.098361	0.11429	0.11828	0.14444	0.17924	0.084746	0.02381	0.11321	0.055556	0.023256	0.14286	0.14706	0.02439	0.023256	0.12821	0.022222	0.025	0.025	0.076923	0.1	0.04	0.054054	0.051282	0.046512	0.26531	0.21311	0.022222	0.025641	0.11321	0.11905	0.061224	0.055556	0.027778	0.2449	0.1	0.051282	0.078947	0.021739	0.026316	0.086957	0.22	0.038462	0.047619	0.052632	0.04918	0.038462	0.027027	0.052632
0.043011	0.052632	0.018868	0.022472	0.04	0.040541	0.03125	0.085714	0	0	0	0	0.1	0	0	0	0	0	0	0	0	0	0	0	0	0	0.125	0.043478	0	0	0	0	0	0	0	0.12903	0	0	0	0	0	0	0.12903	0	0	0	0	0	0	0
0.063158	0.076923	0.027523	0.091954	0.078947	0.094595	0.061856	0.10526	0.05	0.057143	0.066667	0.047619	0.2381	0.13333	0.052632	0.047619	0.047619	0.043478	0.055556	0.055556	0.052632	0.03125	0.071429	0.0625	0.11765	0.045455	0.11111	0.083333	0.043478	0.058824	0.12121	0.086957	0.034483	0.09375	0.071429	0.11429	0.1	0.11765	0.11765	0.041667	0.0625	0.076923	0.11429	0.066667	0.047619	0.058824	0.05	0.066667	0.066667	0.125
0.092784	0.085366	0.083333	0	0.0875	0.088608	0.08	0.175	0.13043	0.16667	0.10526	0.08	0	0	0.086957	0.125	0	0.074074	0.043478	0.090909	0.13636	0.15152	0	0.047619	0.043478	0.12	0	0.017857	0.074074	0	0.13514	0.071429	0.09375	0.025641	0.052632	0	0.17391	0.090909	0.043478	0.11111	0.047619	0.17857	0	0	0.125	0.045455	0.20513	0	0.05	0.045455
0.15888	0.15054	0.1157	0.092593	0.1413	0.1954	0.16667	0.14035	0.1	0.22449	0.054054	0.125	0.11364	0.11111	0.02381	0.022727	0.15385	0.021739	0.02439	0.02439	0.075	0.19149	0.019231	0.052632	0.05	0.15	0.21154	0.17188	0.021739	0	0.22449	0.14286	0.039216	0.054545	0.027027	0.19231	0.18421	0.076923	0.076923	0.14286	0.025641	0.15909	0.16981	0.018519	0.071429	0.078947	0.12069	0.018519	0.054054	0.078947
0.12727	0.12632	0.08871	0.12381	0.12903	0.14286	0.17757	0.10169	0.023256	0.11111	0.054054	0.022727	0.16667	0.14286	0.04878	0.046512	0.097561	0.044444	0.02439	0.05	0.075	0.076923	0.06	0.025641	0.05	0.045455	0.26	0.19048	0.044444	0.025	0.11111	0.090909	0.081633	0.13725	0.027027	0.24	0.071429	0.05	0.076923	0.021277	0.025641	0.1087	0.21569	0.057692	0.071429	0.051282	0.065574	0.057692	0.026316	0.051282
0.090909	0.10753	0.065041	0.065421	0.097826	0.086957	0.089286	0.17308	0.11111	0.14286	0.12903	0.10811	0.15385	0.090909	0.14706	0.13889	0.078947	0.10256	0.22581	0.15152	0.11429	0.04	0.19512	0.125	0.15152	0.13514	0.20408	0.075758	0.22857	0.23333	0.076923	0.073171	0.25641	0.14894	0.13333	0.23404	0.078947	0.15152	0.1875	0.1	0.125	0.093023	0.18367	0.18605	0.13889	0.19355	0.15094	0.18605	0.12903	0.15625
0.19792	0.225	0.15596	0.058252	0.2	0.23377	0.125	0.27273	0.16667	0.275	0.071429	0.28571	0.081081	0.10714	0.13333	0.125	0.125	0.15152	0.064516	0.13793	0.17241	0.175	0.1	0.068966	0.13793	0.27586	0.125	0.047619	0.11765	0.066667	0.2439	0.21875	0.1579	0.13953	0.035714	0.12766	0.2	0.1	0.13793	0.25806	0.068966	0.27273	0.081633	0.095238	0.2	0.10345	0.33333	0.095238	0.071429	0.10345
0.080808	0.125	0.044248	0.13483	0.12821	0.12987	0.068627	0.17073	0.08	0.10256	0.047619	0.076923	0.23077	0.21053	0.18182	0.12	0.12	0.11111	0.086957	0.13636	0.13043	0.026316	0.125	0.095238	0.19048	0.074074	0.15	0.09434	0.11111	0.090909	0.16216	0.10714	0.125	0.13889	0.05	0.15385	0.076923	0.086957	0.19048	0.068966	0.095238	0.13333	0.125	0.11765	0.12	0.090909	0.11628	0.11765	0.1	0.14286
0.12766	0.18667	0.11429	0.020408	0.16	0.17808	0.058824	0.175	0.18182	0.13514	0	0.35	0.033333	0.1	0.041667	0.038462	0.08	0.035714	0.043478	0.043478	0.041667	0.15152	0.029412	0.047619	0.043478	0.33333	0.046512	0.017857	0.035714	0.045455	0.13514	0.071429	0.029412	0.025641	0.052632	0.047619	0.22727	0.043478	0.043478	0.30435	0.047619	0.22222	0.023256	0.027778	0.038462	0.045455	0.23684	0.027778	0	0
0.12745	0.15294	0.10526	0.058252	0.14286	0.13095	0.11429	0.19149	0.09375	0.13333	0.11111	0.125	0.081081	0.068966	0.030303	0.058824	0.125	0.055556	0.03125	0.03125	0.096774	0.11905	0.047619	0.033333	0.064516	0.15625	0.14894	0.081967	0.027027	0.032258	0.15909	0.11429	0.1	0.042553	0.035714	0.15217	0.16129	0.064516	0.064516	0.18182	0.033333	0.16667	0.15217	0.045455	0.125	0.032258	0.14286	0.045455	0.034483	0.032258
0.086294	0.070652	0.056338	0.1954	0.071429	0.083799	0.16757	0.02649	0.015152	0.06383	0.007812	0.015038	0.037313	0.04	0.015267	0.015038	0.062992	0.007353	0.015385	0.015385	0.015267	0.042857	0.014184	0.015625	0.023256	0.022556	0.125	0.12245	0.022388	0.007692	0.048951	0.045455	0.021429	0.034965	0.007874	0.11765	0.022727	0.015385	0.03125	0.014706	0.015625	0.029197	0.10949	0.013986	0.015038	0.023438	0.013072	0.013986	0.015748	0.023438
0.12264	0.13333	0.07438	0.10784	0.1236	0.125	0.14151	0.090909	0	0.078431	0.096774	0	0.1579	0.09375	0	0	0.052632	0	0	0	0.055556	0.0625	0.021277	0	0.027778	0	0.31818	0.18644	0	0	0.057692	0.075	0.043478	0.10417	0	0.32558	0.025641	0.027778	0.057143	0	0	0.045455	0.35714	0.020408	0.052632	0.028571	0.052632	0.020408	0.030303	0.058824
0.21782	0.21839	0.19643	0.054054	0.2093	0.24096	0.14679	0.33333	0.10256	0.20408	0.055556	0.1579	0.14286	0.11429	0.10526	0.1	0.047619	0.12195	0.051282	0.10811	0.10526	0.17021	0.083333	0.054054	0.10811	0.18421	0.16981	0.072464	0.069767	0.052632	0.20408	0.093023	0.13043	0.096154	0.027778	0.17308	0.12821	0.078947	0.10811	0.175	0.054054	0.21951	0.10909	0.08	0.1579	0.052632	0.28	0.08	0.055556	0.081081
0.13725	0.125	0.13393	0.037736	0.11494	0.15663	0.092593	0.29546	0.2	0.18182	0.14815	0.27586	0.10811	0.10345	0.09375	0.088235	0.088235	0.026316	0.13333	0.096774	0.09375	0.11628	0.15385	0.10345	0.13333	0.31034	0.1	0.080645	0.083333	0.13793	0.2093	0.052632	0.097561	0.11111	0.15385	0.10204	0.15625	0.17241	0.17241	0.29032	0.10345	0.22857	0.10204	0.14634	0.088235	0.13793	0.32558	0.14634	0.14815	0.17857
0.095238	0.11364	0.086207	0.038095	0.11628	0.11765	0.11429	0.14286	0.12903	0.15909	0	0.125	0.11111	0	0.030303	0.028571	0.028571	0.027027	0.03125	0.03125	0.030303	0.14634	0	0.033333	0.03125	0.15625	0.10204	0.081967	0.027027	0	0.13333	0	0.023256	0.020833	0.035714	0.081633	0.125	0.03125	0.03125	0.14706	0.033333	0.13514	0.081633	0	0.028571	0.032258	0.098039	0	0.034483	0.032258
0.17647	0.18391	0.14912	0.075472	0.18824	0.21951	0.14019	0.29787	0.17647	0.27273	0.16667	0.24242	0.21622	0.090909	0.11429	0.13889	0.051282	0.04878	0.11765	0.11765	0.18182	0.18182	0.11364	0.125	0.15152	0.27273	0.092593	0.092308	0.10256	0.12121	0.19149	0.1	0.16667	0.125	0.096774	0.09434	0.13889	0.11765	0.1875	0.33333	0.125	0.20513	0.09434	0.1087	0.20588	0.12121	0.29787	0.1087	0.12903	0.15625
0.13	0.17073	0.14815	0.07	0.16049	0.17722	0.1165	0.25581	0.13793	0.28947	0.037037	0.21429	0.085714	0.20833	0.14286	0.13333	0.0625	0.2	0.068966	0.14815	0.10345	0.18421	0.16667	0.074074	0.14815	0.2069	0.15556	0.04918	0.090909	0.071429	0.28947	0.12121	0.13514	0.175	0.038462	0.15909	0.21429	0.068966	0.14815	0.27586	0.074074	0.29032	0.085106	0.1579	0.13333	0.071429	0.28571	0.1579	0.076923	0.11111
0.073684	0.089744	0.066038	0.021277	0.077922	0.078947	0.072165	0.16216	0.29412	0.1875	0.0625	0.35294	0.038462	0.058824	0.10526	0.15	0.045455	0.086957	0.11111	0.11111	0.10526	0.17241	0.068966	0.125	0.11111	0.33333	0.025	0.039216	0.086957	0.055556	0.15152	0.04	0.068966	0.090909	0.066667	0.025641	0.21053	0.17647	0.11111	0.3	0.125	0.26087	0.025641	0.064516	0.095238	0.11765	0.16216	0.064516	0.13333	0.11765
0.084211	0.088608	0.085714	0.043011	0.090909	0.12162	0.071429	0.1579	0.27778	0.18182	0.058824	0.41176	0	0.11765	0.1	0.090909	0.14286	0.04	0.10526	0.10526	0.1	0.16667	0.032258	0.1875	0.10526	0.38889	0.10526	0.058824	0.083333	0	0.18182	0.17391	0.066667	0.088235	0.0625	0.10811	0.33333	0.10526	0.10526	0.28571	0.11765	0.25	0.10811	0.030303	0.090909	0.25	0.1579	0.030303	0.2	0.17647
0.1165	0.16667	0.095652	0.048077	0.14286	0.14458	0.11429	0.16667	0.09375	0.18605	0	0.125	0.11111	0.068966	0.030303	0.028571	0.125	0.027027	0.03125	0.03125	0.030303	0.20513	0.023256	0.033333	0.03125	0.19355	0.28571	0.11864	0.027027	0.032258	0.15909	0.083333	0.023256	0.020833	0.035714	0.2619	0.16129	0.03125	0.03125	0.18182	0.033333	0.16667	0.23256	0.022222	0.028571	0.032258	0.12	0.022222	0	0
0.17526	0.15476	0.15741	0.10204	0.13095	0.175	0.12621	0.22222	0.13333	0.19048	0.035714	0.2069	0.083333	0.2	0.13793	0.09375	0.09375	0.19355	0.066667	0.10345	0.064516	0.12195	0.16216	0.071429	0.10345	0.24138	0.15217	0.083333	0.088235	0.068966	0.21951	0.1875	0.13158	0.17073	0.037037	0.15556	0.16667	0.066667	0.14286	0.1875	0.071429	0.24242	0.13043	0.15385	0.09375	0.10714	0.22222	0.15385	0.074074	0.10714
0.14852	0.15116	0.15454	0.047619	0.14118	0.18518	0.1028	0.23913	0.125	0.2381	0.033333	0.15625	0.051282	0.14286	0.060606	0.057143	0.057143	0.11429	0.030303	0.0625	0.029412	0.2	0.097561	0.032258	0.0625	0.1875	0.078431	0.046875	0.054054	0.03125	0.3	0.11111	0.097561	0.11111	0.034483	0.08	0.23333	0.0625	0.096774	0.21212	0.032258	0.30303	0.058824	0.093023	0.057143	0.064516	0.29546	0.093023	0.033333	0.064516
0.07	0.084337	0.063063	0.030612	0.073171	0.048193	0.048077	0.11628	0.08	0.04878	0	0.12	0.032258	0	0	0	0.12	0	0	0	0	0.054054	0.028571	0	0	0.16	0.069767	0.035714	0	0	0.075	0	0	0	0	0.071429	0.12	0	0	0.10714	0	0.096774	0.071429	0.027027	0	0	0.090909	0.027027	0	0
0.16031	0.18421	0.09396	0.21667	0.16667	0.17857	0.25203	0.094118	0.028571	0.14286	0.015152	0.028169	0.1	0.079365	0.028986	0.028169	0.073529	0.013514	0.029412	0.029412	0.028986	0.10526	0.025316	0.030303	0.044776	0.057143	0.21333	0.19767	0.027397	0.014706	0.17333	0.070423	0.025316	0.088608	0.015385	0.21622	0.10606	0.029412	0.060606	0.055556	0.030303	0.097222	0.18421	0.024691	0.028169	0.045455	0.068966	0.024691	0.030769	0.045455
0.17431	0.18085	0.13008	0.06087	0.18478	0.18681	0.15044	0.25455	0.14286	0.20755	0.13158	0.16667	0.15217	0.073171	0.14634	0.13953	0.042553	0.1087	0.095238	0.12195	0.14634	0.11111	0.16326	0.1	0.15	0.19048	0.24074	0.097222	0.13333	0.097561	0.16364	0.10638	0.1875	0.21569	0.076923	0.26923	0.11364	0.095238	0.12195	0.2093	0.1	0.14583	0.22222	0.15686	0.19512	0.097561	0.23214	0.15686	0.10256	0.097561
0.051546	0.036585	0.027273	0.078652	0.0375	0.064935	0.050505	0.04878	0.047619	0.055556	0.0625	0.045455	0.125	0.2	0.05	0.045455	0.21053	0.041667	0.052632	0.052632	0.05	0.030303	0.068966	0.058824	0.11111	0.043478	0.10811	0.081633	0.041667	0.055556	0.11765	0.083333	0.033333	0.090909	0.066667	0.11111	0.095238	0.11111	0.17647	0.04	0.058824	0.11539	0.11111	0.064516	0.045455	0.055556	0.04878	0.064516	0.0625	0.11765
0.16038	0.16484	0.11667	0.093458	0.15556	0.21177	0.16822	0.16364	0.075	0.20408	0.055556	0.1	0.11628	0.083333	0.02439	0.023256	0.1579	0.022222	0.025	0.025	0.076923	0.19565	0.019608	0.054054	0.051282	0.15385	0.24	0.1746	0.022222	0	0.25532	0.14634	0.04	0.055556	0.027778	0.22	0.1579	0.078947	0.078947	0.14634	0.026316	0.16279	0.19608	0.018868	0.073171	0.081081	0.12281	0.018868	0.055556	0.081081
0.21905	0.19355	0.18803	0.042735	0.1978	0.27059	0.13043	0.25455	0.090909	0.14286	0.04878	0.13953	0.039216	0.073171	0.021739	0.042553	0.020833	0.0625	0.022222	0.022222	0.068182	0.13207	0.036364	0.023256	0.045455	0.16279	0.11667	0.053333	0.02	0.022727	0.23077	0.083333	0.096154	0.050847	0.02439	0.11864	0.13953	0.045455	0.069767	0.15556	0.023256	0.25	0.1	0.035088	0.088889	0.022727	0.30189	0.035088	0.02381	0.046512
0.12264	0.13333	0.083333	0.097087	0.13636	0.15116	0.16346	0.090909	0.026316	0.12245	0.0625	0.025641	0.1579	0.12903	0.027027	0.025641	0.17647	0.02439	0.027778	0.027778	0.085714	0.1087	0.043478	0.060606	0.057143	0.051282	0.31818	0.18644	0.02439	0.028571	0.17021	0.19444	0.066667	0.06	0.03125	0.29546	0.11111	0.057143	0.088235	0.02381	0.029412	0.095238	0.23913	0.041667	0.052632	0.058824	0.052632	0.041667	0.030303	0.058824
0.097087	0.090909	0.059829	0.080808	0.08046	0.094118	0.1165	0.038462	0	0.11364	0.037037	0	0.11765	0.16	0	0	0.13333	0	0	0	0	0.097561	0.02439	0.035714	0.033333	0.029412	0.33333	0.18518	0	0	0.065217	0.057143	0	0.044444	0	0.37838	0.0625	0.033333	0.068966	0	0	0.081081	0.3421	0.023256	0	0.071429	0	0.023256	0.037037	0.071429
0.17757	0.15957	0.13223	0.071429	0.17582	0.20455	0.13274	0.17544	0.095238	0.14815	0.025	0.175	0.1087	0.13514	0.071429	0.044444	0.093023	0.065217	0.023256	0.047619	0.046512	0.11539	0.078431	0.02439	0.073171	0.14286	0.14035	0.1	0.042553	0.04878	0.14815	0.041667	0.057692	0.2	0.025641	0.14286	0.11905	0.073171	0.073171	0.16279	0.02439	0.17778	0.10345	0.075472	0.044444	0.02381	0.17544	0.075472	0.025	0.04878
0.18627	0.1954	0.16814	0.045455	0.18605	0.20238	0.11818	0.21569	0.078947	0.16326	0	0.13514	0.095238	0.088235	0.081081	0.076923	0.05	0.12821	0.026316	0.083333	0.052632	0.12766	0.11111	0.057143	0.054054	0.16216	0.15385	0.043478	0.047619	0.055556	0.23913	0.046512	0.086957	0.078431	0.029412	0.15686	0.13514	0.026316	0.026316	0.21622	0.027778	0.23077	0.092593	0.10638	0.076923	0.027027	0.21569	0.083333	0	0
0.098039	0.11765	0.051282	0.081633	0.10714	0.10843	0.12871	0.06	0	0.090909	0.038462	0	0.19355	0.12	0	0	0.1	0	0	0	0	0.073171	0.025	0.037037	0.034483	0.030303	0.3421	0.18868	0	0	0.090909	0.058824	0	0.045455	0	0.35135	0.064516	0.034483	0.071429	0	0	0.083333	0.35135	0.02381	0	0.074074	0.019231	0.02381	0.038462	0.074074
0.076923	0.079545	0.078947	0.019231	0.081395	0.082353	0.075472	0.15217	0.10345	0.090909	0	0.13793	0.088235	0	0	0	0.1	0	0	0	0	0.1	0	0	0	0.17241	0.0625	0.05	0	0	0.11628	0	0	0	0	0.06383	0.13793	0	0	0.16129	0	0.11429	0.06383	0	0	0	0.10417	0	0	0
0.30822	0.40323	0.27044	0.2585	0.3871	0.34646	0.2953	0.22222	0.07767	0.13393	0.049505	0.10891	0.11539	0.04902	0.078431	0.076923	0.037037	0.085714	0.079208	0.079208	0.078431	0.069565	0.10092	0.04902	0.068627	0.097087	0.14035	0.10078	0.096154	0.069307	0.12389	0.064815	0.14286	0.096491	0.039604	0.13158	0.046729	0.058252	0.079208	0.1165	0.04902	0.092593	0.12174	0.11927	0.098039	0.058824	0.18919	0.099099	0.049505	0.069307
0.041667	0.064103	0.057143	0	0.065789	0.066667	0.040816	0.17143	0.42857	0.2	0.25	0.5	0.13636	0	0.1875	0.16667	0	0	0.2	0.2	0.1875	0.10345	0.11539	0.23077	0.2	0.375	0	0	0.15	0.21429	0.090909	0	0.11539	0.096774	0.27273	0	0.16667	0.2	0.2	0.41176	0.23077	0.17391	0	0.10714	0.16667	0.21429	0.20588	0.10714	0.25	0.21429
0.11881	0.17073	0.10714	0.038835	0.175	0.17722	0.084906	0.31707	0.22222	0.16667	0.12	0.36	0.1875	0	0.10345	0.096774	0.0625	0	0.10714	0.10714	0.10345	0.125	0.076923	0.11539	0.10714	0.2963	0.04	0.032258	0.090909	0.11111	0.16667	0	0.076923	0.068182	0.125	0.040816	0.13333	0.10714	0.10714	0.37037	0.11539	0.17647	0.040816	0.073171	0.096774	0.11111	0.31707	0.073171	0.12	0.11111
0.09375	0.073171	0.074074	0.010204	0.075	0.089744	0.059406	0.12195	0.19048	0.13889	0	0.2381	0	0	0.090909	0.083333	0	0.076923	0.045455	0.095238	0.090909	0.12121	0.030303	0.05	0.045455	0.22727	0.023256	0.037037	0.076923	0	0.10811	0	0.030303	0.026316	0.055556	0.02381	0.18182	0.095238	0.045455	0.26087	0.05	0.14286	0.02381	0.028571	0.083333	0.047619	0.12195	0.028571	0.052632	0.047619
0.039604	0.047619	0.035714	0.03125	0.04878	0.0625	0.07	0.069767	0.086957	0.10811	0	0.083333	0.11111	0.10526	0.2	0.13043	0.083333	0.16667	0.095238	0.21053	0.14286	0.23333	0.096774	0.10526	0.15	0.125	0.12821	0.018182	0.076923	0.1	0.078947	0.074074	0.096774	0.18182	0.11765	0.13158	0.083333	0.095238	0.095238	0.074074	0.10526	0.10345	0.02381	0.090909	0.13043	0.1	0.069767	0.090909	0.052632	0.047619
0.088235	0.093023	0.079646	0.039604	0.082353	0.10976	0.14141	0.18182	0.14815	0.51613	0	0.10345	0.125	0.08	0.071429	0.066667	0.14286	0.0625	0.074074	0.074074	0.071429	0.59259	0.025641	0.125	0.074074	0.13793	0.086957	0.068966	0.0625	0.037037	0.27027	0.09375	0.052632	0.046512	0.041667	0.088889	0.28	0.074074	0.074074	0.16667	0.08	0.31034	0.065217	0.02439	0.066667	0.076923	0.18182	0.02439	0.04	0.037037
0.1068	0.11494	0.12613	0.08	0.11765	0.11905	0.11539	0.057692	0.030303	0.11111	0.035714	0.029412	0.11429	0.15385	0.13793	0.09375	0.060606	0.37037	0.032258	0.10345	0.064516	0.045455	0.34375	0.071429	0.10345	0.058824	0.10417	0.031746	0.057143	0.068966	0.086957	0.085714	0.10256	0.17073	0.037037	0.10638	0.09375	0.066667	0.066667	0.027027	0.034483	0.13889	0.04	0.40625	0.09375	0.068966	0.057692	0.25	0.035714	0.033333
0.10417	0.085366	0.093458	0.041667	0.0875	0.11688	0.090909	0.175	0.18182	0.16667	0.05	0.22727	0	0.1579	0.041667	0.038462	0.038462	0	0.043478	0.043478	0.041667	0.15152	0.029412	0.047619	0.090909	0.21739	0.097561	0.055556	0.035714	0	0.27273	0.071429	0.029412	0.081081	0	0.1	0.22727	0.043478	0.14286	0.30435	0.047619	0.26923	0.1	0.027778	0.038462	0.095238	0.20513	0.027778	0.10526	0.15
0.09375	0.11392	0.09434	0.010204	0.11688	0.11842	0.059406	0.24324	0.19048	0.13889	0.17647	0.3	0	0.05	0.043478	0.083333	0	0.076923	0.045455	0.045455	0.14286	0.12121	0.030303	0.05	0.095238	0.28571	0.023256	0.018182	0.037037	0	0.13889	0.16	0.13333	0.054054	0.055556	0.02381	0.18182	0.095238	0.095238	0.20833	0.05	0.18518	0.02381	0.028571	0.18182	0.1	0.24324	0.028571	0.11111	0.1
0.125	0.14943	0.07563	0.11	0.13953	0.16867	0.14423	0.09434	0.027778	0.10417	0.066667	0.027027	0.2	0.13793	0.028571	0.027027	0.15152	0.025641	0.029412	0.029412	0.090909	0.088889	0.045455	0.064516	0.060606	0.054054	0.27273	0.19298	0.025641	0.030303	0.15217	0.13889	0.069767	0.0625	0.033333	0.27907	0.11765	0.060606	0.09375	0.025	0.03125	0.1	0.25	0.043478	0.055556	0.0625	0.054545	0.043478	0.032258	0.0625
0.10309	0.084337	0.092593	0.041237	0.073171	0.10127	0.068627	0.17073	0.125	0.13158	0.047619	0.21739	0.032258	0.15	0.04	0.037037	0.037037	0.034483	0.041667	0.041667	0.04	0.11429	0.058824	0.045455	0.086957	0.26087	0.095238	0.054545	0.034483	0.043478	0.16216	0.068966	0.028571	0.17143	0.05	0.097561	0.16667	0.086957	0.13636	0.19231	0.045455	0.21429	0.071429	0.055556	0.037037	0.043478	0.17073	0.055556	0.047619	0.090909
0.21359	0.18681	0.19298	0.053097	0.19101	0.26506	0.10435	0.26923	0.097561	0.17308	0.025641	0.15	0.11111	0.078947	0.073171	0.069767	0.045455	0.090909	0.02381	0.04878	0.047619	0.14	0.08	0.025	0.075	0.175	0.12281	0.055556	0.043478	0.05	0.2449	0.065217	0.08	0.072727	0.026316	0.125	0.12195	0.04878	0.04878	0.19512	0.025	0.2381	0.086207	0.076923	0.069767	0.02439	0.26923	0.076923	0.025641	0.02439
0.024096	0.027083	0.025591	0.028571	0.027197	0.031579	0.044898	0.006696	0.002331	0.018265	0	0.002326	0.011628	0.004717	0.004684	0.004662	0.014118	0.014052	0.002342	0.004695	0.002336	0.016092	0.016204	0.004717	0.002342	0.004651	0.020455	0.015419	0.00464	0.002347	0.013636	0.011655	0.006881	0.01139	0.002364	0.015873	0.007009	0.002342	0.002342	0.002309	0.002353	0.006912	0.009009	0.016129	0.004662	0.002347	0.004454	0.016129	0	0
0.16	0.13793	0.16514	0.028037	0.14118	0.2	0.082569	0.23913	0.16129	0.18182	0	0.19355	0.078947	0.066667	0.09375	0.088235	0.057143	0.083333	0.0625	0.096774	0.09375	0.14286	0.071429	0.066667	0.096774	0.22581	0.057692	0	0.083333	0.064516	0.2381	0.052632	0.071429	0.06383	0.034483	0.058824	0.15625	0.030303	0.0625	0.25	0.066667	0.22857	0.018868	0.068182	0.088235	0.03125	0.26667	0.068182	0.033333	0.03125
0.11111	0.094118	0.09009	0.04	0.083333	0.125	0.14286	0.15909	0.15385	0.64286	0	0.14815	0.12903	0.083333	0.074074	0.068966	0.19231	0.064516	0.076923	0.076923	0.074074	0.75	0.026316	0.13043	0.076923	0.18518	0.11364	0.070175	0.064516	0.038462	0.27778	0.13333	0.054054	0.047619	0.043478	0.11628	0.29167	0.076923	0.076923	0.21429	0.083333	0.27586	0.066667	0.025	0.068966	0.08	0.18605	0.025	0.041667	0.038462
0.12037	0.10638	0.090909	0.12745	0.1087	0.13483	0.12844	0.068966	0.025	0.14	0.028571	0.02439	0.17949	0.15625	0.081081	0.05	0.16667	0.073171	0.026316	0.054054	0.052632	0.10417	0.086957	0.027778	0.083333	0.04878	0.33333	0.2	0.047619	0.055556	0.096154	0.071429	0.06383	0.14583	0.029412	0.28261	0.076923	0.054054	0.083333	0.022727	0.027778	0.11628	0.25532	0.083333	0.05	0.055556	0.050847	0.083333	0.028571	0.055556
0.19608	0.19318	0.12712	0.035714	0.18391	0.2	0.097345	0.75	0.23529	0.26087	0.12121	0.30303	0.175	0.055556	0.20588	0.19444	0.04878	0.15385	0.25	0.21212	0.24242	0.125	0.15909	0.15152	0.17647	0.33333	0.051724	0	0.28571	0.21875	0.28889	0.12195	0.3421	0.16667	0.125	0.052632	0.13158	0.14286	0.17647	0.35294	0.15152	0.25641	0.016949	0.15217	0.26471	0.14706	0.8	0.12766	0.12121	0.14706
0.14141	0.15663	0.11712	0.009434	0.14634	0.19231	0.074766	0.25581	0.1	0.11364	0.076923	0.21429	0	0.035714	0	0.030303	0	0.028571	0	0	0.066667	0.097561	0.02439	0	0.033333	0.16667	0.019608	0.015873	0	0	0.225	0.088235	0.076923	0.068182	0	0.02	0.13333	0.033333	0.033333	0.23333	0	0.25	0.02	0.023256	0.0625	0.034483	0.31707	0.023256	0.037037	0.034483
0.81443	0.35897	0.61207	0.14865	0.34188	0.31092	0.25352	0.18182	0.078652	0.14286	0.022472	0.077778	0.097826	0.045455	0.055556	0.065934	0.043011	0.087912	0.021739	0.044444	0.055556	0.10204	0.082474	0.033708	0.044444	0.10112	0.13861	0.076271	0.042105	0.021978	0.15464	0.086957	0.10526	0.067961	0.011236	0.14	0.077778	0.044444	0.05618	0.1236	0.022222	0.11957	0.1068	0.091837	0.077778	0.033333	0.19388	0.080808	0.022472	0.044944
0.15464	0.20253	0.13889	0.06	0.20779	0.16456	0.12871	0.29268	0.10345	0.17073	0.08	0.17857	0.12121	0.12	0.10714	0.1	0.03125	0.16667	0.034483	0.11111	0.14815	0.1	0.13889	0.037037	0.11111	0.21429	0.15909	0.067797	0.060606	0.074074	0.17073	0.090909	0.17143	0.12195	0.04	0.16279	0.13793	0.071429	0.071429	0.16129	0.037037	0.21875	0.11111	0.16216	0.17857	0.035714	0.2619	0.13158	0.038462	0.035714
0.10638	0.112	0.063694	0.12782	0.10484	0.12397	0.16176	0.077778	0.055556	0.1358	0.059701	0.054795	0.10959	0.058824	0.056338	0.054795	0.11594	0.012821	0.057143	0.057143	0.056338	0.08642	0.049383	0.074627	0.072464	0.068493	0.20253	0.12632	0.053333	0.042857	0.082353	0.066667	0.049383	0.071429	0.060606	0.18987	0.040541	0.072464	0.088235	0.052632	0.058824	0.050633	0.16049	0.048193	0.054795	0.089552	0.054348	0.048193	0.075758	0.089552
0.17172	0.17857	0.13393	0.078431	0.19753	0.23077	0.092593	0.1875	0.125	0.18182	0.033333	0.23333	0.051282	0.14286	0.09375	0.088235	0.057143	0.083333	0.0625	0.096774	0.060606	0.11628	0.097561	0.066667	0.096774	0.22581	0.14583	0.063492	0.083333	0.03125	0.2093	0.081081	0.097561	0.21951	0.034483	0.14894	0.15625	0.096774	0.13333	0.25	0.066667	0.22857	0.10204	0.093023	0.088235	0.064516	0.21277	0.093023	0.068966	0.1
0.13542	0.15	0.13207	0.019802	0.13924	0.15584	0.04717	0.21951	0.16	0.125	0	0.25	0	0	0.037037	0.034483	0.034483	0	0.038462	0.038462	0.037037	0.10811	0	0.041667	0.038462	0.29167	0.021277	0	0.032258	0	0.18421	0.064516	0.027027	0.02381	0	0.021739	0.15385	0	0.038462	0.32	0.041667	0.2	0.044444	0	0.034483	0.083333	0.25	0	0.043478	0.083333
0.080808	0.084337	0.063063	0.063158	0.08642	0.10127	0.10101	0.17073	0.125	0.26471	0.047619	0.076923	0.14286	0.15	0.04	0.037037	0.12	0.034483	0.041667	0.041667	0.04	0.25806	0.058824	0.095238	0.086957	0.11539	0.095238	0.09434	0.034483	0.043478	0.26471	0.10714	0.028571	0.051282	0.05	0.097561	0.21739	0.086957	0.086957	0.19231	0.045455	0.21429	0.097561	0.055556	0.037037	0.090909	0.14286	0.055556	0.047619	0.043478
0.17924	0.18681	0.14286	0.0625	0.19101	0.19318	0.12389	0.88571	0.18421	0.27083	0.11111	0.24324	0.21951	0.051282	0.18919	0.21053	0.045455	0.14286	0.22857	0.19444	0.22222	0.14	0.125	0.13889	0.16216	0.27027	0.084746	0.027027	0.26316	0.2	0.27083	0.13953	0.31707	0.13462	0.11429	0.086207	0.15	0.13158	0.16216	0.25641	0.13889	0.2381	0.05	0.12	0.24324	0.13514	0.73684	0.12	0.11111	0.13514
0.11224	0.082353	0.10092	0.072917	0.071429	0.14103	0.12121	0.19048	0.16	0.28571	0.043478	0.11111	0.096774	0.19048	0.076923	0.071429	0.15385	0.066667	0.08	0.08	0.076923	0.28125	0.085714	0.13636	0.125	0.14815	0.11628	0.071429	0.066667	0.04	0.40625	0.17857	0.055556	0.13158	0.045455	0.11905	0.30435	0.08	0.17391	0.17857	0.086957	0.33333	0.093023	0.081081	0.071429	0.13043	0.21951	0.081081	0.043478	0.13043
0.14286	0.13095	0.12844	0.092784	0.10714	0.1358	0.12871	0.15217	0.10345	0.2	0.038462	0.13793	0.12121	0.21739	0.033333	0.064516	0.1	0.029412	0.034483	0.034483	0.033333	0.18919	0.078947	0.037037	0.071429	0.21429	0.275	0.18868	0.029412	0.035714	0.2	0.090909	0.025	0.069767	0.04	0.28205	0.17857	0.11111	0.11111	0.2	0.037037	0.25806	0.25	0.075	0.03125	0.074074	0.12766	0.075	0.038462	0.074074
0	0	0	0	0	0	0.010204	0	0	0	0	0	0	0	0	0	0	0	0	0	0	0	0	0	0	0	0	0	0	0	0	0	0	0	0	0	0	0	0	0	0	0	0	0	0	0	0	0	0	0
0.1619	0.16667	0.15652	0.12621	0.18391	0.22892	0.14815	0.18868	0.10526	0.26087	0.027778	0.19444	0.175	0.11765	0.10811	0.075	0.13158	0.21622	0.052632	0.081081	0.078947	0.2	0.2439	0.055556	0.11111	0.18919	0.2449	0.14062	0.071429	0.054054	0.23404	0.15	0.1087	0.21739	0.028571	0.22449	0.13158	0.052632	0.11111	0.17949	0.055556	0.19512	0.2	0.2619	0.075	0.083333	0.16667	0.20455	0.057143	0.083333
0.14433	0.175	0.089286	0.071429	0.15	0.1519	0.13	0.18182	0.10714	0.175	0.04	0.14286	0.2	0.08	0	0	0.066667	0	0	0	0	0.16216	0.025641	0.038462	0.035714	0.22222	0.25	0.12727	0	0	0.175	0.060606	0	0.022727	0	0.25641	0.18518	0.035714	0.035714	0.16667	0	0.1875	0.25641	0.02439	0	0.076923	0.13043	0.02439	0.04	0.037037
0.15842	0.19048	0.14286	0.04717	0.20988	0.19753	0.11215	0.23404	0.088235	0.15217	0	0.15152	0.13514	0.064516	0.090909	0.085714	0.027027	0.081081	0.029412	0.09375	0.058824	0.13953	0.069767	0.03125	0.060606	0.14706	0.14286	0.030303	0.052632	0.0625	0.23256	0.025	0.045455	0.040816	0.033333	0.14583	0.11765	0.029412	0.029412	0.20588	0.03125	0.22222	0.078431	0.066667	0.085714	0	0.26087	0.066667	0	0
0.072917	0.04878	0.065421	0.065934	0.05	0.077922	0.082474	0.073171	0	0.083333	0.058824	0	0.12	0.1875	0	0.043478	0.043478	0.04	0	0	0	0.060606	0.032258	0	0.05	0	0.23529	0.17391	0	0	0.054054	0.08	0.032258	0.057143	0	0.28125	0.043478	0.05	0.10526	0	0	0.071429	0.28125	0.030303	0.043478	0.052632	0.023256	0.030303	0.058824	0.11111
0.030928	0.0375	0.037383	0.044444	0.051948	0.052632	0.040816	0.10811	0.11111	0.125	0	0.10526	0.13636	0.066667	0.1875	0.10526	0.10526	0.15	0.125	0.2	0.11765	0.14286	0.11539	0.14286	0.125	0.1	0.11429	0.0625	0.095238	0.0625	0.058824	0.043478	0.074074	0.0625	0.16667	0.11765	0.05	0.125	0.125	0.090909	0.14286	0.08	0.085714	0.10714	0.10526	0.0625	0.051282	0.10714	0.071429	0.0625
0.051546	0.0625	0.056075	0.032258	0.064103	0.064935	0.04	0.13158	0.047619	0.085714	0.21429	0.045455	0.125	0.2	0.16667	0.21053	0.045455	0.19048	0.052632	0.17647	0.16667	0.030303	0.14815	0.058824	0.17647	0.043478	0.10811	0.019231	0.086957	0.11765	0.085714	0.2381	0.19231	0.090909	0.066667	0.11111	0.095238	0.11111	0.11111	0.04	0.058824	0.11539	0.025641	0.13793	0.35294	0.055556	0.13158	0.13793	0.0625	0.055556
0.080808	0.084337	0.072727	0.052083	0.08642	0.11539	0.09	0.2	0.125	0.13158	0.047619	0.16667	0.10345	0.15	0.04	0.037037	0.16667	0.034483	0.041667	0.041667	0.04	0.11429	0.058824	0.045455	0.086957	0.16	0.095238	0.074074	0.034483	0.043478	0.19444	0.068966	0.028571	0.078947	0.05	0.097561	0.16667	0.086957	0.13636	0.14815	0.045455	0.21429	0.097561	0.055556	0.037037	0.043478	0.11628	0.055556	0.047619	0.090909
0.18095	0.15054	0.16379	0.1028	0.1413	0.18182	0.16667	0.2037	0.1	0.15385	0.026316	0.125	0.065217	0.14286	0.10256	0.071429	0.022727	0.11905	0.02439	0.076923	0.04878	0.098039	0.12766	0.025641	0.076923	0.15	0.125	0.10294	0.044444	0.051282	0.25	0.066667	0.081633	0.11539	0.027027	0.12727	0.125	0.076923	0.076923	0.17073	0.025641	0.21429	0.10714	0.12245	0.071429	0.051282	0.22642	0.1	0.054054	0.078947
0.20202	0.15909	0.16071	0.066038	0.14943	0.20732	0.14151	0.30435	0.11429	0.19565	0.0625	0.17647	0.073171	0.16667	0.085714	0.081081	0.025641	0.10526	0.027778	0.057143	0.085714	0.13333	0.090909	0.029412	0.088235	0.20588	0.11539	0.076923	0.05	0.058824	0.25	0.10256	0.14286	0.081633	0.03125	0.11765	0.14286	0.088235	0.088235	0.16216	0.029412	0.21053	0.096154	0.086957	0.14286	0.028571	0.30435	0.086957	0.030303	0.058824
0.15596	0.12371	0.096	0.13207	0.11458	0.13978	0.18518	0.080645	0.022222	0.10714	0.051282	0.021739	0.13333	0.13514	0.022727	0.021739	0.11905	0.020833	0.023256	0.023256	0.071429	0.09434	0.037736	0.02439	0.047619	0.043478	0.27451	0.24194	0.020833	0.02381	0.10714	0.11111	0.057692	0.11111	0.025641	0.2549	0.068182	0.047619	0.073171	0.020408	0.02439	0.081633	0.23077	0.036364	0.044444	0.04878	0.046875	0.036364	0.025	0.04878
0.11111	0.12048	0.11009	0.009709	0.12346	0.13924	0.066667	0.21429	0.15385	0.17949	0.041667	0.24	0	0.04	0.035714	0.068966	0	0.064516	0.037037	0.037037	0.035714	0.16667	0.026316	0.04	0.076923	0.23077	0.020833	0.016667	0.03125	0	0.24324	0.0625	0.054054	0.047619	0.043478	0.021277	0.14815	0.076923	0.076923	0.21429	0.04	0.23333	0.021277	0.025	0.068966	0.08	0.275	0.025	0.086957	0.08
0.10784	0.11628	0.078261	0.07	0.10588	0.14815	0.095238	0.14894	0.1	0.088889	0.037037	0.13333	0.085714	0.074074	0	0	0	0	0	0	0	0.071429	0.02439	0	0.033333	0.16667	0.061224	0.04918	0	0	0.19512	0.027778	0	0.044444	0	0.0625	0.13333	0.033333	0.068966	0.15625	0	0.17647	0.040816	0.023256	0	0.034483	0.125	0.023256	0.037037	0.071429
0.62609	0.33858	0.63636	0.14557	0.29231	0.28462	0.23529	0.16364	0.04902	0.12844	0.02	0.069307	0.087379	0.040404	0.049505	0.08	0.038462	0.089109	0.019417	0.039604	0.049505	0.091743	0.074074	0.03	0.039604	0.09	0.125	0.069767	0.037736	0.019608	0.13889	0.07767	0.09434	0.061404	0.01	0.12613	0.069307	0.05	0.05	0.11	0.019802	0.1068	0.096491	0.082569	0.069307	0.029703	0.15315	0.072727	0.02	0.04
0.068627	0.057471	0.052632	0.009804	0.058824	0.072289	0.067308	0.086957	0.31818	0.097561	0	0.2	0.0625	0.086957	0.12	0.071429	0.034483	0.10345	0.08	0.125	0.076923	0.24242	0.055556	0.086957	0.08	0.19231	0.043478	0	0.066667	0.083333	0.097561	0.03125	0.055556	0.13158	0.095238	0.044444	0.15385	0.08	0.08	0.17857	0.086957	0.16129	0	0.052632	0.071429	0.04	0.11111	0.052632	0.043478	0.04
0.094737	0.10127	0.084906	0.042553	0.075949	0.12	0.081633	0.15385	0.2	0.21212	0.055556	0.25	0.035714	0.17647	0.095238	0.086957	0.25	0.08	0.1	0.1	0.095238	0.2	0.064516	0.11111	0.1579	0.36842	0.13158	0.057692	0.08	0.05	0.25	0.27273	0.064516	0.085714	0.058824	0.13514	0.31579	0.1	0.1579	0.33333	0.11111	0.29167	0.076923	0.060606	0.086957	0.16667	0.15385	0.060606	0.055556	0.10526
0.13265	0.10588	0.11927	0.05	0.10843	0.16667	0.10784	0.18182	0.14815	0.20513	0.04	0.18518	0.090909	0.22727	0.11111	0.10345	0.032258	0.13333	0.035714	0.074074	0.071429	0.13158	0.11111	0.038462	0.11539	0.22222	0.11111	0.050847	0.0625	0.076923	0.23684	0.09375	0.11111	0.097561	0.041667	0.11364	0.23077	0.11539	0.11539	0.34615	0.038462	0.31034	0.065217	0.10526	0.10345	0.037037	0.2093	0.10526	0.04	0.076923
0.18182	0.20482	0.15315	0.07767	0.19512	0.2125	0.13333	0.26087	0.088235	0.15217	0.066667	0.15152	0.13514	0.064516	0.028571	0.027027	0.027027	0.025641	0.029412	0.029412	0.090909	0.13953	0.045455	0.03125	0.060606	0.14706	0.12	0.046154	0.025641	0.030303	0.23256	0.078947	0.069767	0.040816	0.033333	0.12245	0.1875	0.060606	0.060606	0.24242	0.03125	0.25714	0.1	0.043478	0.055556	0.030303	0.23404	0.043478	0.032258	0.030303
0.11009	0.11828	0.081967	0.064815	0.12088	0.12222	0.11818	0.34783	0.17143	0.21277	0.125	0.16667	0.24324	0.027778	0.14286	0.16667	0.076923	0.073171	0.25806	0.14706	0.21212	0.15217	0.11111	0.15625	0.14706	0.19444	0.11111	0.074627	0.18919	0.22581	0.11765	0.097561	0.28205	0.1	0.12903	0.11321	0.076923	0.14706	0.14706	0.18421	0.15625	0.14286	0.092593	0.10638	0.23529	0.11765	0.31915	0.10638	0.125	0.11765
0.1134	0.1375	0.11215	0.02	0.12658	0.12821	0.078431	0.25641	0.12	0.12821	0.095238	0.20833	0.064516	0.090909	0.08	0.11539	0.035714	0.14815	0.04	0.083333	0.125	0.11111	0.057143	0.043478	0.083333	0.25	0.044444	0.017241	0.033333	0.086957	0.1579	0.14286	0.15625	0.076923	0.047619	0.045455	0.16	0.083333	0.083333	0.18518	0.043478	0.16667	0.022222	0.083333	0.20833	0.041667	0.25641	0.054054	0.045455	0.041667
0.18518	0.16842	0.16807	0.051724	0.15957	0.17391	0.10169	0.23214	0.090909	0.16364	0.02381	0.13953	0.10417	0.047619	0.044444	0.042553	0.042553	0.02	0.022222	0.045455	0.044444	0.15385	0.036364	0.023256	0.045455	0.16279	0.11667	0.039474	0.040816	0.022727	0.20755	0.04	0.036364	0.033333	0.02439	0.11864	0.088889	0.045455	0.045455	0.15556	0.023256	0.14583	0.081967	0.035088	0.042553	0.046512	0.25455	0.035088	0.04878	0.046512
0.13131	0.11765	0.098214	0.06	0.10714	0.1358	0.12871	0.12766	0.066667	0.2	0.038462	0.1	0.057143	0.12	0	0	0.064516	0	0	0	0	0.18919	0.025	0.037037	0.034483	0.13333	0.21429	0.16667	0	0	0.17073	0.058824	0	0.045455	0	0.21951	0.22222	0.034483	0.071429	0.16129	0	0.21875	0.21951	0.02381	0	0.074074	0.081633	0.02381	0.038462	0.074074
0.19	0.17241	0.18182	0.046296	0.17647	0.25316	0.09009	0.22449	0.083333	0.17021	0.030303	0.17647	0.073171	0.16667	0.085714	0.081081	0.025641	0.076923	0.027778	0.057143	0.055556	0.1087	0.090909	0.029412	0.088235	0.17143	0.09434	0.060606	0.05	0.058824	0.22222	0.04878	0.066667	0.081633	0.03125	0.096154	0.11111	0.088235	0.088235	0.19444	0.029412	0.21053	0.055556	0.086957	0.052632	0.028571	0.25	0.086957	0.030303	0.058824
0.10309	0.15385	0.092593	0.01	0.17333	0.16	0.048077	0.14286	0.17391	0.10256	0	0.33333	0.032258	0.045455	0.04	0.037037	0.037037	0.034483	0.041667	0.041667	0.04	0.11429	0.028571	0.045455	0.041667	0.26087	0.022222	0	0.034483	0.043478	0.10256	0.033333	0.028571	0.10811	0.05	0.022727	0.16667	0.041667	0.041667	0.34783	0.045455	0.17241	0	0.027027	0.037037	0	0.2	0.027027	0	0
0.051546	0.011905	0.056075	0.066667	0.012195	0.051282	0.061224	0.02381	0.047619	0.055556	0.0625	0.045455	0	0.2	0.05	0.045455	0.045455	0	0.052632	0.052632	0.05	0.096774	0.033333	0.058824	0.11111	0.043478	0.10811	0.081633	0.086957	0	0.085714	0.083333	0.068966	0.2	0	0.11111	0.045455	0.052632	0.25	0.04	0.058824	0.074074	0.14286	0.03125	0.045455	0.11765	0.02381	0.03125	0.13333	0.1875
0.18627	0.18182	0.16814	0.045455	0.17241	0.21687	0.088496	0.26531	0.10811	0.21277	0.028571	0.16667	0.069767	0.088235	0.081081	0.076923	0.05	0.12821	0.026316	0.083333	0.052632	0.17778	0.11111	0.057143	0.083333	0.19444	0.071429	0.028571	0.047619	0.055556	0.29546	0.071429	0.086957	0.1	0.029412	0.072727	0.16667	0.054054	0.054054	0.21622	0.027778	0.26316	0.035088	0.13043	0.076923	0.055556	0.31915	0.10638	0.028571	0.027027
0.18367	0.19277	0.16514	0.057692	0.18293	0.21519	0.12381	0.21277	0.090909	0.15556	0.033333	0.15625	0.10811	0.14286	0.060606	0.057143	0.057143	0.054054	0.030303	0.0625	0.060606	0.14286	0.071429	0.032258	0.096774	0.15152	0.14583	0.080645	0.026316	0.064516	0.26829	0.052632	0.046512	0.06383	0.034483	0.14894	0.15625	0.0625	0.096774	0.25	0.032258	0.22857	0.125	0.068182	0.057143	0.03125	0.21277	0.068182	0.033333	0.064516
0.18627	0.22353	0.14783	0.045455	0.21429	0.20238	0.11818	0.26531	0.078947	0.16326	0.058824	0.13514	0.095238	0.088235	0.081081	0.076923	0.02439	0.1	0.026316	0.054054	0.11111	0.12766	0.086957	0.027778	0.083333	0.13158	0.13207	0.043478	0.047619	0.055556	0.21277	0.097561	0.13636	0.12245	0.029412	0.13462	0.13514	0.054054	0.054054	0.21622	0.027778	0.2	0.092593	0.083333	0.10526	0.027027	0.24	0.083333	0.028571	0.027027
0.098592	0.094488	0.063694	0.1194	0.096	0.11475	0.15329	0.065934	0.055556	0.1358	0.059701	0.054795	0.08	0.058824	0.056338	0.054795	0.11594	0.012821	0.057143	0.057143	0.056338	0.08642	0.049383	0.074627	0.072464	0.068493	0.20253	0.1383	0.053333	0.042857	0.069767	0.066667	0.049383	0.071429	0.060606	0.18987	0.040541	0.072464	0.088235	0.052632	0.058824	0.050633	0.175	0.048193	0.054795	0.089552	0.043011	0.048193	0.075758	0.089552
0.16326	0.16867	0.14679	0.038462	0.17284	0.20513	0.084112	0.25	0.13333	0.19048	0.11539	0.25	0.026316	0.11111	0.064516	0.060606	0.16667	0.027778	0.066667	0.066667	0.1	0.15	0.04878	0.071429	0.10345	0.24138	0.081633	0.031746	0.057143	0.033333	0.25	0.15152	0.075	0.066667	0.037037	0.083333	0.2069	0.066667	0.10345	0.31034	0.071429	0.24242	0.061224	0.046512	0.09375	0.10714	0.27907	0.046512	0.035714	0.068966
0.15152	0.12791	0.14679	0.018868	0.11765	0.16049	0.084112	0.22222	0.096774	0.13636	0.035714	0.16667	0.026316	0.034483	0	0	0.029412	0	0	0	0	0.12195	0.02381	0	0.032258	0.16129	0.06	0.048387	0	0	0.25	0.027027	0	0.021277	0	0.061224	0.16667	0.032258	0.032258	0.22581	0	0.24242	0.061224	0.022727	0	0.033333	0.22222	0.022727	0.035714	0.033333
0.10811	0.16484	0.080645	0.093458	0.15556	0.1573	0.16822	0.066667	0.04878	0.20408	0	0.047619	0.14286	0.054054	0.10526	0.1	0.1579	0.095238	0.051282	0.10811	0.076923	0.17021	0.04	0.083333	0.051282	0.071429	0.21569	0.088235	0.095238	0.025641	0.11321	0.11905	0.061224	0.055556	0.057143	0.17308	0.073171	0.051282	0.051282	0.044444	0.054054	0.086957	0.10909	0.038462	0.1	0.052632	0.04918	0.038462	0.027027	0.025641
0.14151	0.14286	0.13793	0.036036	0.13333	0.16092	0.10811	0.31915	0.20588	0.26667	0.090909	0.23529	0.17949	0	0.11111	0.10526	0.02439	0.023256	0.11429	0.11429	0.11111	0.17778	0.06383	0.12121	0.11429	0.26471	0.052632	0.043478	0.1	0.085714	0.26667	0	0.086957	0.078431	0.12903	0.053571	0.13514	0.11429	0.11429	0.28571	0.12121	0.2	0.053571	0.061224	0.10526	0.11765	0.31915	0.061224	0.125	0.11765
0.058824	0.068627	0.037879	0.052632	0.059406	0.081633	0.07563	0.030769	0	0.087719	0	0	0.085106	0.02439	0	0	0.068182	0	0	0	0	0.09434	0	0.02439	0	0.021277	0.14035	0.084507	0	0	0.033333	0.041667	0	0	0	0.12281	0.044444	0	0	0	0	0.019231	0.10345	0	0	0.02381	0	0	0	0
0.12381	0.14773	0.084034	0.087379	0.125	0.13953	0.16505	0.092593	0.027027	0.125	0.064516	0.026316	0.16216	0.13333	0.027778	0.026316	0.18182	0.025	0.028571	0.028571	0.088235	0.11111	0.044444	0.0625	0.058824	0.052632	0.32558	0.21053	0.025	0.029412	0.14894	0.16667	0.068182	0.061224	0.032258	0.33333	0.11429	0.058824	0.090909	0.02439	0.030303	0.097561	0.30233	0.042553	0.054054	0.060606	0.053571	0.042553	0.03125	0.060606
0.14019	0.1413	0.11765	0.084112	0.11957	0.14607	0.13761	0.14546	0.05	0.18367	0.027778	0.04878	0.093023	0.15152	0.078947	0.075	0.13158	0.125	0.025641	0.052632	0.051282	0.125	0.15909	0.027027	0.081081	0.073171	0.2449	0.14062	0.046512	0.054054	0.18367	0.069767	0.085106	0.16667	0.028571	0.25	0.13158	0.081081	0.081081	0.095238	0.027027	0.19512	0.2	0.15217	0.04878	0.054054	0.125	0.12766	0.027778	0.054054
0.14423	0.17241	0.12069	0.07619	0.17647	0.19277	0.13084	0.33333	0.21875	0.25	0.17241	0.33333	0.25714	0.060606	0.15152	0.17647	0.081081	0.076923	0.15625	0.15625	0.22581	0.15909	0.11628	0.16667	0.19355	0.32258	0.11539	0.076923	0.16667	0.125	0.12245	0.13158	0.2	0.17778	0.13793	0.11765	0.11111	0.15625	0.19355	0.30303	0.16667	0.15	0.11765	0.11111	0.25	0.16129	0.30435	0.11111	0.17241	0.16129
0.18	0.20238	0.13158	0.076923	0.17857	0.19512	0.11111	0.25532	0.085714	0.17391	0.03125	0.14706	0.13158	0.13333	0.088235	0.054054	0.054054	0.10811	0.028571	0.058824	0.057143	0.11111	0.11905	0.030303	0.090909	0.14286	0.11765	0.061538	0.051282	0.060606	0.25581	0.05	0.093023	0.10638	0.032258	0.12	0.14706	0.058824	0.090909	0.23529	0.030303	0.21622	0.076923	0.11364	0.054054	0.029412	0.25532	0.11364	0.03125	0.060606
0.20952	0.19565	0.18965	0.09009	0.2	0.24419	0.13158	0.30769	0.175	0.23529	0.13514	0.26316	0.15556	0.13158	0.15	0.14286	0.043478	0.086957	0.097561	0.125	0.15	0.11321	0.14286	0.10256	0.15385	0.225	0.17857	0.098592	0.13636	0.1	0.21154	0.1087	0.21739	0.19608	0.078947	0.18182	0.11628	0.097561	0.15385	0.2439	0.10256	0.2	0.16071	0.13725	0.17073	0.12821	0.28302	0.13725	0.10526	0.12821
0.14286	0.17284	0.13889	0.049505	0.1625	0.19481	0.096154	0.2619	0.10345	0.17073	0.038462	0.17857	0.088235	0.12	0.033333	0.03125	0.064516	0.029412	0.034483	0.034483	0.033333	0.1579	0.051282	0.037037	0.071429	0.21429	0.1087	0.067797	0.029412	0.035714	0.2	0.090909	0.025	0.045455	0.04	0.11111	0.22222	0.071429	0.071429	0.2	0.037037	0.25806	0.11111	0.04878	0.03125	0.074074	0.23256	0.04878	0.038462	0.035714
0.16	0.125	0.12389	0.009174	0.10227	0.2	0.072727	0.16326	0.090909	0.15556	0	0.15625	0	0.032258	0	0	0.15625	0	0	0	0	0.17073	0	0.032258	0	0.1875	0.057692	0.046875	0	0	0.2093	0.052632	0	0	0	0.058824	0.19355	0	0	0.21212	0	0.22857	0.038462	0	0	0.03125	0.21277	0	0	0
0.19444	0.21739	0.15702	0.11818	0.1828	0.23864	0.16964	0.18644	0.088889	0.25	0.073171	0.11111	0.125	0.097561	0.021277	0.020408	0.11111	0.019608	0.021739	0.021739	0.066667	0.22	0.017544	0.046512	0.044444	0.1087	0.19298	0.14286	0.019608	0	0.25	0.15217	0.054545	0.05	0.02381	0.17544	0.13636	0.044444	0.068182	0.12766	0.022727	0.16667	0.15517	0.016949	0.06383	0.069767	0.16667	0.016949	0.047619	0.069767
0.098039	0.11765	0.098214	0.009524	0.10714	0.10843	0.096154	0.2619	0.33333	0.26316	0.125	0.375	0.12121	0.037037	0.19231	0.22222	0.03125	0.09375	0.2	0.2	0.19231	0.1579	0.10811	0.21739	0.2	0.36	0.02	0	0.16667	0.16	0.17073	0.028571	0.17143	0.12195	0.18182	0.020408	0.17857	0.15385	0.2	0.38461	0.21739	0.25806	0	0.10256	0.22222	0.16	0.29268	0.10256	0.17391	0.16
0.27619	0.28571	0.17886	0.12281	0.27778	0.34118	0.18261	0.22951	0.08	0.16667	0.042553	0.14583	0.11321	0.086957	0.019231	0.037736	0.078431	0.036364	0.019608	0.019608	0.06	0.1579	0.032787	0.020408	0.04	0.14286	0.19672	0.13333	0.017857	0.02	0.18644	0.09434	0.067797	0.046154	0.021277	0.2	0.12245	0.04	0.061224	0.16	0.020408	0.17308	0.18033	0.031746	0.078431	0.040816	0.22951	0.031746	0.020833	0.040816
0.080808	0.084337	0.082569	0.020202	0.08642	0.0875	0.079208	0.2	0.08	0.13158	0	0.12	0.066667	0	0	0.037037	0.037037	0.034483	0	0	0	0.14706	0	0	0	0.16	0.069767	0.035714	0	0	0.16216	0.033333	0.028571	0	0	0.071429	0.21739	0	0	0.19231	0	0.17241	0.071429	0	0.037037	0	0.17073	0	0	0
0.090909	0.10976	0.053097	0.073684	0.098765	0.1	0.067961	0.16667	0.076923	0.047619	0	0.11539	0.13793	0	0	0	0	0	0	0	0	0.052632	0.027778	0	0	0.15385	0.044444	0.035088	0	0	0.12821	0	0	0	0	0.045455	0.11539	0	0	0.10345	0	0.09375	0.045455	0.026316	0	0	0.11364	0.026316	0	0
0.17308	0.15385	0.15652	0.06422	0.1573	0.2	0.12727	0.18868	0.10526	0.20833	0.027778	0.13158	0.093023	0.11765	0.025	0.02381	0.04878	0.022727	0.025641	0.025641	0.025	0.2	0.040816	0.027027	0.052632	0.12821	0.17308	0.12308	0.022727	0.026316	0.23404	0.045455	0.02	0.12	0.028571	0.17647	0.16216	0.052632	0.081081	0.17949	0.027027	0.19512	0.15385	0.039216	0.02381	0.026316	0.18868	0.039216	0.027778	0.054054
0.09009	0.10638	0.047619	0.084906	0.096774	0.097826	0.14953	0.050847	0	0.075472	0.028571	0	0.15	0.088235	0	0	0.10526	0	0	0	0	0.06	0.020408	0	0.026316	0	0.2766	0.18033	0	0	0.055556	0.022727	0	0.1	0	0.28261	0.02439	0.026316	0.054054	0	0	0.043478	0.28261	0.019608	0	0.027027	0.016393	0.019608	0.028571	0.055556
0.2	0.22472	0.1913	0.090909	0.21591	0.2619	0.11304	0.24074	0.12195	0.24	0.025	0.20513	0.085106	0.10526	0.097561	0.093023	0.068182	0.11364	0.047619	0.073171	0.071429	0.18367	0.078431	0.05	0.073171	0.2	0.16071	0.084507	0.088889	0.02381	0.24	0.13636	0.12245	0.2	0.025641	0.18518	0.11905	0.073171	0.12821	0.19048	0.05	0.23256	0.14286	0.075472	0.093023	0.075	0.21818	0.075472	0.051282	0.10256
0.060606	0.060241	0.06422	0.020619	0.061728	0.075949	0.07	0.15	0.13636	0.13889	0.17647	0.083333	0.034483	0.10526	0.043478	0.04	0	0.037037	0.045455	0.045455	0.14286	0.088235	0.030303	0.05	0.095238	0.125	0.047619	0.037037	0.037037	0	0.13889	0.11539	0.096774	0.083333	0.055556	0.04878	0.13043	0.095238	0.15	0.11539	0.05	0.23077	0.04878	0.028571	0.13043	0.1	0.15	0.028571	0.11111	0.1579
0.14852	0.17857	0.08547	0.078431	0.15476	0.18518	0.13462	0.16326	0.058824	0.2093	0	0.088235	0.17143	0.066667	0.029412	0.027778	0.12121	0.026316	0.030303	0.030303	0.029412	0.23077	0.022727	0.032258	0.030303	0.15152	0.25	0.11667	0.026316	0.03125	0.18182	0.081081	0.022727	0.020408	0.034483	0.25581	0.19355	0.030303	0.030303	0.14286	0.032258	0.16216	0.2	0.021739	0.027778	0.03125	0.11765	0.021739	0	0
0.20588	0.19101	0.16522	0.063636	0.1954	0.22619	0.13636	0.2549	0.10256	0.13462	0.055556	0.12821	0.021277	0.083333	0.02439	0.047619	0.023256	0.045455	0.025	0.025	0.076923	0.1	0.019608	0.026316	0.051282	0.15385	0.12727	0.072464	0.022222	0	0.22917	0.093023	0.083333	0.036364	0	0.12963	0.12821	0.025	0.078947	0.175	0.026316	0.19048	0.15094	0.018868	0.073171	0.052632	0.28	0.018868	0.055556	0.081081
0.17822	0.17241	0.16071	0.066038	0.17647	0.20732	0.11009	0.25	0.14706	0.19565	0.030303	0.17647	0.073171	0.16667	0.11765	0.11111	0.052632	0.16667	0.057143	0.088235	0.085714	0.13333	0.11628	0.060606	0.12121	0.20588	0.11539	0.044776	0.10526	0.058824	0.25	0.10256	0.14286	0.15217	0.03125	0.11765	0.14286	0.088235	0.12121	0.26471	0.060606	0.24324	0.075472	0.11111	0.11111	0.090909	0.2766	0.11111	0.0625	0.090909
0.13158	0.093923	0.10784	0.17416	0.094972	0.11429	0.18579	0.11429	0.038462	0.086331	0.031746	0.030303	0.068702	0.039683	0.046875	0.038168	0.030303	0.053435	0.055556	0.039062	0.03876	0.042553	0.082707	0.031496	0.047244	0.037879	0.10791	0.12162	0.061538	0.056	0.086331	0.02963	0.074627	0.07971	0.032	0.1087	0.038168	0.039062	0.047244	0.05303	0.031496	0.059701	0.10072	0.089552	0.038168	0.03937	0.10638	0.073529	0.031746	0.03937
0.19192	0.18824	0.15179	0.066667	0.20732	0.225	0.13207	0.22917	0.11765	0.14894	0.064516	0.18182	0.10256	0.13333	0.088235	0.054054	0.026316	0.10811	0.028571	0.058824	0.088235	0.11111	0.11905	0.030303	0.090909	0.17647	0.16326	0.078125	0.051282	0.060606	0.17391	0.076923	0.11905	0.10638	0.032258	0.16667	0.14706	0.058824	0.090909	0.23529	0.030303	0.28571	0.12	0.11364	0.11429	0.029412	0.22917	0.11364	0.03125	0.060606
0.092784	0.098765	0.073394	0.041667	0.10127	0.10256	0.10204	0.23684	0.13043	0.27273	0	0.17391	0.24	0.1	0.086957	0.08	0.125	0.074074	0.090909	0.090909	0.086957	0.31034	0.029412	0.1579	0.090909	0.16667	0.097561	0.075472	0.074074	0.045455	0.2	0.071429	0.060606	0.052632	0.052632	0.1	0.22727	0.090909	0.090909	0.2	0.1	0.32	0.1	0.027778	0.08	0.095238	0.175	0.027778	0.05	0.045455
0.067961	0.068966	0.070796	0.061224	0.070588	0.084337	0.098039	0.0625	0.034483	0.12195	0.041667	0.033333	0.12903	0.18182	0.16	0.10714	0.068966	0.22222	0.037037	0.12	0.074074	0.16667	0.21875	0.04	0.12	0.066667	0.13953	0.051724	0.064516	0.08	0.12195	0.096774	0.11429	0.25714	0.043478	0.14286	0.10714	0.12	0.12	0.030303	0.04	0.15625	0.066667	0.20588	0.10714	0.08	0.0625	0.13889	0.041667	0.08
0.09375	0.1	0.074074	0.076087	0.10256	0.089744	0.080808	0.12195	0.041667	0.078947	0.11111	0.04	0.11111	0.16667	0.090909	0.083333	0.04	0.076923	0.045455	0.095238	0.14286	0.027778	0.096774	0.05	0.095238	0.038462	0.18919	0.098039	0.076923	0.047619	0.078947	0.11539	0.13333	0.11429	0.055556	0.19444	0.083333	0.095238	0.15	0.035714	0.05	0.10345	0.19444	0.090909	0.18182	0.047619	0.095238	0.090909	0.052632	0.1
0.11224	0.12195	0.11111	0.019802	0.13924	0.15584	0.067308	0.25	0.31818	0.25	0.2	0.5	0.096774	0.041667	0.16667	0.15385	0.034483	0	0.17391	0.17391	0.16667	0.13889	0.11765	0.19048	0.17391	0.40909	0.043478	0.016949	0.14286	0.13043	0.18421	0.03125	0.11765	0.10256	0.15	0.044444	0.2	0.17391	0.17391	0.5	0.19048	0.2	0.044444	0.11111	0.15385	0.18182	0.28205	0.11111	0.26316	0.18182
0.15534	0.15909	0.12069	0.066038	0.16279	0.19277	0.14151	0.33333	0.18182	0.27907	0.17241	0.29032	0.18919	0.09375	0.085714	0.11111	0.025641	0.02439	0.088235	0.088235	0.15152	0.18605	0.090909	0.09375	0.12121	0.24242	0.09434	0.09375	0.076923	0.090909	0.19565	0.075	0.14286	0.10417	0.1	0.096154	0.17647	0.12121	0.15625	0.26471	0.09375	0.21053	0.096154	0.086957	0.17647	0.125	0.30435	0.086957	0.13333	0.16129
0.15625	0.16049	0.12963	0.05	0.1358	0.16667	0.10784	0.2093	0.10714	0.23684	0.04	0.14286	0.058824	0.08	0	0	0.10345	0	0	0	0	0.22857	0.025641	0.038462	0.035714	0.17857	0.16279	0.087719	0	0	0.23684	0.09375	0	0.022727	0	0.16667	0.28	0.035714	0.035714	0.25	0	0.26667	0.13953	0.02439	0	0.076923	0.18182	0.02439	0.04	0.037037
0.17347	0.19512	0.14546	0.038095	0.17073	0.1875	0.11429	0.30233	0.09375	0.15909	0	0.16129	0.14286	0.033333	0.030303	0.028571	0.058824	0.027027	0.03125	0.03125	0.030303	0.175	0.023256	0.033333	0.03125	0.19355	0.125	0.064516	0.027027	0.032258	0.18605	0.026316	0.023256	0.020833	0.035714	0.12766	0.125	0.03125	0.03125	0.21875	0.033333	0.2	0.10417	0.022222	0.028571	0	0.24444	0.022222	0	0
0.11321	0.12222	0.09322	0.056604	0.11236	0.13953	0.10092	0.37209	0.1875	0.28571	0.13793	0.21875	0.16216	0.096774	0.19355	0.14706	0.026316	0.078947	0.2	0.16129	0.15625	0.16279	0.175	0.13333	0.2	0.21212	0.055556	0.029851	0.24242	0.2069	0.28571	0.05	0.23684	0.18182	0.10345	0.056604	0.14706	0.125	0.2	0.27273	0.13333	0.25	0.037037	0.16667	0.14706	0.12903	0.37209	0.16667	0.13793	0.16667
0.097087	0.11628	0.042017	0.07	0.093023	0.094118	0.12745	0.058824	0	0.11364	0.037037	0	0.1875	0.074074	0	0	0.096774	0	0	0	0	0.097561	0.02439	0.035714	0.033333	0.029412	0.3	0.16364	0	0	0.065217	0.057143	0	0.021739	0	0.30769	0.0625	0.033333	0.033333	0	0	0.052632	0.30769	0.023256	0	0.071429	0.018868	0.023256	0.037037	0.034483
0.15741	0.090909	0.12397	0.091743	0.092784	0.12903	0.15454	0.13793	0.097561	0.27083	0.025641	0.095238	0.06383	0.13889	0.1	0.069767	0.022222	0.14286	0.04878	0.075	0.073171	0.32558	0.125	0.051282	0.10256	0.11905	0.12281	0.085714	0.066667	0.05	0.19608	0.042553	0.10204	0.31111	0.026316	0.125	0.15	0.075	0.10256	0.13953	0.051282	0.2381	0.086207	0.12	0.069767	0.05	0.17857	0.12	0.052632	0.076923
0.15306	0.17073	0.12727	0.028846	0.175	0.1625	0.10577	0.2	0.1	0.13953	0.037037	0.17241	0.027027	0.035714	0	0	0.0625	0	0	0	0	0.125	0.02439	0	0.033333	0.12903	0.15556	0.10345	0	0	0.19512	0.027778	0	0.021739	0	0.18605	0.17241	0.033333	0.033333	0.23333	0	0.25	0.18605	0.023256	0	0.034483	0.17391	0.023256	0.037037	0.034483
0.009901	0	0.008929	0	0	0	0.029703	0	0	0	0	0	0	0	0	0	0	0	0	0	0	0.13333	0	0	0	0	0.025	0	0	0	0	0	0	0.090909	0	0.025641	0	0	0	0	0	0	0	0	0	0	0	0	0	0
0.10204	0.12346	0.091743	0.040816	0.12658	0.12821	0.078431	0.225	0.16667	0.22222	0.045455	0.26087	0.1	0.2	0.17391	0.11539	0.035714	0.19231	0.083333	0.13043	0.125	0.14286	0.15625	0.090909	0.18182	0.30435	0.093023	0.035088	0.10714	0.086957	0.18919	0.066667	0.15625	0.27273	0.047619	0.095238	0.16	0.13043	0.18182	0.23077	0.090909	0.2963	0.045455	0.14706	0.11539	0.086957	0.225	0.14706	0.095238	0.13636
0.18812	0.22619	0.15929	0.075472	0.24691	0.23457	0.11927	0.41861	0.25	0.24444	0.12903	0.36667	0.21622	0.058824	0.25806	0.20588	0.051282	0.19444	0.22581	0.22581	0.25806	0.13043	0.19512	0.16129	0.1875	0.3125	0.13462	0.044118	0.30303	0.19355	0.14286	0.1	0.4	0.2	0.13333	0.13725	0.078947	0.11765	0.1875	0.29412	0.16129	0.175	0.09434	0.21429	0.28125	0.15625	0.38636	0.15909	0.12903	0.15625
0.10417	0.085366	0.10377	0.06383	0.074074	0.13158	0.10204	0.175	0.2381	0.2	0.05	0.28571	0	0.22222	0.086957	0.08	0.08	0.035714	0.090909	0.090909	0.086957	0.15152	0.029412	0.1579	0.14286	0.33333	0.125	0.075472	0.074074	0	0.23529	0.15385	0.060606	0.11111	0.052632	0.12821	0.22727	0.090909	0.2	0.30435	0.1	0.26923	0.12821	0.027778	0.08	0.21053	0.175	0.027778	0.16667	0.21053
0.14737	0.12195	0.1215	0.040404	0.125	0.15584	0.09901	0.28205	0.16	0.25	0.043478	0.25	0.030303	0.13636	0.12	0.11111	0.071429	0.066667	0.08	0.125	0.12	0.24242	0.055556	0.086957	0.125	0.24	0.066667	0.034483	0.10345	0.04	0.32353	0.064516	0.085714	0.10256	0.045455	0.068182	0.25	0.125	0.22727	0.375	0.086957	0.38461	0.068182	0.052632	0.11111	0.13043	0.28205	0.052632	0.090909	0.18182
0.13	0.14286	0.10714	0.07	0.13253	0.1625	0.095238	0.14894	0.1	0.16667	0.037037	0.21429	0.085714	0.11539	0.032258	0.030303	0.0625	0	0.033333	0.033333	0.032258	0.15385	0.02439	0.035714	0.068966	0.2069	0.18182	0.12281	0.028571	0	0.13953	0.088235	0.02439	0.11905	0	0.18605	0.13333	0.033333	0.10714	0.15625	0.035714	0.17647	0.18605	0.023256	0.030303	0.071429	0.10204	0.023256	0.037037	0.11111
0.16495	0.15663	0.14815	0.059406	0.175	0.20779	0.1165	0.22727	0.13793	0.16667	0.037037	0.21429	0.085714	0.16	0.066667	0.0625	0.0625	0.058824	0.068966	0.068966	0.066667	0.125	0.076923	0.074074	0.10714	0.2069	0.15556	0.066667	0.058824	0.034483	0.25641	0.088235	0.05	0.11905	0.038462	0.15909	0.17241	0.10714	0.14815	0.32143	0.074074	0.25	0.13333	0.073171	0.0625	0.071429	0.22727	0.073171	0.076923	0.11111
0.039216	0.022989	0.017391	0.020408	0.023529	0.02381	0.018868	0.044444	0.083333	0.05	0	0.08	0.068966	0.047619	0.086957	0.08	0.08	0.074074	0.090909	0.090909	0.086957	0.027027	0.060606	0.1	0.090909	0.076923	0.046512	0	0.074074	0.045455	0.05	0.071429	0.060606	0.081081	0.052632	0.047619	0.038462	0.043478	0.090909	0.071429	0.1	0.064516	0.023256	0.057143	0.08	0.045455	0.044444	0.057143	0.05	0.045455
0.10256	0.13131	0.068702	0.11818	0.11111	0.11224	0.13913	0.044776	0.020833	0.10169	0.023256	0.020408	0.10204	0.125	0.021277	0.020408	0.06383	0.019608	0.021739	0.021739	0.021277	0.089286	0.054545	0.022727	0.044444	0.040816	0.28302	0.15942	0.019608	0.022222	0.065574	0.06	0.017544	0.10526	0.02381	0.31372	0.06383	0.044444	0.068182	0.019231	0.022727	0.076923	0.26415	0.052632	0.020408	0.045455	0.014493	0.052632	0.023256	0.045455
0.15686	0.16092	0.12174	0.037037	0.17857	0.19512	0.10092	0.13462	0.085714	0.10204	0.03125	0.18182	0.02381	0.096774	0	0.026316	0.026316	0	0	0	0	0.086957	0.021739	0	0.028571	0.14286	0.14	0.095238	0	0	0.125	0.02439	0	0.04	0	0.14286	0.11429	0.058824	0.058824	0.2	0	0.15385	0.14286	0.020833	0	0.029412	0.13462	0.020833	0.03125	0.060606
0.10526	0.1	0.09434	0	0.10256	0.13333	0.059406	0.17949	0.13636	0.13889	0	0.2381	0.034483	0	0	0	0	0	0	0	0	0.15625	0	0	0	0.17391	0	0	0	0	0.24242	0	0	0	0	0	0.18182	0	0	0.31818	0	0.28	0	0	0	0	0.24324	0	0	0
0.16326	0.16867	0.13636	0.069307	0.17284	0.20513	0.10476	0.34146	0.30769	0.25	0.20833	0.45833	0.21875	0.11111	0.17857	0.16667	0.060606	0.057143	0.18518	0.18518	0.26923	0.12195	0.13158	0.2	0.23077	0.38461	0.17778	0.10169	0.19355	0.14815	0.13636	0.15152	0.22857	0.17073	0.12	0.18182	0.12903	0.14286	0.28	0.31034	0.2	0.17143	0.18182	0.125	0.25	0.19231	0.27907	0.125	0.16	0.24
0.22481	0.175	0.21583	0.13433	0.15833	0.21053	0.20301	0.13793	0.054054	0.11905	0.013889	0.067568	0.077922	0.072464	0.054795	0.039474	0.025974	0.10959	0.013333	0.041096	0.026667	0.084337	0.11539	0.013699	0.041096	0.081081	0.14118	0.14737	0.025316	0.027397	0.13253	0.025	0.048193	0.15	0.014085	0.15663	0.067568	0.027027	0.041096	0.093333	0.013699	0.1039	0.12941	0.12658	0.039474	0.013514	0.13793	0.098765	0.013889	0.027397
0.074468	0.063291	0.056604	0.021505	0.064935	0.08	0.040404	0.10526	0.16667	0.12121	0.066667	0.29412	0	0.0625	0	0	0	0	0	0	0	0.1	0.071429	0	0.055556	0.21053	0.052632	0.04	0	0	0.12121	0.041667	0	0.029412	0	0.054054	0.1579	0.055556	0.055556	0.25	0	0.16667	0.054054	0.066667	0	0.058824	0.10526	0.066667	0.066667	0.058824
0.16346	0.16854	0.12821	0.055046	0.14607	0.14773	0.11818	0.26531	0.078947	0.21277	0.028571	0.10526	0.12195	0.088235	0.052632	0.05	0.05	0.047619	0.026316	0.054054	0.052632	0.17778	0.06383	0.027778	0.083333	0.13158	0.2	0.074627	0.023256	0.055556	0.26667	0.046512	0.041667	0.057692	0.029412	0.20408	0.16667	0.054054	0.054054	0.15385	0.027778	0.26316	0.15686	0.061224	0.05	0.027027	0.24	0.061224	0.028571	0.027027
0.15306	0.15663	0.14815	0.04902	0.16049	0.22368	0.074766	0.2	0.13793	0.16667	0.037037	0.21429	0.055556	0.074074	0.066667	0.0625	0.030303	0.058824	0.033333	0.068966	0.032258	0.15385	0.13514	0.035714	0.068966	0.2069	0.083333	0.04918	0.058824	0.034483	0.19512	0.057143	0.05	0.068182	0.038462	0.085106	0.21429	0.10714	0.068966	0.32143	0.035714	0.25	0.0625	0.12821	0.0625	0.034483	0.22727	0.12821	0.037037	0.034483
0.13861	0.088889	0.13514	0.048077	0.078652	0.14458	0.11429	0.21739	0.12903	0.15909	0.034483	0.125	0.025641	0.14815	0.030303	0.028571	0.028571	0.027027	0.03125	0.03125	0.030303	0.14634	0.047619	0.033333	0.064516	0.15625	0.10204	0.064516	0.027027	0.032258	0.275	0.054054	0.023256	0.065217	0.035714	0.10417	0.2	0.064516	0.1	0.21875	0.033333	0.3125	0.081633	0.045455	0.028571	0.032258	0.27273	0.045455	0.034483	0.066667
0.17822	0.17241	0.18182	0.036697	0.17647	0.2375	0.09009	0.2	0.11429	0.12245	0.030303	0.17647	0.047619	0.060606	0.055556	0.052632	0.025641	0.02439	0.027778	0.057143	0.055556	0.1087	0.043478	0.029412	0.088235	0.17143	0.13725	0.044776	0.05	0.028571	0.17021	0.075	0.043478	0.06	0.03125	0.14	0.14286	0.057143	0.057143	0.22857	0.029412	0.17949	0.11765	0.041667	0.052632	0.058824	0.2	0.041667	0.030303	0.058824
0.16	0.2375	0.15454	0.028037	0.19753	0.18518	0.1028	0.26667	0.125	0.18182	0	0.19355	0.10811	0.066667	0.16667	0.23333	0.027778	0.18182	0.0625	0.13333	0.12903	0.11628	0.125	0.066667	0.096774	0.22581	0.057692	0.030769	0.11429	0.064516	0.18182	0.025641	0.097561	0.086957	0.034483	0.058824	0.12121	0.13333	0.0625	0.21212	0.066667	0.22857	0	0.11905	0.15625	0.03125	0.26667	0.093023	0.033333	0.03125
0.12381	0.14773	0.09322	0.13131	0.15116	0.18072	0.1215	0.22917	0.1875	0.2	0.13793	0.3	0.22857	0.096774	0.088235	0.083333	0.026316	0	0.090909	0.090909	0.088235	0.13636	0.093023	0.096774	0.125	0.25	0.14	0.15	0.078947	0.09375	0.14894	0.02439	0.068182	0.10638	0.10345	0.14286	0.083333	0.125	0.16129	0.23529	0.096774	0.125	0.14286	0.088889	0.083333	0.12903	0.18	0.088889	0.13793	0.16667
0.081633	0.072289	0.073394	0	0.060976	0.075	0.069307	0.175	0.18182	0.13514	0	0.22727	0.033333	0	0.041667	0.038462	0	0.035714	0.043478	0.043478	0.041667	0.15152	0	0.047619	0.043478	0.27273	0.022727	0	0.035714	0	0.2	0	0.029412	0.025641	0.052632	0.023256	0.17391	0.043478	0.043478	0.25	0.047619	0.22222	0	0	0.038462	0.045455	0.175	0	0.05	0.045455
0.125	0.14943	0.07563	0.088235	0.11364	0.15476	0.16667	0.09434	0.027778	0.15217	0.066667	0.027027	0.2	0.13793	0.028571	0.027027	0.1875	0.025641	0.029412	0.029412	0.090909	0.11364	0.045455	0.064516	0.060606	0.054054	0.33333	0.21429	0.025641	0.030303	0.15217	0.17143	0.069767	0.0625	0.033333	0.34146	0.11765	0.060606	0.09375	0.025	0.03125	0.1	0.27907	0.043478	0.055556	0.0625	0.054545	0.043478	0.032258	0.0625
0.061856	0.04878	0.055556	0.065934	0.037037	0.10667	0.039604	0.073171	0.095238	0.14706	0	0.090909	0.076923	0.11765	0.1579	0.14286	0.33333	0.083333	0.10526	0.16667	0.1	0.09375	0.066667	0.1875	0.10526	0.13636	0.16667	0.038462	0.18182	0.052632	0.25806	0.5	0.14286	0.12121	0.0625	0.13889	0.14286	0.05	0.10526	0.08	0.11765	0.11111	0.10811	0.0625	0.14286	0.17647	0.073171	0.0625	0.058824	0.11111
0.14074	0.14167	0.15385	0.10448	0.14407	0.16522	0.1223	0.15854	0.10448	0.15385	0.061538	0.15385	0.082192	0.060606	0.10606	0.10294	0.086957	0.11594	0.10769	0.074627	0.073529	0.075	0.13699	0.076923	0.090909	0.15152	0.094118	0.039604	0.13235	0.10938	0.16883	0.14706	0.15278	0.12821	0.0625	0.082353	0.086957	0.074627	0.10769	0.14706	0.076923	0.10959	0.057471	0.16438	0.10294	0.092308	0.1875	0.13333	0.061538	0.092308
0.11458	0.125	0.11321	0.020202	0.12821	0.12987	0.10101	0.17073	0.17391	0.16216	0.1	0.27273	0.032258	0.045455	0.083333	0.076923	0.037037	0.034483	0.041667	0.086957	0.18182	0.11429	0.028571	0.045455	0.086957	0.20833	0.045455	0.017544	0.071429	0	0.16216	0.10714	0.090909	0.051282	0.05	0.046512	0.16667	0.086957	0.13636	0.34783	0.045455	0.21429	0.046512	0.027027	0.16667	0.14286	0.2	0.027027	0.1	0.14286
0.12245	0.19231	0.11009	0.019608	0.21333	0.18421	0.087379	0.21429	0.15385	0.15	0.086957	0.29167	0.029412	0.04	0.11539	0.10714	0.033333	0.064516	0.076923	0.12	0.20833	0.13514	0.026316	0.083333	0.076923	0.28	0.042553	0	0.1	0.038462	0.12195	0.096774	0.11429	0.073171	0.043478	0.043478	0.14815	0.076923	0.076923	0.30769	0.083333	0.19355	0.021277	0.025	0.14815	0.08	0.2439	0.025	0.041667	0.08
0.18182	0.21505	0.18487	0.059829	0.21978	0.14583	0.16814	0.12698	0.041667	0.081967	0.071429	0.040816	0.078431	0.069767	0.11364	0.1087	0.02	0.2619	0.043478	0.090909	0.11364	0.033333	0.18	0.045455	0.090909	0.04	0.061538	0.0125	0.06	0.044444	0.047619	0.08	0.22917	0.12281	0.047619	0.0625	0.040816	0.066667	0.066667	0.038462	0.045455	0.096154	0.014925	0.22	0.15909	0.044444	0.12698	0.15094	0.046512	0.044444
0.11881	0.14286	0.097345	0.07	0.14634	0.1625	0.10577	0.17391	0.13793	0.225	0.037037	0.25926	0.15152	0.11539	0.066667	0.0625	0.096774	0.028571	0.068966	0.068966	0.066667	0.18421	0.05	0.11539	0.10714	0.2069	0.18182	0.10345	0.058824	0.034483	0.13953	0.12121	0.05	0.11905	0.038462	0.15909	0.17241	0.068966	0.10714	0.19355	0.074074	0.17647	0.15909	0.047619	0.0625	0.11111	0.125	0.047619	0.037037	0.071429
0.15625	0.16049	0.14019	0.039604	0.15	0.18182	0.097087	0.2381	0.14815	0.20513	0.04	0.23077	0.058824	0.17391	0.11111	0.10345	0.032258	0.0625	0.035714	0.11539	0.071429	0.16216	0.081081	0.038462	0.11539	0.22222	0.11111	0.033333	0.0625	0.076923	0.23684	0.09375	0.081081	0.097561	0.041667	0.11364	0.18518	0.11539	0.11539	0.25	0.038462	0.26667	0.065217	0.076923	0.10345	0.076923	0.26829	0.076923	0.04	0.12
0.10891	0.11765	0.098214	0.049505	0.12048	0.1358	0.085714	0.325	0.28	0.26316	0.17391	0.32	0.19355	0.12	0.19231	0.17857	0.03125	0.09375	0.15385	0.2	0.14815	0.1579	0.20588	0.16667	0.2	0.30769	0.1087	0.067797	0.16667	0.16	0.23077	0.058824	0.17143	0.17949	0.18182	0.11111	0.22222	0.2	0.2	0.38461	0.16667	0.3	0.11111	0.19444	0.17857	0.16	0.29268	0.19444	0.17391	0.20833
0.11458	0.13924	0.11321	0.052083	0.14286	0.14474	0.09	0.23077	0.17391	0.16216	0.1	0.27273	0.066667	0.21053	0.13043	0.12	0.037037	0.15385	0.041667	0.13636	0.13043	0.11429	0.090909	0.045455	0.13636	0.20833	0.12195	0.054545	0.071429	0.090909	0.19444	0.19231	0.2	0.13889	0.05	0.125	0.21739	0.086957	0.13636	0.29167	0.045455	0.25926	0.097561	0.085714	0.21739	0.090909	0.23077	0.085714	0.1	0.14286
0.13402	0.1625	0.12037	0.029703	0.18182	0.18421	0.087379	0.21429	0.15385	0.15	0	0.24	0.060606	0	0.035714	0.033333	0.068966	0.03125	0.037037	0.037037	0.035714	0.16667	0	0.04	0.037037	0.18518	0.088889	0.070175	0.03125	0	0.15	0	0.026316	0.023256	0.043478	0.090909	0.14815	0.037037	0.037037	0.30769	0.04	0.19355	0.090909	0	0.033333	0.038462	0.21429	0	0.041667	0.038462
0.074468	0.10526	0.066667	0.010638	0.12329	0.10959	0.061856	0.2	0.23529	0.12121	0	0.46667	0.083333	0	0.052632	0.047619	0.047619	0.043478	0.055556	0.055556	0.052632	0.13793	0	0.0625	0.055556	0.35294	0.052632	0.04	0.043478	0	0.088235	0	0.034483	0.029412	0.071429	0.054054	0.1	0.055556	0.055556	0.31579	0.0625	0.16667	0.054054	0	0.047619	0.058824	0.16667	0	0.066667	0.058824
0.020202	0.012048	0.027523	0.021505	0.012346	0.025316	0	0.02439	0.05	0.027778	0	0.047619	0	0	0.052632	0.047619	0.047619	0	0.055556	0.055556	0.052632	0	0	0.0625	0.055556	0.045455	0.052632	0	0.090909	0	0.057143	0.086957	0.071429	0.060606	0	0.054054	0	0	0.11765	0.041667	0.0625	0	0.054054	0	0.047619	0.058824	0.02439	0	0.066667	0.058824
0.092784	0.15584	0.054054	0.086957	0.16	0.16216	0.069307	0.20513	0.13043	0.10526	0.05	0.28571	0.19231	0.047619	0.041667	0.038462	0.08	0.035714	0.043478	0.043478	0.041667	0.11765	0.060606	0.047619	0.043478	0.27273	0.046512	0.036364	0.035714	0.045455	0.16667	0.034483	0.029412	0.052632	0.052632	0.047619	0.125	0.043478	0.043478	0.25	0.047619	0.13793	0.047619	0.057143	0.038462	0.045455	0.175	0.057143	0.05	0.045455
0.07619	0.043478	0.068966	0.080808	0.032967	0.044944	0.084906	0.08	0.1	0.088889	0.16667	0.096774	0.11765	0.11539	0.10345	0.13333	0.0625	0	0.10714	0.10714	0.10345	0	0.23529	0.11539	0.14815	0.09375	0.2381	0.3913	0.090909	0.11111	0.042553	0.027778	0.076923	0.11905	0.125	0.2439	0.030303	0.19231	0.19231	0.088235	0.11539	0.052632	0.3421	0.22222	0.096774	0.15385	0.058824	0.22222	0.16667	0.2
0.098039	0.079545	0.098214	0.019231	0.056818	0.12195	0.075472	0.15217	0.10345	0.17073	0	0.13793	0.027778	0.076923	0.033333	0.03125	0.1	0.029412	0.034483	0.034483	0.033333	0.18919	0.025	0.037037	0.034483	0.17241	0.0625	0.032787	0.029412	0.035714	0.26316	0.090909	0.025	0.022222	0.04	0.06383	0.22222	0.034483	0.034483	0.2	0.037037	0.3	0.020408	0.02381	0.03125	0.035714	0.15217	0.02381	0	0
0.16162	0.18072	0.095652	0.058252	0.18518	0.20253	0.11429	0.16667	0.12903	0.13333	0	0.16129	0.14286	0	0	0	0.028571	0	0	0	0	0.14634	0	0	0	0.12121	0.14894	0.081967	0	0	0.13333	0	0	0.065217	0	0.12766	0.125	0	0	0.3	0	0.10526	0.12766	0	0	0	0.14286	0	0	0
0.13131	0.13095	0.11818	0.029126	0.13415	0.15	0.085714	0.17778	0.14286	0.14286	0.038462	0.22222	0.027778	0.037037	0.033333	0.03125	0.03125	0	0.034483	0.034483	0.033333	0.1	0.025	0.037037	0.071429	0.17241	0.1087	0.05	0.029412	0	0.17073	0.058824	0.025	0.069767	0	0.11111	0.13793	0.034483	0.071429	0.28571	0.037037	0.25806	0.11111	0.02381	0.03125	0.074074	0.17778	0.02381	0.038462	0.074074
0.17143	0.16484	0.12605	0.093458	0.15556	0.21177	0.16822	0.16364	0.10256	0.20408	0.055556	0.12821	0.11628	0.11429	0.02439	0.023256	0.1579	0.022222	0.025	0.025	0.076923	0.17021	0.019608	0.054054	0.051282	0.15385	0.24	0.15625	0.022222	0	0.22917	0.14634	0.04	0.055556	0.027778	0.22	0.18919	0.078947	0.078947	0.14634	0.026316	0.16279	0.19608	0.018868	0.073171	0.081081	0.12281	0.018868	0.055556	0.081081
0.125	0.11111	0.084746	0.13265	0.10112	0.15476	0.15534	0.20833	0.088235	0.17778	0.18518	0.085714	0.23529	0.13793	0.090909	0.085714	0.11765	0	0.12903	0.09375	0.16129	0.088889	0.095238	0.13793	0.12903	0.11429	0.24444	0.15254	0.11111	0.096774	0.10417	0.10811	0.15	0.13333	0.10714	0.25	0.055556	0.16667	0.16667	0.078947	0.1	0.073171	0.25	0.090909	0.15152	0.21429	0.13725	0.090909	0.14286	0.17241
0	0	0.009709	0	0	0	0.010638	0	0	0	0	0	0	0	0	0	0	0	0	0	0	0	0	0	0	0	0	0	0	0	0	0	0	0	0	0	0	0	0	0	0	0	0	0	0	0	0	0	0	0
0.17544	0.17	0.13281	0.07563	0.15	0.16326	0.12397	0.20968	0.058824	0.16667	0.020833	0.078431	0.092593	0.06383	0.039216	0.037736	0.1	0.036364	0.019608	0.04	0.019231	0.1579	0.05	0.020408	0.04	0.098039	0.17742	0.089744	0.036364	0.02	0.25	0.054545	0.032787	0.11475	0.021277	0.18033	0.12245	0.04	0.04	0.13725	0.020408	0.19608	0.18033	0.048387	0.037736	0.040816	0.20968	0.048387	0.020833	0.040816
0.042553	0.038462	0.038095	0.010989	0.039474	0.054054	0.030928	0.083333	0.2	0.096774	0.083333	0.1875	0	0.076923	0	0	0	0	0	0	0	0.11111	0.038462	0	0.066667	0.11111	0.027778	0.020833	0	0	0.13333	0.047619	0	0.032258	0	0.028571	0.1875	0.066667	0.066667	0.1579	0	0.13636	0.028571	0.035714	0	0.071429	0.083333	0.035714	0.083333	0.071429
0.12264	0.13333	0.092437	0.10784	0.13636	0.13793	0.16346	0.090909	0.026316	0.12245	0.0625	0.025641	0.1579	0.16667	0.027027	0.025641	0.14286	0.02439	0.027778	0.027778	0.085714	0.1087	0.043478	0.029412	0.057143	0.051282	0.28889	0.2069	0.02439	0.028571	0.12245	0.13158	0.066667	0.06	0.03125	0.29546	0.081081	0.057143	0.088235	0.02381	0.029412	0.095238	0.23913	0.041667	0.052632	0.058824	0.052632	0.041667	0.030303	0.058824
0.10526	0.11392	0.09434	0.03125	0.088608	0.11842	0.059406	0.27778	0.47059	0.28125	0.25	0.625	0.15385	0.16667	0.26316	0.2381	0.083333	0.076923	0.27778	0.27778	0.26316	0.15625	0.17241	0.3125	0.35294	0.8	0.1	0.037037	0.21739	0.22222	0.13889	0.11539	0.17241	0.18182	0.26667	0.10256	0.3	0.27778	0.35294	0.45	0.3125	0.28	0.04878	0.16129	0.2381	0.375	0.27778	0.16129	0.33333	0.29412
0.060606	0.060241	0.045045	0.076087	0.061728	0.075949	0.07	0.17949	0.19048	0.17143	0.17647	0.18182	0.30435	0.10526	0.2	0.18182	0.18182	0.037037	0.21053	0.21053	0.2	0.12121	0.17241	0.3125	0.21053	0.17391	0.1579	0.098039	0.16667	0.22222	0.078947	0.074074	0.13333	0.11429	0.1875	0.16216	0.083333	0.15	0.21053	0.16	0.23529	0.066667	0.16216	0.16129	0.18182	0.22222	0.12195	0.16129	0.17647	0.1579
0.14852	0.16471	0.13393	0.057692	0.15476	0.2	0.1028	0.29546	0.2	0.26829	0.14815	0.27586	0.20588	0.14286	0.16667	0.15625	0.057143	0.083333	0.13333	0.17241	0.16667	0.14286	0.21622	0.14286	0.21429	0.26667	0.14583	0.080645	0.11429	0.13793	0.2381	0.052632	0.15385	0.13636	0.15385	0.14894	0.15625	0.17241	0.21429	0.37931	0.14286	0.22857	0.10204	0.20513	0.15625	0.13793	0.29546	0.175	0.14815	0.17857
0.14679	0.16129	0.096774	0.12264	0.13978	0.16667	0.18692	0.1	0.022727	0.12963	0.052632	0.022222	0.19048	0.13889	0.047619	0.045455	0.12195	0.090909	0.02381	0.04878	0.073171	0.096154	0.10204	0.025	0.04878	0.044444	0.3617	0.22581	0.043478	0.02439	0.12963	0.11364	0.10204	0.15686	0.026316	0.36956	0.069767	0.04878	0.075	0.020833	0.025	0.10638	0.28571	0.098039	0.095238	0.05	0.081967	0.098039	0.025641	0.05
0.12621	0.13793	0.10435	0.12245	0.14118	0.15663	0.12381	0.16326	0.125	0.26829	0.14815	0.12121	0.36667	0.10345	0.25	0.19355	0.12121	0.3	0.13333	0.21429	0.16667	0.11628	0.45161	0.14286	0.21429	0.15152	0.25	0.13559	0.18182	0.17857	0.15556	0.14286	0.21622	0.25	0.15385	0.25581	0.088235	0.17241	0.17241	0.11111	0.14286	0.10256	0.17391	0.51613	0.19355	0.17857	0.14	0.34286	0.14815	0.13793
0.15842	0.21951	0.13274	0.037383	0.20988	0.2125	0.10185	0.16	0.088235	0.17778	0.032258	0.1875	0.076923	0.064516	0	0	0.055556	0	0	0	0	0.16667	0.022222	0.03125	0.029412	0.18182	0.19149	0.096774	0	0	0.12766	0.051282	0	0.085106	0	0.19565	0.15152	0.029412	0.029412	0.20588	0	0.1579	0.17021	0.021277	0	0.0625	0.13725	0.021277	0.032258	0.030303
0.057692	0.044944	0.052174	0.061224	0.045977	0.071429	0.046729	0.0625	0.071429	0.095238	0.041667	0.068966	0.060606	0.18182	0.11539	0.10714	0.068966	0.1	0.076923	0.12	0.074074	0.02439	0.11429	0.083333	0.12	0.066667	0.13953	0.070175	0.1	0.038462	0.12195	0.096774	0.11429	0.33333	0.043478	0.14286	0.068966	0.076923	0.16667	0.0625	0.083333	0.12121	0.11628	0.10811	0.10714	0.08	0.0625	0.10811	0.041667	0.125
0.17699	0.17172	0.13386	0.094828	0.15152	0.21505	0.18421	0.15625	0.06	0.21053	0.021277	0.08	0.074074	0.088889	0	0	0.125	0	0	0	0	0.2037	0.016393	0.020833	0.02	0.1	0.2	0.12	0	0	0.21053	0.075472	0	0.030769	0	0.18333	0.125	0.02	0.040816	0.11765	0	0.15385	0.16393	0.015873	0	0.041667	0.12121	0.015873	0.021277	0.041667
0.067308	0.08046	0.070175	0.019417	0.082353	0.083333	0.086538	0.15556	0.14815	0.093023	0	0.14286	0.058824	0	0.034483	0.032258	0	0.030303	0.035714	0.035714	0.034483	0.075	0	0.038462	0.035714	0.17857	0.041667	0.016393	0.030303	0	0.14634	0	0.025641	0.022727	0.041667	0.042553	0.14286	0.035714	0.035714	0.16667	0.038462	0.15152	0.020833	0	0.032258	0.037037	0.10638	0	0.04	0.037037
0.15238	0.18182	0.13793	0.084906	0.18605	0.20238	0.11818	0.29167	0.24242	0.23913	0.125	0.3125	0.24324	0.088235	0.21212	0.16667	0.05	0.22222	0.14706	0.18182	0.14286	0.10417	0.28205	0.15625	0.18182	0.34375	0.15385	0.058824	0.1579	0.11765	0.16326	0.097561	0.19048	0.25	0.09375	0.15686	0.13514	0.11429	0.18182	0.25	0.15625	0.17073	0.11321	0.3	0.16667	0.15152	0.26531	0.2381	0.125	0.15152
0.1579	0.19231	0.13084	0.04	0.19737	0.2	0.10891	0.275	0.15385	0.12195	0.086957	0.24	0.060606	0	0.035714	0.033333	0	0.03125	0.037037	0.037037	0.11539	0.13514	0	0.04	0.037037	0.18518	0.020833	0.016667	0.03125	0	0.17949	0.0625	0.054054	0.023256	0.043478	0.021277	0.14815	0.037037	0.037037	0.30769	0.04	0.19355	0.021277	0	0.10714	0.038462	0.275	0	0.041667	0.038462
0.18557	0.16667	0.15596	0.068627	0.17073	0.20253	0.11429	0.24444	0.12903	0.18605	0.071429	0.2	0.081081	0.14815	0.096774	0.090909	0.058824	0.055556	0.064516	0.1	0.13333	0.11905	0.073171	0.068966	0.1	0.19355	0.125	0.064516	0.085714	0.032258	0.3421	0.11429	0.12821	0.11364	0.035714	0.12766	0.16129	0.064516	0.13793	0.3	0.068966	0.23529	0.10417	0.069767	0.125	0.066667	0.27273	0.069767	0.071429	0.10345
0.1374	0.11864	0.088435	0.23276	0.12069	0.15179	0.24793	0.046512	0.014706	0.11842	0.015873	0.014493	0.088235	0.083333	0.046154	0.029412	0.12903	0.058824	0.015152	0.030769	0.030303	0.08	0.068493	0.015625	0.046875	0.028986	0.23944	0.20482	0.028571	0.03125	0.089744	0.073529	0.054054	0.064103	0.016129	0.19178	0.044776	0.030769	0.046875	0.013889	0.015625	0.070423	0.17568	0.066667	0.029412	0.03125	0.034483	0.066667	0.015873	0.03125
0.090909	0.096386	0.072072	0.040816	0.085366	0.11392	0.089109	0.28947	0.27273	0.29412	0.21053	0.31818	0.17857	0.090909	0.17391	0.16	0.035714	0.033333	0.18182	0.18182	0.17391	0.17647	0.15625	0.2	0.2381	0.36364	0.044444	0.035088	0.14815	0.19048	0.25714	0.066667	0.12121	0.16667	0.1579	0.045455	0.20833	0.18182	0.2381	0.3913	0.2	0.2963	0.045455	0.14706	0.16	0.19048	0.28947	0.14706	0.21053	0.25
0.074468	0.10526	0.066667	0.010638	0.10811	0.10959	0.061856	0.2	0.3125	0.15625	0	0.57143	0.083333	0.13333	0.17647	0.1579	0.047619	0.14286	0.11765	0.1875	0.17647	0.17857	0.071429	0.13333	0.1875	0.4375	0.052632	0	0.090909	0.125	0.12121	0.086957	0.11111	0.09375	0.071429	0.054054	0.1579	0.11765	0.11765	0.38889	0.13333	0.27273	0	0.066667	0.1579	0.058824	0.2	0.066667	0.066667	0.058824
0.31343	0.35897	0.28082	0.26866	0.38938	0.38053	0.26241	0.15842	0.054945	0.13131	0.022472	0.089888	0.097826	0.057471	0.055556	0.054348	0.043011	0.11236	0.021739	0.044444	0.055556	0.090909	0.09375	0.022222	0.044444	0.088889	0.13861	0.08547	0.042105	0.021978	0.12	0.098901	0.11702	0.067961	0.022727	0.12871	0.054348	0.032967	0.05618	0.075269	0.022222	0.095745	0.11765	0.10309	0.065934	0.044944	0.13592	0.080808	0.022472	0.044944
0.18	0.14773	0.16216	0.087379	0.16471	0.20988	0.1215	0.18	0.11765	0.17391	0.03125	0.18182	0.075	0.17241	0.088235	0.083333	0.054054	0.051282	0.028571	0.090909	0.057143	0.13636	0.068182	0.030303	0.090909	0.14286	0.16326	0.095238	0.051282	0.060606	0.22727	0.10526	0.068182	0.15556	0.032258	0.16667	0.14706	0.058824	0.125	0.23529	0.030303	0.21622	0.14286	0.065217	0.083333	0.060606	0.20408	0.065217	0.064516	0.09375
0.13265	0.16049	0.099099	0.060606	0.1358	0.1375	0.13	0.15556	0.10714	0.20513	0.04	0.14286	0.125	0.08	0	0	0.10345	0	0	0	0	0.19444	0.025641	0.038462	0.035714	0.22222	0.28205	0.14815	0	0	0.175	0.09375	0	0.022727	0	0.28947	0.23077	0.035714	0.035714	0.16667	0	0.1875	0.28947	0.02439	0	0.076923	0.10638	0.02439	0.04	0.037037
0.10101	0.10843	0.11111	0.019802	0.125	0.15584	0.067308	0.25	0.26087	0.21622	0.2	0.36364	0.096774	0.086957	0.12	0.15385	0	0.032258	0.125	0.125	0.12	0.13889	0.11765	0.13636	0.17391	0.29167	0.043478	0.034483	0.10345	0.13043	0.21622	0.064516	0.11765	0.13158	0.15	0.044444	0.2	0.17391	0.22727	0.43478	0.13636	0.28571	0.044444	0.11111	0.15385	0.18182	0.28205	0.11111	0.2	0.2381
0.2	0.12791	0.15741	0.1134	0.11765	0.13253	0.13725	0.12245	0.0625	0.086957	0.074074	0.060606	0.026316	0.2	0.064516	0.09375	0.09375	0.088235	0.066667	0.066667	0.13793	0.045455	0.04878	0.071429	0.10345	0.090909	0.17778	0.12069	0.088235	0.033333	0.13636	0.26667	0.26471	0.11628	0.037037	0.18182	0.09375	0.066667	0.18518	0.055556	0.071429	0.10811	0.15556	0.046512	0.16667	0.10714	0.12245	0.046512	0.074074	0.10714
0.11458	0.084337	0.072727	0.041237	0.08642	0.11539	0.09	0.33333	0.22727	0.30303	0	0.12	0.14286	0.15	0.18182	0.12	0.076923	0.15385	0.086957	0.13636	0.13043	0.3	0.090909	0.15	0.13636	0.16	0.069767	0.017544	0.11111	0.090909	0.30303	0.068966	0.125	0.10811	0.05	0.071429	0.27273	0.086957	0.086957	0.24	0.095238	0.41667	0.022727	0.085714	0.12	0.090909	0.33333	0.085714	0.047619	0.043478
0.10204	0.096386	0.11215	0.030303	0.098765	0.12821	0.078431	0.225	0.33333	0.25714	0.21053	0.38095	0.1	0.090909	0.17391	0.16	0.035714	0	0.18182	0.18182	0.17391	0.11111	0.12121	0.2	0.2381	0.42857	0.068182	0.035088	0.14815	0.13636	0.22222	0.066667	0.12121	0.13514	0.1579	0.069767	0.16	0.18182	0.2381	0.45454	0.2	0.25	0.069767	0.11429	0.16	0.25	0.25641	0.11429	0.27778	0.25
0.12403	0.094017	0.1223	0.085938	0.095652	0.12613	0.10526	0.13158	0.065574	0.125	0.071429	0.064516	0.09375	0.070175	0.10345	0.1	0.1	0.13333	0.125	0.086207	0.084746	0.040541	0.1746	0.089286	0.10526	0.080645	0.10526	0.043478	0.13333	0.12727	0.14084	0.16949	0.1746	0.12857	0.072727	0.092105	0.064516	0.086207	0.10526	0.061538	0.070175	0.074627	0.064103	0.1875	0.1	0.087719	0.13158	0.15152	0.071429	0.087719
0.13592	0.14943	0.094017	0.09901	0.15294	0.12791	0.10185	0.20833	0.12121	0.20455	0.18518	0.11765	0.23529	0.13793	0.2	0.1875	0.055556	0.11111	0.12903	0.16667	0.2	0.065217	0.17949	0.13793	0.2069	0.11429	0.24444	0.11475	0.17647	0.13333	0.10417	0.13889	0.27778	0.275	0.10714	0.25	0.055556	0.12903	0.2069	0.10811	0.13793	0.1	0.25	0.17073	0.22581	0.17241	0.16	0.17073	0.14286	0.17241
0.081633	0.098765	0.073394	0.041667	0.10127	0.10256	0.08	0.20513	0.13043	0.16667	0	0.08	0.14815	0.1	0.13636	0.08	0.038462	0.16	0.043478	0.090909	0.086957	0.11765	0.12903	0.047619	0.090909	0.12	0.046512	0	0.074074	0.095238	0.23529	0.034483	0.09375	0.081081	0.052632	0.047619	0.17391	0.090909	0.043478	0.2	0.047619	0.22222	0	0.12121	0.08	0	0.20513	0.088235	0	0
0.1579	0.1625	0.12037	0.04	0.18182	0.21622	0.098039	0.21429	0.15385	0.21053	0.041667	0.29167	0.09375	0.18182	0.11539	0.068966	0.033333	0.1	0.037037	0.076923	0.074074	0.16667	0.11429	0.04	0.12	0.23077	0.088889	0.033898	0.064516	0.08	0.21053	0.0625	0.083333	0.1	0.043478	0.090909	0.19231	0.12	0.12	0.30769	0.04	0.32143	0.043478	0.10811	0.068966	0.038462	0.275	0.10811	0.041667	0.08
0.060606	0.060241	0.06422	0.010204	0.061728	0.0625	0.080808	0.12195	0.13636	0.10811	0	0.13043	0.034483	0.05	0.043478	0.04	0.04	0.037037	0.045455	0.045455	0.043478	0.12121	0.030303	0.05	0.045455	0.17391	0.023256	0	0.037037	0.047619	0.20588	0.035714	0.030303	0.026316	0.055556	0.02381	0.18182	0.045455	0.045455	0.20833	0.05	0.18518	0	0.028571	0.04	0	0.12195	0.028571	0	0
0.091837	0.16883	0.063063	0.086022	0.17333	0.17568	0.079208	0.23077	0.125	0.10256	0.047619	0.27273	0.14286	0.045455	0.04	0.037037	0.037037	0.034483	0.041667	0.041667	0.04	0.11429	0.058824	0.045455	0.041667	0.26087	0.069767	0.054545	0.034483	0.043478	0.16216	0.033333	0.028571	0.051282	0.05	0.071429	0.12	0.041667	0.041667	0.24	0.045455	0.13333	0.071429	0.055556	0.037037	0.043478	0.17073	0.055556	0.047619	0.043478
0.15534	0.13333	0.15044	0.008929	0.11111	0.17857	0.061404	0.25	0.18182	0.19565	0.096774	0.25	0.073171	0.029412	0.085714	0.11111	0.025641	0.02439	0.088235	0.088235	0.085714	0.13333	0.066667	0.12903	0.088235	0.28125	0.017544	0.014493	0.076923	0.090909	0.19565	0.04878	0.090909	0.06	0.1	0.017857	0.14286	0.088235	0.088235	0.30303	0.09375	0.17949	0.017857	0.06383	0.11111	0.125	0.30435	0.06383	0.096774	0.090909
0.15888	0.12632	0.13445	0.026087	0.12903	0.16854	0.058824	0.27451	0.18919	0.2	0.11429	0.25	0.11364	0.052632	0.13158	0.125	0.022727	0.044444	0.10526	0.13514	0.10256	0.14286	0.12766	0.11111	0.13514	0.27778	0.032787	0.013514	0.11905	0.10811	0.25	0.043478	0.10417	0.11539	0.085714	0.033333	0.125	0.10526	0.13514	0.2973	0.11111	0.21429	0.016393	0.12245	0.125	0.10811	0.32653	0.12245	0.11429	0.10811
0.084211	0.11688	0.075472	0.031915	0.12	0.12162	0.071429	0.18919	0.21053	0.083333	0	0.41176	0.12	0.055556	0.047619	0.043478	0.043478	0.04	0.05	0.05	0.047619	0.09375	0.032258	0.055556	0.05	0.31579	0.076923	0.038462	0.04	0.052632	0.083333	0.038462	0.032258	0.027778	0.0625	0.078947	0.14286	0.05	0.05	0.22727	0.055556	0.15385	0.078947	0.030303	0.043478	0	0.12821	0.030303	0	0
0.14815	0.16304	0.10656	0.13462	0.1413	0.18182	0.16667	0.10169	0.023256	0.15385	0.026316	0.022727	0.088889	0.11111	0.04878	0.071429	0.125	0.093023	0.02439	0.05	0.04878	0.12	0.019231	0.052632	0.05	0.045455	0.34043	0.17188	0.044444	0	0.11111	0.14286	0.081633	0.074074	0.027027	0.29167	0.071429	0.05	0.076923	0.021277	0.025641	0.085106	0.26531	0.018519	0.071429	0.078947	0.065574	0.018519	0.054054	0.078947
0.14852	0.13793	0.14414	0.047619	0.12791	0.15663	0.11321	0.21277	0.090909	0.15556	0.033333	0.15625	0.078947	0.10345	0.029412	0.027778	0.027778	0.026316	0.030303	0.030303	0.029412	0.14286	0.046512	0.032258	0.0625	0.15152	0.1	0.080645	0.026316	0.03125	0.2381	0.052632	0.022727	0.13636	0.034483	0.10204	0.19355	0.0625	0.096774	0.21212	0.032258	0.22857	0.10204	0.044444	0.027778	0.03125	0.21277	0.044444	0.033333	0.064516
0.15464	0.15854	0.13889	0.039216	0.13415	0.15	0.096154	0.2619	0.10345	0.2	0	0.17857	0.088235	0.037037	0	0	0.13793	0	0	0	0	0.22222	0	0.037037	0	0.25926	0.15909	0.067797	0	0	0.23077	0.090909	0	0	0	0.13636	0.22222	0	0	0.2	0	0.21875	0.11111	0	0	0.035714	0.23256	0	0	0
0.13861	0.18072	0.125	0.038095	0.15663	0.17284	0.093458	0.24444	0.09375	0.1087	0	0.2	0.081081	0.033333	0.030303	0.028571	0.058824	0.027027	0.03125	0.03125	0.030303	0.11905	0.023256	0.033333	0.03125	0.19355	0.08	0.03125	0.027027	0.032258	0.18605	0.026316	0.023256	0.020833	0.035714	0.081633	0.125	0.03125	0.03125	0.21875	0.033333	0.2	0.039216	0.022222	0.028571	0	0.24444	0.022222	0	0
0.18627	0.1954	0.14783	0.084906	0.2	0.20238	0.14953	0.26531	0.078947	0.1875	0.058824	0.16667	0.12195	0.15625	0.081081	0.05	0.02439	0.12821	0.026316	0.054054	0.081081	0.12766	0.13636	0.027778	0.083333	0.16216	0.17647	0.090909	0.047619	0.055556	0.21277	0.071429	0.13636	0.12245	0.029412	0.18	0.10526	0.054054	0.083333	0.15385	0.027778	0.2	0.13462	0.13043	0.10526	0.027027	0.26531	0.13043	0.028571	0.055556
0.26471	0.31356	0.22819	0.26718	0.35398	0.33333	0.2518	0.10784	0.022222	0.10204	0.023529	0.021978	0.089888	0.060241	0.05814	0.056818	0.044944	0.11765	0.022727	0.046512	0.05814	0.061224	0.086022	0.023256	0.046512	0.032967	0.14433	0.10811	0.043956	0.022989	0.090909	0.10345	0.097826	0.081633	0.02381	0.13402	0.033333	0.034483	0.058824	0.021277	0.023256	0.064516	0.11111	0.10753	0.068966	0.047059	0.07619	0.095745	0.023529	0.047059
0.097087	0.12941	0.068966	0.059406	0.11905	0.081395	0.084906	0.08	0.03125	0.11364	0.037037	0.030303	0.15152	0.16	0.10345	0.0625	0.0625	0.125	0.033333	0.068966	0.066667	0.046512	0.13514	0.035714	0.10714	0.029412	0.3	0.12281	0.058824	0.071429	0.065217	0.057143	0.10526	0.20513	0.038462	0.30769	0.0625	0.068966	0.10714	0.027778	0.035714	0.11111	0.2439	0.12821	0.0625	0.034483	0.058824	0.12821	0.037037	0.071429
0.15306	0.18518	0.11712	0.038835	0.175	0.1625	0.1165	0.25581	0.1	0.19512	0.037037	0.21429	0.085714	0.11539	0.066667	0.096774	0.030303	0.090909	0.033333	0.068966	0.066667	0.15385	0.076923	0.035714	0.10714	0.2069	0.15556	0.04918	0.028571	0.071429	0.19512	0.088235	0.05	0.068182	0.038462	0.15909	0.17241	0.068966	0.068966	0.23333	0.035714	0.29032	0.1087	0.073171	0.096774	0.034483	0.22727	0.073171	0.037037	0.034483
0.12121	0.10588	0.11927	0.071429	0.10843	0.1519	0.13	0.2381	0.10714	0.27027	0.13043	0.066667	0.16129	0.22727	0.15385	0.10345	0.032258	0.13333	0.035714	0.11539	0.15385	0.19444	0.14286	0.038462	0.11539	0.1	0.13636	0.050847	0.0625	0.076923	0.30556	0.12903	0.14286	0.097561	0.041667	0.13953	0.23077	0.074074	0.11539	0.12903	0.038462	0.26667	0.065217	0.13514	0.18518	0.037037	0.26829	0.10526	0.04	0.076923
0.12	0.14458	0.10811	0.06	0.13415	0.1358	0.1068	0.20455	0.14286	0.2	0.038462	0.17857	0.088235	0.21739	0.14815	0.1	0.03125	0.25	0.071429	0.11111	0.10714	0.12821	0.20588	0.076923	0.15385	0.21429	0.1087	0.05	0.09375	0.074074	0.2	0.058824	0.13889	0.27778	0.04	0.11111	0.17857	0.11111	0.15385	0.2	0.076923	0.25806	0.06383	0.19444	0.1	0.074074	0.20455	0.16216	0.08	0.11539
0.13861	0.18072	0.125	0.028302	0.18518	0.20253	0.10377	0.27273	0.12903	0.13333	0.071429	0.2	0.052632	0.033333	0.030303	0.058824	0.028571	0.055556	0.03125	0.03125	0.096774	0.14634	0.023256	0.033333	0.064516	0.19355	0.038462	0.03125	0.027027	0	0.18605	0.083333	0.1	0.042553	0.035714	0.039216	0.125	0.064516	0.064516	0.25806	0.033333	0.2	0.039216	0.022222	0.125	0.066667	0.27273	0.022222	0.071429	0.066667
0.15464	0.20253	0.14953	0.049505	0.20779	0.21053	0.1068	0.2619	0.18518	0.17073	0.08	0.26923	0.057143	0.12	0.10714	0.1	0.1	0.09375	0.071429	0.11111	0.10714	0.18919	0.10811	0.12	0.11111	0.25926	0.085106	0.032787	0.09375	0.035714	0.2	0.16129	0.17143	0.12195	0.04	0.086957	0.22222	0.071429	0.11111	0.28571	0.076923	0.3	0.06383	0.10256	0.13793	0.11539	0.29268	0.10256	0.038462	0.074074
0.12871	0.19753	0.096491	0.058824	0.1875	0.16049	0.11539	0.19565	0.096774	0.21951	0	0.2069	0.14706	0.071429	0.064516	0.060606	0.09375	0.057143	0.032258	0.066667	0.064516	0.17949	0.04878	0.034483	0.066667	0.2	0.29268	0.12069	0.027778	0.068966	0.11111	0.055556	0.04878	0.043478	0.037037	0.26829	0.12903	0.032258	0.032258	0.1875	0.034483	0.13889	0.18182	0.046512	0.060606	0.033333	0.14583	0.046512	0	0
0.10204	0.096386	0.081818	0.040816	0.085366	0.11392	0.14583	0.16667	0.16667	0.41935	0.095238	0.11539	0.13793	0.090909	0.08	0.074074	0.20833	0.068966	0.083333	0.083333	0.17391	0.48148	0.027778	0.14286	0.083333	0.15385	0.11905	0.072727	0.068966	0.041667	0.18919	0.23077	0.088235	0.05	0.047619	0.12195	0.26087	0.083333	0.083333	0.14286	0.090909	0.25	0.069767	0.026316	0.16	0.086957	0.13953	0.026316	0.045455	0.041667
0.15152	0.22785	0.11607	0.069307	0.23377	0.25333	0.09434	0.22222	0.096774	0.16279	0.035714	0.2069	0.14706	0.11111	0.1	0.09375	0.060606	0.088235	0.032258	0.10345	0.064516	0.15	0.075	0.034483	0.10345	0.2	0.06	0.031746	0.057143	0.068966	0.19048	0.055556	0.04878	0.066667	0.037037	0.061224	0.12903	0.066667	0.066667	0.22581	0.034483	0.20588	0.04	0.097561	0.09375	0.033333	0.22222	0.071429	0.035714	0.033333
0.18367	0.22222	0.15454	0.057692	0.24359	0.24675	0.11321	0.23913	0.125	0.15556	0.068966	0.23333	0.13889	0.10345	0.09375	0.057143	0.057143	0.083333	0.030303	0.0625	0.09375	0.14286	0.097561	0.032258	0.096774	0.1875	0.14583	0.063492	0.054054	0.064516	0.13043	0.081081	0.097561	0.086957	0.034483	0.14894	0.15625	0.0625	0.0625	0.25	0.032258	0.19444	0.10204	0.093023	0.12121	0.03125	0.21277	0.093023	0.033333	0.03125
0.14	0.14118	0.12613	0.028571	0.11765	0.16049	0.10476	0.19565	0.096774	0.16279	0.074074	0.16667	0.026316	0.11111	0	0.029412	0.029412	0.027778	0	0	0.064516	0.15	0.02381	0.034483	0.032258	0.16129	0.06	0.048387	0	0	0.25	0.11765	0.075	0.043478	0	0.061224	0.2069	0.032258	0.066667	0.22581	0	0.28125	0.061224	0.022727	0.09375	0.068966	0.25	0.022727	0.035714	0.068966
0.079208	0.082353	0.071429	0.072917	0.097561	0.098765	0.088235	0.06383	0.035714	0.097561	0.043478	0.034483	0.13333	0.13636	0.16667	0.11111	0.034483	0.3913	0.038462	0.125	0.076923	0.025	0.35714	0.041667	0.125	0.033333	0.090909	0.016949	0.066667	0.083333	0.071429	0.064516	0.11765	0.19444	0.045455	0.093023	0.071429	0.08	0.08	0.03125	0.041667	0.125	0.021739	0.37931	0.11111	0.04	0.06383	0.25	0.043478	0.04
0.10417	0.085366	0.10377	0.06383	0.074074	0.13158	0.090909	0.14634	0.18182	0.2	0.05	0.22727	0.033333	0.22222	0.086957	0.08	0.22727	0.074074	0.090909	0.090909	0.086957	0.15152	0.060606	0.1	0.14286	0.27273	0.15385	0.075472	0.11539	0.045455	0.27273	0.25	0.09375	0.11111	0.052632	0.1579	0.28571	0.090909	0.2	0.2	0.1	0.26923	0.12821	0.057143	0.08	0.15	0.14634	0.057143	0.10526	0.15
0.14141	0.12941	0.11712	0.028846	0.13253	0.17722	0.084906	0.31707	0.26923	0.25641	0.16667	0.30769	0.15152	0.035714	0.14286	0.13333	0.030303	0.028571	0.14815	0.14815	0.14286	0.15385	0.13514	0.16	0.14815	0.34615	0.019608	0.015873	0.125	0.15385	0.28947	0.027778	0.10526	0.11905	0.125	0.02	0.17241	0.14815	0.14815	0.37037	0.16	0.25	0.02	0.12821	0.13333	0.15385	0.35	0.12821	0.16667	0.15385
0.10638	0.074074	0.095238	0.065217	0.0625	0.10526	0.081633	0.125	0.2	0.14286	0.055556	0.25	0	0.25	0.045455	0.041667	0.086957	0	0.047619	0.047619	0.045455	0.125	0.03125	0.11111	0.1	0.2381	0.13158	0.1	0.08	0	0.21212	0.12	0.064516	0.085714	0	0.13514	0.25	0.047619	0.22222	0.27273	0.052632	0.24	0.16667	0.029412	0.041667	0.16667	0.125	0.029412	0.11765	0.16667
0.061224	0.060976	0.064815	0.010309	0.0625	0.063291	0.06	0.15385	0.14286	0.14286	0.1875	0.086957	0.035714	0.052632	0.045455	0.086957	0	0.08	0.047619	0.047619	0.15	0.090909	0.03125	0.052632	0.1	0.13043	0.02381	0.018519	0.038462	0	0.11111	0.16667	0.13793	0.055556	0.058824	0.02439	0.13636	0.1	0.1	0.12	0.052632	0.19231	0.02439	0.029412	0.19048	0.10526	0.15385	0.029412	0.11765	0.10526
0.18812	0.19767	0.13913	0.085714	0.18824	0.25	0.10909	0.2449	0.081081	0.16667	0.029412	0.13889	0.125	0.028571	0	0	0.025	0	0	0	0	0.15556	0.020833	0	0.027027	0.13514	0.11321	0.092308	0	0	0.24444	0.023256	0	0.018868	0	0.11539	0.13889	0.027027	0.027027	0.22222	0	0.175	0.11539	0.02	0	0.027778	0.22	0.02	0.029412	0.027778
0.12245	0.12048	0.12037	0.019608	0.10976	0.15385	0.066667	0.30769	0.30435	0.24324	0.19048	0.34783	0.09375	0.04	0.16	0.14815	0.033333	0	0.16667	0.16667	0.16	0.13514	0.11429	0.18182	0.16667	0.3913	0.042553	0.016667	0.13793	0.125	0.24324	0.030303	0.11429	0.1	0.14286	0.043478	0.19231	0.16667	0.16667	0.47826	0.18182	0.23333	0.043478	0.10811	0.14815	0.17391	0.30769	0.10811	0.25	0.17391
0.04902	0.058824	0.044248	0.052083	0.047619	0.048193	0.038095	0.043478	0.038462	0.075	0.047619	0.037037	0.066667	0.21053	0.083333	0.12	0.037037	0.15385	0.041667	0.086957	0.04	0.026316	0.16129	0.045455	0.086957	0.035714	0.095238	0.11539	0.071429	0.043478	0.10256	0.068966	0.090909	0.17143	0.05	0.097561	0.076923	0.13636	0.13636	0.033333	0.045455	0.13333	0.097561	0.15152	0.076923	0.043478	0.043478	0.15152	0.047619	0.090909
0.081818	0.085106	0.048387	0.066038	0.075269	0.076087	0.12037	0.034483	0	0.1	0.030303	0	0.1	0.09375	0	0	0.052632	0	0	0	0	0.085106	0.021277	0	0.027778	0	0.28889	0.18644	0	0	0.037736	0.02381	0	0.15217	0	0.29546	0.025641	0.027778	0.057143	0	0	0.045455	0.29546	0.020408	0	0.028571	0	0.020408	0.030303	0.058824
0.09375	0.073171	0.06422	0.042105	0.075	0.1039	0.080808	0.21053	0.19048	0.20588	0.052632	0.083333	0.11111	0.10526	0.090909	0.083333	0.04	0.076923	0.045455	0.095238	0.090909	0.23333	0.0625	0.05	0.095238	0.125	0.047619	0.018182	0.037037	0.1	0.32258	0.074074	0.0625	0.083333	0.055556	0.04878	0.3	0.095238	0.095238	0.20833	0.05	0.28	0.02381	0.090909	0.083333	0.047619	0.24324	0.058824	0.052632	0.047619
0.085106	0.0625	0.066038	0.078652	0.064103	0.093333	0.072165	0.075	0.047619	0.15152	0.0625	0.045455	0.125	0.28571	0.05	0.045455	0.15	0	0.052632	0.052632	0.05	0.13333	0.033333	0.125	0.11111	0.090909	0.24242	0.15217	0.041667	0	0.085714	0.13043	0.033333	0.058824	0	0.25	0.095238	0.052632	0.17647	0.04	0.058824	0.11539	0.29032	0.03125	0.045455	0.1875	0.02381	0.03125	0.13333	0.1875
0.086614	0.11009	0.056738	0.1	0.10185	0.13462	0.14754	0.082192	0.074074	0.1746	0.081633	0.072727	0.10526	0.058824	0.075472	0.072727	0.15686	0.016667	0.076923	0.076923	0.075472	0.11111	0.063492	0.10204	0.098039	0.090909	0.20312	0.14103	0.070175	0.057692	0.088235	0.087719	0.063492	0.090909	0.083333	0.1875	0.053571	0.098039	0.12	0.068966	0.08	0.065574	0.16923	0.061538	0.072727	0.12245	0.053333	0.061538	0.10417	0.12245
0.078431	0.094118	0.080357	0.04	0.083333	0.097561	0.098039	0.275	0.25	0.24324	0.19048	0.24	0.2069	0.04	0.16	0.14815	0.033333	0.03125	0.16667	0.16667	0.16	0.2	0.14706	0.18182	0.16667	0.28	0.042553	0.033898	0.13793	0.17391	0.27778	0.030303	0.11429	0.12821	0.14286	0.043478	0.19231	0.16667	0.16667	0.30769	0.18182	0.23333	0.043478	0.13889	0.14815	0.17391	0.275	0.13889	0.19048	0.17391
0.020619	0.012346	0.018519	0.021978	0.012658	0.025974	0.052083	0.025641	0	0.09375	0.076923	0	0.090909	0.071429	0	0	0.052632	0	0	0	0	0.24	0.037037	0	0.0625	0	0.055556	0.041667	0	0	0.029412	0.045455	0	0.13793	0	0.057143	0.052632	0.0625	0.0625	0	0	0.04	0.057143	0.034483	0	0.066667	0	0.034483	0.076923	0.066667
0.14433	0.175	0.11927	0.05	0.16456	0.18182	0.097087	0.2381	0.10714	0.11905	0.04	0.23077	0.058824	0.038462	0	0	0.032258	0	0	0	0	0.10256	0.025641	0	0.035714	0.17857	0.06383	0.050847	0	0	0.20513	0.029412	0	0.022727	0	0.065217	0.14286	0.035714	0.035714	0.25	0	0.22581	0.065217	0.02439	0	0.037037	0.2381	0.02439	0.04	0.037037
0.083333	0.11539	0.074766	0.042553	0.11842	0.12	0.070707	0.18421	0.14286	0.14286	0.055556	0.31579	0.16	0.052632	0	0	0.041667	0	0	0	0	0.16129	0.03125	0	0.047619	0.2381	0.10256	0.057692	0	0	0.11111	0.037037	0	0.027027	0	0.10526	0.13636	0.047619	0.047619	0.21739	0	0.14815	0.10526	0.029412	0	0.05	0.125	0.029412	0.055556	0.05
0.19	0.2	0.16071	0.046296	0.19048	0.19277	0.11009	0.2	0.083333	0.14583	0.030303	0.14286	0.1	0.09375	0.085714	0.081081	0.025641	0.076923	0.027778	0.088235	0.055556	0.1087	0.090909	0.029412	0.088235	0.13889	0.16	0.044776	0.05	0.058824	0.25	0.04878	0.043478	0.06	0.03125	0.16326	0.14286	0.057143	0.057143	0.22857	0.029412	0.21053	0.096154	0.086957	0.081081	0.028571	0.2	0.086957	0.030303	0.028571
0.09375	0.14286	0.06422	0.064516	0.13158	0.14865	0.07	0.17949	0.13636	0.10811	0.052632	0.3	0.11111	0.05	0	0	0.04	0	0	0	0	0.088235	0.030303	0	0.045455	0.22727	0.073171	0.056604	0	0	0.17143	0.035714	0	0.026316	0	0.075	0.13043	0.045455	0.045455	0.20833	0	0.14286	0.075	0.028571	0	0.047619	0.15	0.028571	0.052632	0.047619
0.12745	0.16667	0.11504	0.058252	0.17073	0.17284	0.11429	0.33333	0.25	0.21429	0.15385	0.38461	0.25	0	0.13333	0.16129	0.090909	0.055556	0.17857	0.13793	0.21429	0.14634	0.073171	0.14815	0.13793	0.32143	0.10204	0.064516	0.15152	0.10345	0.085106	0.083333	0.18919	0.088889	0.16	0.10417	0.058824	0.13793	0.13793	0.3	0.14815	0.10526	0.10417	0.069767	0.24138	0.14286	0.30233	0.069767	0.15385	0.14286
0.17143	0.16484	0.11667	0.093458	0.14286	0.1573	0.17924	0.16364	0.075	0.15686	0.027027	0.12821	0.11628	0.11429	0	0	0.1	0	0	0	0	0.14583	0.019608	0.026316	0.025	0.15385	0.31915	0.1746	0	0	0.13462	0.044444	0	0.036364	0	0.32609	0.12821	0.051282	0.051282	0.093023	0	0.13636	0.32609	0.018868	0	0.052632	0.12281	0.018868	0.027027	0.052632
0.1579	0.1625	0.15238	0.04	0.1519	0.18421	0.098039	0.2439	0.15385	0.21053	0.041667	0.24	0.060606	0.18182	0.11539	0.10714	0.068966	0.064516	0.076923	0.12	0.11539	0.16667	0.083333	0.083333	0.16667	0.28	0.11364	0.033898	0.064516	0.08	0.24324	0.096774	0.083333	0.1	0.043478	0.11628	0.19231	0.12	0.16667	0.25926	0.083333	0.27586	0.066667	0.078947	0.10714	0.08	0.275	0.078947	0.041667	0.125
0.25	0.21348	0.21429	0.053097	0.21839	0.2963	0.13393	0.24528	0.071429	0.15094	0.052632	0.15	0.06383	0.10811	0.047619	0.045455	0.045455	0.043478	0.02381	0.04878	0.073171	0.11765	0.058824	0.025	0.075	0.14634	0.18518	0.070423	0.021277	0.05	0.19608	0.088889	0.08	0.053571	0.026316	0.18868	0.12195	0.04878	0.075	0.16667	0.025	0.18182	0.125	0.056604	0.095238	0.05	0.24528	0.056604	0.025641	0.05
0.12871	0.16867	0.11607	0.038462	0.15854	0.14634	0.12621	0.27907	0.13333	0.13636	0.074074	0.2069	0.14706	0.071429	0.13793	0.2069	0.060606	0.15625	0.066667	0.14286	0.17857	0.12195	0.075	0.071429	0.10345	0.24138	0.10417	0.048387	0.088235	0.068966	0.16279	0.085714	0.13158	0.066667	0.037037	0.10638	0.09375	0.066667	0.066667	0.1875	0.071429	0.17143	0.04	0.071429	0.2069	0.033333	0.27907	0.071429	0.035714	0.033333
0.13333	0.12088	0.092437	0.10784	0.11111	0.15116	0.15238	0.090909	0.026316	0.12245	0.0625	0.025641	0.1579	0.16667	0.027027	0.025641	0.14286	0.02439	0.027778	0.027778	0.085714	0.085106	0.043478	0.060606	0.057143	0.051282	0.28889	0.2069	0.02439	0.028571	0.12245	0.13158	0.066667	0.06	0.03125	0.26667	0.11111	0.057143	0.088235	0.02381	0.029412	0.095238	0.23913	0.041667	0.052632	0.058824	0.052632	0.041667	0.030303	0.058824
0.14286	0.17284	0.11818	0.029126	0.14815	0.1358	0.1068	0.20455	0.10345	0.090909	0.08	0.17857	0.027778	0.037037	0	0.03125	0	0.060606	0	0	0.068966	0.073171	0.025	0	0.034483	0.21429	0.13333	0.067797	0	0	0.11628	0.090909	0.078947	0.022222	0	0.13636	0.13793	0.034483	0.034483	0.125	0	0.11429	0.13636	0.02381	0.1	0.035714	0.17778	0.02381	0.038462	0.035714
0.15306	0.2	0.14815	0.04902	0.175	0.19231	0.10577	0.28571	0.13793	0.25641	0.037037	0.21429	0.085714	0.11539	0.14286	0.096774	0.13333	0.16129	0.068966	0.10714	0.10345	0.18421	0.13514	0.074074	0.10714	0.2963	0.15556	0.04918	0.090909	0.071429	0.25641	0.19355	0.10526	0.093023	0.038462	0.13333	0.21429	0.068966	0.10714	0.27586	0.074074	0.29032	0.0625	0.12821	0.096774	0.071429	0.35	0.1	0.076923	0.071429
0.13265	0.175	0.10909	0.039604	0.17949	0.18182	0.097087	0.26829	0.10714	0.14634	0	0.23077	0.090909	0.038462	0	0	0.066667	0	0	0	0	0.16216	0	0.038462	0	0.22222	0.06383	0.050847	0	0	0.20513	0.029412	0	0	0	0.065217	0.18518	0	0	0.25	0	0.22581	0.065217	0	0	0.037037	0.2381	0	0	0
0.17822	0.18605	0.14035	0.07619	0.20482	0.2375	0.15238	0.25	0.11429	0.17021	0.030303	0.21212	0.1579	0.09375	0.055556	0.052632	0.052632	0.05	0.027778	0.057143	0.027027	0.15909	0.066667	0.029412	0.057143	0.17143	0.18367	0.11111	0.05	0.028571	0.22222	0.04878	0.043478	0.081633	0.03125	0.1875	0.14286	0.057143	0.088235	0.19444	0.029412	0.21053	0.16326	0.06383	0.052632	0.028571	0.2	0.06383	0.030303	0.058824
0.125	0.16279	0.094017	0.057143	0.12644	0.16867	0.14423	0.13725	0.057143	0.23256	0	0.085714	0.10526	0.064516	0.028571	0.027027	0.15152	0.025641	0.029412	0.029412	0.028571	0.25641	0.022222	0.03125	0.029412	0.14706	0.27273	0.13333	0.025641	0.030303	0.17778	0.10811	0.022222	0.02	0.033333	0.27907	0.1875	0.029412	0.029412	0.13889	0.03125	0.1579	0.22222	0.021277	0.027027	0.030303	0.09434	0.021277	0	0
0.19231	0.1383	0.21622	0.026087	0.12903	0.22353	0.086207	0.22642	0.1	0.11111	0.026316	0.15385	0	0.052632	0.02381	0.046512	0.022727	0.021739	0.02439	0.02439	0.02381	0.098039	0.019231	0.025641	0.02439	0.17949	0.032787	0.027397	0.021739	0	0.25	0.043478	0.039216	0.035714	0	0.033333	0.097561	0.02439	0.076923	0.2	0.025641	0.18605	0.050847	0.018519	0.046512	0.051282	0.27451	0.018519	0.054054	0.078947
0.14019	0.12903	0.099174	0.12621	0.13187	0.15909	0.20388	0.086207	0.02439	0.11539	0.057143	0.02381	0.175	0.15152	0.025	0.02381	0.13158	0.022727	0.025641	0.025641	0.078947	0.10204	0.040816	0.055556	0.052632	0.047619	0.32609	0.21667	0.022727	0.026316	0.11539	0.12195	0.0625	0.056604	0.028571	0.33333	0.10256	0.052632	0.081081	0.022222	0.027027	0.088889	0.2766	0.039216	0.04878	0.054054	0.05	0.039216	0.027778	0.054054
0.021505	0.026316	0.019231	0.011364	0.041096	0.041667	0.021053	0.058824	0.15385	0.068966	0	0.14286	0.11111	0.22222	0.27273	0.14286	0.066667	0.2	0.18182	0.3	0.16667	0.08	0.090909	0.22222	0.18182	0.13333	0.0625	0	0.125	0.2	0.033333	0.055556	0.14286	0.074074	0.28571	0.064516	0.066667	0.18182	0.18182	0.11765	0.375	0.1	0	0.083333	0.14286	0.090909	0.058824	0.083333	0.11111	0.090909
0.10101	0.16456	0.061947	0.10753	0.16883	0.18667	0.088235	0.19048	0.11539	0.125	0.043478	0.25	0.13333	0.086957	0.037037	0.034483	0.034483	0.032258	0.038462	0.038462	0.037037	0.10811	0.055556	0.041667	0.08	0.24	0.066667	0.052632	0.032258	0.04	0.18421	0.064516	0.027027	0.075	0.045455	0.068182	0.15385	0.08	0.08	0.22222	0.041667	0.16129	0.068182	0.052632	0.034483	0.04	0.16279	0.052632	0.043478	0.083333
0.20408	0.20238	0.17273	0.046729	0.19277	0.20988	0.1215	0.22917	0.085714	0.17391	0	0.14706	0.10256	0.096774	0.088235	0.083333	0.054054	0.13889	0.028571	0.090909	0.057143	0.13636	0.11905	0.0625	0.058824	0.17647	0.16326	0.045455	0.051282	0.060606	0.25581	0.05	0.093023	0.083333	0.032258	0.16667	0.14706	0.028571	0.028571	0.23529	0.030303	0.25	0.098039	0.11364	0.083333	0.029412	0.22917	0.088889	0	0
0.10638	0.060976	0.074766	0.020833	0.0625	0.10526	0.081633	0.125	0.26316	0.17647	0.11765	0.13636	0	0.11111	0.045455	0.041667	0	0.038462	0.047619	0.047619	0.15	0.16129	0.03125	0.052632	0.1	0.13043	0.04878	0.037736	0.038462	0	0.17647	0.076923	0.064516	0.085714	0.058824	0.05	0.19048	0.1579	0.1579	0.21739	0.052632	0.24	0.05	0.029412	0.13636	0.10526	0.15385	0.029412	0.11765	0.16667
0.095745	0.11688	0.085714	0.054348	0.10526	0.13699	0.060606	0.18919	0.21053	0.18182	0.058824	0.41176	0	0.1875	0.047619	0.090909	0.090909	0.04	0.05	0.05	0.047619	0.12903	0.032258	0.11765	0.10526	0.38889	0.10526	0.058824	0.04	0	0.18182	0.17391	0.066667	0.088235	0	0.10811	0.2	0.05	0.16667	0.28571	0.055556	0.25	0.10811	0.030303	0.090909	0.17647	0.18919	0.030303	0.125	0.17647
0.082474	0.073171	0.074074	0.020619	0.075	0.089744	0.091837	0.17949	0.19048	0.24242	0.11111	0.13043	0.034483	0.05	0.043478	0.04	0	0.037037	0.045455	0.045455	0.14286	0.23333	0.030303	0.05	0.095238	0.125	0.023256	0.018182	0.037037	0	0.20588	0.074074	0.0625	0.054054	0.055556	0.02381	0.18182	0.095238	0.095238	0.16	0.05	0.28	0.02381	0.028571	0.13043	0.1	0.21053	0.028571	0.11111	0.1
0.13402	0.1625	0.1	0.050505	0.12346	0.125	0.10891	0.15909	0.11111	0.17949	0.041667	0.14815	0.09375	0.083333	0	0	0.068966	0	0	0	0	0.16667	0.026316	0.04	0.037037	0.23077	0.225	0.12963	0	0	0.15	0.0625	0	0.023256	0	0.23077	0.19231	0.037037	0.037037	0.17241	0	0.19355	0.23077	0.025	0	0.08	0.1087	0.025	0.041667	0.038462
0.041667	0.064103	0.037383	0.021739	0.065789	0.066667	0.051546	0.20588	0.33333	0.16129	0.36364	0.3125	0.31579	0.14286	0.46154	0.3125	0.05	0.21053	0.38461	0.5	0.58333	0.066667	0.26087	0.45454	0.38461	0.29412	0.054054	0	0.27778	0.41667	0.058824	0.14286	0.31818	0.17241	0.4	0.055556	0.05	0.38461	0.38461	0.26316	0.45454	0.125	0	0.24	0.4	0.30769	0.20588	0.24	0.36364	0.30769
0.10638	0.10127	0.10577	0.031579	0.089744	0.12	0.081633	0.21622	0.2	0.17647	0	0.31579	0.074074	0.11111	0.095238	0.086957	0.19048	0.08	0.1	0.1	0.095238	0.2	0.064516	0.17647	0.1	0.36842	0.075	0.037736	0.08	0.05	0.25	0.16667	0.064516	0.085714	0.058824	0.076923	0.25	0.047619	0.1	0.27273	0.11111	0.24	0.05	0.060606	0.086957	0.10526	0.21622	0.060606	0.055556	0.05
0.15306	0.11628	0.12727	0.07	0.11905	0.14815	0.1165	0.17391	0.13793	0.16667	0.037037	0.17241	0.055556	0.16	0.066667	0.0625	0.030303	0.058824	0.033333	0.068966	0.032258	0.15385	0.13514	0.035714	0.068966	0.2069	0.15556	0.10345	0.058824	0.034483	0.19512	0.057143	0.05	0.093023	0.038462	0.15909	0.21429	0.10714	0.10714	0.32143	0.035714	0.25	0.13333	0.12821	0.0625	0.034483	0.17391	0.12821	0.037037	0.071429
0.10784	0.11628	0.059829	0.11458	0.13253	0.13415	0.12745	0.058824	0	0.11364	0.037037	0	0.1875	0.16	0	0	0.0625	0	0	0	0	0.097561	0.02439	0.035714	0.033333	0.029412	0.33333	0.18518	0	0	0.088889	0.057143	0	0.044444	0	0.37838	0.0625	0.033333	0.068966	0	0	0.081081	0.3421	0.023256	0	0.071429	0.018868	0.023256	0.037037	0.071429
0.041667	0.012195	0.027778	0.032967	0.0125	0.052632	0.030303	0.10811	0.33333	0.2	0.36364	0.3125	0.13636	0.14286	0.35714	0.3125	0.05	0.045455	0.38461	0.38461	0.35714	0.032258	0.16	0.45454	0.5	0.29412	0.083333	0.040816	0.27778	0.21429	0.090909	0.090909	0.26087	0.25926	0.4	0.085714	0.05	0.38461	0.63636	0.26316	0.6	0.125	0.085714	0.14815	0.3125	0.54546	0.10811	0.14815	0.5	0.7
0.125	0.14943	0.07563	0.088235	0.11364	0.15476	0.15534	0.09434	0.027778	0.15217	0.066667	0.027027	0.2	0.13793	0.028571	0.027027	0.1875	0.025641	0.029412	0.029412	0.090909	0.11364	0.045455	0.064516	0.060606	0.054054	0.30233	0.19298	0.025641	0.030303	0.15217	0.17143	0.069767	0.0625	0.033333	0.30952	0.11765	0.060606	0.09375	0.025	0.03125	0.1	0.25	0.043478	0.055556	0.0625	0.054545	0.043478	0.032258	0.0625
0.10101	0.12195	0.10092	0.009804	0.097561	0.12658	0.067308	0.25	0.26087	0.25	0.14286	0.30435	0.096774	0.041667	0.12	0.11111	0.034483	0	0.125	0.125	0.12	0.17143	0.085714	0.19048	0.125	0.40909	0.021277	0.016949	0.10345	0.13043	0.21622	0.03125	0.085714	0.075	0.15	0.021739	0.2	0.125	0.125	0.43478	0.13636	0.24138	0.021739	0.081081	0.11111	0.18182	0.28205	0.081081	0.14286	0.13043
0.17924	0.16129	0.14286	0.091743	0.15217	0.16667	0.12389	0.29412	0.071429	0.19608	0.025641	0.095238	0.11111	0.13889	0.073171	0.045455	0.022222	0.090909	0.02381	0.04878	0.047619	0.14	0.10204	0.025	0.075	0.11905	0.16364	0.085714	0.043478	0.05	0.29787	0.042553	0.08	0.11321	0.026316	0.16667	0.15	0.04878	0.075	0.13953	0.025	0.2381	0.14546	0.098039	0.045455	0.02439	0.29412	0.098039	0.025641	0.05
0.10891	0.10465	0.10811	0.070707	0.094118	0.12195	0.085714	0.15217	0.10345	0.14286	0.038462	0.13793	0.088235	0.21739	0.10714	0.13793	0.03125	0.2069	0.034483	0.071429	0.068966	0.073171	0.17143	0.037037	0.11111	0.17241	0.13333	0.086207	0.060606	0.074074	0.14286	0.090909	0.13889	0.12195	0.04	0.13636	0.17857	0.11111	0.11111	0.125	0.037037	0.21875	0.086957	0.16216	0.1	0.035714	0.15217	0.16216	0.038462	0.074074
0.13846	0.15929	0.081633	0.22414	0.13158	0.15315	0.19048	0.047059	0.014925	0.090909	0.016129	0.014706	0.10606	0.084746	0.015152	0.029851	0.13115	0.014286	0.015385	0.015385	0.015152	0.081081	0.054795	0.015873	0.03125	0.029412	0.29851	0.2375	0.014286	0.015625	0.10526	0.074627	0.013158	0.037975	0.016393	0.26471	0.045455	0.047619	0.047619	0.014085	0.015873	0.056338	0.24638	0.053333	0.014706	0.031746	0.022989	0.053333	0.016129	0.031746
0.14737	0.16456	0.13207	0.05102	0.18421	0.21918	0.067308	0.16279	0.20833	0.15385	0.043478	0.36364	0.0625	0.13636	0.12	0.11111	0.071429	0.066667	0.08	0.125	0.076923	0.10811	0.085714	0.086957	0.125	0.29167	0.11628	0.034483	0.10345	0.04	0.15385	0.1	0.085714	0.10256	0.045455	0.11905	0.2	0.125	0.125	0.375	0.086957	0.28571	0.068182	0.081081	0.11111	0.083333	0.21951	0.081081	0.090909	0.083333
0.12371	0.12195	0.11111	0.084211	0.11111	0.14103	0.088235	0.19048	0.16	0.18421	0.043478	0.25	0.0625	0.19048	0.12	0.11111	0.11111	0.14286	0.08	0.125	0.076923	0.13889	0.15152	0.086957	0.125	0.24	0.14286	0.071429	0.10345	0.04	0.25	0.17857	0.15152	0.16216	0.045455	0.14634	0.25	0.08	0.17391	0.32	0.086957	0.33333	0.11905	0.14286	0.11111	0.083333	0.19048	0.14286	0.090909	0.13043
0.15464	0.1875	0.14953	0.049505	0.1625	0.19481	0.096154	0.23256	0.14286	0.23077	0.038462	0.22222	0.057143	0.12	0.10714	0.13793	0.13793	0.09375	0.034483	0.11111	0.068966	0.18919	0.078947	0.076923	0.11111	0.30769	0.15909	0.05	0.060606	0.074074	0.23077	0.24138	0.078947	0.095238	0.04	0.13636	0.22222	0.071429	0.071429	0.24138	0.037037	0.25806	0.086957	0.075	0.13793	0.11539	0.29268	0.075	0.08	0.11539
0.13675	0.13725	0.14286	0.067227	0.14	0.14141	0.125	0.15625	0.06	0.1129	0.021277	0.10204	0.054545	0.088889	0.061224	0.08	0.018868	0.16667	0.02	0.0625	0.04	0.065574	0.14815	0.020833	0.0625	0.12245	0.058824	0.02439	0.037037	0.041667	0.1129	0.055556	0.087719	0.15517	0.021739	0.059701	0.08	0.040816	0.0625	0.096154	0.020833	0.15385	0.028986	0.18518	0.08	0.020408	0.15625	0.12281	0.021277	0.041667
0.078431	0.094118	0.080357	0.050505	0.096386	0.11111	0.087379	0.15909	0.11111	0.15	0.041667	0.10714	0.12903	0.083333	0.074074	0.10714	0.068966	0.1	0.076923	0.076923	0.074074	0.16667	0.054054	0.083333	0.12	0.14286	0.088889	0.070175	0.064516	0.038462	0.15	0.0625	0.083333	0.1	0.043478	0.090909	0.14815	0.12	0.12	0.17241	0.083333	0.23333	0.090909	0.051282	0.10714	0.08	0.13333	0.051282	0.086957	0.125
0.12371	0.1358	0.090909	0.019802	0.13924	0.12658	0.067308	0.28205	0.31818	0.21622	0.26316	0.42857	0.13333	0.041667	0.16667	0.15385	0.034483	0	0.17391	0.17391	0.27273	0.10811	0.11765	0.19048	0.17391	0.40909	0.043478	0.016949	0.14286	0.13043	0.15385	0.1	0.1875	0.10256	0.15	0.044444	0.15385	0.17391	0.17391	0.43478	0.19048	0.24138	0.044444	0.11111	0.25	0.18182	0.31579	0.11111	0.26316	0.18182
0.12632	0.084337	0.11321	0.063158	0.073171	0.12987	0.10101	0.14286	0.17391	0.19444	0.047619	0.21739	0.032258	0.27778	0.083333	0.076923	0.21739	0.071429	0.086957	0.086957	0.083333	0.14706	0.058824	0.095238	0.13636	0.26087	0.17949	0.09434	0.071429	0.043478	0.26471	0.24	0.058824	0.10811	0.05	0.18421	0.27273	0.086957	0.19048	0.19231	0.095238	0.25926	0.125	0.055556	0.076923	0.14286	0.14286	0.055556	0.047619	0.14286
0.21698	0.19149	0.22807	0.025	0.20879	0.28235	0.10084	0.27273	0.065217	0.10169	0.047619	0.13636	0.018868	0.022727	0	0.020408	0	0.019608	0	0	0.043478	0.089286	0.017544	0	0.021739	0.13333	0.046154	0.025641	0	0	0.18182	0.06	0.09434	0.016129	0	0.046875	0.11111	0.021739	0.021739	0.17778	0	0.19149	0.046875	0.016949	0.06383	0.022222	0.2963	0.016949	0.023256	0.022222
0.11321	0.12222	0.066116	0.087379	0.1	0.12644	0.14286	0.072727	0.027027	0.14894	0.03125	0.026316	0.19444	0.13333	0.027778	0.026316	0.14706	0.025	0.028571	0.028571	0.027778	0.11111	0.044444	0.030303	0.058824	0.052632	0.29546	0.18965	0.025	0.029412	0.125	0.10526	0.021739	0.13043	0.032258	0.30233	0.083333	0.058824	0.090909	0.02439	0.030303	0.097561	0.24444	0.042553	0.026316	0.060606	0.035088	0.042553	0.03125	0.060606
0.11702	0.1	0.10476	0.042105	0.088608	0.14865	0.091837	0.15	0.19048	0.20588	0.052632	0.3	0.071429	0.16667	0.090909	0.083333	0.18182	0.076923	0.095238	0.095238	0.090909	0.19355	0.096774	0.16667	0.15	0.28571	0.1	0.056604	0.076923	0.047619	0.28125	0.20833	0.0625	0.11429	0.055556	0.10256	0.3	0.095238	0.15	0.38095	0.10526	0.28	0.075	0.090909	0.083333	0.1579	0.15	0.090909	0.052632	0.1
0.15238	0.15556	0.11864	0.064815	0.14607	0.14773	0.13889	0.14815	0.078947	0.1875	0	0.13514	0.12195	0.088235	0.081081	0.05	0.10526	0.1	0.026316	0.054054	0.052632	0.15217	0.11111	0.057143	0.054054	0.13158	0.22449	0.10769	0.047619	0.055556	0.14	0.046512	0.06383	0.057692	0.029412	0.22917	0.13514	0.026316	0.026316	0.18421	0.027778	0.17073	0.18	0.10638	0.05	0.027027	0.12727	0.083333	0	0
0.17476	0.15556	0.14783	0.055046	0.15909	0.17442	0.078947	0.37778	0.20588	0.26667	0.125	0.27273	0.17949	0.088235	0.17647	0.2	0.02439	0.12821	0.18182	0.18182	0.14286	0.12766	0.21951	0.12121	0.18182	0.30303	0.071429	0.043478	0.22222	0.1875	0.21277	0.046512	0.21951	0.17021	0.09375	0.072727	0.13514	0.14706	0.14706	0.28571	0.12121	0.26316	0.035088	0.2381	0.16667	0.11765	0.44186	0.2093	0.125	0.11765
0.13043	0.16807	0.077419	0.23967	0.17094	0.17241	0.20611	0.054348	0.027027	0.095238	0.014286	0.026667	0.08	0.074627	0.027397	0.026667	0.11594	0.012821	0.027778	0.027778	0.027397	0.073171	0.024096	0.028571	0.042254	0.04	0.23377	0.18889	0.025974	0.013889	0.10843	0.066667	0.024096	0.046512	0.014493	0.23684	0.040541	0.027778	0.057143	0.025641	0.028571	0.050633	0.20513	0.023529	0.026667	0.042857	0.031915	0.023529	0.028986	0.042857
0.16822	0.22727	0.18261	0.025862	0.17778	0.17977	0.076271	0.22222	0.071429	0.12963	0	0.12195	0.086957	0.051282	0.1	0.15	0.022222	0.17073	0.02381	0.075	0.047619	0.096154	0.125	0.025	0.04878	0.14634	0.04918	0.055556	0.043478	0.05	0.15094	0.042553	0.125	0.072727	0.026316	0.05	0.095238	0.075	0.02381	0.13953	0.025	0.18182	0	0.12	0.095238	0	0.24528	0.076923	0	0
0.091837	0.097561	0.082569	0.041237	0.1	0.10127	0.10101	0.23077	0.125	0.26471	0	0.12	0.23077	0.095238	0.083333	0.076923	0.12	0.071429	0.086957	0.086957	0.083333	0.3	0.028571	0.15	0.086957	0.16	0.095238	0.074074	0.071429	0.043478	0.19444	0.068966	0.058824	0.051282	0.05	0.097561	0.21739	0.086957	0.086957	0.14815	0.095238	0.36	0.097561	0.027027	0.076923	0.090909	0.17073	0.027027	0.047619	0.043478
0.08	0.070588	0.081818	0	0.072289	0.08642	0.078431	0.16667	0.21739	0.1579	0	0.16	0.03125	0	0.038462	0.035714	0	0.033333	0.04	0.04	0.038462	0.14286	0	0.043478	0.04	0.2	0	0	0.033333	0	0.18919	0	0.027778	0.02439	0.047619	0	0.16	0.04	0.04	0.28	0.043478	0.2069	0	0	0.035714	0.041667	0.16667	0	0.045455	0.041667
0.19417	0.20455	0.16522	0.073394	0.22353	0.22619	0.10619	0.28	0.19444	0.25532	0.15152	0.29412	0.17073	0.11429	0.16667	0.1579	0.047619	0.095238	0.10811	0.13889	0.16667	0.12245	0.15556	0.11429	0.17143	0.25	0.14815	0.072464	0.15	0.11111	0.18	0.11905	0.2381	0.21277	0.088235	0.15094	0.12821	0.10811	0.17143	0.30556	0.11429	0.21951	0.12963	0.14894	0.18919	0.14286	0.30612	0.14894	0.11765	0.14286
0.17647	0.19767	0.16964	0.036364	0.18824	0.23457	0.070175	0.22	0.081081	0.16667	0.029412	0.17143	0.071429	0.125	0.083333	0.078947	0.025	0.10256	0.027027	0.055556	0.054054	0.10638	0.11364	0.028571	0.085714	0.16667	0.072727	0.044118	0.04878	0.057143	0.19149	0.047619	0.088889	0.10204	0.030303	0.074074	0.10811	0.085714	0.085714	0.18919	0.028571	0.20513	0.035714	0.1087	0.051282	0.027778	0.2449	0.1087	0.029412	0.057143
0.059406	0.046512	0.026087	0.030612	0.047619	0.048193	0.048077	0.043478	0	0.10256	0	0	0.14286	0	0	0	0.037037	0	0	0	0	0.11429	0	0	0	0	0.095238	0.074074	0	0	0	0	0	0	0	0.097561	0	0	0	0	0	0	0.097561	0	0	0	0	0	0	0
0.058824	0.083333	0.072072	0.02	0.072289	0.08642	0.078431	0.088889	0.21739	0.12821	0	0.26087	0.03125	0.090909	0.038462	0.035714	0.074074	0.033333	0.04	0.04	0.038462	0.29032	0.027778	0.043478	0.04	0.25	0.068182	0.017241	0.033333	0.041667	0.1	0.066667	0.027778	0.10526	0.047619	0.069767	0.20833	0.04	0.04	0.18518	0.043478	0.2069	0.022222	0.026316	0.035714	0.041667	0.11364	0.026316	0	0
0.10204	0.083333	0.081818	0.02	0.085366	0.12821	0.078431	0.19512	0.12	0.18919	0.045455	0.16	0.03125	0.043478	0	0	0	0	0	0	0	0.17647	0.027778	0	0.04	0.15385	0.021739	0.017241	0	0	0.25714	0.032258	0	0.02439	0	0.022222	0.20833	0.04	0.04	0.23077	0	0.2963	0.022222	0.026316	0	0.041667	0.225	0.026316	0.045455	0.041667
0.12621	0.17857	0.12389	0.028037	0.15476	0.18518	0.082569	0.32558	0.24138	0.3	0.14815	0.37037	0.17143	0.10345	0.25	0.27586	0.027778	0.14706	0.17241	0.25926	0.2069	0.14286	0.15385	0.18518	0.25926	0.35714	0.057692	0.015152	0.18182	0.13793	0.2093	0.081081	0.18421	0.16279	0.15385	0.058824	0.15625	0.17241	0.21429	0.37931	0.18518	0.22857	0.018868	0.175	0.27586	0.17857	0.35714	0.14634	0.19231	0.17857
0.042105	0.051282	0.047619	0.033333	0.052632	0.053333	0.052083	0.081081	0.055556	0.12903	0.076923	0.052632	0.14286	0.25	0.2	0.11111	0.052632	0.22222	0.0625	0.13333	0.125	0.033333	0.21739	0.071429	0.21429	0.05	0.085714	0.020408	0.1	0.14286	0.09375	0.095238	0.12	0.13793	0.083333	0.088235	0.11111	0.21429	0.13333	0.045455	0.071429	0.18182	0.027778	0.2	0.11111	0.066667	0.081081	0.15385	0.076923	0.066667
0.17526	0.16867	0.14679	0.058824	0.15854	0.18987	0.12621	0.22222	0.096774	0.19048	0.074074	0.16667	0.083333	0.071429	0	0.029412	0.029412	0.027778	0	0	0.064516	0.17949	0.02381	0	0.032258	0.125	0.17778	0.12069	0	0	0.16279	0.085714	0.075	0.043478	0	0.18182	0.16667	0.032258	0.066667	0.22581	0	0.20588	0.18182	0.022727	0.09375	0.033333	0.17021	0.022727	0.035714	0.068966
0.14433	0.16049	0.14019	0.039604	0.12195	0.16667	0.086538	0.18182	0.10714	0.175	0.04	0.18518	0	0.125	0	0.032258	0.066667	0	0	0	0	0.16216	0.052632	0.038462	0.035714	0.26923	0.086957	0.087719	0	0	0.20513	0.09375	0	0.046512	0	0.088889	0.23077	0.074074	0.074074	0.2069	0	0.22581	0.065217	0.05	0	0.076923	0.2093	0.05	0.04	0.076923
0.1134	0.1375	0.10185	0	0.14103	0.14286	0.067961	0.19512	0.16667	0.1579	0	0.26087	0	0	0.038462	0.074074	0	0.068966	0.04	0.04	0.038462	0.17647	0	0.043478	0.04	0.25	0	0	0.033333	0	0.1579	0.032258	0.057143	0.02439	0.047619	0	0.16	0.04	0.04	0.33333	0.043478	0.25	0	0	0.074074	0.041667	0.225	0	0.045455	0.041667
0.11881	0.14286	0.11712	0.059406	0.14634	0.13415	0.1165	0.17391	0.13793	0.19512	0.037037	0.17241	0.085714	0.20833	0.14286	0.13333	0.030303	0.28571	0.068966	0.14815	0.10345	0.125	0.23529	0.074074	0.14815	0.2069	0.10638	0.04918	0.090909	0.071429	0.19512	0.057143	0.13514	0.30556	0.038462	0.1087	0.17241	0.10714	0.14815	0.19355	0.074074	0.29032	0.0625	0.22222	0.13333	0.071429	0.17391	0.18919	0.076923	0.11111
0.086538	0.10345	0.042017	0.07	0.093023	0.094118	0.1165	0.058824	0	0.088889	0.037037	0	0.1875	0.074074	0	0	0.13333	0	0	0	0	0.071429	0.02439	0	0.033333	0	0.26829	0.16364	0	0	0.065217	0.027778	0	0.044444	0	0.275	0.030303	0.033333	0.068966	0	0	0.052632	0.275	0.023256	0	0.034483	0.018868	0.023256	0.037037	0.071429
0.20721	0.23158	0.17886	0.10345	0.26374	0.25275	0.17241	0.31579	0.17391	0.27273	0.11364	0.25	0.18	0.086957	0.23256	0.19565	0.037736	0.23913	0.18182	0.18182	0.20455	0.11864	0.21154	0.13636	0.18182	0.24444	0.12308	0.0625	0.26667	0.13333	0.14754	0.11539	0.34043	0.17241	0.090909	0.125	0.078431	0.10638	0.18182	0.23404	0.13636	0.17308	0.090909	0.22642	0.22222	0.13333	0.27119	0.18182	0.11364	0.15909
0.14563	0.13483	0.084034	0.13131	0.11236	0.13953	0.15385	0.092593	0.027027	0.125	0.064516	0.026316	0.19444	0.17241	0.027778	0.026316	0.11429	0.025	0.028571	0.028571	0.088235	0.11111	0.044444	0.030303	0.058824	0.052632	0.32558	0.23214	0.025	0.029412	0.10204	0.10526	0.068182	0.061224	0.032258	0.30233	0.083333	0.058824	0.090909	0.02439	0.030303	0.097561	0.30233	0.042553	0.054054	0.060606	0.053571	0.042553	0.03125	0.060606
0.14	0.12791	0.13636	0.018868	0.11765	0.14634	0.084112	0.22222	0.096774	0.13636	0.035714	0.16667	0.026316	0.034483	0	0	0.029412	0	0	0	0	0.12195	0.02381	0	0.032258	0.16129	0.06	0.048387	0	0	0.25	0.027027	0	0.021277	0	0.061224	0.16667	0.032258	0.032258	0.22581	0	0.24242	0.061224	0.022727	0	0.033333	0.22222	0.022727	0.035714	0.033333
0.021739	0.013158	0.019417	0.023256	0.013514	0.027778	0.021277	0.029412	0.076923	0.071429	0.125	0.071429	0.055556	0.25	0.083333	0.071429	0.15385	0.0625	0.090909	0.090909	0.083333	0.04	0.095238	0.25	0.090909	0.066667	0.064516	0.046512	0.0625	0.1	0.071429	0.125	0.045455	0.076923	0.14286	0.066667	0.15385	0.090909	0.090909	0.058824	0.11111	0.10526	0.066667	0.086957	0.071429	0.22222	0.029412	0.086957	0.125	0.1
0.15686	0.16092	0.12174	0.066667	0.16471	0.16667	0.13207	0.20408	0.085714	0.14894	0.064516	0.18182	0.10256	0.17241	0.088235	0.054054	0.026316	0.078947	0.028571	0.058824	0.088235	0.086957	0.093023	0.030303	0.090909	0.17647	0.1875	0.095238	0.051282	0.060606	0.14894	0.076923	0.093023	0.2093	0.032258	0.19149	0.11429	0.058824	0.090909	0.16667	0.030303	0.21622	0.14286	0.088889	0.11429	0.029412	0.18	0.088889	0.03125	0.060606
0.1134	0.096386	0.091743	0.040816	0.098765	0.12821	0.11111	0.25641	0.16667	0.375	0	0.11539	0.17857	0.090909	0.038462	0.035714	0.11539	0.033333	0.04	0.04	0.038462	0.42857	0.027778	0.090909	0.04	0.15385	0.11905	0.072727	0.033333	0.041667	0.25714	0.066667	0.027778	0.02439	0.047619	0.12195	0.31818	0.04	0.04	0.23077	0.043478	0.25	0.12195	0.026316	0.035714	0.041667	0.19512	0.026316	0	0
0.15464	0.15854	0.12844	0.049505	0.17722	0.19481	0.096154	0.23256	0.10345	0.17073	0.038462	0.17857	0.088235	0.076923	0.033333	0.03125	0.03125	0.029412	0.034483	0.034483	0.033333	0.1579	0.051282	0.037037	0.071429	0.17241	0.1087	0.067797	0.029412	0.035714	0.23077	0.058824	0.025	0.045455	0.04	0.11111	0.17857	0.071429	0.071429	0.28571	0.037037	0.25806	0.11111	0.04878	0.03125	0.035714	0.20455	0.04878	0.038462	0.035714
0.1	0.094118	0.09009	0.029703	0.096386	0.11111	0.066667	0.275	0.2	0.21053	0.25	0.24	0.16667	0.083333	0.16	0.14815	0.033333	0.064516	0.16667	0.16667	0.26087	0.13514	0.18182	0.18182	0.16667	0.28	0.065217	0.033898	0.13793	0.17391	0.15	0.096774	0.21875	0.12821	0.2	0.066667	0.19231	0.27273	0.16667	0.30769	0.18182	0.19355	0.043478	0.17143	0.24	0.17391	0.275	0.17143	0.19048	0.17391
0.15306	0.14286	0.12727	0.07	0.16049	0.19231	0.10577	0.28571	0.1	0.19512	0.037037	0.17241	0.11765	0.11539	0.032258	0.030303	0.030303	0.028571	0.033333	0.033333	0.032258	0.18421	0.05	0.035714	0.068966	0.16667	0.10638	0.066667	0.028571	0.034483	0.28947	0.057143	0.02439	0.068182	0.038462	0.1087	0.21429	0.068966	0.10714	0.27586	0.035714	0.29032	0.1087	0.047619	0.030303	0.034483	0.25581	0.047619	0.037037	0.071429
0.17476	0.18182	0.1579	0.10577	0.2	0.24691	0.14953	0.24	0.10811	0.26667	0.058824	0.2	0.17949	0.088235	0.11111	0.10526	0.13514	0.22222	0.054054	0.083333	0.11111	0.20455	0.28205	0.057143	0.11429	0.19444	0.25	0.16129	0.073171	0.055556	0.21277	0.21622	0.19048	0.14583	0.029412	0.22917	0.13514	0.054054	0.083333	0.18421	0.057143	0.17073	0.20408	0.3	0.16667	0.085714	0.21569	0.26829	0.028571	0.055556
0.13725	0.15116	0.12389	0.067961	0.14118	0.15663	0.12381	0.26667	0.2	0.2381	0.14815	0.27586	0.17143	0.14286	0.16667	0.19355	0.057143	0.054054	0.13333	0.17241	0.16667	0.14286	0.18421	0.14286	0.21429	0.26667	0.17021	0.13559	0.11429	0.13793	0.15556	0.052632	0.125	0.13636	0.11111	0.17391	0.15625	0.17241	0.21429	0.29032	0.14286	0.26471	0.14894	0.175	0.15625	0.13793	0.23913	0.175	0.14815	0.17857
0.11881	0.14286	0.087719	0.059406	0.14634	0.14815	0.095238	0.14894	0.1	0.16667	0.037037	0.21429	0.11765	0.074074	0	0	0.030303	0	0	0	0	0.15385	0.02439	0	0.033333	0.16667	0.15556	0.10345	0	0	0.11364	0.027778	0	0.175	0	0.15909	0.096774	0.033333	0.068966	0.15625	0	0.14286	0.15909	0.023256	0	0.034483	0.10204	0.023256	0.037037	0.071429
0.15	0.15294	0.125	0.068627	0.14286	0.17284	0.13592	0.19149	0.12903	0.275	0.034483	0.16129	0.081081	0.068966	0.030303	0.028571	0.090909	0	0.03125	0.03125	0.030303	0.27027	0.047619	0.033333	0.064516	0.19355	0.2	0.11864	0.027027	0	0.21429	0.083333	0.023256	0.042553	0	0.20455	0.2	0.03125	0.064516	0.21875	0.033333	0.23529	0.20455	0.045455	0.028571	0.066667	0.14286	0.045455	0.034483	0.066667
0.09375	0.1	0.084112	0.010204	0.10256	0.11842	0.07	0.17949	0.19048	0.17143	0	0.3	0.034483	0.05	0.090909	0.083333	0.04	0.076923	0.095238	0.095238	0.090909	0.19355	0.030303	0.10526	0.095238	0.28571	0.023256	0	0.076923	0.047619	0.17143	0.035714	0.0625	0.054054	0.055556	0.02381	0.18182	0.095238	0.095238	0.45	0.10526	0.23077	0	0.028571	0.083333	0.047619	0.21053	0.028571	0.052632	0.047619
0.13084	0.10638	0.090909	0.13861	0.1087	0.10989	0.14953	0.050847	0.025	0.11765	0.028571	0.02439	0.069767	0.12121	0.025641	0.02439	0.13514	0	0.026316	0.026316	0.025641	0.081633	0.11111	0.057143	0.054054	0.04878	0.71429	0.33333	0.047619	0	0.11765	0.15385	0.041667	0.078431	0	0.63889	0.076923	0.026316	0.083333	0.022727	0.027778	0.066667	0.73529	0.10638	0.02439	0.085714	0.016393	0.10638	0.058824	0.085714
0.07	0.071429	0.063063	0.041237	0.073171	0.074074	0.068627	0.14286	0.125	0.16216	0.047619	0.076923	0.10345	0.21053	0.13043	0.076923	0.037037	0.11111	0.041667	0.086957	0.083333	0.14706	0.125	0.045455	0.13636	0.11539	0.095238	0.035714	0.071429	0.090909	0.16216	0.068966	0.090909	0.10811	0.05	0.097561	0.21739	0.086957	0.13636	0.10714	0.045455	0.30769	0.046512	0.11765	0.076923	0.043478	0.14286	0.11765	0.047619	0.090909
0.24	0.22989	0.19469	0.082569	0.22093	0.22353	0.13514	0.32653	0.18919	0.2	0.14706	0.21622	0.13953	0.11111	0.13158	0.125	0.046512	0.093023	0.10526	0.13514	0.16216	0.098039	0.15217	0.11111	0.13514	0.21053	0.18868	0.086957	0.14634	0.10811	0.22449	0.14286	0.23256	0.18367	0.085714	0.19231	0.125	0.10526	0.2	0.2973	0.11111	0.18605	0.16981	0.14583	0.18421	0.13889	0.3	0.14583	0.11429	0.17143
0.17	0.21951	0.13274	0.04717	0.225	0.19753	0.10185	0.23404	0.15625	0.17778	0.032258	0.22581	0.10526	0.1	0.125	0.085714	0.027027	0.11111	0.060606	0.09375	0.090909	0.13953	0.095238	0.064516	0.12903	0.21875	0.14286	0.0625	0.081081	0.0625	0.15217	0.051282	0.095238	0.15909	0.033333	0.14583	0.15152	0.09375	0.09375	0.28125	0.064516	0.25714	0.1	0.090909	0.085714	0.0625	0.23404	0.090909	0.066667	0.0625
0.092784	0.15584	0.093458	0.010101	0.12987	0.13158	0.058824	0.23684	0.2381	0.13514	0	0.42105	0.068966	0.1	0.13636	0.28571	0.038462	0.20833	0.090909	0.14286	0.13636	0.15152	0.060606	0.1	0.14286	0.33333	0.046512	0.036364	0.074074	0.095238	0.10526	0.071429	0.12903	0.081081	0.052632	0.047619	0.125	0.2	0.090909	0.30435	0.1	0.22222	0	0.057143	0.17391	0.045455	0.23684	0.057143	0.05	0.045455
0.0625	0.075949	0.036697	0.032258	0.092105	0.078947	0.050505	0.075	0.047619	0.085714	0	0.045455	0.125	0	0.05	0.045455	0.045455	0.041667	0.052632	0.052632	0.05	0.096774	0	0.058824	0.052632	0.043478	0.17143	0.12766	0.041667	0	0	0	0.033333	0.028571	0.066667	0.17647	0	0.052632	0.052632	0.04	0.058824	0.035714	0.17647	0	0.045455	0.055556	0.02381	0	0.0625	0.055556
0.061856	0.061728	0.055556	0.031915	0.063291	0.064103	0.060606	0.12821	0.15	0.14706	0.058824	0.090909	0.076923	0.26667	0.1	0.090909	0.090909	0.083333	0.05	0.10526	0.1	0.16667	0.10345	0.11765	0.16667	0.13636	0.076923	0.038462	0.04	0.11111	0.18182	0.125	0.066667	0.088235	0.0625	0.078947	0.33333	0.10526	0.10526	0.125	0.055556	0.36364	0.051282	0.096774	0.090909	0.11111	0.1579	0.096774	0.058824	0.052632
0.12621	0.13793	0.10435	0.13402	0.14118	0.14286	0.11321	0.16326	0.125	0.26829	0.14815	0.12121	0.36667	0.10345	0.25	0.19355	0.12121	0.25806	0.13333	0.21429	0.16667	0.11628	0.45161	0.14286	0.21429	0.15152	0.25	0.17544	0.18182	0.17857	0.15556	0.14286	0.21622	0.25	0.15385	0.25581	0.088235	0.17241	0.17241	0.11111	0.14286	0.10256	0.22727	0.46875	0.19355	0.17857	0.14	0.42424	0.14815	0.13793
0.16326	0.14118	0.14679	0.058824	0.14458	0.175	0.12621	0.17021	0.13333	0.19048	0.035714	0.16667	0.11429	0.15385	0.1	0.060606	0.029412	0.088235	0.032258	0.066667	0.064516	0.12195	0.10256	0.034483	0.10345	0.2	0.15217	0.065574	0.057143	0.068966	0.21951	0.055556	0.075	0.090909	0.037037	0.15556	0.2069	0.10345	0.10345	0.31034	0.034483	0.28125	0.10638	0.097561	0.060606	0.033333	0.17021	0.097561	0.035714	0.068966
0.096154	0.11494	0.059322	0.1134	0.10465	0.14634	0.14852	0.1	0	0.16279	0.035714	0	0.14706	0.15385	0	0.029412	0.12903	0.057143	0	0	0	0.15	0.02381	0.034483	0.032258	0.028571	0.2619	0.16071	0	0	0.13636	0.15152	0.04878	0.043478	0	0.2093	0.09375	0.032258	0.066667	0	0	0.078947	0.18182	0.022727	0.029412	0.068966	0.057692	0.022727	0.035714	0.068966
0.15306	0.18518	0.10714	0.04902	0.175	0.17722	0.10577	0.2	0.1	0.11364	0.037037	0.17241	0.085714	0.035714	0	0	0.0625	0	0	0	0	0.097561	0.02439	0	0.033333	0.12903	0.15556	0.10345	0	0	0.19512	0.027778	0	0.021739	0	0.15909	0.13333	0.033333	0.033333	0.23333	0	0.25	0.15909	0.023256	0	0.034483	0.17391	0.023256	0.037037	0.034483
0.16822	0.14894	0.11475	0.11215	0.13978	0.17977	0.17593	0.11864	0.046512	0.19608	0.025641	0.069767	0.086957	0.13889	0.023256	0.022222	0.095238	0.021277	0.02381	0.02381	0.023256	0.1875	0.038462	0.025	0.04878	0.11905	0.30612	0.20635	0.021277	0.02439	0.17308	0.088889	0.018868	0.053571	0.026316	0.3125	0.15	0.04878	0.075	0.11364	0.025	0.15556	0.28571	0.037037	0.022222	0.05	0.081967	0.037037	0.025641	0.05
0.13131	0.13095	0.078947	0.049505	0.12048	0.12195	0.1068	0.23256	0.10345	0.090909	0.038462	0.17857	0.12121	0.037037	0	0.03125	0.064516	0.029412	0	0	0	0.1	0.025	0	0.034483	0.21429	0.0625	0.067797	0	0	0.14286	0.058824	0.025	0.022222	0	0.06383	0.13793	0.071429	0.034483	0.125	0	0.11429	0.06383	0.02381	0.03125	0.035714	0.17778	0.02381	0.038462	0.035714
0.16667	0.17204	0.14167	0.081081	0.18889	0.19101	0.14286	0.42553	0.21053	0.26531	0.10811	0.27027	0.2439	0.02439	0.15385	0.14634	0.068182	0.13953	0.22222	0.1579	0.18421	0.16	0.14583	0.13514	0.1579	0.23077	0.10169	0.054795	0.225	0.19444	0.19231	0.086957	0.30952	0.13207	0.11111	0.10345	0.11905	0.12821	0.12821	0.28205	0.13514	0.17778	0.066667	0.14	0.20513	0.10256	0.42553	0.14	0.10811	0.10256
0.14286	0.13095	0.12844	0.039216	0.14815	0.19481	0.096154	0.20455	0.10345	0.17073	0.038462	0.17857	0.057143	0.16667	0.068966	0.064516	0.064516	0.060606	0.034483	0.071429	0.068966	0.12821	0.10811	0.037037	0.11111	0.17241	0.1087	0.086207	0.029412	0.074074	0.23077	0.058824	0.051282	0.069767	0.04	0.11111	0.17857	0.11111	0.11111	0.28571	0.037037	0.25806	0.086957	0.10256	0.064516	0.035714	0.23256	0.10256	0.038462	0.074074
0.15464	0.20253	0.13889	0.049505	0.22368	0.22667	0.085714	0.20455	0.14286	0.2	0.038462	0.26923	0.088235	0.12	0.14815	0.1	0.064516	0.12903	0.071429	0.11111	0.068966	0.12821	0.13889	0.076923	0.11111	0.25926	0.085106	0.016129	0.09375	0.074074	0.17073	0.058824	0.13889	0.12195	0.04	0.086957	0.17857	0.071429	0.11111	0.28571	0.076923	0.25806	0.041667	0.13158	0.1	0.074074	0.23256	0.13158	0.08	0.074074
0.09901	0.11905	0.089286	0.019417	0.12195	0.096386	0.086538	0.15556	0.14815	0.20513	0	0.14286	0.125	0.08	0.15385	0.18518	0.032258	0.17241	0.074074	0.16	0.15385	0.13158	0.081081	0.08	0.16	0.17857	0.041667	0.033333	0.13333	0.076923	0.11905	0.029412	0.11111	0.097561	0.041667	0.042553	0.14286	0.11539	0.074074	0.16667	0.08	0.22581	0	0.076923	0.14286	0.037037	0.18182	0.076923	0.04	0.037037
0.090909	0.083333	0.072072	0.051546	0.072289	0.1	0.13402	0.19512	0.16667	0.46667	0	0.11539	0.17857	0.090909	0.08	0.074074	0.20833	0.068966	0.083333	0.083333	0.08	0.53846	0.027778	0.14286	0.083333	0.15385	0.11905	0.072727	0.068966	0.041667	0.25714	0.14286	0.057143	0.05	0.047619	0.12195	0.31818	0.083333	0.083333	0.14286	0.090909	0.25	0.069767	0.026316	0.074074	0.086957	0.16667	0.026316	0.045455	0.041667
0.14563	0.14773	0.12174	0.15464	0.125	0.18072	0.15385	0.092593	0.027027	0.17391	0.03125	0.026316	0.26471	0.17241	0.12121	0.083333	0.11429	0.28125	0.028571	0.090909	0.057143	0.11111	0.34286	0.030303	0.090909	0.052632	0.29546	0.16949	0.051282	0.060606	0.14894	0.10526	0.093023	0.2381	0.032258	0.30233	0.083333	0.058824	0.090909	0.02439	0.030303	0.125	0.19149	0.36111	0.083333	0.060606	0.072727	0.25641	0.03125	0.060606
0.1811	0.11765	0.19259	0.21008	0.11017	0.13043	0.1875	0.070588	0.029412	0.075	0.015625	0.028986	0.056338	0.1	0.078125	0.075758	0.044118	0.14062	0.030303	0.0625	0.045455	0.037975	0.16176	0.03125	0.0625	0.043478	0.098765	0.12222	0.057971	0.030769	0.088608	0.088235	0.097222	0.13514	0.015873	0.1	0.044118	0.046154	0.0625	0.027778	0.03125	0.084507	0.1	0.15714	0.075758	0.046875	0.070588	0.125	0.031746	0.046875
0.13889	0.17778	0.10744	0.10377	0.16854	0.22619	0.14679	0.14286	0.10256	0.22917	0.055556	0.12821	0.11628	0.083333	0.02439	0.023256	0.1579	0.022222	0.025	0.025	0.076923	0.19565	0.019608	0.054054	0.051282	0.15385	0.19231	0.13846	0.022222	0	0.22917	0.14634	0.04	0.055556	0.027778	0.17308	0.18919	0.078947	0.078947	0.14634	0.026316	0.16279	0.15094	0.018868	0.073171	0.081081	0.12281	0.018868	0.055556	0.081081
0.20909	0.17172	0.19008	0.076271	0.1875	0.25556	0.13445	0.23333	0.081633	0.18965	0.021277	0.14894	0.09434	0.088889	0.083333	0.058824	0.08	0.12	0.040816	0.0625	0.04	0.14035	0.10714	0.042553	0.0625	0.14583	0.125	0.076923	0.056604	0.041667	0.23214	0.096154	0.087719	0.098361	0.021739	0.12698	0.125	0.040816	0.0625	0.16326	0.042553	0.2	0.092308	0.10345	0.058824	0.06383	0.23333	0.084746	0.021277	0.06383
0.18182	0.19048	0.16364	0.057143	0.18072	0.2125	0.12264	0.20833	0.088235	0.15217	0.032258	0.15152	0.10526	0.13793	0.058824	0.055556	0.055556	0.052632	0.029412	0.060606	0.058824	0.13953	0.069767	0.03125	0.09375	0.14706	0.14286	0.079365	0.025641	0.0625	0.2619	0.051282	0.045455	0.0625	0.033333	0.14583	0.15152	0.060606	0.09375	0.24242	0.03125	0.22222	0.12245	0.066667	0.055556	0.030303	0.20833	0.066667	0.032258	0.0625
0.15464	0.20253	0.13889	0.049505	0.20779	0.21053	0.096154	0.2619	0.10345	0.2	0.038462	0.17857	0.15625	0.12	0.10714	0.13793	0.064516	0.12903	0.034483	0.11111	0.068966	0.1579	0.10811	0.037037	0.11111	0.17241	0.15909	0.067797	0.060606	0.074074	0.23077	0.058824	0.078947	0.069767	0.04	0.16279	0.17857	0.071429	0.071429	0.28571	0.037037	0.25806	0.086957	0.10256	0.13793	0.035714	0.2619	0.10256	0.038462	0.035714
0.12245	0.081395	0.1	0.094737	0.070588	0.125	0.12	0.15909	0.11111	0.12195	0.041667	0.10714	0.09375	0.2381	0.035714	0.033333	0.068966	0.03125	0.037037	0.037037	0.035714	0.10526	0.054054	0.04	0.076923	0.14286	0.225	0.15094	0.03125	0.038462	0.21053	0.096774	0.026316	0.073171	0.043478	0.23077	0.24	0.076923	0.12	0.17241	0.04	0.27586	0.23077	0.051282	0.033333	0.08	0.1087	0.051282	0.041667	0.08
0.063158	0.076923	0.056604	0.010638	0.064935	0.08	0.040404	0.2	0.4	0.19355	0.23077	0.57143	0.13043	0.0625	0.17647	0.1579	0.047619	0	0.1875	0.1875	0.17647	0.13793	0.11111	0.30769	0.1875	0.53333	0.025641	0.019608	0.14286	0.2	0.12121	0.041667	0.11111	0.09375	0.25	0.026316	0.22222	0.1875	0.1875	0.47059	0.21429	0.16667	0.026316	0.10345	0.1579	0.28571	0.2	0.10345	0.23077	0.2
0.10417	0.12658	0.093458	0.052632	0.12987	0.14667	0.08	0.23684	0.18182	0.16667	0.10526	0.35	0.068966	0.1579	0.13636	0.08	0.038462	0.074074	0.043478	0.090909	0.13636	0.11765	0.09375	0.047619	0.14286	0.27273	0.097561	0.055556	0.074074	0.045455	0.16667	0.15385	0.16667	0.14286	0.052632	0.1	0.17391	0.090909	0.14286	0.25	0.047619	0.22222	0.1	0.088235	0.17391	0.095238	0.23684	0.088235	0.10526	0.15
0.18627	0.1954	0.17857	0.074766	0.22892	0.24691	0.13889	0.24	0.10811	0.1875	0	0.2	0.095238	0.057143	0.11111	0.10526	0.13514	0.29412	0.054054	0.083333	0.052632	0.15217	0.21951	0.057143	0.054054	0.19444	0.11111	0.028571	0.073171	0.055556	0.21277	0.15385	0.11111	0.14583	0.029412	0.092593	0.2	0.026316	0.054054	0.21622	0.057143	0.23077	0.035088	0.3	0.10526	0.055556	0.24	0.18182	0.028571	0.027027
0.11111	0.12048	0.11009	0.009709	0.10976	0.13924	0.056604	0.275	0.25	0.24324	0.19048	0.34783	0.09375	0.04	0.11539	0.14815	0	0.03125	0.12	0.12	0.11539	0.13514	0.11429	0.13043	0.16667	0.28	0.020833	0.016667	0.1	0.125	0.21053	0.0625	0.11429	0.1	0.14286	0.021277	0.24	0.16667	0.16667	0.41667	0.13043	0.27586	0.021277	0.10811	0.14815	0.17391	0.30769	0.10811	0.19048	0.17391
0.14852	0.16471	0.13393	0.057692	0.18293	0.2	0.092593	0.21277	0.090909	0.2093	0.033333	0.15625	0.10811	0.18518	0.09375	0.057143	0.057143	0.11429	0.030303	0.0625	0.060606	0.14286	0.125	0.032258	0.096774	0.15152	0.12245	0.063492	0.054054	0.064516	0.2381	0.052632	0.097561	0.19048	0.034483	0.125	0.15625	0.0625	0.096774	0.25	0.032258	0.22857	0.08	0.11905	0.057143	0.03125	0.21277	0.11905	0.033333	0.064516
0.23585	0.15152	0.22414	0.086957	0.16667	0.27586	0.13675	0.18033	0.0625	0.17544	0.022222	0.10638	0.098039	0.11905	0.086957	0.061224	0.04	0.10204	0.020833	0.065217	0.041667	0.125	0.13207	0.021739	0.065217	0.10417	0.14754	0.093333	0.038462	0.043478	0.21818	0.037736	0.071429	0.083333	0.022727	0.15	0.10638	0.042553	0.065217	0.17021	0.021739	0.16	0.1129	0.12727	0.061224	0.021277	0.18033	0.087719	0.022222	0.043478
0.14286	0.20253	0.10811	0.049505	0.17722	0.15	0.096154	0.20455	0.10345	0.17073	0	0.22222	0.12121	0.076923	0.068966	0.064516	0.1	0.060606	0.034483	0.071429	0.068966	0.1579	0.051282	0.037037	0.071429	0.21429	0.275	0.086207	0.029412	0.074074	0.11628	0.058824	0.051282	0.045455	0.04	0.28205	0.13793	0.034483	0.034483	0.2	0.037037	0.14706	0.19048	0.04878	0.064516	0.035714	0.15217	0.04878	0	0
0.10417	0.098765	0.083333	0.041667	0.10127	0.10256	0.10204	0.23684	0.13043	0.27273	0	0.17391	0.19231	0.1	0.086957	0.08	0.125	0.074074	0.090909	0.090909	0.086957	0.31034	0.029412	0.1579	0.090909	0.16667	0.125	0.075472	0.074074	0.045455	0.2	0.071429	0.060606	0.052632	0.052632	0.12821	0.22727	0.090909	0.090909	0.2	0.1	0.26923	0.12821	0.027778	0.08	0.095238	0.175	0.027778	0.05	0.045455
0.16964	0.16326	0.17355	0.11607	0.17895	0.19355	0.17699	0.16129	0.0625	0.13559	0.022222	0.10638	0.076923	0.11905	0.086957	0.061224	0.019608	0.17391	0.020833	0.065217	0.041667	0.086207	0.17647	0.021739	0.065217	0.10417	0.11111	0.10811	0.038462	0.043478	0.17544	0.037736	0.071429	0.18182	0.022727	0.1129	0.083333	0.065217	0.065217	0.12245	0.021739	0.16	0.078125	0.19231	0.061224	0.021277	0.16129	0.12727	0.022222	0.043478
0.072165	0.060976	0.064815	0.010309	0.0625	0.090909	0.049505	0.18421	0.33333	0.21212	0.26667	0.47059	0.11539	0.052632	0.15	0.13636	0	0	0.1579	0.1579	0.15	0.090909	0.13793	0.17647	0.22222	0.36842	0.02381	0.018519	0.125	0.16667	0.14286	0.037037	0.1	0.1875	0.2	0.02439	0.19048	0.22222	0.22222	0.4	0.17647	0.19231	0.02439	0.12903	0.13636	0.23529	0.18421	0.12903	0.26667	0.23529
0.14286	0.14458	0.12844	0.029126	0.14815	0.19481	0.065421	0.23256	0.14286	0.17073	0.038462	0.26923	0.027778	0.076923	0.068966	0.064516	0.17857	0.029412	0.071429	0.071429	0.068966	0.1579	0.051282	0.076923	0.071429	0.25926	0.0625	0.032787	0.060606	0.035714	0.23077	0.090909	0.051282	0.045455	0.04	0.06383	0.22222	0.034483	0.071429	0.33333	0.076923	0.25806	0.06383	0.04878	0.064516	0.11539	0.2619	0.04878	0.038462	0.074074
0.17857	0.21053	0.17213	0.11504	0.18947	0.2043	0.17544	0.14062	0.061224	0.17241	0.021739	0.081633	0.16326	0.066667	0.085106	0.06	0.081633	0.22222	0.020408	0.06383	0.040816	0.14286	0.19608	0.021277	0.06383	0.125	0.26786	0.10667	0.037736	0.042553	0.15254	0.076923	0.070175	0.1	0.022222	0.25	0.12766	0.041667	0.041667	0.12	0.021277	0.13462	0.16667	0.21154	0.06	0.042553	0.12308	0.14546	0.021739	0.020833
0.18692	0.22222	0.1405	0.11009	0.22727	0.24419	0.15179	0.25926	0.14634	0.16667	0.13514	0.23077	0.18182	0.075	0.069767	0.090909	0.021277	0.041667	0.097561	0.071429	0.12195	0.11321	0.076923	0.075	0.097561	0.19512	0.13793	0.098592	0.086957	0.073171	0.125	0.085106	0.21739	0.10909	0.078947	0.14035	0.066667	0.097561	0.125	0.18605	0.075	0.10204	0.14035	0.074074	0.14286	0.1	0.23636	0.074074	0.10526	0.12821
0.090909	0.12346	0.081818	0.02	0.12658	0.12821	0.067961	0.19512	0.16667	0.18919	0	0.31818	0.064516	0.043478	0.17391	0.16	0.074074	0.14815	0.083333	0.13043	0.125	0.14286	0.057143	0.090909	0.083333	0.30435	0.044444	0	0.14815	0.041667	0.12821	0.066667	0.088235	0.23529	0.047619	0.045455	0.11539	0.083333	0.13043	0.28	0.090909	0.2069	0.022222	0.054054	0.16	0.086957	0.19512	0.054054	0.045455	0.086957
0.23077	0.21978	0.2193	0.070175	0.21111	0.31707	0.12069	0.27778	0.14286	0.2549	0.10256	0.225	0.17778	0.1	0.14634	0.13953	0.088889	0.0625	0.095238	0.15	0.11905	0.15385	0.14	0.1	0.15	0.21951	0.19643	0.097222	0.13333	0.097561	0.23077	0.10638	0.11765	0.14815	0.076923	0.2	0.11364	0.095238	0.15	0.2381	0.1	0.17021	0.13793	0.13462	0.13953	0.125	0.25455	0.11321	0.10256	0.125
0.074468	0.090909	0.066667	0	0.093333	0.094595	0.061856	0.23529	0.23529	0.12121	0.14286	0.375	0	0	0.052632	0.047619	0	0.043478	0.055556	0.055556	0.17647	0.13793	0	0.0625	0.055556	0.35294	0	0	0.043478	0	0.088235	0.13636	0.11111	0.029412	0.071429	0	0.1579	0.055556	0.055556	0.25	0.0625	0.16667	0	0	0.1579	0.058824	0.23529	0	0.066667	0.058824
0.16326	0.15476	0.11607	0.058824	0.15854	0.175	0.11539	0.19565	0.13333	0.19048	0.035714	0.16667	0.11429	0.15385	0.064516	0.09375	0.060606	0.088235	0.032258	0.066667	0.064516	0.15	0.075	0.034483	0.10345	0.2	0.17778	0.083333	0.027778	0.068966	0.21951	0.085714	0.075	0.066667	0.037037	0.18182	0.16667	0.066667	0.10345	0.26667	0.034483	0.28125	0.13043	0.071429	0.09375	0.033333	0.19565	0.071429	0.035714	0.068966
0.15625	0.13253	0.12963	0.039604	0.12195	0.18182	0.097087	0.2093	0.14815	0.23684	0.04	0.18518	0.090909	0.17391	0.11111	0.066667	0.032258	0.096774	0.035714	0.074074	0.071429	0.16216	0.11111	0.038462	0.11539	0.22222	0.086957	0.033333	0.0625	0.076923	0.27027	0.060606	0.081081	0.097561	0.041667	0.088889	0.23077	0.11539	0.11539	0.34615	0.038462	0.35714	0.042553	0.10526	0.066667	0.037037	0.2381	0.10526	0.04	0.076923
0.1374	0.12821	0.088435	0.24348	0.12069	0.16216	0.2377	0.058824	0.014706	0.11842	0.015873	0.014493	0.10448	0.083333	0.046154	0.029412	0.12903	0.058824	0.015152	0.030769	0.030303	0.08	0.068493	0.015625	0.046875	0.028986	0.22222	0.19048	0.028571	0.03125	0.089744	0.073529	0.054054	0.064103	0.016129	0.19178	0.044776	0.030769	0.046875	0.013889	0.015625	0.070423	0.16	0.066667	0.029412	0.03125	0.034483	0.066667	0.015873	0.03125
0.12727	0.16304	0.08871	0.11321	0.16667	0.18182	0.17757	0.10169	0.047619	0.2	0.026316	0.046512	0.13953	0.14286	0.10256	0.125	0.125	0.14634	0.05	0.10526	0.075	0.14286	0.06	0.052632	0.076923	0.069767	0.28571	0.17188	0.093023	0.025	0.13207	0.14286	0.10417	0.09434	0.055556	0.24	0.071429	0.076923	0.10526	0.043478	0.052632	0.13333	0.21569	0.057692	0.125	0.078947	0.083333	0.057692	0.054054	0.078947
0.14141	0.14286	0.087719	0.080808	0.16049	0.1625	0.1165	0.14894	0.064516	0.19512	0.037037	0.096774	0.15152	0.074074	0	0	0.030303	0	0	0	0	0.18421	0.02439	0	0.033333	0.12903	0.2093	0.12281	0	0	0.16667	0.027778	0	0.044444	0	0.21429	0.17241	0.033333	0.068966	0.15625	0	0.17647	0.21429	0.023256	0	0.034483	0.10204	0.023256	0.037037	0.071429
0.082569	0.086022	0.040323	0.056604	0.076087	0.065217	0.1215	0.053571	0.027027	0.125	0.03125	0.026316	0.13158	0.0625	0.027778	0.026316	0.083333	0.025	0.028571	0.028571	0.027778	0.086957	0.044444	0.030303	0.058824	0.025641	0.29546	0.16949	0.025	0.029412	0.038462	0.05	0.021739	0.10638	0.032258	0.30233	0.054054	0.058824	0.058824	0.02439	0.030303	0.046512	0.30233	0.042553	0.026316	0.029412	0.017241	0.042553	0.03125	0.060606
0.029703	0.035714	0.026786	0.010309	0.036585	0.02439	0.039216	0.022727	0	0	0	0	0.035714	0	0	0	0.13636	0	0	0	0	0	0	0	0	0	0.075	0.037736	0	0	0	0	0	0	0	0.076923	0	0	0	0	0	0	0.076923	0	0	0	0	0	0	0
0.12381	0.14773	0.084034	0.10891	0.13793	0.16667	0.15385	0.092593	0.027027	0.14894	0.064516	0.026316	0.19444	0.17241	0.027778	0.026316	0.18182	0.025	0.028571	0.028571	0.088235	0.11111	0.044444	0.0625	0.058824	0.052632	0.32558	0.21053	0.025	0.029412	0.14894	0.16667	0.068182	0.061224	0.032258	0.30233	0.11429	0.058824	0.090909	0.02439	0.030303	0.097561	0.24444	0.042553	0.054054	0.060606	0.053571	0.042553	0.03125	0.060606
0.14737	0.12195	0.1215	0.061856	0.11111	0.15584	0.09901	0.21951	0.20833	0.25	0.043478	0.25	0.0625	0.19048	0.12	0.11111	0.11111	0.10345	0.08	0.08	0.076923	0.20588	0.085714	0.086957	0.125	0.24	0.11628	0.052632	0.10345	0.04	0.28571	0.17857	0.11765	0.13158	0.045455	0.11905	0.25	0.08	0.17391	0.375	0.086957	0.28571	0.093023	0.081081	0.11111	0.083333	0.21951	0.081081	0.090909	0.13043
0.13542	0.12195	0.1215	0.061856	0.13924	0.15584	0.088235	0.19048	0.11539	0.15385	0.090909	0.15385	0.0625	0.13636	0	0.034483	0.034483	0.032258	0	0	0.076923	0.13889	0.027027	0	0.038462	0.14815	0.17073	0.11111	0	0	0.15385	0.1	0.085714	0.04878	0	0.175	0.2	0.038462	0.08	0.17857	0	0.2	0.175	0.025641	0.11111	0.04	0.16279	0.025641	0.043478	0.083333
0.12871	0.14118	0.13636	0.028571	0.14458	0.175	0.11539	0.25	0.096774	0.19048	0.11539	0.16667	0.026316	0.071429	0.03125	0.029412	0.029412	0.027778	0.032258	0.032258	0.1	0.17949	0.04878	0.034483	0.066667	0.16129	0.039216	0.031746	0.027778	0.033333	0.28205	0.11765	0.075	0.066667	0.037037	0.04	0.2069	0.066667	0.066667	0.22581	0.034483	0.32258	0.04	0.046512	0.09375	0.033333	0.27907	0.046512	0.035714	0.068966
0.13265	0.16049	0.12963	0.009615	0.16456	0.1519	0.07619	0.36842	0.29167	0.20513	0.18182	0.3913	0.125	0.038462	0.15385	0.14286	0.032258	0.0625	0.20833	0.16	0.25	0.16216	0.11111	0.17391	0.16	0.43478	0.020408	0	0.13333	0.16667	0.175	0.09375	0.21212	0.097561	0.19048	0.020833	0.18518	0.20833	0.16	0.4	0.17391	0.26667	0	0.10526	0.23077	0.16667	0.40541	0.10526	0.18182	0.16667
0.081633	0.098765	0.083333	0.020408	0.10127	0.10256	0.08	0.20513	0.18182	0.10526	0	0.17391	0.068966	0	0.041667	0.08	0.038462	0.074074	0.043478	0.043478	0.041667	0.11765	0	0.047619	0.043478	0.21739	0.071429	0.036364	0.035714	0	0.10526	0.034483	0.060606	0.025641	0.052632	0.073171	0.17391	0.043478	0.043478	0.25	0.047619	0.13793	0.073171	0	0.08	0.045455	0.14634	0	0.05	0.045455
0.14035	0.11881	0.175	0.042017	0.12121	0.20879	0.090909	0.26786	0.16279	0.22222	0.097561	0.21429	0.1	0.095238	0.13953	0.1087	0.02	0.06	0.090909	0.11628	0.11364	0.12727	0.13462	0.095238	0.14286	0.2381	0.078125	0.038462	0.10417	0.093023	0.24528	0.038462	0.11321	0.14286	0.073171	0.079365	0.13333	0.090909	0.14286	0.25581	0.095238	0.21277	0.046154	0.12963	0.1087	0.093023	0.31482	0.12963	0.097561	0.11905
0.14141	0.17073	0.11712	0.019048	0.16049	0.14815	0.10577	0.22727	0.1	0.11364	0	0.13333	0.055556	0	0	0	0.0625	0	0	0	0	0.125	0	0	0	0.16667	0.13043	0.084746	0	0	0.19512	0	0	0	0	0.15909	0.13333	0	0	0.19355	0	0.21212	0.15909	0	0	0	0.2	0	0	0
0.10417	0.098765	0.093458	0.030928	0.074074	0.11688	0.069307	0.23684	0.44444	0.3125	0.23529	0.5	0.14815	0.1579	0.25	0.22727	0.125	0.074074	0.26316	0.26316	0.25	0.1875	0.16667	0.29412	0.33333	0.64706	0.125	0.055556	0.20833	0.21053	0.16667	0.15385	0.16667	0.17647	0.25	0.1	0.28571	0.26316	0.33333	0.5	0.29412	0.26923	0.047619	0.15625	0.22727	0.35294	0.23684	0.15625	0.3125	0.27778
0.16495	0.14286	0.11712	0.059406	0.14634	0.19231	0.1165	0.22727	0.13793	0.16667	0.037037	0.17241	0.11765	0.11539	0.032258	0.030303	0.030303	0.028571	0.033333	0.033333	0.032258	0.15385	0.05	0.035714	0.068966	0.16667	0.10638	0.04918	0.028571	0.034483	0.28947	0.057143	0.02439	0.068182	0.038462	0.1087	0.21429	0.068966	0.10714	0.27586	0.035714	0.29032	0.085106	0.047619	0.030303	0.034483	0.22727	0.047619	0.037037	0.071429
0.20667	0.24242	0.16364	0.33588	0.24615	0.24806	0.20395	0.12963	0.030612	0.10377	0.021277	0.040816	0.06	0.031915	0.020408	0.030303	0.040816	0.029703	0.010204	0.020619	0.030928	0.086538	0.009174	0.010417	0.020619	0.05102	0.1215	0.11864	0.019608	0	0.13592	0.05	0.067961	0.036036	0.010638	0.12264	0.0625	0.020619	0.042105	0.060606	0.010417	0.090909	0.13333	0.009009	0.040816	0.031579	0.11927	0.009009	0.021277	0.042553
0	0	0	0	0	0	0.010638	0	0	0.035714	0	0	0	0	0	0	0	0	0	0	0	0	0	0	0	0	0	0	0	0	0	0	0	0	0	0	0	0	0	0	0	0	0	0	0	0	0	0	0	0
0.21649	0.20238	0.18349	0.056604	0.19277	0.225	0.11111	0.25532	0.11765	0.17391	0.03125	0.18182	0.10256	0.0625	0.027778	0.026316	0.054054	0.025	0.028571	0.028571	0.027778	0.16279	0.044444	0.030303	0.058824	0.21212	0.14	0.078125	0.025	0.029412	0.22727	0.05	0.021739	0.04	0.032258	0.14286	0.14706	0.058824	0.058824	0.23529	0.030303	0.21622	0.12	0.042553	0.026316	0.029412	0.22917	0.042553	0.03125	0.029412
0.18627	0.1954	0.18919	0.064815	0.18605	0.23171	0.10811	0.26531	0.10811	0.1875	0	0.16667	0.12195	0.057143	0.081081	0.076923	0.10526	0.047619	0.054054	0.083333	0.081081	0.17778	0.041667	0.057143	0.083333	0.22857	0.090909	0.043478	0.047619	0.055556	0.23913	0.097561	0.06383	0.037736	0.029412	0.092593	0.13514	0.026316	0.054054	0.18421	0.057143	0.17073	0.053571	0.04	0.076923	0.055556	0.29167	0.04	0.028571	0.027027
0.057143	0.068182	0.051724	0.05	0.069767	0.070588	0.056075	0.18182	0.14815	0.14634	0.13043	0.14286	0.2	0.08	0.25	0.18518	0.032258	0.21429	0.31818	0.20833	0.2	0.02381	0.29032	0.17391	0.20833	0.13793	0.041667	0	0.30769	0.33333	0.044444	0.029412	0.33333	0.21622	0.19048	0.042553	0.032258	0.20833	0.16	0.12903	0.17391	0.085714	0	0.27273	0.18518	0.12	0.18182	0.23529	0.13043	0.12
0.14414	0.17021	0.13115	0.070796	0.14894	0.15054	0.14159	0.17241	0.044444	0.21154	0	0.021277	0.083333	0.075	0.069767	0.043478	0.11628	0.16279	0.022727	0.046512	0.045455	0.18	0.12	0.04878	0.046512	0.042553	0.22222	0.068493	0.041667	0.047619	0.26	0.1087	0.076923	0.089286	0.025	0.22642	0.14286	0.046512	0.022727	0.0625	0.02381	0.2	0.16071	0.13725	0.043478	0.023256	0.17241	0.09434	0	0
0.192	0.22222	0.13475	0.22222	0.22642	0.24038	0.25833	0.125	0.061538	0.21429	0.015873	0.076923	0.13846	0.083333	0.0625	0.044776	0.09375	0.074627	0.015152	0.046875	0.030303	0.17391	0.083333	0.015625	0.046875	0.075758	0.20548	0.17647	0.028571	0.03125	0.18056	0.042857	0.054054	0.064103	0.016129	0.19178	0.09375	0.030769	0.046875	0.10606	0.015625	0.15152	0.16	0.081081	0.044776	0.03125	0.13924	0.066667	0.015873	0.03125
0.13	0.14286	0.097345	0.04902	0.11905	0.13415	0.13861	0.14894	0.1	0.16667	0.037037	0.13333	0.11765	0.074074	0	0	0.096774	0	0	0	0	0.15385	0.02439	0.035714	0.033333	0.2069	0.26829	0.14286	0	0	0.16667	0.088235	0	0.021739	0	0.275	0.21429	0.033333	0.033333	0.15625	0	0.17647	0.2439	0.023256	0	0.071429	0.10204	0.023256	0.037037	0.034483
0.11539	0.125	0.10435	0.078431	0.11494	0.14286	0.13462	0.29546	0.2	0.26829	0.14815	0.19355	0.24242	0.066667	0.12903	0.12121	0.057143	0.026316	0.13333	0.13333	0.12903	0.17073	0.125	0.14286	0.17241	0.22581	0.1	0.063492	0.11429	0.13793	0.2093	0.052632	0.097561	0.13636	0.11111	0.10204	0.15625	0.13333	0.17241	0.25	0.14286	0.22857	0.10204	0.11905	0.12121	0.13793	0.21277	0.11905	0.14815	0.17857
0.13131	0.14458	0.11818	0.06	0.13415	0.16456	0.1068	0.17778	0.10345	0.17073	0.038462	0.22222	0.088235	0.16667	0.10714	0.1	0.064516	0.060606	0.034483	0.11111	0.068966	0.12821	0.078947	0.076923	0.11111	0.21429	0.21429	0.086207	0.060606	0.074074	0.17073	0.125	0.078947	0.15	0.04	0.21951	0.17857	0.11111	0.11111	0.2	0.037037	0.21875	0.16279	0.075	0.1	0.11539	0.15217	0.075	0.038462	0.11539
0.13402	0.14815	0.12037	0.050505	0.1375	0.15385	0.10891	0.2439	0.071429	0.21053	0.086957	0.10714	0.16667	0.13043	0.11539	0.10714	0.068966	0.13793	0.037037	0.076923	0.11539	0.16667	0.11429	0.04	0.12	0.14286	0.16667	0.070175	0.064516	0.08	0.15	0.13333	0.14706	0.1	0.043478	0.17073	0.19231	0.076923	0.076923	0.17241	0.04	0.23333	0.14286	0.10811	0.19231	0.038462	0.18605	0.10811	0.041667	0.038462
0.12121	0.11905	0.11927	0.071429	0.10843	0.12346	0.10784	0.15556	0.10714	0.11905	0.04	0.14286	0.058824	0.125	0	0.032258	0.032258	0.030303	0	0	0	0.10256	0.025641	0	0.035714	0.17857	0.19048	0.12727	0	0	0.14634	0.060606	0.025641	0.125	0	0.19512	0.14286	0.035714	0.074074	0.16667	0	0.1875	0.19512	0.02439	0.032258	0.037037	0.13043	0.02439	0.04	0.076923
0.07619	0.043478	0.068966	0.080808	0.032967	0.044944	0.084906	0.08	0.1	0.088889	0.16667	0.096774	0.11765	0.11539	0.10345	0.13333	0.0625	0	0.10714	0.10714	0.10345	0	0.23529	0.11539	0.14815	0.09375	0.2381	0.3913	0.090909	0.11111	0.042553	0.027778	0.076923	0.11905	0.125	0.2439	0.030303	0.19231	0.19231	0.088235	0.11539	0.052632	0.3421	0.22222	0.096774	0.15385	0.058824	0.22222	0.16667	0.2
0.16	0.17857	0.15454	0.067961	0.15476	0.2	0.1028	0.23913	0.16129	0.2381	0.033333	0.23333	0.051282	0.14286	0.09375	0.088235	0.12121	0.11429	0.0625	0.096774	0.060606	0.17073	0.071429	0.066667	0.096774	0.26667	0.14583	0.063492	0.11429	0.03125	0.26829	0.25	0.125	0.11111	0.034483	0.14894	0.27586	0.0625	0.13333	0.25	0.066667	0.26471	0.10204	0.068182	0.088235	0.1	0.26667	0.068182	0.068966	0.1
0.14151	0.1954	0.081967	0.074766	0.18605	0.17442	0.14953	0.16981	0.10811	0.1875	0.028571	0.2	0.21053	0.088235	0.052632	0.05	0.076923	0.047619	0.026316	0.054054	0.052632	0.15217	0.06383	0.027778	0.083333	0.16216	0.30435	0.125	0.023256	0.055556	0.11765	0.046512	0.041667	0.12245	0.029412	0.31111	0.10526	0.054054	0.054054	0.15385	0.027778	0.14286	0.25532	0.061224	0.05	0.027027	0.12727	0.061224	0.028571	0.027027
0.18095	0.16304	0.17391	0.072727	0.16667	0.2381	0.10526	0.25	0.1	0.15385	0.026316	0.15385	0.065217	0.14286	0.075	0.071429	0.022727	0.044444	0.02439	0.076923	0.04878	0.12	0.06	0.025641	0.076923	0.15	0.10526	0.056338	0.044444	0.051282	0.2766	0.066667	0.06	0.074074	0.027027	0.10714	0.125	0.076923	0.076923	0.17073	0.025641	0.18605	0.087719	0.057692	0.071429	0.051282	0.3	0.057692	0.026316	0.078947
0.15152	0.16867	0.10619	0.058824	0.15854	0.16049	0.10476	0.14583	0.096774	0.16279	0.035714	0.2069	0.083333	0.11111	0	0	0.060606	0	0	0	0	0.15	0.02381	0.034483	0.032258	0.2	0.23256	0.14035	0	0	0.13636	0.055556	0	0.11628	0	0.26829	0.12903	0.032258	0.066667	0.15152	0	0.17143	0.2093	0.022727	0	0.068966	0.1	0.022727	0.035714	0.068966
0.10204	0.096386	0.072072	0.051546	0.085366	0.11392	0.13402	0.19512	0.12	0.41935	0	0.16	0.17857	0.090909	0.08	0.074074	0.20833	0.068966	0.083333	0.083333	0.08	0.48148	0.027778	0.14286	0.083333	0.2	0.11905	0.072727	0.068966	0.041667	0.25714	0.14286	0.057143	0.05	0.047619	0.12195	0.26087	0.083333	0.083333	0.18518	0.090909	0.25	0.069767	0.026316	0.074074	0.086957	0.16667	0.026316	0.045455	0.041667
0.096774	0.1039	0.086538	0.021277	0.092105	0.10811	0.061224	0.16216	0.29412	0.1875	0	0.35294	0.08	0.125	0.16667	0.095238	0.15	0.13636	0.11111	0.17647	0.10526	0.21429	0.068966	0.125	0.11111	0.5	0.10811	0.039216	0.086957	0.11765	0.1875	0.13043	0.068966	0.058824	0.14286	0.11111	0.35294	0.11111	0.11111	0.36842	0.125	0.26087	0.025641	0.064516	0.095238	0.11765	0.16216	0.064516	0.0625	0.055556
0.10101	0.082353	0.10092	0.072917	0.084337	0.1125	0.088235	0.13636	0.16	0.125	0.043478	0.25	0.030303	0.19048	0.076923	0.071429	0.034483	0.032258	0.038462	0.08	0.076923	0.10811	0.055556	0.041667	0.125	0.19231	0.14286	0.090909	0.066667	0.04	0.18421	0.1	0.055556	0.19444	0.045455	0.14634	0.15385	0.125	0.125	0.17857	0.041667	0.2	0.14634	0.052632	0.071429	0.083333	0.13636	0.052632	0.090909	0.13043
0.097087	0.11628	0.042017	0.091837	0.11905	0.12048	0.1165	0.058824	0	0.088889	0.037037	0	0.1875	0.074074	0	0	0.0625	0	0	0	0	0.071429	0.02439	0	0.033333	0	0.26829	0.18518	0	0	0.088889	0.027778	0	0.044444	0	0.30769	0.030303	0.033333	0.068966	0	0	0.052632	0.30769	0.023256	0	0.034483	0.018868	0.023256	0.037037	0.071429
0.14141	0.15663	0.11712	0.009434	0.175	0.17722	0.074766	0.28571	0.22222	0.225	0.12	0.36	0.15152	0.074074	0.14286	0.13333	0.030303	0.058824	0.14815	0.14815	0.14286	0.15385	0.13514	0.16	0.14815	0.34615	0.04	0	0.125	0.2	0.19512	0.027778	0.10526	0.093023	0.17391	0.040816	0.17241	0.14815	0.14815	0.37037	0.16	0.25	0	0.12821	0.13333	0.11111	0.31707	0.12821	0.12	0.11111
0.052083	0.063291	0.046729	0.032609	0.064935	0.08	0.061856	0.10526	0.10526	0.12121	0.14286	0.1	0.13043	0.21429	0.25	0.1579	0.047619	0.2	0.11765	0.1875	0.33333	0.064516	0.15385	0.13333	0.26667	0.095238	0.081081	0.019608	0.090909	0.125	0.088235	0.13636	0.2	0.2069	0.15385	0.083333	0.1	0.1875	0.1875	0.086957	0.13333	0.16667	0.026316	0.14286	0.22222	0.125	0.10526	0.14286	0.14286	0.125
0.1	0.056818	0.070796	0.009709	0.05814	0.097561	0.066667	0.15909	0.15385	0.21053	0.041667	0.10714	0	0.04	0	0	0	0	0	0	0	0.2	0.026316	0	0.037037	0.10345	0.020833	0.016667	0	0	0.21053	0.030303	0	0.023256	0	0.021277	0.19231	0.037037	0.037037	0.17241	0	0.27586	0.021277	0.025	0	0.038462	0.18605	0.025	0.041667	0.038462
0.099174	0.14852	0.074627	0.11403	0.15152	0.15306	0.19469	0.057143	0.039216	0.16949	0	0.038462	0.11539	0.042553	0.083333	0.08	0.125	0.098039	0.040816	0.085106	0.061224	0.14035	0.050847	0.065217	0.040816	0.057692	0.16129	0.063291	0.076923	0.020408	0.095238	0.096154	0.068966	0.063492	0.044444	0.12698	0.058824	0.040816	0.040816	0.036364	0.042553	0.071429	0.075758	0.04918	0.08	0.041667	0.042254	0.04918	0.021277	0.020408
0.088496	0.070707	0.072	0.10377	0.072165	0.095745	0.11607	0.04918	0.02381	0.13462	0.027027	0.023256	0.11628	0.11429	0.05	0.047619	0.047619	0.095238	0.025	0.051282	0.02439	0.1	0.10638	0.026316	0.051282	0.022727	0.16981	0.15625	0.045455	0.025641	0.072727	0.044444	0.061224	0.26667	0.027778	0.17308	0.047619	0.051282	0.078947	0.021739	0.026316	0.086957	0.15094	0.10204	0.047619	0.025641	0.032258	0.10204	0.027027	0.052632
0.061856	0.075	0.045872	0.031915	0.090909	0.064103	0.05	0.1579	0.21053	0.11429	0.2	0.2	0.27273	0.055556	0.29412	0.2	0.043478	0.13043	0.3125	0.3125	0.22222	0.060606	0.18518	0.26667	0.23529	0.19048	0.16667	0.058824	0.18182	0.25	0.054054	0.038462	0.18518	0.12121	0.30769	0.17143	0.043478	0.3125	0.23529	0.17391	0.26667	0.071429	0.10811	0.17241	0.2	0.25	0.12821	0.17241	0.28571	0.25
0.18182	0.22826	0.14634	0.11712	0.20652	0.26437	0.16814	0.20339	0.086957	0.26923	0.046512	0.1087	0.14583	0.095238	0.042553	0.040816	0.13333	0.039216	0.043478	0.043478	0.088889	0.21569	0.035088	0.069767	0.066667	0.13043	0.18965	0.125	0.039216	0.021739	0.26923	0.14894	0.072727	0.066667	0.023256	0.17241	0.15909	0.066667	0.090909	0.14894	0.045455	0.16326	0.13333	0.033898	0.0625	0.068182	0.18333	0.033898	0.046512	0.068182
0.14737	0.1358	0.11111	0.03	0.13924	0.15584	0.11	0.28205	0.16	0.18421	0.090909	0.2	0.0625	0.041667	0.037037	0.071429	0.034483	0.066667	0.038462	0.038462	0.12	0.17143	0.027027	0.041667	0.08	0.24	0.090909	0.071429	0.032258	0	0.18421	0.064516	0.085714	0.04878	0.045455	0.11905	0.2	0.08	0.08	0.32	0.041667	0.24138	0.11905	0.025641	0.11111	0.083333	0.25	0.025641	0.090909	0.083333
0.058824	0.083333	0.072072	0.02	0.085366	0.08642	0.089109	0.16667	0.16667	0.1	0	0.16	0.064516	0	0.038462	0.035714	0	0.033333	0.04	0.04	0.038462	0.081081	0	0.043478	0.04	0.2	0.021739	0.017241	0.033333	0	0.1579	0	0.027778	0.02439	0.047619	0.022222	0.16	0.04	0.04	0.18518	0.043478	0.16667	0.022222	0	0.035714	0.041667	0.11364	0	0.045455	0.041667
0.11765	0.14118	0.077586	0.069307	0.14458	0.14634	0.12621	0.19565	0.13333	0.16279	0.20833	0.12903	0.21875	0.071429	0.13793	0.16667	0.029412	0.057143	0.14286	0.14286	0.22222	0.095238	0.10256	0.15385	0.18518	0.125	0.17778	0.14035	0.12121	0.10714	0.06383	0.085714	0.19444	0.14286	0.16667	0.18182	0.029412	0.18518	0.23077	0.11765	0.15385	0.10811	0.18182	0.097561	0.25	0.19231	0.17021	0.097561	0.20833	0.24
0.13684	0.10976	0.12264	0.073684	0.085366	0.14286	0.1	0.16667	0.16667	0.18919	0.045455	0.20833	0.064516	0.26316	0.125	0.11539	0.20833	0.10714	0.083333	0.13043	0.08	0.17647	0.088235	0.090909	0.13043	0.30435	0.175	0.092593	0.10714	0.041667	0.29412	0.28	0.088235	0.13514	0.047619	0.17949	0.31818	0.083333	0.18182	0.28	0.090909	0.34615	0.12195	0.083333	0.11539	0.13636	0.16667	0.083333	0.045455	0.13636
0.15464	0.15854	0.12844	0.070707	0.17722	0.16456	0.1068	0.23256	0.10345	0.2	0.08	0.13793	0.15625	0.21739	0.10714	0.1	0.064516	0.12903	0.034483	0.11111	0.10714	0.1579	0.10811	0.037037	0.11111	0.13333	0.21429	0.10526	0.060606	0.074074	0.17073	0.125	0.13889	0.095238	0.04	0.21951	0.22222	0.071429	0.11111	0.2	0.037037	0.25806	0.16279	0.10256	0.17857	0.035714	0.20455	0.10256	0.038462	0.074074
0.15741	0.13684	0.12397	0.04386	0.12766	0.17977	0.094828	0.34694	0.15385	0.2449	0.081081	0.21053	0.13636	0.051282	0.12821	0.12195	0.069767	0.043478	0.16216	0.13158	0.1	0.16326	0.10204	0.10811	0.10256	0.23684	0.04918	0.013333	0.2	0.16667	0.27083	0.065217	0.17391	0.11321	0.083333	0.05	0.12195	0.075	0.13158	0.25641	0.10811	0.18182	0.016129	0.098039	0.12195	0.13514	0.375	0.098039	0.081081	0.10526
0.11224	0.095238	0.090909	0.05102	0.084337	0.14103	0.09901	0.28205	0.20833	0.28571	0	0.11111	0.096774	0.086957	0.16667	0.15385	0.15385	0.14286	0.08	0.125	0.12	0.28125	0.085714	0.13636	0.08	0.14815	0.090909	0.034483	0.14286	0.04	0.45161	0.13793	0.11765	0.13158	0.045455	0.093023	0.30435	0.08	0.125	0.22222	0.086957	0.33333	0.044444	0.081081	0.15385	0.083333	0.28205	0.081081	0.043478	0.083333
0.043478	0.039474	0.038835	0	0.040541	0.041096	0.031579	0.088235	0.066667	0.032258	0.22222	0.0625	0	0	0.071429	0.13333	0	0.11765	0.076923	0.076923	0.25	0.037037	0	0.090909	0.076923	0.058824	0	0	0.055556	0	0	0.17647	0.13636	0.034483	0.11111	0	0	0.076923	0.076923	0.052632	0.090909	0.045455	0	0	0.30769	0.083333	0.088235	0	0.1	0.083333
0.13	0.12941	0.11712	0.009434	0.13253	0.1625	0.074766	0.17391	0.13793	0.13953	0	0.21429	0	0	0.032258	0.030303	0.030303	0	0.033333	0.033333	0.032258	0.125	0	0.035714	0.033333	0.2069	0.019608	0	0.028571	0	0.16667	0.027778	0.02439	0.021739	0	0.02	0.096774	0	0.033333	0.23333	0.035714	0.14286	0.02	0	0.030303	0.034483	0.25581	0	0.037037	0.034483
0.12871	0.12791	0.14679	0.028571	0.10465	0.16049	0.084112	0.22222	0.17241	0.19048	0	0.2069	0.083333	0.034483	0.1	0.09375	0.060606	0.057143	0.066667	0.10345	0.064516	0.15	0.04878	0.071429	0.066667	0.2	0.06	0	0.088235	0.033333	0.25	0.055556	0.075	0.066667	0.037037	0.061224	0.16667	0.032258	0.066667	0.22581	0.071429	0.28125	0.019608	0.046512	0.09375	0.033333	0.25	0.046512	0.035714	0.033333
0.060606	0.035294	0.045045	0.042105	0.04878	0.075949	0.04902	0.069767	0.041667	0.10811	0.052632	0.04	0.15385	0.23529	0.2	0.13043	0.04	0.16667	0.045455	0.15	0.090909	0.027778	0.17241	0.05	0.15	0.038462	0.12821	0.037037	0.076923	0.1	0.10811	0.074074	0.096774	0.11429	0.055556	0.13158	0.083333	0.095238	0.15	0.035714	0.05	0.18518	0.04878	0.16129	0.13043	0.047619	0.069767	0.125	0.052632	0.1
0.12245	0.14815	0.1	0.019608	0.16667	0.18421	0.066667	0.275	0.30435	0.21053	0.25	0.47619	0.09375	0.04	0.16	0.14815	0.033333	0	0.16667	0.16667	0.26087	0.10526	0.11429	0.18182	0.16667	0.3913	0.042553	0.016667	0.13793	0.125	0.15	0.096774	0.18182	0.1	0.14286	0.043478	0.14815	0.16667	0.16667	0.47826	0.18182	0.19355	0.043478	0.10811	0.24	0.17391	0.30769	0.10811	0.25	0.17391
0.084211	0.088608	0.085714	0.054348	0.076923	0.12162	0.071429	0.12821	0.15	0.14706	0.058824	0.26316	0.037037	0.35714	0.047619	0.043478	0.090909	0.04	0.05	0.05	0.047619	0.12903	0.066667	0.055556	0.10526	0.31579	0.10526	0.08	0.04	0.052632	0.21875	0.125	0.032258	0.088235	0.0625	0.10811	0.26316	0.10526	0.16667	0.22727	0.055556	0.30435	0.10811	0.0625	0.043478	0.11111	0.12821	0.0625	0.058824	0.11111
0.125	0.12346	0.13333	0.02	0.14103	0.17333	0.089109	0.19512	0.16667	0.1579	0.095238	0.20833	0	0.090909	0	0	0	0	0	0	0.08	0.14286	0.027778	0	0.04	0.15385	0.068182	0.035088	0	0	0.22222	0.066667	0.057143	0.05	0	0.069767	0.20833	0.04	0.083333	0.23077	0	0.2963	0.045455	0.026316	0.074074	0.041667	0.25641	0.026316	0.045455	0.086957
0.15842	0.16279	0.17431	0.037383	0.16667	0.2125	0.072072	0.23404	0.12121	0.17778	0.032258	0.1875	0.076923	0.1	0.125	0.11765	0.027027	0.11111	0.029412	0.09375	0.058824	0.13953	0.095238	0.03125	0.09375	0.18182	0.076923	0.014925	0.052632	0.0625	0.20455	0.078947	0.095238	0.0625	0.033333	0.078431	0.15152	0.060606	0.060606	0.24242	0.03125	0.25714	0.037736	0.090909	0.11765	0.0625	0.26087	0.090909	0.066667	0.0625
0.11818	0.13978	0.089431	0.11429	0.13043	0.13187	0.14679	0.10345	0.02381	0.11321	0.055556	0.023256	0.17073	0.14706	0.05	0.047619	0.1	0.045455	0.025	0.051282	0.076923	0.078431	0.061224	0.026316	0.051282	0.046512	0.26531	0.19355	0.045455	0.025641	0.11321	0.093023	0.083333	0.14	0.027778	0.27083	0.073171	0.051282	0.078947	0.021739	0.026316	0.11111	0.2449	0.058824	0.073171	0.052632	0.066667	0.058824	0.027027	0.052632
0.14706	0.17647	0.14286	0.018349	0.15294	0.16867	0.091743	0.45	0.19355	0.23256	0.14286	0.26667	0.13514	0.064516	0.16129	0.1875	0.055556	0.081081	0.25	0.16667	0.2	0.13953	0.12195	0.13793	0.16667	0.3	0.056604	0.014925	0.21212	0.25926	0.17778	0.13889	0.27778	0.1087	0.14815	0.057692	0.15152	0.12903	0.12903	0.32258	0.13793	0.22222	0.018519	0.11628	0.26667	0.13333	0.48718	0.11628	0.10345	0.096774
0.10204	0.10976	0.091743	0.009901	0.1125	0.11392	0.078431	0.225	0.16667	0.18919	0.045455	0.26087	0	0.043478	0.038462	0.074074	0	0.068966	0.04	0.04	0.038462	0.17647	0.027778	0.043478	0.083333	0.25	0.021739	0.017241	0.033333	0	0.18919	0.066667	0.057143	0.05	0.047619	0.022222	0.16	0.083333	0.083333	0.28	0.043478	0.2963	0.022222	0.026316	0.074074	0.086957	0.25641	0.026316	0.095238	0.086957
0.20388	0.24419	0.20536	0.035088	0.23529	0.22353	0.14546	0.3	0.1	0.15385	0.054054	0.15385	0.088889	0.081081	0.04878	0.071429	0.046512	0.093023	0.02439	0.05	0.075	0.12	0.06	0.025641	0.076923	0.17949	0.125	0.071429	0.021739	0.051282	0.17647	0.090909	0.15217	0.054545	0.027027	0.12727	0.125	0.05	0.05	0.17073	0.025641	0.21429	0.087719	0.057692	0.125	0.025	0.27451	0.057692	0.026316	0.025
0.16981	0.16304	0.14407	0.1028	0.15385	0.1954	0.17757	0.16071	0.073171	0.2	0.054054	0.097561	0.11364	0.11111	0.02381	0.022727	0.15385	0.021739	0.02439	0.02439	0.075	0.16667	0.019231	0.052632	0.05	0.15	0.26	0.19048	0.021739	0	0.22449	0.14286	0.039216	0.054545	0.027027	0.24	0.15385	0.076923	0.076923	0.14286	0.025641	0.15909	0.24	0.018519	0.071429	0.078947	0.12069	0.018519	0.054054	0.078947
0.092784	0.12658	0.10377	0.010101	0.10127	0.11688	0.08	0.20513	0.18182	0.13514	0.10526	0.28571	0.033333	0.047619	0.086957	0.22727	0.038462	0.11539	0.090909	0.090909	0.19048	0.11765	0.029412	0.1	0.090909	0.21739	0.022727	0.017857	0.074074	0.045455	0.13514	0.11111	0.16667	0.052632	0.052632	0.023256	0.17391	0.2	0.090909	0.30435	0.1	0.17857	0	0.027778	0.17391	0.045455	0.20513	0.027778	0.05	0.045455
0.073684	0.036585	0.056075	0.066667	0.0375	0.064935	0.061224	0.075	0.1	0.11765	0.0625	0.095238	0.038462	0.38461	0.16667	0.15	0.095238	0.086957	0.11111	0.17647	0.16667	0.0625	0.068966	0.125	0.17647	0.090909	0.17143	0.081633	0.13636	0.055556	0.11765	0.13043	0.10714	0.24138	0.066667	0.17647	0.095238	0.17647	0.25	0.083333	0.125	0.16	0.14286	0.064516	0.15	0.1875	0.075	0.064516	0.13333	0.1875
0.061224	0.060976	0.036036	0.042553	0.049383	0.063291	0.06	0.046512	0	0.14286	0	0	0.16	0.052632	0	0	0.086957	0	0	0	0	0.16129	0	0.052632	0	0.04	0.13158	0.1	0	0	0.025641	0.037037	0	0	0	0.13514	0.041667	0	0	0	0	0.033333	0.13514	0	0	0.05	0	0	0	0
0.067308	0.093023	0.070175	0.029412	0.095238	0.096386	0.07619	0.18182	0.14815	0.11905	0	0.14286	0.090909	0	0.071429	0.066667	0.066667	0.030303	0.035714	0.074074	0.071429	0.10256	0	0.038462	0.035714	0.17857	0.041667	0.016393	0.0625	0	0.175	0.029412	0.052632	0.046512	0.041667	0.042553	0.14286	0.035714	0.074074	0.16667	0.038462	0.15152	0.042553	0	0.066667	0.076923	0.13043	0	0.04	0.076923
0.19231	0.20225	0.16379	0.18	0.19318	0.22353	0.16667	0.16071	0.1	0.15385	0.026316	0.15385	0.11364	0.14286	0.10256	0.125	0.097561	0.23684	0.05	0.10526	0.075	0.076923	0.23256	0.052632	0.10526	0.15	0.21154	0.15385	0.093023	0.051282	0.25	0.090909	0.12766	0.16	0.027027	0.21569	0.125	0.076923	0.10526	0.2	0.052632	0.18605	0.19231	0.25	0.097561	0.051282	0.16071	0.19565	0.054054	0.078947
0.10476	0.076087	0.08547	0.067961	0.077778	0.11628	0.092593	0.14	0.090909	0.13043	0.033333	0.12121	0.078947	0.14286	0.029412	0.027778	0.12121	0.026316	0.030303	0.030303	0.029412	0.11628	0.046512	0.032258	0.0625	0.11765	0.12245	0.11667	0.026316	0.03125	0.15556	0.052632	0.022727	0.21951	0.034483	0.125	0.15625	0.0625	0.096774	0.17647	0.032258	0.19444	0.125	0.044444	0.027778	0.03125	0.096154	0.044444	0.033333	0.064516
0.1068	0.077778	0.086957	0.08	0.067416	0.13253	0.10476	0.22222	0.17241	0.25	0.16	0.16667	0.21875	0.2	0.17857	0.16667	0.16667	0.088235	0.14286	0.18518	0.13793	0.12195	0.22857	0.15385	0.18518	0.2	0.17778	0.12069	0.15625	0.19231	0.19048	0.085714	0.13158	0.17073	0.16667	0.18182	0.16667	0.23077	0.23077	0.22581	0.15385	0.24242	0.13043	0.21622	0.16667	0.19231	0.22222	0.21622	0.16	0.19231
0.13	0.11628	0.11712	0.038835	0.10588	0.14815	0.095238	0.35	0.26923	0.25641	0.16667	0.30769	0.11765	0.074074	0.14286	0.13333	0.030303	0.028571	0.14815	0.14815	0.14286	0.15385	0.10526	0.16	0.19231	0.34615	0.04	0.032258	0.16129	0.11111	0.28947	0.027778	0.13514	0.14634	0.17391	0.040816	0.17241	0.19231	0.29167	0.37037	0.16	0.29032	0.0625	0.1	0.13333	0.25	0.35	0.1	0.21739	0.30435
0.20952	0.20879	0.2	0.061404	0.2	0.22989	0.15179	0.25926	0.093023	0.18868	0.076923	0.11628	0.083333	0.04878	0.045455	0.043478	0.043478	0.041667	0.022727	0.046512	0.069767	0.15686	0.056604	0.02381	0.046512	0.13953	0.13793	0.068493	0.041667	0.023256	0.21154	0.085106	0.076923	0.051724	0.025	0.14035	0.14286	0.046512	0.046512	0.15909	0.02381	0.2	0.14035	0.054545	0.090909	0.023256	0.25926	0.054545	0.02439	0.023256
0.020619	0.012346	0.028037	0.021978	0.012658	0.025974	0.01	0.025641	0.055556	0.060606	0.076923	0.052632	0	0.071429	0.058824	0.052632	0.052632	0	0.0625	0.0625	0.058824	0	0.037037	0.071429	0.13333	0.05	0.055556	0.020408	0.047619	0	0.060606	0.095238	0.037037	0.064516	0	0.057143	0.052632	0.0625	0.13333	0.045455	0.071429	0.04	0.057143	0.034483	0.052632	0.14286	0.025641	0.034483	0.076923	0.14286
0.20588	0.23256	0.15517	0.063636	0.22353	0.24096	0.12613	0.2549	0.10256	0.18	0.027027	0.1579	0.14286	0.083333	0.076923	0.073171	0.047619	0.095238	0.025	0.078947	0.05	0.12245	0.083333	0.026316	0.078947	0.18421	0.14815	0.072464	0.045455	0.052632	0.22917	0.044444	0.061224	0.075472	0.027778	0.15094	0.12821	0.051282	0.051282	0.20513	0.026316	0.21951	0.10909	0.10204	0.073171	0.025641	0.28	0.08	0.027027	0.025641
0.17308	0.1413	0.15652	0.074074	0.11957	0.21429	0.12727	0.23529	0.076923	0.23404	0.027778	0.10256	0.093023	0.15152	0.051282	0.04878	0.16216	0.046512	0.025641	0.052632	0.025	0.2	0.0625	0.027027	0.052632	0.1579	0.15094	0.10606	0.046512	0.026316	0.34884	0.095238	0.040816	0.076923	0.028571	0.15385	0.19444	0.081081	0.081081	0.17949	0.027027	0.25641	0.13207	0.06	0.04878	0.054054	0.23529	0.06	0.027778	0.054054
0.05102	0.061728	0.036364	0.010417	0.063291	0.0375	0.05	0.047619	0.045455	0.026316	0	0.043478	0.037037	0	0.047619	0.043478	0	0.04	0.05	0.05	0.047619	0.029412	0	0.055556	0.05	0.041667	0.10526	0.058824	0.04	0	0	0	0.032258	0.088235	0.0625	0.10811	0	0.05	0.05	0.038462	0.055556	0.034483	0.10811	0	0.043478	0.052632	0.023256	0	0.058824	0.052632
0.1	0.12048	0.09009	0.04	0.10976	0.11111	0.076923	0.275	0.25	0.27778	0.19048	0.34783	0.16667	0.13043	0.26087	0.19231	0.033333	0.13793	0.16667	0.21739	0.20833	0.10526	0.21875	0.18182	0.27273	0.3913	0.088889	0.033898	0.17857	0.17391	0.17949	0.0625	0.18182	0.22222	0.14286	0.090909	0.14815	0.16667	0.27273	0.30769	0.18182	0.23333	0.043478	0.24242	0.19231	0.17391	0.275	0.20588	0.19048	0.22727
0.063158	0.05	0.046729	0	0.051282	0.065789	0.05102	0.16667	0.23529	0.23333	0	0.1579	0	0	0	0	0	0	0	0	0	0.22222	0	0	0	0.15	0	0	0	0	0.19355	0	0	0	0	0	0.29412	0	0	0.25	0	0.21739	0	0	0	0	0.2	0	0	0
0.091837	0.097561	0.082569	0.063158	0.1	0.10127	0.10101	0.11628	0.08	0.19444	0.1	0.076923	0.18518	0.15	0.18182	0.12	0.076923	0.15385	0.086957	0.13636	0.2381	0.11429	0.24138	0.095238	0.19048	0.074074	0.12195	0.09434	0.11111	0.090909	0.075	0.10714	0.24138	0.13889	0.05	0.125	0.076923	0.13636	0.13636	0.068966	0.095238	0.17241	0.125	0.22581	0.21739	0.090909	0.11628	0.22581	0.1	0.090909
0.1134	0.1375	0.11215	0.040816	0.14103	0.14286	0.089109	0.28947	0.16667	0.22222	0.095238	0.26087	0.1	0.2	0.17391	0.16	0.035714	0.24	0.083333	0.13043	0.17391	0.14286	0.15625	0.090909	0.18182	0.30435	0.093023	0.035088	0.10714	0.086957	0.18919	0.14286	0.23333	0.16667	0.047619	0.095238	0.16	0.13043	0.18182	0.23077	0.090909	0.2963	0.045455	0.14706	0.26087	0.086957	0.28947	0.14706	0.095238	0.13636
0.18557	0.18072	0.15596	0.09	0.15663	0.21795	0.125	0.21739	0.12903	0.18605	0.034483	0.24138	0.052632	0.19231	0.096774	0.090909	0.090909	0.055556	0.064516	0.1	0.096774	0.14634	0.073171	0.068966	0.13793	0.23333	0.17391	0.1	0.085714	0.066667	0.2439	0.14706	0.1	0.11364	0.035714	0.17778	0.2	0.064516	0.13793	0.25806	0.068966	0.27273	0.15217	0.069767	0.090909	0.10345	0.24444	0.069767	0.071429	0.10345
0.09375	0.1	0.084112	0.053191	0.10256	0.13333	0.07	0.17949	0.25	0.17143	0.052632	0.44444	0.071429	0.16667	0.14286	0.13043	0.083333	0.076923	0.095238	0.15	0.090909	0.12121	0.096774	0.10526	0.15	0.35	0.12821	0.037037	0.12	0.047619	0.17143	0.11539	0.096774	0.11429	0.055556	0.13158	0.18182	0.15	0.15	0.26087	0.10526	0.28	0.075	0.090909	0.13043	0.1	0.17949	0.090909	0.11111	0.1
0.18367	0.15116	0.15454	0.047619	0.15476	0.17073	0.092593	0.21277	0.125	0.13043	0.068966	0.19355	0	0.10345	0.029412	0.027778	0.027778	0	0.030303	0.030303	0.09375	0.090909	0.022727	0.032258	0.0625	0.22581	0.1	0.063492	0.026316	0	0.18182	0.081081	0.071429	0.13636	0	0.10204	0.12121	0.030303	0.096774	0.21212	0.032258	0.16216	0.10204	0.021739	0.088235	0.064516	0.23913	0.021739	0.068966	0.1
0.086207	0.11224	0.070312	0.061947	0.091837	0.081633	0.11304	0.080645	0.045455	0.10714	0	0.044444	0.1087	0.076923	0.097561	0.14634	0.093023	0.13953	0.047619	0.1	0.097561	0.074074	0.12245	0.076923	0.073171	0.066667	0.14035	0.11594	0.088889	0.04878	0.087719	0.06383	0.078431	0.071429	0.025641	0.14286	0.068182	0.1	0.047619	0.041667	0.05	0.10417	0.084746	0.11765	0.093023	0.04878	0.080645	0.096154	0.025	0.02381
0.12245	0.17722	0.09009	0.10638	0.18182	0.18421	0.098039	0.15909	0.11111	0.095238	0	0.19231	0.16667	0	0	0	0.033333	0	0	0	0	0.10526	0	0	0	0.14286	0.065217	0.033898	0	0	0.15	0	0	0	0	0.066667	0.10714	0	0	0.21429	0	0.12121	0.066667	0	0	0	0.1087	0	0	0
0.11111	0.14815	0.11009	0.04	0.1375	0.13924	0.087379	0.3421	0.42857	0.27778	0.13636	0.55	0.16667	0.083333	0.38095	0.29167	0.068966	0.22222	0.27273	0.33333	0.26087	0.13514	0.25806	0.3	0.27273	0.6	0.065217	0	0.26923	0.17391	0.17949	0.0625	0.25806	0.25714	0.2	0.066667	0.14815	0.21739	0.27273	0.41667	0.3	0.23333	0.021277	0.24242	0.29167	0.22727	0.3421	0.20588	0.25	0.22727
0.072165	0.074074	0.055046	0.042553	0.075949	0.076923	0.081633	0.071429	0.043478	0.081081	0.055556	0.041667	0.074074	0.11111	0.045455	0.041667	0.041667	0.038462	0.047619	0.047619	0.045455	0.058824	0.03125	0.052632	0.1	0.04	0.22857	0.17021	0.038462	0	0.052632	0.037037	0.03125	0.085714	0.058824	0.23529	0.041667	0.1	0.1579	0.037037	0.052632	0.10714	0.23529	0.029412	0.041667	0.10526	0.022727	0.029412	0.11765	0.16667
0.13462	0.12222	0.10256	0.066667	0.125	0.15294	0.14286	0.25532	0.1875	0.28571	0.13793	0.18182	0.22857	0.0625	0.088235	0.083333	0.026316	0	0.090909	0.090909	0.088235	0.19048	0.093023	0.096774	0.125	0.17647	0.14	0.095238	0.078947	0.09375	0.2	0.02439	0.068182	0.10638	0.10345	0.14286	0.14706	0.125	0.16129	0.23529	0.096774	0.18421	0.14286	0.088889	0.083333	0.12903	0.18	0.088889	0.13793	0.16667
0.17188	0.14655	0.095238	0.19008	0.11966	0.17117	0.20635	0.096386	0.014493	0.11688	0.015625	0.014286	0.086957	0.064516	0	0	0.075758	0	0	0	0	0.10811	0.025974	0.015385	0.014925	0.043478	0.21918	0.20238	0	0	0.17808	0.072464	0	0.063291	0	0.17333	0.10938	0.014925	0.030303	0.042254	0	0.1	0.17333	0.025316	0	0.030769	0.070588	0.025316	0.015625	0.030769
0.13462	0.14773	0.10256	0.12	0.13793	0.15294	0.14286	0.15686	0.11765	0.25581	0.13793	0.11429	0.3871	0.096774	0.23333	0.18182	0.083333	0.24242	0.125	0.2	0.15625	0.11111	0.34286	0.13333	0.2	0.14286	0.21277	0.095238	0.13889	0.16667	0.10204	0.076923	0.175	0.2093	0.14286	0.21739	0.083333	0.16129	0.16129	0.10526	0.13333	0.097561	0.14286	0.36111	0.18182	0.16667	0.13462	0.25641	0.13793	0.12903
0.13514	0.11224	0.087302	0.1215	0.11458	0.12766	0.19626	0.080645	0.022222	0.10714	0.051282	0.021739	0.13333	0.13514	0.022727	0.021739	0.093023	0.020833	0.023256	0.023256	0.071429	0.09434	0.037736	0.02439	0.047619	0.043478	0.25	0.20312	0.020833	0.02381	0.087719	0.086957	0.057692	0.11111	0.025641	0.23077	0.068182	0.047619	0.073171	0.020408	0.02439	0.081633	0.23077	0.036364	0.044444	0.04878	0.046875	0.036364	0.025	0.04878
0.12	0.10465	0.098214	0.039216	0.10714	0.1358	0.11765	0.23256	0.14286	0.33333	0	0.1	0.12121	0.076923	0.068966	0.1	0.1	0.09375	0.071429	0.071429	0.068966	0.33333	0.025	0.12	0.071429	0.13333	0.13333	0.086207	0.060606	0.035714	0.23077	0.090909	0.078947	0.045455	0.04	0.11111	0.22222	0.071429	0.071429	0.16129	0.076923	0.25806	0.11111	0.02381	0.1	0.074074	0.20455	0.02381	0.038462	0.035714
0.25	0.21649	0.14961	0.15179	0.20833	0.27778	0.18103	0.1875	0.1	0.16393	0.041667	0.098039	0.090909	0.085106	0.018868	0.037037	0.037037	0.017544	0.019231	0.019231	0.058824	0.13559	0.015873	0.040816	0.039216	0.11765	0.23333	0.14667	0.017544	0	0.18333	0.092593	0.066667	0.045455	0	0.23729	0.12	0.019231	0.06	0.18	0.02	0.12727	0.21667	0.015385	0.076923	0.061224	0.15152	0.015385	0.041667	0.061224
0.10417	0.085366	0.093458	0.06383	0.0875	0.11688	0.069307	0.27027	0.36842	0.23529	0.23529	0.5	0.14815	0.22222	0.25	0.22727	0.08	0.035714	0.2	0.26316	0.25	0.11765	0.16667	0.22222	0.33333	0.55556	0.125	0.055556	0.26087	0.21053	0.16667	0.11111	0.2069	0.21212	0.17647	0.12821	0.22727	0.2	0.41176	0.36364	0.22222	0.22222	0.12821	0.15625	0.22727	0.27778	0.27027	0.15625	0.3125	0.35294
0.22727	0.15686	0.17742	0.09322	0.13725	0.21053	0.18103	0.22581	0.1	0.22414	0.041667	0.12	0.071429	0.1087	0.038462	0.056604	0.12	0.054545	0.039216	0.039216	0.08	0.19643	0.04918	0.040816	0.06	0.14	0.1746	0.14667	0.035714	0.019608	0.22414	0.13462	0.084746	0.095238	0.020833	0.15873	0.14286	0.06	0.081633	0.15686	0.040816	0.19231	0.14062	0.047619	0.098039	0.061224	0.2459	0.047619	0.041667	0.061224
0.14	0.15476	0.10619	0.069307	0.15854	0.18987	0.12621	0.30952	0.25926	0.21951	0.20833	0.4	0.25806	0.11111	0.13793	0.16667	0.060606	0.057143	0.14286	0.14286	0.22222	0.15	0.13158	0.15385	0.18518	0.33333	0.10417	0.083333	0.12121	0.14815	0.13636	0.11765	0.19444	0.14286	0.12	0.10638	0.12903	0.14286	0.23077	0.26667	0.15385	0.17143	0.083333	0.125	0.2069	0.14815	0.27907	0.125	0.16	0.19231
0.10377	0.086957	0.084746	0.067308	0.088889	0.11494	0.10185	0.13725	0.088235	0.10417	0.032258	0.15152	0.076923	0.13793	0.028571	0.027027	0.11765	0.025641	0.029412	0.029412	0.028571	0.088889	0.045455	0.03125	0.060606	0.14706	0.12	0.11475	0.025641	0.030303	0.12766	0.051282	0.022222	0.21429	0.033333	0.12245	0.11765	0.060606	0.09375	0.13889	0.03125	0.1579	0.12245	0.043478	0.027027	0.030303	0.09434	0.043478	0.032258	0.0625
0.082474	0.1	0.06422	0.042105	0.088608	0.1039	0.059406	0.24324	0.47059	0.32258	0.17647	0.52941	0.2	0.10526	0.33333	0.3	0.13043	0.076923	0.35294	0.35294	0.33333	0.19355	0.13333	0.4	0.35294	0.58823	0.073171	0.018182	0.27273	0.22222	0.20588	0.11539	0.21429	0.18182	0.26667	0.075	0.2381	0.21053	0.35294	0.61111	0.4	0.23077	0.04878	0.125	0.3	0.375	0.27778	0.125	0.33333	0.29412
0.10526	0.1	0.09434	0.042105	0.10256	0.13333	0.10309	0.21053	0.25	0.17143	0.11111	0.3	0	0.16667	0.090909	0.13043	0.04	0.076923	0.095238	0.095238	0.14286	0.12121	0.030303	0.10526	0.15	0.28571	0.1	0.056604	0.076923	0	0.17143	0.16	0.13333	0.11429	0.055556	0.10256	0.2381	0.095238	0.21053	0.31818	0.10526	0.23077	0.10256	0.028571	0.18182	0.1579	0.21053	0.028571	0.17647	0.22222
0.070707	0.047059	0.063636	0.075269	0.048193	0.075	0.090909	0.068182	0.04	0.10526	0.05	0.038462	0.10714	0.375	0.13636	0.08	0.038462	0.16	0.043478	0.090909	0.086957	0.11765	0.16667	0.047619	0.14286	0.037037	0.15385	0.096154	0.074074	0.095238	0.10526	0.071429	0.12903	0.29032	0.052632	0.1579	0.08	0.090909	0.14286	0.034483	0.047619	0.17857	0.12821	0.15625	0.08	0.045455	0.068182	0.15625	0.05	0.095238
0.15152	0.18293	0.10619	0.069307	0.20253	0.14634	0.10476	0.19565	0.096774	0.11111	0.074074	0.16667	0.14706	0	0	0	0.029412	0	0	0	0.064516	0.12195	0	0	0	0.125	0.17778	0.083333	0	0	0.11111	0.055556	0.04878	0	0	0.2093	0.09375	0	0	0.1875	0	0.10811	0.2093	0	0.060606	0	0.14583	0	0	0
0.1068	0.14118	0.10619	0.058824	0.11765	0.13253	0.12621	0.27907	0.21429	0.21951	0.16	0.25	0.21875	0.034483	0.13793	0.12903	0.029412	0.027778	0.14286	0.14286	0.13793	0.12195	0.13158	0.15385	0.14286	0.24138	0.10417	0.048387	0.12121	0.14815	0.25	0.027027	0.10256	0.11628	0.12	0.10638	0.16667	0.14286	0.14286	0.31034	0.15385	0.20588	0.10638	0.125	0.12903	0.14815	0.25	0.125	0.16	0.14815
0.17172	0.17857	0.13393	0.078431	0.15476	0.2	0.13462	0.32558	0.24138	0.26829	0.19231	0.32143	0.20588	0.10345	0.12903	0.15625	0.057143	0.054054	0.17241	0.13333	0.2069	0.2	0.097561	0.18518	0.17241	0.40741	0.12245	0.098361	0.14706	0.1	0.15556	0.14286	0.18421	0.13636	0.15385	0.125	0.15625	0.17241	0.21429	0.25	0.14286	0.19444	0.125	0.093023	0.23333	0.22222	0.29546	0.093023	0.19231	0.22222
0.18269	0.23256	0.12605	0.093458	0.2381	0.2716	0.15741	0.30612	0.16216	0.18	0.15152	0.25714	0.23077	0.054054	0.076923	0.1	0.023256	0.045455	0.10811	0.078947	0.13514	0.12245	0.083333	0.083333	0.10811	0.21622	0.12727	0.088235	0.095238	0.081081	0.13462	0.093023	0.2381	0.11765	0.088235	0.12963	0.073171	0.10811	0.13889	0.20513	0.083333	0.11111	0.12963	0.08	0.1579	0.11111	0.2549	0.08	0.11765	0.14286
0.13592	0.17647	0.12281	0.07767	0.16667	0.16867	0.11215	0.16	0.088235	0.17778	0.032258	0.1875	0.10526	0.13793	0.058824	0.055556	0.085714	0.11111	0.029412	0.060606	0.028571	0.13953	0.12195	0.03125	0.060606	0.18182	0.19149	0.11475	0.052632	0.030303	0.17778	0.078947	0.069767	0.18605	0.033333	0.19565	0.15152	0.060606	0.09375	0.17143	0.03125	0.22222	0.14583	0.11628	0.055556	0.0625	0.13725	0.11628	0.032258	0.0625
0.22449	0.22619	0.18018	0.055556	0.21687	0.23457	0.14019	0.27083	0.081081	0.19149	0.09375	0.13889	0.097561	0.125	0.083333	0.078947	0.051282	0.13158	0.027027	0.085714	0.083333	0.13043	0.13953	0.058824	0.085714	0.16667	0.18	0.059701	0.04878	0.057143	0.27273	0.12821	0.13953	0.10204	0.030303	0.18367	0.17143	0.055556	0.055556	0.22222	0.028571	0.23684	0.11539	0.13333	0.13889	0.057143	0.27083	0.1087	0.029412	0.027778
0.10417	0.098765	0.10377	0.06383	0.074074	0.13158	0.090909	0.175	0.18182	0.2	0.05	0.22727	0.033333	0.22222	0.086957	0.08	0.22727	0.074074	0.090909	0.090909	0.086957	0.1875	0.060606	0.1	0.14286	0.33333	0.15385	0.075472	0.11539	0.045455	0.27273	0.25	0.09375	0.11111	0.052632	0.1579	0.28571	0.090909	0.2	0.30435	0.1	0.32	0.12821	0.057143	0.08	0.15	0.175	0.057143	0.10526	0.15
0.13684	0.1375	0.12264	0.030303	0.1125	0.17333	0.11111	0.225	0.16667	0.18919	0.15	0.20833	0.064516	0.2	0.08	0.11539	0.035714	0.10714	0.04	0.083333	0.125	0.14286	0.088235	0.043478	0.13043	0.2	0.093023	0.035088	0.033333	0.086957	0.25714	0.18518	0.12121	0.076923	0.047619	0.095238	0.26087	0.083333	0.13043	0.3913	0.043478	0.2963	0.045455	0.083333	0.20833	0.041667	0.25641	0.083333	0.045455	0.086957
0.14815	0.12632	0.10656	0.082569	0.12903	0.15556	0.14546	0.3	0.18919	0.25	0.14706	0.18421	0.19512	0.052632	0.10256	0.125	0.046512	0.044444	0.10526	0.10526	0.16216	0.16667	0.12766	0.11111	0.13514	0.17949	0.14546	0.1194	0.093023	0.078947	0.17647	0.066667	0.15217	0.11539	0.11765	0.14815	0.125	0.13514	0.16667	0.2	0.11111	0.2439	0.14815	0.12245	0.18421	0.13889	0.3	0.12245	0.14706	0.17143
0.20792	0.22093	0.16667	0.035714	0.22619	0.2	0.14815	0.3125	0.10526	0.18367	0.057143	0.16216	0.093023	0.085714	0.051282	0.075	0.04878	0.097561	0.025641	0.052632	0.078947	0.14894	0.0625	0.027027	0.081081	0.18919	0.12963	0.073529	0.022727	0.054054	0.18367	0.095238	0.15909	0.056604	0.028571	0.13207	0.16216	0.052632	0.052632	0.15	0.027027	0.225	0.090909	0.06	0.13158	0.026316	0.3125	0.06	0.027778	0.026316
0.15306	0.15663	0.10714	0.028846	0.14634	0.1625	0.095238	0.22727	0.1	0.088889	0	0.17241	0.085714	0	0	0	0.030303	0	0	0	0	0.097561	0	0	0	0.16667	0.04	0.032258	0	0	0.19512	0	0	0	0	0.040816	0.13333	0	0	0.23333	0	0.21212	0.040816	0	0	0	0.2	0	0	0
0.15625	0.13253	0.14019	0.05	0.15	0.19737	0.086538	0.2093	0.14815	0.175	0.04	0.23077	0.058824	0.17391	0.071429	0.066667	0.066667	0.030303	0.074074	0.074074	0.071429	0.13158	0.052632	0.08	0.11539	0.22222	0.11111	0.050847	0.0625	0.037037	0.30556	0.09375	0.052632	0.097561	0.041667	0.11364	0.18518	0.074074	0.16	0.34615	0.08	0.26667	0.088889	0.05	0.066667	0.076923	0.2381	0.05	0.083333	0.12
0.13207	0.10753	0.082645	0.12871	0.10989	0.1236	0.12963	0.051724	0.025641	0.098039	0.029412	0.025	0.071429	0.125	0.026316	0.025	0.10811	0	0.027027	0.027027	0.026316	0.061224	0.11364	0.058824	0.055556	0.05	0.55263	0.31482	0.04878	0	0.098039	0.12821	0.042553	0.08	0	0.61111	0.051282	0.027027	0.11765	0.023256	0.028571	0.068182	0.87097	0.1087	0.025	0.088235	0.016667	0.1087	0.060606	0.12121
0.16326	0.18293	0.12613	0.038462	0.20253	0.18987	0.09434	0.22222	0.096774	0.16279	0	0.16667	0.11429	0.034483	0.03125	0.029412	0.060606	0.027778	0.032258	0.032258	0.03125	0.17949	0.02381	0.034483	0.032258	0.16129	0.12766	0.065574	0.027778	0.033333	0.19048	0.027027	0.02381	0.021277	0.037037	0.13043	0.12903	0.032258	0.032258	0.26667	0.034483	0.20588	0.13043	0.022727	0.029412	0	0.19565	0.022727	0	0
0.27928	0.22549	0.2439	0.12397	0.18269	0.29787	0.18033	0.18571	0.087719	0.14706	0.036364	0.14546	0.030769	0.09434	0.051724	0.05	0.05	0.083333	0.034483	0.052632	0.070175	0.10448	0.059701	0.035714	0.052632	0.14286	0.094595	0.10714	0.048387	0.017241	0.2	0.13793	0.14516	0.15152	0.018182	0.09589	0.10526	0.034483	0.071429	0.1579	0.035714	0.16949	0.081081	0.057971	0.086207	0.053571	0.22059	0.057971	0.017857	0.053571
0.084906	0.088889	0.086207	0.038095	0.078652	0.11765	0.17	0.16667	0.12903	0.5	0	0.090909	0.11111	0.068966	0.0625	0.058824	0.125	0.055556	0.064516	0.064516	0.0625	0.88	0.023256	0.068966	0.064516	0.12121	0.10204	0.064516	0.055556	0.032258	0.2439	0.083333	0.047619	0.13953	0.035714	0.10417	0.2	0.064516	0.064516	0.14706	0.068966	0.27273	0.06	0.022222	0.058824	0.066667	0.16667	0.022222	0.034483	0.032258
0.07767	0.11905	0.042735	0.060606	0.10843	0.083333	0.066038	0.083333	0.068966	0.068182	0	0.066667	0.16129	0.038462	0.071429	0.066667	0.10345	0.030303	0.074074	0.074074	0.071429	0.075	0.025641	0.08	0.074074	0.064516	0.25	0.10714	0.0625	0.037037	0.044444	0.060606	0.052632	0.046512	0.041667	0.28947	0.032258	0.035714	0.074074	0.060606	0.08	0.027027	0.25641	0.02439	0.066667	0.037037	0.04	0.02439	0.04	0.037037
0.13402	0.1625	0.12037	0.04	0.18182	0.18421	0.087379	0.18605	0.11111	0.17949	0.041667	0.24	0.060606	0.18182	0.11539	0.10714	0.033333	0.064516	0.037037	0.12	0.074074	0.13514	0.083333	0.04	0.12	0.23077	0.11364	0.033898	0.064516	0.08	0.17949	0.096774	0.083333	0.1	0.043478	0.11628	0.14815	0.12	0.12	0.25926	0.04	0.23333	0.066667	0.078947	0.10714	0.08	0.21429	0.078947	0.041667	0.125
0.2	0.19792	0.23276	0.067797	0.17708	0.30233	0.12605	0.32727	0.13043	0.25926	0.11905	0.20455	0.11765	0.090909	0.13333	0.12766	0.081633	0.1	0.11111	0.11111	0.13333	0.14286	0.15094	0.090909	0.13636	0.2	0.092308	0.050633	0.12245	0.088889	0.25926	0.16667	0.19608	0.13793	0.095238	0.09375	0.12766	0.11111	0.13636	0.21739	0.090909	0.15686	0.076923	0.14546	0.17778	0.11364	0.35185	0.125	0.093023	0.13953
0.02	0.011905	0.018018	0.021277	0	0.025	0.050505	0	0	0.055556	0.0625	0	0	0.125	0	0	0.045455	0	0	0	0	0.17241	0.033333	0.058824	0.052632	0.043478	0.078947	0.039216	0	0	0.055556	0.083333	0	0.125	0	0.081081	0.095238	0.052632	0.052632	0	0	0.074074	0.052632	0.03125	0	0.11765	0	0.03125	0.0625	0.055556
0.10563	0.09375	0.063291	0.13534	0.095238	0.11382	0.17778	0.031579	0.013158	0.094118	0.014085	0.012987	0.064935	0.073529	0.013333	0.012987	0.11429	0.012658	0.013514	0.013514	0.013333	0.085366	0.02381	0.028169	0.027397	0.025974	0.21519	0.13684	0.012658	0.013699	0.081395	0.08	0.011765	0.034091	0.014286	0.21795	0.054054	0.027397	0.041667	0.0125	0.013889	0.05	0.20253	0.023256	0.012987	0.027778	0.010309	0.023256	0.014085	0.027778
0.030928	0.0375	0.027778	0.021739	0.038462	0.038961	0.030303	0.17143	0.33333	0.2	0.25	0.3125	0.25	0.14286	0.46154	0.4	0.10526	0.15	0.38461	0.5	0.46154	0.066667	0.26087	0.45454	0.5	0.29412	0.11429	0.02	0.35294	0.41667	0.058824	0.090909	0.26087	0.17241	0.4	0.11765	0.05	0.38461	0.38461	0.26316	0.45454	0.125	0.055556	0.24	0.4	0.30769	0.17143	0.24	0.36364	0.30769
0.19048	0.18681	0.17241	0.04386	0.20455	0.25	0.12389	0.2	0.071429	0.12963	0.025641	0.15	0.086957	0.078947	0.073171	0.045455	0.022222	0.066667	0.02381	0.04878	0.047619	0.096154	0.08	0.025	0.075	0.14634	0.14286	0.055556	0.043478	0.05	0.12963	0.042553	0.058824	0.11321	0.026316	0.14546	0.095238	0.04878	0.04878	0.16667	0.025	0.18182	0.086207	0.076923	0.045455	0.02439	0.2	0.076923	0.025641	0.02439
0.10084	0.15152	0.092308	0.096491	0.12	0.15625	0.14655	0.074627	0.040816	0.17544	0.022222	0.04	0.076923	0.093023	0.06383	0.13043	0.13043	0.10204	0.042553	0.065217	0.06383	0.14546	0.034483	0.068182	0.065217	0.06	0.16667	0.13889	0.058824	0.021277	0.11667	0.19565	0.071429	0.065574	0.022727	0.13115	0.13043	0.11364	0.088889	0.037736	0.044444	0.09434	0.095238	0.033333	0.083333	0.066667	0.058824	0.033333	0.045455	0.066667
0.15596	0.11224	0.15126	0.13207	0.12632	0.15217	0.13274	0.080645	0.045455	0.12727	0.025	0.044444	0.13333	0.13514	0.125	0.093023	0.11905	0.19512	0.047619	0.1	0.071429	0.054545	0.22222	0.05	0.1	0.043478	0.14035	0.069444	0.088889	0.04878	0.10714	0.13636	0.14583	0.2	0.025641	0.14286	0.093023	0.047619	0.12821	0.041667	0.05	0.10417	0.12281	0.26667	0.093023	0.04878	0.063492	0.16326	0.051282	0.075
0.16495	0.17073	0.12727	0.07	0.175	0.1625	0.1165	0.22727	0.1	0.19512	0.037037	0.17241	0.11765	0.16	0.10345	0.0625	0.030303	0.090909	0.033333	0.068966	0.066667	0.15385	0.10526	0.035714	0.10714	0.16667	0.2093	0.084746	0.058824	0.071429	0.225	0.057143	0.076923	0.093023	0.038462	0.21429	0.17241	0.068966	0.10714	0.23333	0.035714	0.29032	0.15909	0.1	0.0625	0.034483	0.2	0.1	0.037037	0.071429
0.092784	0.085366	0.083333	0.06383	0.0875	0.10256	0.069307	0.14634	0.2381	0.2	0.05	0.17391	0.14815	0.1579	0.086957	0.08	0.17391	0.074074	0.043478	0.090909	0.041667	0.22581	0.09375	0.047619	0.090909	0.16667	0.125	0.075472	0.074074	0.045455	0.13514	0.071429	0.060606	0.11111	0.052632	0.12821	0.22727	0.090909	0.14286	0.15385	0.047619	0.22222	0.1	0.088235	0.08	0.045455	0.11905	0.088235	0.05	0.095238
0.072917	0.088608	0.065421	0.021053	0.090909	0.092105	0.05	0.18919	0.21053	0.14706	0.058824	0.33333	0.037037	0.055556	0.1	0.090909	0.043478	0.083333	0.10526	0.10526	0.1	0.16667	0.066667	0.11765	0.10526	0.38889	0.02439	0.018868	0.083333	0.052632	0.14706	0.038462	0.066667	0.15625	0.0625	0.025	0.2	0.10526	0.10526	0.28571	0.11765	0.2	0.025	0.0625	0.090909	0.11111	0.18919	0.0625	0.125	0.11111
0.13402	0.14815	0.13084	0.050505	0.1519	0.18421	0.10891	0.275	0.15385	0.27778	0.041667	0.24	0.09375	0.18182	0.16	0.14815	0.068966	0.17857	0.076923	0.21739	0.16	0.2	0.11429	0.083333	0.16667	0.23077	0.13953	0.033898	0.1	0.08	0.27778	0.13333	0.11429	0.1	0.090909	0.14286	0.19231	0.12	0.16667	0.30769	0.083333	0.32143	0.066667	0.10811	0.14815	0.125	0.275	0.10811	0.086957	0.125
0.16667	0.1978	0.14167	0.11111	0.18889	0.21839	0.15315	0.19643	0.095238	0.21569	0.051282	0.175	0.15909	0.10526	0.097561	0.068182	0.11905	0.11364	0.047619	0.073171	0.097561	0.16	0.19565	0.05	0.073171	0.17073	0.27451	0.16667	0.065217	0.04878	0.19231	0.16279	0.12245	0.17647	0.025641	0.28	0.11905	0.047619	0.073171	0.16279	0.05	0.17778	0.2549	0.1875	0.11905	0.075	0.17544	0.1875	0.051282	0.075
0.1982	0.16	0.14286	0.094828	0.15152	0.21505	0.15385	0.15625	0.06	0.16949	0.021277	0.10204	0.074074	0.065217	0	0	0.018868	0	0	0	0	0.16071	0.016393	0	0.02	0.078431	0.22034	0.13514	0	0	0.16949	0.017857	0	0.13559	0	0.20339	0.10204	0.02	0.040816	0.16326	0	0.13207	0.22414	0.015873	0	0.020408	0.15625	0.015873	0.021277	0.041667
0.1134	0.12346	0.081818	0.0625	0.1125	0.1	0.089109	0.088889	0.037037	0.1	0.045455	0.035714	0.17857	0.2	0.17391	0.11539	0.035714	0.14815	0.04	0.13043	0.08	0.025641	0.19355	0.043478	0.13043	0.034483	0.30556	0.092593	0.068966	0.086957	0.1	0.066667	0.088235	0.13514	0.047619	0.31429	0.074074	0.083333	0.13043	0.032258	0.043478	0.16667	0.21053	0.18182	0.11539	0.041667	0.065217	0.14706	0.045455	0.086957
0.18557	0.15294	0.17757	0.058252	0.14286	0.21795	0.10377	0.19149	0.12903	0.15909	0.034483	0.2	0.052632	0.14815	0.0625	0.058824	0.028571	0.055556	0.03125	0.064516	0.030303	0.14634	0.073171	0.033333	0.064516	0.23333	0.125	0.064516	0.055556	0.032258	0.21429	0.054054	0.047619	0.088889	0.035714	0.12766	0.2	0.1	0.1	0.3	0.033333	0.27273	0.081633	0.069767	0.058824	0.032258	0.24444	0.069767	0.034483	0.066667
0.1	0.1165	0.059259	0.11504	0.11881	0.14286	0.16522	0.042857	0.019608	0.13333	0.021739	0.019231	0.096154	0.090909	0.02	0.019231	0.17778	0.018519	0.020408	0.020408	0.02	0.12281	0.033898	0.043478	0.041667	0.038462	0.24561	0.15278	0.018519	0.020833	0.11475	0.12	0.016667	0.047619	0.022222	0.25	0.081633	0.041667	0.06383	0.018182	0.021277	0.072727	0.22807	0.032787	0.019231	0.042553	0.013889	0.032787	0.021739	0.042553
0.021505	0	0.019231	0.022989	0	0.027397	0.021053	0	0	0.033333	0.11111	0	0	0.22222	0	0	0	0	0	0	0	0	0.043478	0	0.083333	0	0.0625	0.045455	0	0	0.068966	0.055556	0	0.074074	0	0.064516	0.066667	0.083333	0.18182	0	0	0.1	0.064516	0.04	0	0.090909	0	0.04	0.11111	0.2
0.15306	0.14286	0.11712	0.04902	0.11905	0.19231	0.12745	0.22727	0.1	0.225	0.037037	0.13333	0.085714	0.074074	0	0	0.13333	0	0	0	0	0.21622	0.02439	0.035714	0.033333	0.16667	0.13043	0.066667	0	0	0.28947	0.12121	0	0.021739	0	0.1087	0.25926	0.033333	0.033333	0.19355	0	0.25	0.085106	0.023256	0	0.071429	0.22727	0.023256	0.037037	0.034483
0.17476	0.15556	0.17857	0.074766	0.14607	0.21687	0.098214	0.31915	0.17143	0.26667	0.125	0.23529	0.12195	0.12121	0.14286	0.13514	0.10526	0.047619	0.14706	0.14706	0.11111	0.17778	0.19048	0.12121	0.14706	0.26471	0.15385	0.090909	0.12821	0.11765	0.35714	0.15385	0.16279	0.14583	0.12903	0.15686	0.16667	0.14706	0.18182	0.32353	0.12121	0.2	0.13462	0.18182	0.13514	0.15152	0.34783	0.18182	0.125	0.1875
0.12121	0.11905	0.10909	0.082474	0.10843	0.1519	0.10784	0.2381	0.14815	0.175	0.04	0.14286	0.125	0.17391	0.11111	0.10345	0.10345	0.096774	0.035714	0.074074	0.071429	0.16216	0.081081	0.08	0.074074	0.17857	0.13636	0.087719	0.0625	0.037037	0.23684	0.12903	0.081081	0.097561	0.041667	0.13953	0.23077	0.074074	0.11539	0.16667	0.038462	0.26667	0.16667	0.076923	0.10345	0.076923	0.15556	0.076923	0.083333	0.12
0.11111	0.12048	0.11009	0.009709	0.12346	0.125	0.087379	0.275	0.11111	0.15	0.086957	0.19231	0	0.04	0	0.033333	0	0.03125	0	0	0.074074	0.13514	0.026316	0	0.037037	0.23077	0.042553	0.016667	0	0	0.17949	0.096774	0.083333	0.023256	0	0.043478	0.19231	0.037037	0.037037	0.21429	0	0.23333	0.021277	0.025	0.10714	0.038462	0.275	0.025	0.041667	0.038462
0.15888	0.10309	0.15385	0.092593	0.09375	0.16854	0.11504	0.3	0.1579	0.2766	0.11429	0.21622	0.11364	0.14286	0.13158	0.125	0.097561	0.044444	0.13514	0.13514	0.10256	0.19149	0.17778	0.11111	0.13514	0.24324	0.18868	0.1194	0.11905	0.10811	0.33333	0.14286	0.15217	0.16	0.11765	0.19231	0.15385	0.13514	0.16667	0.23077	0.11111	0.21429	0.16981	0.17021	0.125	0.13889	0.3	0.17021	0.11429	0.17143
0.06383	0.050633	0.04717	0.010753	0.051948	0.066667	0.040816	0.13889	0.25	0.16129	0	0.16667	0.041667	0	0.055556	0.05	0	0.045455	0.058824	0.058824	0.055556	0.18518	0	0.066667	0.058824	0.22222	0	0	0.045455	0	0.2	0	0.035714	0.030303	0.076923	0	0.3125	0.058824	0.058824	0.2	0.066667	0.28571	0	0	0.05	0.0625	0.17143	0	0.071429	0.0625
0.23762	0.21348	0.18261	0.053097	0.20455	0.2963	0.094828	0.26923	0.097561	0.15094	0	0.15	0.13636	0.051282	0.1	0.095238	0.045455	0.066667	0.04878	0.10256	0.073171	0.11765	0.058824	0.051282	0.075	0.175	0.14286	0.041096	0.066667	0.05	0.2449	0.042553	0.058824	0.053571	0.026316	0.14546	0.095238	0.02381	0.04878	0.225	0.051282	0.18182	0.086207	0.056604	0.095238	0.02439	0.26923	0.056604	0.025641	0.02439
0.12621	0.11236	0.11403	0.078431	0.11494	0.14286	0.13462	0.1875	0.058824	0.36842	0.033333	0.057143	0.20588	0.14286	0.12903	0.088235	0.12121	0.11429	0.030303	0.096774	0.060606	0.2973	0.125	0.032258	0.096774	0.085714	0.19565	0.098361	0.054054	0.064516	0.26829	0.14286	0.097561	0.19048	0.034483	0.2	0.19355	0.0625	0.096774	0.11111	0.032258	0.22857	0.10204	0.11905	0.088235	0.064516	0.1875	0.093023	0.033333	0.064516
0.16326	0.19753	0.14679	0.048544	0.17284	0.20513	0.11539	0.27907	0.13333	0.21951	0	0.2069	0.11429	0.071429	0.13793	0.12903	0.16667	0.19355	0.066667	0.10345	0.064516	0.17949	0.13158	0.071429	0.066667	0.28571	0.12766	0.031746	0.088235	0.068966	0.25	0.1875	0.13158	0.11628	0.037037	0.10638	0.2069	0.032258	0.066667	0.26667	0.071429	0.24242	0.04	0.125	0.12903	0.068966	0.30952	0.097561	0.035714	0.033333
0.16667	0.18605	0.18182	0.07619	0.17647	0.19277	0.11009	0.2766	0.11429	0.22222	0.030303	0.17647	0.073171	0.16667	0.11765	0.11111	0.052632	0.16667	0.057143	0.12121	0.085714	0.13333	0.14286	0.060606	0.12121	0.17143	0.16	0.060606	0.076923	0.058824	0.30952	0.10256	0.11628	0.15217	0.03125	0.16326	0.14286	0.057143	0.12121	0.22857	0.060606	0.24324	0.096154	0.13636	0.11111	0.058824	0.30435	0.13636	0.0625	0.090909
0.13265	0.16049	0.14019	0.029412	0.16456	0.16667	0.086538	0.2093	0.10714	0.175	0.04	0.18518	0.090909	0.038462	0	0.032258	0.032258	0.030303	0	0	0	0.16216	0.025641	0	0.035714	0.17857	0.11111	0.068966	0	0	0.20513	0.029412	0.025641	0.022727	0	0.11364	0.14286	0.035714	0.035714	0.25	0	0.22581	0.11364	0.02439	0.032258	0.037037	0.2093	0.02439	0.04	0.037037
0.17021	0.13415	0.16346	0.072165	0.12346	0.13924	0.10891	0.21429	0.15385	0.15	0.041667	0.24	0.060606	0.18182	0.074074	0.068966	0.068966	0.03125	0.076923	0.076923	0.074074	0.10526	0.054054	0.083333	0.12	0.28	0.19512	0.10909	0.064516	0.038462	0.17949	0.096774	0.054054	0.1	0.043478	0.2	0.14815	0.076923	0.21739	0.21429	0.083333	0.19355	0.23077	0.051282	0.068966	0.08	0.18605	0.051282	0.086957	0.125
0.1619	0.22093	0.14655	0.045045	0.21177	0.15909	0.11712	0.23529	0.16667	0.18367	0.12121	0.26471	0.14634	0.027027	0.078947	0.075	0.02381	0	0.081081	0.081081	0.078947	0.125	0.085106	0.085714	0.11111	0.25714	0.15094	0.089552	0.071429	0.083333	0.11539	0.022222	0.0625	0.076923	0.090909	0.17647	0.10256	0.11111	0.11111	0.27778	0.085714	0.13953	0.17647	0.081633	0.075	0.11429	0.21154	0.081633	0.12121	0.11429
0.061224	0.10127	0.036036	0.10112	0.1039	0.10526	0.081633	0.125	0.043478	0.081081	0.055556	0.041667	0.26087	0.17647	0.095238	0.086957	0.086957	0.08	0.047619	0.1	0.045455	0.058824	0.1	0.052632	0.1	0.04	0.13158	0.1	0.08	0.05	0.14286	0.076923	0.064516	0.11765	0.058824	0.13514	0.086957	0.1	0.1579	0.037037	0.052632	0.10714	0.13514	0.09375	0.086957	0.05	0.071429	0.09375	0.055556	0.10526
0.095238	0.11364	0.058824	0.079208	0.090909	0.10465	0.14706	0.037037	0	0.13333	0.034483	0	0.11111	0.10714	0	0	0.16129	0	0	0	0	0.11905	0.023256	0.033333	0.03125	0.027778	0.31707	0.2	0	0	0.085106	0.083333	0	0.042553	0	0.35897	0.090909	0.03125	0.064516	0	0	0.076923	0.35897	0.022222	0	0.066667	0	0.022222	0.034483	0.066667
0.08	0.098485	0.067901	0.098592	0.1	0.11811	0.13103	0.13187	0.051282	0.13953	0.069444	0.050633	0.10127	0.04	0.065789	0.064103	0.077922	0.049383	0.081081	0.066667	0.08	0.08046	0.070588	0.068493	0.066667	0.063291	0.10989	0.056075	0.1039	0.082192	0.076923	0.11688	0.1519	0.066667	0.041096	0.098901	0.050633	0.052632	0.066667	0.04878	0.054054	0.047059	0.06383	0.068966	0.092105	0.067568	0.11957	0.068966	0.054795	0.053333
0.13725	0.125	0.15454	0.028037	0.11494	0.17073	0.082569	0.21277	0.16129	0.18182	0	0.19355	0.051282	0.032258	0.09375	0.088235	0.057143	0.054054	0.0625	0.096774	0.060606	0.14286	0.046512	0.066667	0.0625	0.1875	0.057692	0	0.083333	0.03125	0.2381	0.052632	0.071429	0.06383	0.034483	0.058824	0.15625	0.030303	0.0625	0.25	0.066667	0.26471	0.018868	0.044444	0.088235	0.03125	0.26667	0.044444	0.033333	0.03125
0.2375	0.23973	0.21512	0.23077	0.22603	0.26241	0.19761	0.094488	0.017241	0.072	0.018018	0.017094	0.078947	0.045872	0.044643	0.034783	0.034783	0.080357	0.017544	0.035714	0.035398	0.04	0.076271	0.017857	0.035714	0.025641	0.11382	0.087591	0.034188	0.017699	0.072	0.079646	0.076271	0.056	0.009009	0.10569	0.025862	0.017544	0.035714	0.016667	0.017857	0.041667	0.088	0.084034	0.053097	0.036036	0.069231	0.075	0.018018	0.026786
0.14286	0.14444	0.11017	0.065421	0.14773	0.16279	0.12963	0.27083	0.21212	0.21739	0.16667	0.24242	0.25	0.058824	0.14706	0.17143	0.078947	0.075	0.15152	0.15152	0.21875	0.13043	0.11364	0.16129	0.1875	0.23529	0.092593	0.092308	0.13158	0.12121	0.12	0.1	0.19512	0.17391	0.13333	0.09434	0.10811	0.15152	0.1875	0.25714	0.16129	0.14634	0.09434	0.1087	0.24242	0.15625	0.2449	0.1087	0.16667	0.15625
0.16	0.1	0.15454	0.047619	0.10227	0.17073	0.11321	0.1875	0.125	0.15556	0.033333	0.15625	0.025	0.14286	0.029412	0.027778	0.027778	0.026316	0.030303	0.030303	0.029412	0.14286	0.046512	0.032258	0.0625	0.1875	0.1	0.063492	0.026316	0.03125	0.2381	0.052632	0.022727	0.06383	0.034483	0.10204	0.19355	0.0625	0.096774	0.21212	0.032258	0.22857	0.08	0.044444	0.027778	0.03125	0.23913	0.044444	0.033333	0.064516
0.1579	0.1625	0.15238	0.04	0.1519	0.18421	0.098039	0.2439	0.15385	0.21053	0.041667	0.24	0.060606	0.18182	0.11539	0.10714	0.068966	0.064516	0.076923	0.12	0.11539	0.16667	0.083333	0.083333	0.16667	0.28	0.11364	0.033898	0.064516	0.08	0.24324	0.096774	0.083333	0.1	0.043478	0.11628	0.19231	0.12	0.16667	0.25926	0.083333	0.27586	0.066667	0.078947	0.10714	0.08	0.275	0.078947	0.041667	0.125
0.10476	0.076087	0.08547	0.057692	0.077778	0.10345	0.11321	0.11765	0.090909	0.10638	0.033333	0.15625	0.051282	0.10345	0	0	0.088235	0	0	0	0	0.090909	0.022727	0	0.030303	0.11765	0.12245	0.11667	0	0	0.13043	0.025641	0	0.19048	0	0.125	0.12121	0.030303	0.0625	0.17647	0	0.16216	0.125	0.021739	0	0.03125	0.075472	0.021739	0.033333	0.064516
0.17	0.26582	0.13274	0.067308	0.28947	0.24359	0.10185	0.18367	0.12121	0.15217	0	0.22581	0.27273	0.03125	0.058824	0.055556	0.055556	0.052632	0.029412	0.060606	0.028571	0.16667	0.045455	0.03125	0.029412	0.18182	0.14286	0.0625	0.052632	0.030303	0.10417	0.025	0.045455	0.040816	0.033333	0.14583	0.11765	0.029412	0.029412	0.24242	0.03125	0.1579	0.1	0.043478	0.055556	0	0.18367	0.043478	0	0
0.18182	0.21951	0.13274	0.067308	0.20988	0.22785	0.11215	0.23404	0.088235	0.15217	0	0.15152	0.13514	0.03125	0	0	0.11765	0	0	0	0	0.16667	0	0.03125	0	0.18182	0.12	0.096774	0	0	0.20455	0.025	0	0	0	0.12245	0.15152	0	0	0.20588	0	0.18919	0.12245	0	0	0.030303	0.20833	0	0	0
0.18447	0.2069	0.16667	0.054545	0.18391	0.22892	0.13761	0.26	0.076923	0.20833	0.057143	0.13158	0.068182	0.15152	0.078947	0.075	0.02381	0.18421	0.025641	0.081081	0.078947	0.14894	0.18605	0.027027	0.081081	0.12821	0.089286	0.042857	0.046512	0.054054	0.26087	0.069767	0.13333	0.14286	0.028571	0.090909	0.13158	0.052632	0.081081	0.21053	0.027027	0.225	0.052632	0.17778	0.13158	0.026316	0.26	0.15217	0.027778	0.054054
0.082474	0.073171	0.074074	0.010204	0.061728	0.089744	0.07	0.17949	0.13636	0.13889	0.052632	0.18182	0.034483	0.05	0	0	0	0	0	0	0	0.12121	0.030303	0	0.045455	0.22727	0.023256	0.018182	0	0	0.20588	0.035714	0	0.026316	0	0.02381	0.2381	0.045455	0.045455	0.26087	0	0.28	0.02381	0.028571	0	0.047619	0.17949	0.028571	0.052632	0.047619
0.14141	0.17073	0.10714	0.038835	0.16049	0.14815	0.10577	0.22727	0.1	0.13953	0.076923	0.17241	0.085714	0.035714	0	0.030303	0.030303	0.058824	0	0	0.066667	0.125	0.02439	0	0.033333	0.2069	0.13043	0.084746	0	0	0.11364	0.088235	0.076923	0.021739	0	0.13333	0.13333	0.033333	0.033333	0.12121	0	0.11111	0.13333	0.023256	0.096774	0.034483	0.17391	0.023256	0.037037	0.034483
0.10638	0.14474	0.10577	0.010309	0.14865	0.15069	0.092784	0.25	0.26316	0.11111	0.11765	0.47059	0.035714	0.052632	0.095238	0.13636	0.041667	0.125	0.1	0.1	0.21053	0.125	0.03125	0.11111	0.1	0.36842	0.02381	0	0.08	0.05	0.081081	0.16667	0.22222	0.055556	0.058824	0.02439	0.13636	0.1	0.1	0.27273	0.11111	0.19231	0	0.029412	0.25	0.05	0.25	0.029412	0.055556	0.05
0.20952	0.22222	0.2	0.080357	0.24138	0.27381	0.15179	0.23636	0.093023	0.14546	0.05	0.14286	0.061224	0.13158	0.069767	0.066667	0.021277	0.19048	0.022727	0.046512	0.069767	0.092593	0.19149	0.02381	0.071429	0.11364	0.1	0.054054	0.041667	0.047619	0.18868	0.085106	0.16667	0.12963	0.025	0.10169	0.11628	0.046512	0.071429	0.18605	0.02381	0.17391	0.065574	0.20833	0.11628	0.023256	0.23636	0.16	0.02439	0.047619
0.11458	0.125	0.1028	0	0.12821	0.14474	0.079208	0.23077	0.17391	0.16216	0	0.21739	0	0	0.083333	0.076923	0	0.071429	0.041667	0.086957	0.083333	0.14706	0	0.045455	0.041667	0.26087	0	0	0.071429	0	0.26471	0	0.028571	0.025	0.05	0	0.16667	0.041667	0.041667	0.29167	0.045455	0.25926	0	0	0.076923	0.043478	0.26316	0	0.047619	0.043478
0.12371	0.15	0.11111	0.040404	0.13924	0.15584	0.09901	0.25	0.11539	0.15385	0.090909	0.2	0.096774	0.19048	0.12	0.15385	0.034483	0.18518	0.038462	0.125	0.12	0.10811	0.11765	0.041667	0.125	0.24	0.090909	0.034483	0.066667	0.083333	0.18421	0.13793	0.15152	0.10256	0.045455	0.093023	0.15385	0.08	0.125	0.17857	0.041667	0.24138	0.044444	0.11111	0.25	0.04	0.25	0.11111	0.043478	0.083333
0.14583	0.17722	0.12037	0.050505	0.18182	0.18421	0.076923	0.21429	0.11111	0.15	0.041667	0.19231	0.060606	0.04	0	0	0.033333	0	0	0	0	0.13514	0.026316	0	0.037037	0.23077	0.042553	0.033898	0	0	0.24324	0.030303	0	0.023256	0	0.043478	0.14815	0.037037	0.037037	0.25926	0	0.23333	0.043478	0.025	0	0.038462	0.2439	0.025	0.041667	0.038462
0.16364	0.19355	0.112	0.089286	0.18478	0.18681	0.16071	0.18965	0.066667	0.12281	0.04878	0.088889	0.12766	0.047619	0	0.020833	0.020833	0.02	0	0	0.044444	0.11111	0.017857	0	0.022222	0.11111	0.21818	0.12857	0	0	0.12281	0.061224	0.055556	0.033333	0	0.24528	0.088889	0.022222	0.045455	0.10638	0	0.12245	0.22222	0.017241	0.065217	0.022727	0.13115	0.017241	0.02381	0.046512
0.15	0.15294	0.16667	0.028302	0.12941	0.1875	0.083333	0.21739	0.16667	0.18605	0	0.2	0.052632	0.033333	0.096774	0.090909	0.058824	0.055556	0.064516	0.1	0.0625	0.14634	0.047619	0.068966	0.064516	0.23333	0.058824	0	0.085714	0.032258	0.2439	0.054054	0.073171	0.065217	0.035714	0.06	0.16129	0.03125	0.064516	0.21875	0.068966	0.23529	0.019231	0.045455	0.090909	0.032258	0.27273	0.045455	0.034483	0.032258
0.16505	0.1573	0.15929	0.027027	0.14773	0.19048	0.10909	0.22	0.081081	0.14286	0.060606	0.13889	0.022727	0.090909	0.026316	0.051282	0.051282	0.04878	0.027027	0.027027	0.083333	0.13043	0.042553	0.028571	0.055556	0.16667	0.072727	0.028986	0.02381	0.027778	0.21739	0.12821	0.088889	0.038462	0.030303	0.074074	0.13889	0.055556	0.055556	0.18919	0.028571	0.20513	0.035714	0.040816	0.10811	0.057143	0.2449	0.040816	0.029412	0.027778
0.14852	0.13793	0.13393	0.047619	0.14118	0.21519	0.1028	0.21277	0.125	0.2093	0.033333	0.15625	0.078947	0.14286	0.09375	0.088235	0.027778	0.11429	0.030303	0.096774	0.060606	0.17073	0.125	0.032258	0.096774	0.15152	0.1	0.030769	0.054054	0.064516	0.3	0.052632	0.071429	0.11111	0.034483	0.10204	0.19355	0.0625	0.096774	0.25	0.032258	0.34375	0.038462	0.11905	0.088235	0.03125	0.29546	0.11905	0.033333	0.064516
0.11504	0.15957	0.07874	0.11111	0.12632	0.13978	0.14286	0.098361	0.022222	0.12727	0.051282	0.021739	0.18605	0.13514	0.046512	0.044444	0.093023	0.065217	0.023256	0.047619	0.071429	0.09434	0.078431	0.02439	0.047619	0.043478	0.27451	0.16667	0.042553	0.02381	0.10714	0.086957	0.1	0.22449	0.025641	0.28	0.068182	0.047619	0.073171	0.020408	0.02439	0.10417	0.2549	0.075472	0.093023	0.04878	0.080645	0.075472	0.025	0.04878
0.13684	0.12346	0.12264	0.030303	0.1125	0.12821	0.078431	0.225	0.16667	0.1579	0.045455	0.26087	0	0.090909	0.08	0.16	0.035714	0.10714	0.04	0.083333	0.08	0.11111	0.027778	0.043478	0.083333	0.30435	0.044444	0.072727	0.068966	0	0.12821	0.066667	0.088235	0.076923	0.047619	0.045455	0.16	0.13043	0.18182	0.18518	0.043478	0.2069	0.069767	0.026316	0.11539	0.13636	0.225	0.026316	0.095238	0.19048
0.14852	0.22222	0.13393	0.089109	0.19753	0.21519	0.12381	0.29546	0.125	0.2093	0.033333	0.19355	0.20588	0.10345	0.09375	0.057143	0.057143	0.11429	0.030303	0.0625	0.060606	0.17073	0.125	0.032258	0.096774	0.22581	0.078431	0.030769	0.054054	0.064516	0.26829	0.052632	0.097561	0.11111	0.034483	0.08	0.15625	0.0625	0.0625	0.21212	0.032258	0.26471	0.038462	0.11905	0.057143	0.03125	0.29546	0.11905	0.033333	0.03125
0.069307	0.083333	0.072072	0.009901	0.072289	0.073171	0.067961	0.16667	0.16667	0.1	0	0.26087	0	0	0.038462	0.035714	0.035714	0	0.04	0.04	0.038462	0.21212	0	0.043478	0.04	0.30435	0.021739	0	0.033333	0	0.12821	0.032258	0.027778	0.076923	0	0.022222	0.11539	0	0.04	0.18518	0.043478	0.09375	0.022222	0	0.035714	0.041667	0.16667	0	0.045455	0.041667
0.19565	0.15625	0.18121	0.16058	0.14961	0.16	0.1844	0.12766	0.049383	0.12222	0.012658	0.061728	0.058824	0.065789	0.037037	0.036145	0.02381	0.11392	0.012195	0.0375	0.02439	0.089888	0.10588	0.0125	0.0375	0.060976	0.13043	0.13725	0.023256	0.025	0.12222	0.022989	0.044444	0.13793	0.012821	0.13187	0.061728	0.024691	0.0375	0.072289	0.0125	0.095238	0.10753	0.12941	0.036145	0.012346	0.12766	0.090909	0.012658	0.025
0.19802	0.15556	0.1579	0.045455	0.15909	0.27848	0.098214	0.26531	0.10811	0.21277	0.028571	0.16667	0.069767	0.088235	0.11111	0.10526	0.076923	0.12821	0.054054	0.083333	0.052632	0.15217	0.11111	0.057143	0.083333	0.16216	0.071429	0.028571	0.073171	0.055556	0.32558	0.125	0.086957	0.12245	0.029412	0.072727	0.16667	0.054054	0.083333	0.25	0.057143	0.2	0.035088	0.10638	0.10526	0.055556	0.29167	0.10638	0.028571	0.055556
0.125	0.1236	0.10345	0.067308	0.11364	0.12791	0.13333	0.23404	0.19355	0.2619	0.14286	0.1875	0.16667	0.064516	0.090909	0.085714	0.027027	0	0.09375	0.09375	0.090909	0.16667	0.095238	0.1	0.12903	0.18182	0.14286	0.079365	0.081081	0.096774	0.20455	0.025	0.069767	0.1087	0.10714	0.14583	0.15152	0.12903	0.16667	0.24242	0.1	0.18919	0.14583	0.090909	0.085714	0.13333	0.18367	0.090909	0.14286	0.17241
0.17647	0.21177	0.13913	0.055556	0.21687	0.28205	0.089286	0.19608	0.081081	0.12	0	0.17143	0.097561	0.058824	0.054054	0.051282	0.051282	0.04878	0.027027	0.055556	0.054054	0.13043	0.042553	0.028571	0.055556	0.16667	0.035088	0.014286	0.02381	0.057143	0.16667	0.023256	0.042553	0.038462	0.030303	0.035714	0.10811	0.027027	0.027027	0.18919	0.028571	0.175	0.017544	0.040816	0.051282	0	0.22	0.040816	0	0
0.13333	0.14607	0.11111	0.07619	0.14943	0.16471	0.14151	0.30435	0.21875	0.25	0.17241	0.25	0.25714	0.060606	0.15152	0.14286	0.081081	0.076923	0.12121	0.15625	0.1875	0.13333	0.14286	0.12903	0.15625	0.28125	0.11539	0.076923	0.13514	0.125	0.14583	0.10256	0.2	0.17778	0.1	0.11765	0.14286	0.12121	0.15625	0.22857	0.12903	0.17949	0.096154	0.13636	0.21212	0.125	0.2766	0.13636	0.13333	0.125
0.16	0.17857	0.13393	0.078431	0.15476	0.18518	0.13462	0.32558	0.24138	0.26829	0.19231	0.32143	0.24242	0.066667	0.12903	0.15625	0.12121	0.054054	0.17241	0.13333	0.2069	0.17073	0.097561	0.18518	0.17241	0.40741	0.12245	0.098361	0.14706	0.1	0.13043	0.14286	0.18421	0.11111	0.15385	0.125	0.15625	0.17241	0.17241	0.25	0.14286	0.16216	0.125	0.093023	0.23333	0.22222	0.29546	0.093023	0.19231	0.17857
0.26761	0.33607	0.23226	0.24286	0.33058	0.41593	0.21333	0.17476	0.041667	0.13725	0.021505	0.063158	0.10526	0.054945	0.053191	0.041237	0.063158	0.061856	0.020833	0.042553	0.053191	0.10891	0.058252	0.021277	0.042553	0.073684	0.16667	0.091667	0.040404	0.021053	0.18367	0.094737	0.079208	0.075472	0.010753	0.14563	0.063158	0.031579	0.042553	0.083333	0.021277	0.091837	0.12381	0.057143	0.063158	0.043011	0.17476	0.04717	0.021505	0.031915
0.15464	0.14458	0.13889	0.049505	0.1625	0.21053	0.096154	0.23256	0.10345	0.2	0.038462	0.17857	0.088235	0.16667	0.068966	0.064516	0.064516	0.060606	0.034483	0.071429	0.068966	0.1579	0.10811	0.037037	0.11111	0.17241	0.13333	0.086207	0.029412	0.074074	0.23077	0.058824	0.051282	0.069767	0.04	0.13636	0.17857	0.11111	0.11111	0.28571	0.037037	0.25806	0.11111	0.10256	0.064516	0.035714	0.23256	0.10256	0.038462	0.074074
0.040404	0.061728	0.045872	0.031915	0.076923	0.064103	0.082474	0.1	0.095238	0.11429	0	0.090909	0.12	0.11765	0.22222	0.2	0.043478	0.36842	0.10526	0.23529	0.1579	0.2069	0.18518	0.11765	0.23529	0.086957	0.076923	0	0.13043	0.11111	0.054054	0.08	0.14286	0.23333	0.13333	0.078947	0.043478	0.10526	0.10526	0.08	0.11765	0.15385	0	0.17241	0.2	0.052632	0.1	0.13333	0.058824	0.052632
0.07	0.071429	0.072727	0	0.073171	0.0875	0.058252	0.11628	0.17391	0.13158	0	0.16667	0	0	0.083333	0.076923	0	0.071429	0.041667	0.086957	0.083333	0.11429	0	0.045455	0.041667	0.20833	0	0	0.071429	0	0.10256	0	0.028571	0.025	0.05	0	0.16667	0.041667	0.041667	0.24	0.045455	0.17241	0	0	0.076923	0.043478	0.11628	0	0.047619	0.043478
0.11539	0.16471	0.12389	0.018519	0.15476	0.12941	0.063063	0.23913	0.090909	0.13043	0	0.15625	0.051282	0.032258	0.060606	0.088235	0.027778	0.11429	0.030303	0.0625	0.029412	0.11628	0.046512	0.032258	0.030303	0.1875	0.037736	0	0.054054	0.03125	0.18182	0.052632	0.071429	0.041667	0.034483	0.038462	0.12121	0.030303	0.030303	0.17647	0.032258	0.19444	0	0.044444	0.088235	0	0.23913	0.044444	0	0
0.16667	0.17284	0.10811	0.049505	0.20779	0.17949	0.085714	0.17778	0.10345	0.14286	0.038462	0.22222	0.057143	0.037037	0.033333	0.03125	0.03125	0	0.034483	0.034483	0.033333	0.12821	0.025	0.037037	0.071429	0.17241	0.13333	0.067797	0.029412	0	0.11628	0.058824	0.025	0.045455	0	0.13636	0.13793	0.034483	0.071429	0.24138	0.037037	0.14706	0.13636	0.02381	0.03125	0.074074	0.15217	0.02381	0.038462	0.074074
0.16505	0.1573	0.12931	0.065421	0.14773	0.20482	0.14019	0.32609	0.17647	0.27273	0.16667	0.24242	0.18421	0.090909	0.083333	0.10811	0.025	0.02381	0.085714	0.085714	0.14706	0.18182	0.088889	0.090909	0.11765	0.2	0.092593	0.092308	0.075	0.088235	0.21739	0.073171	0.13953	0.10204	0.096774	0.09434	0.17143	0.11765	0.15152	0.29412	0.090909	0.20513	0.09434	0.085106	0.17143	0.12121	0.29787	0.085106	0.12903	0.15625
0.17647	0.19767	0.14912	0.045872	0.20238	0.19048	0.11927	0.2449	0.081081	0.16667	0.029412	0.17143	0.097561	0.090909	0.054054	0.051282	0.025	0.04878	0.027027	0.055556	0.054054	0.15556	0.065217	0.028571	0.085714	0.16667	0.13462	0.059701	0.02381	0.057143	0.19149	0.047619	0.042553	0.10204	0.030303	0.13725	0.17143	0.055556	0.055556	0.18919	0.028571	0.23684	0.09434	0.0625	0.051282	0.027778	0.2449	0.0625	0.029412	0.027778
0.18095	0.22989	0.17391	0.072727	0.25	0.2381	0.125	0.25	0.073171	0.17647	0.026316	0.15385	0.11364	0.081081	0.075	0.071429	0.022727	0.14634	0.02439	0.076923	0.04878	0.12	0.15217	0.025641	0.076923	0.15	0.14546	0.041667	0.044444	0.051282	0.25	0.043478	0.081633	0.11539	0.027027	0.14815	0.097561	0.05	0.05	0.17073	0.025641	0.21429	0.087719	0.14583	0.071429	0.025	0.27451	0.12245	0.026316	0.025
0.15686	0.17442	0.13158	0.098039	0.15116	0.18072	0.13207	0.31111	0.22581	0.25581	0.17857	0.3	0.22857	0.0625	0.12121	0.14706	0.11429	0.051282	0.16129	0.125	0.19355	0.16279	0.11905	0.17241	0.16129	0.37931	0.16326	0.095238	0.13889	0.09375	0.125	0.13514	0.175	0.10638	0.14286	0.16667	0.14706	0.16129	0.16129	0.23529	0.13333	0.15385	0.16667	0.11364	0.21875	0.2069	0.28261	0.11364	0.17857	0.16667
0.15625	0.175	0.12963	0.039604	0.19481	0.21333	0.097087	0.26829	0.10714	0.175	0.04	0.18518	0.125	0.125	0.11111	0.14286	0.032258	0.13333	0.035714	0.11539	0.071429	0.13158	0.11111	0.038462	0.11539	0.17857	0.13636	0.033333	0.0625	0.076923	0.23684	0.060606	0.081081	0.071429	0.041667	0.13953	0.18518	0.074074	0.074074	0.2963	0.038462	0.26667	0.065217	0.10526	0.14286	0.037037	0.26829	0.10526	0.04	0.037037
0.15686	0.12222	0.16216	0.027523	0.11236	0.19512	0.081081	0.22917	0.15152	0.17391	0	0.18182	0.075	0.030303	0.088235	0.083333	0.054054	0.051282	0.058824	0.090909	0.057143	0.13636	0.044444	0.0625	0.058824	0.17647	0.055556	0	0.078947	0.029412	0.25581	0.05	0.068182	0.061224	0.032258	0.056604	0.18182	0.028571	0.058824	0.23529	0.0625	0.25	0.018182	0.042553	0.083333	0.029412	0.25532	0.042553	0.03125	0.029412
0.08	0.12346	0.04386	0.13333	0.12658	0.12821	0.067961	0.16667	0.076923	0.1	0.045455	0.074074	0.22222	0.14286	0.17391	0.11539	0.11539	0.10714	0.083333	0.13043	0.125	0.025641	0.15625	0.090909	0.13043	0.071429	0.175	0.092593	0.10714	0.086957	0.1579	0.10345	0.12121	0.13514	0.047619	0.17949	0.074074	0.083333	0.13043	0.066667	0.090909	0.12903	0.12195	0.14706	0.11539	0.086957	0.11364	0.14706	0.095238	0.086957
0.14423	0.13333	0.10169	0.066038	0.1236	0.15116	0.12037	0.25	0.21875	0.30952	0.13333	0.21212	0.22222	0.060606	0.15152	0.11111	0.081081	0.05	0.12121	0.15625	0.11765	0.21429	0.11628	0.12903	0.15625	0.20588	0.13725	0.09375	0.10526	0.125	0.19565	0.04878	0.090909	0.10417	0.13793	0.14	0.14286	0.15625	0.15625	0.26471	0.12903	0.24324	0.14	0.11111	0.11111	0.16129	0.22449	0.11111	0.17241	0.16129
0.11458	0.11111	0.11321	0.052083	0.11392	0.12987	0.09	0.17073	0.17391	0.13158	0.1	0.27273	0	0.15	0.04	0.037037	0.037037	0.034483	0.041667	0.041667	0.083333	0.083333	0.028571	0.045455	0.086957	0.20833	0.12195	0.074074	0.034483	0	0.16216	0.14815	0.125	0.078947	0	0.125	0.16667	0.041667	0.13636	0.19231	0.045455	0.17241	0.125	0.027027	0.076923	0.090909	0.17073	0.027027	0.1	0.14286
0.16832	0.12222	0.14159	0.046729	0.11236	0.16667	0.11111	0.25532	0.15152	0.22727	0.03125	0.18182	0.02381	0.13333	0.088235	0.11429	0.026316	0.10811	0.058824	0.090909	0.088235	0.19048	0.044444	0.0625	0.090909	0.17647	0.096154	0.061538	0.078947	0.029412	0.25581	0.05	0.068182	0.083333	0.032258	0.098039	0.18182	0.090909	0.125	0.2	0.0625	0.28571	0.076923	0.042553	0.11429	0.060606	0.31111	0.042553	0.064516	0.09375
0.094737	0.0875	0.084906	0.053763	0.089744	0.12	0.070707	0.15385	0.2	0.17647	0.055556	0.31579	0.074074	0.25	0.095238	0.086957	0.041667	0.08	0.047619	0.1	0.045455	0.125	0.1	0.052632	0.1	0.2381	0.10256	0.057692	0.08	0.05	0.21212	0.076923	0.064516	0.11765	0.058824	0.10526	0.25	0.1	0.1579	0.33333	0.052632	0.34783	0.076923	0.09375	0.086957	0.05	0.15385	0.09375	0.055556	0.10526
0.010309	0.0125	0.018692	0.010989	0.012821	0.012987	0	0.026316	0.058824	0.030303	0	0.055556	0	0	0.0625	0.055556	0.055556	0	0.066667	0.066667	0.0625	0	0	0.076923	0.066667	0.052632	0.027778	0	0.05	0	0.030303	0.047619	0.038462	0.032258	0	0.028571	0	0	0.066667	0.047619	0.076923	0	0.028571	0	0.055556	0.071429	0.026316	0	0.083333	0.071429
0.15888	0.15054	0.14407	0.12381	0.16667	0.18182	0.13514	0.14035	0.12821	0.2766	0.11429	0.125	0.25641	0.081081	0.22857	0.18421	0.15385	0.23684	0.13514	0.2	0.16216	0.14286	0.35897	0.17647	0.2	0.15	0.26	0.15385	0.175	0.13889	0.15385	0.17073	0.20455	0.23404	0.11765	0.24	0.097561	0.16667	0.16667	0.11628	0.14286	0.1087	0.19231	0.41026	0.18421	0.17143	0.12069	0.34146	0.14706	0.13889
0.10101	0.10843	0.090909	0.040404	0.11111	0.12658	0.088235	0.19048	0.16	0.21622	0.043478	0.2	0.096774	0.19048	0.16667	0.11111	0.034483	0.18518	0.08	0.125	0.12	0.13889	0.15152	0.086957	0.17391	0.24	0.090909	0.034483	0.10345	0.083333	0.21622	0.064516	0.15152	0.26471	0.045455	0.093023	0.2	0.125	0.17391	0.26923	0.086957	0.28571	0.044444	0.14286	0.11111	0.083333	0.19048	0.14286	0.090909	0.13043
0.15534	0.17241	0.13043	0.056075	0.13636	0.15116	0.15238	0.22449	0.11429	0.19565	0.0625	0.11111	0.047619	0.060606	0.027027	0.025641	0.025641	0.02439	0.027778	0.027778	0.085714	0.18605	0.021277	0.029412	0.057143	0.13889	0.18367	0.09375	0.02439	0	0.19565	0.04878	0.066667	0.06	0.03125	0.1875	0.14286	0.057143	0.088235	0.13158	0.029412	0.24324	0.1875	0.020408	0.081081	0.058824	0.2	0.020408	0.0625	0.090909
0	0	0.009615	0	0	0	0.010526	0	0	0	0	0	0	0	0	0	0	0	0	0	0	0	0	0	0	0	0	0	0	0	0	0	0	0	0	0	0	0	0	0	0	0	0	0	0	0	0	0	0	0
0.125	0.1236	0.10345	0.067308	0.11364	0.12791	0.13333	0.23404	0.19355	0.2619	0.14286	0.1875	0.16667	0.064516	0.090909	0.085714	0.027027	0	0.09375	0.09375	0.090909	0.16667	0.095238	0.1	0.12903	0.18182	0.14286	0.079365	0.081081	0.096774	0.20455	0.025	0.069767	0.1087	0.10714	0.14583	0.15152	0.12903	0.16667	0.24242	0.1	0.18919	0.14583	0.090909	0.085714	0.13333	0.18367	0.090909	0.14286	0.17241
0.18	0.20238	0.13158	0.066667	0.19277	0.16667	0.13207	0.25532	0.085714	0.17391	0	0.11429	0.26471	0.0625	0.12121	0.083333	0.054054	0.10811	0.028571	0.090909	0.057143	0.16279	0.093023	0.030303	0.058824	0.14286	0.1875	0.061538	0.051282	0.060606	0.25581	0.02439	0.068182	0.061224	0.032258	0.19149	0.11429	0.028571	0.028571	0.16667	0.030303	0.21622	0.12	0.088889	0.083333	0	0.25532	0.065217	0	0
0.22807	0.18269	0.2377	0.080645	0.19802	0.26316	0.14516	0.22727	0.090909	0.1875	0.018519	0.10909	0.083333	0.056604	0.053571	0.051724	0.033898	0.05	0.035714	0.054545	0.035088	0.14286	0.061538	0.037037	0.054545	0.12727	0.14493	0.070588	0.05	0.017857	0.20635	0.04918	0.061538	0.072464	0.018868	0.14706	0.10909	0.035714	0.054545	0.14286	0.037037	0.15517	0.14706	0.059701	0.051724	0.036364	0.22727	0.059701	0.037736	0.036364
0.12632	0.13924	0.11321	0.052083	0.14286	0.16	0.079208	0.2973	0.17391	0.16216	0.1	0.27273	0.032258	0.21053	0.083333	0.12	0.037037	0.11111	0.041667	0.086957	0.13043	0.11429	0.058824	0.045455	0.13636	0.31818	0.095238	0.054545	0.071429	0.043478	0.16216	0.19231	0.2	0.078947	0.05	0.097561	0.21739	0.086957	0.13636	0.19231	0.045455	0.21429	0.097561	0.055556	0.16667	0.090909	0.2973	0.055556	0.1	0.14286
0	0	0	0	0	0	0.031579	0	0	0.032258	0	0	0	0	0	0	0	0	0	0	0	0.037037	0	0	0	0	0	0	0	0	0	0	0	0	0	0	0	0	0	0	0	0	0	0	0	0	0	0	0	0
0.11702	0.11392	0.06422	0.03125	0.11688	0.075949	0.07	0.095238	0.086957	0.10811	0	0.083333	0.11111	0.10526	0.2	0.18182	0.04	0.16667	0.095238	0.21053	0.2	0.057143	0.0625	0.10526	0.15	0.08	0.18919	0.076923	0.12	0.1	0.025	0.035714	0.096774	0.083333	0.055556	0.19444	0.04	0.15	0.095238	0.074074	0.10526	0.10345	0.13158	0.058824	0.18182	0.047619	0.069767	0.058824	0.052632	0.047619
0.13542	0.17949	0.1215	0.03	0.15385	0.14103	0.09901	0.28205	0.11539	0.15385	0.090909	0.2	0.096774	0.086957	0.076923	0.11111	0.034483	0.10345	0.038462	0.08	0.12	0.13889	0.055556	0.041667	0.08	0.24	0.14286	0.034483	0.032258	0.083333	0.125	0.13793	0.11765	0.04878	0.045455	0.14634	0.11111	0.038462	0.038462	0.17857	0.041667	0.16129	0.093023	0.052632	0.2	0	0.25	0.052632	0	0
0.097345	0.1383	0.071429	0.092593	0.1413	0.15556	0.16667	0.065574	0.047619	0.2	0	0.046512	0.13953	0.052632	0.10256	0.097561	0.15385	0.093023	0.05	0.10526	0.075	0.16667	0.039216	0.081081	0.05	0.069767	0.18868	0.071429	0.093023	0.025	0.11111	0.11628	0.06	0.054545	0.055556	0.14815	0.071429	0.05	0.05	0.043478	0.052632	0.085106	0.087719	0.037736	0.097561	0.051282	0.048387	0.037736	0.026316	0.025
0.13265	0.14634	0.11927	0.05	0.16456	0.19737	0.097087	0.2093	0.14815	0.175	0.04	0.23077	0.058824	0.22727	0.11111	0.10345	0.032258	0.0625	0.035714	0.11539	0.071429	0.13158	0.081081	0.038462	0.11539	0.22222	0.13636	0.050847	0.0625	0.076923	0.20513	0.09375	0.081081	0.097561	0.041667	0.13953	0.18518	0.11539	0.11539	0.2963	0.038462	0.26667	0.088889	0.076923	0.10345	0.076923	0.2381	0.076923	0.04	0.12
0.090909	0.18182	0.053097	0.096774	0.18667	0.18919	0.078431	0.225	0.12	0.1	0.045455	0.26087	0.17857	0.043478	0.038462	0.035714	0.035714	0.033333	0.04	0.04	0.038462	0.11111	0.057143	0.043478	0.04	0.25	0.044444	0.035088	0.033333	0.041667	0.1579	0.032258	0.027778	0.05	0.047619	0.045455	0.11539	0.04	0.04	0.23077	0.043478	0.12903	0.045455	0.054054	0.035714	0.041667	0.16667	0.054054	0.045455	0.041667
0.15	0.16667	0.16667	0.048077	0.15663	0.1875	0.11429	0.24444	0.09375	0.18605	0.034483	0.16129	0.11111	0.14815	0.096774	0.090909	0.028571	0.085714	0.03125	0.1	0.0625	0.14634	0.1	0.033333	0.1	0.19355	0.125	0.064516	0.055556	0.066667	0.2439	0.054054	0.047619	0.088889	0.035714	0.12766	0.16129	0.1	0.1	0.21875	0.033333	0.23529	0.081633	0.095238	0.090909	0.032258	0.27273	0.095238	0.034483	0.066667
0.14433	0.18987	0.12963	0.039604	0.21053	0.16667	0.086538	0.15556	0.10714	0.11905	0.04	0.23077	0.028571	0.038462	0.034483	0.032258	0.032258	0	0.035714	0.035714	0.034483	0.10256	0.025641	0.038462	0.074074	0.17857	0.13636	0.050847	0.030303	0	0.11905	0.060606	0.025641	0.046512	0	0.13953	0.14286	0.035714	0.074074	0.25	0.038462	0.15152	0.13953	0.02439	0.032258	0.076923	0.15556	0.02439	0.04	0.076923
0.19811	0.19565	0.15966	0.11009	0.18681	0.25882	0.17273	0.21429	0.093023	0.26	0.076923	0.14286	0.13043	0.075	0.022222	0.021277	0.11628	0.020408	0.022727	0.022727	0.069767	0.22917	0.018182	0.04878	0.046512	0.13953	0.17857	0.13043	0.020408	0	0.28571	0.15909	0.056604	0.051724	0.025	0.16071	0.14286	0.046512	0.071429	0.15909	0.02381	0.17391	0.14035	0.017544	0.066667	0.073171	0.19298	0.017544	0.05	0.073171
0.1134	0.12346	0.091743	0.0625	0.1125	0.12821	0.089109	0.19512	0.12	0.12821	0.045455	0.20833	0.17857	0.043478	0	0	0.035714	0	0	0	0	0.11111	0.027778	0	0.04	0.25	0.093023	0.053571	0	0	0.1579	0.032258	0	0.02439	0	0.095238	0.16	0.04	0.04	0.14286	0	0.16667	0.095238	0.026316	0	0.041667	0.16667	0.026316	0.045455	0.041667
0.15238	0.11828	0.13793	0.064815	0.1087	0.18824	0.12844	0.19231	0.078947	0.21277	0.028571	0.10526	0.095238	0.12121	0	0	0.10526	0	0	0	0	0.20455	0.020408	0.027778	0.026316	0.10256	0.15385	0.125	0	0	0.23913	0.046512	0	0.037736	0	0.15686	0.16667	0.026316	0.054054	0.15385	0	0.2	0.15686	0.019608	0	0.055556	0.14815	0.019608	0.028571	0.055556
0.1913	0.14286	0.12977	0.11966	0.13462	0.19388	0.15833	0.16418	0.055556	0.15873	0.019608	0.074074	0.068966	0.06	0	0	0.017544	0	0	0	0	0.15	0.047619	0	0.018519	0.092593	0.2459	0.17333	0	0	0.15873	0.016667	0	0.12698	0	0.22951	0.09434	0.018519	0.037736	0.12963	0	0.12281	0.25	0.046154	0	0.018868	0.16418	0.046154	0.019608	0.038462
0.071429	0.1	0.074074	0.042105	0.088608	0.075949	0.080808	0.12195	0.041667	0.10811	0	0.04	0.15385	0.10526	0.14286	0.13043	0.04	0.21739	0.045455	0.095238	0.090909	0.088235	0.13333	0.05	0.095238	0.038462	0.12821	0.037037	0.076923	0.1	0.051282	0.074074	0.13333	0.11429	0.055556	0.13158	0.04	0.045455	0.045455	0.035714	0.05	0.10345	0.075	0.125	0.13043	0	0.095238	0.090909	0	0
0.17172	0.20732	0.14414	0.057692	0.22785	0.24675	0.12381	0.26667	0.125	0.2093	0.068966	0.23333	0.078947	0.10345	0.12903	0.12121	0.088235	0.21875	0.0625	0.096774	0.12903	0.14286	0.15385	0.066667	0.096774	0.22581	0.078431	0.030769	0.083333	0.064516	0.2381	0.17647	0.21622	0.16279	0.034483	0.08	0.15625	0.0625	0.096774	0.29032	0.066667	0.22857	0.038462	0.175	0.15625	0.064516	0.29546	0.14634	0.033333	0.064516
0.15	0.16667	0.086207	0.079208	0.14286	0.17284	0.125	0.16667	0.060606	0.21429	0	0.090909	0.14286	0.068966	0.030303	0.028571	0.125	0.027027	0.03125	0.03125	0.030303	0.20513	0.047619	0.033333	0.03125	0.15625	0.25581	0.13793	0.027027	0.032258	0.18605	0.083333	0.023256	0.020833	0.035714	0.2619	0.2	0.03125	0.03125	0.14706	0.033333	0.16667	0.20455	0.045455	0.028571	0.032258	0.12	0.045455	0	0
0.21	0.22353	0.17857	0.055046	0.2	0.21687	0.10811	0.29167	0.078947	0.14	0	0.13514	0.15	0.057143	0.081081	0.076923	0.05	0.073171	0.026316	0.083333	0.052632	0.12766	0.06383	0.027778	0.054054	0.13158	0.13207	0.043478	0.047619	0.055556	0.29546	0.022727	0.041667	0.037736	0.029412	0.13462	0.10526	0.026316	0.026316	0.21622	0.027778	0.2	0.072727	0.061224	0.076923	0	0.26531	0.061224	0	0
0.1165	0.11364	0.076923	0.09	0.090909	0.10465	0.14706	0.056604	0	0.1087	0.034483	0	0.14286	0.14815	0	0	0.125	0	0	0	0	0.093023	0.023256	0.033333	0.03125	0.027778	0.35	0.24528	0	0	0.1087	0.083333	0	0.042553	0	0.35897	0.090909	0.03125	0.064516	0	0	0.076923	0.35897	0.022222	0	0.066667	0.018182	0.022222	0.034483	0.066667
0.15306	0.14286	0.11712	0.080808	0.14634	0.19231	0.10577	0.25581	0.13793	0.28947	0.037037	0.17241	0.1875	0.11539	0.10345	0.0625	0.0625	0.090909	0.033333	0.068966	0.066667	0.21622	0.10526	0.035714	0.10714	0.16667	0.18182	0.12281	0.058824	0.071429	0.225	0.057143	0.076923	0.11905	0.038462	0.18605	0.17241	0.068966	0.10714	0.27586	0.035714	0.25	0.15909	0.1	0.0625	0.034483	0.2	0.1	0.037037	0.071429
0.13	0.15663	0.12727	0.080808	0.16049	0.1625	0.1165	0.17391	0.13793	0.19512	0.037037	0.21429	0.11765	0.16	0.18518	0.13333	0.0625	0.28571	0.068966	0.14815	0.10345	0.097561	0.27273	0.074074	0.14815	0.2069	0.13043	0.032258	0.090909	0.071429	0.19512	0.088235	0.13514	0.27027	0.038462	0.13333	0.17241	0.068966	0.10714	0.23333	0.074074	0.25	0.0625	0.25714	0.13333	0.071429	0.17391	0.18919	0.076923	0.071429
0.092784	0.098765	0.073394	0.041667	0.10127	0.088608	0.090909	0.14634	0.13043	0.13514	0.05	0.125	0.10714	0.047619	0	0	0.038462	0	0	0	0	0.11765	0.029412	0	0.043478	0.16667	0.125	0.096154	0	0	0.16667	0.034483	0	0.025641	0	0.12821	0.17391	0.043478	0.043478	0.15385	0	0.13793	0.12821	0.027778	0	0.045455	0.093023	0.027778	0.05	0.045455
0.020202	0.012048	0.027523	0.021505	0.012346	0.025316	0	0.02439	0.05	0.027778	0	0.047619	0	0	0.052632	0.047619	0.047619	0	0.055556	0.055556	0.052632	0	0	0.0625	0.055556	0.045455	0.052632	0	0.090909	0	0.057143	0.086957	0.071429	0.060606	0	0.054054	0	0	0.11765	0.041667	0.0625	0	0.054054	0	0.047619	0.058824	0.02439	0	0.066667	0.058824
0.14563	0.14773	0.13158	0.12	0.13793	0.18072	0.14286	0.13462	0.027027	0.2	0.064516	0.026316	0.13158	0.17241	0.088235	0.083333	0.14706	0.078947	0.028571	0.090909	0.088235	0.16279	0.068182	0.0625	0.090909	0.052632	0.32558	0.15	0.051282	0.060606	0.14894	0.23529	0.11905	0.10638	0.032258	0.30233	0.083333	0.058824	0.090909	0.02439	0.030303	0.097561	0.24444	0.065217	0.14706	0.09375	0.092593	0.065217	0.064516	0.09375
0.091837	0.097561	0.092593	0.052083	0.1	0.11539	0.058252	0.17073	0.22727	0.13158	0.047619	0.33333	0.066667	0.15	0.13043	0.12	0.076923	0.11111	0.086957	0.13636	0.083333	0.11429	0.090909	0.095238	0.13636	0.26087	0.12195	0.035714	0.11111	0.043478	0.16216	0.10714	0.090909	0.10811	0.05	0.125	0.21739	0.086957	0.13636	0.24	0.095238	0.21429	0.071429	0.085714	0.12	0.090909	0.17073	0.085714	0.1	0.090909
0.15306	0.15663	0.087719	0.080808	0.14634	0.17722	0.12745	0.14894	0.064516	0.225	0.037037	0.096774	0.11765	0.074074	0	0	0.096774	0	0	0	0	0.21622	0.02439	0.035714	0.033333	0.16667	0.2381	0.14286	0	0	0.19512	0.088235	0	0.021739	0	0.2439	0.21429	0.033333	0.033333	0.15625	0	0.17647	0.21429	0.023256	0	0.071429	0.10204	0.023256	0.037037	0.034483
0.17347	0.16667	0.15596	0.09	0.15663	0.20253	0.15842	0.21739	0.12903	0.18605	0.11111	0.16129	0.081081	0.19231	0.13333	0.090909	0.090909	0.1875	0.064516	0.1	0.13333	0.11905	0.12821	0.068966	0.1	0.19355	0.14894	0.081967	0.085714	0.066667	0.2439	0.21875	0.25714	0.19512	0.035714	0.15217	0.16129	0.064516	0.13793	0.21875	0.068966	0.23529	0.12766	0.12195	0.16129	0.10345	0.21739	0.12195	0.071429	0.10345
0.1068	0.11494	0.10619	0.058824	0.11765	0.14634	0.09434	0.19565	0.096774	0.19048	0.035714	0.09375	0.14706	0.15385	0.13793	0.12903	0.060606	0.19355	0.066667	0.14286	0.1	0.12195	0.13158	0.071429	0.14286	0.125	0.15217	0.065574	0.088235	0.068966	0.16279	0.085714	0.13158	0.14286	0.037037	0.15556	0.12903	0.10345	0.14286	0.15152	0.071429	0.24242	0.083333	0.125	0.12903	0.068966	0.17021	0.125	0.074074	0.10714
0.13333	0.15909	0.13043	0.056075	0.14943	0.15116	0.1	0.22449	0.083333	0.12245	0.0625	0.11111	0.12821	0.029412	0.055556	0.081081	0.052632	0.10526	0.027778	0.057143	0.085714	0.1087	0.066667	0.029412	0.027778	0.13889	0.13725	0.044776	0.05	0.028571	0.14583	0.10256	0.14286	0.06	0.03125	0.14	0.11111	0.027778	0.027778	0.16216	0.029412	0.12195	0.075472	0.06383	0.14286	0	0.17647	0.06383	0	0
0.13207	0.17045	0.12931	0.065421	0.16092	0.14943	0.14019	0.17308	0.081081	0.21739	0.029412	0.10811	0.15385	0.090909	0.083333	0.051282	0.078947	0.10256	0.027027	0.055556	0.054054	0.15556	0.11364	0.028571	0.085714	0.13514	0.25532	0.10938	0.04878	0.057143	0.19149	0.073171	0.065217	0.14894	0.030303	0.26087	0.13889	0.055556	0.055556	0.1579	0.028571	0.175	0.20833	0.1087	0.051282	0.057143	0.15094	0.085106	0.029412	0.027778
0.09375	0.1	0.084112	0.064516	0.10256	0.089744	0.07	0.17949	0.19048	0.13889	0.33333	0.18182	0.2	0.10526	0.2	0.18182	0.083333	0.037037	0.21053	0.21053	0.33333	0.057143	0.17241	0.23529	0.27778	0.17391	0.1579	0.076923	0.21739	0.22222	0.051282	0.11539	0.30769	0.14706	0.1875	0.16216	0.083333	0.21053	0.35294	0.16	0.3125	0.066667	0.13158	0.16129	0.3	0.29412	0.15	0.16129	0.25	0.29412
0.14563	0.16092	0.12174	0.076923	0.15116	0.13953	0.1215	0.18	0.085714	0.17391	0.03125	0.11429	0.10256	0.030303	0	0	0.026316	0	0	0	0	0.16279	0.021739	0	0.028571	0.14286	0.11765	0.061538	0	0	0.22727	0.02439	0	0.083333	0	0.12	0.14706	0.028571	0.028571	0.16667	0	0.18421	0.12	0.020833	0	0.029412	0.22917	0.020833	0.03125	0.029412
0.23636	0.16667	0.225	0.083333	0.14706	0.23404	0.15966	0.16667	0.056604	0.14286	0.02	0.096154	0.051724	0.083333	0	0	0.055556	0	0	0	0	0.13333	0.015625	0.019608	0.018868	0.11539	0.20968	0.14474	0	0	0.2	0.052632	0	0.029412	0	0.21311	0.11765	0.018868	0.038462	0.11111	0	0.14546	0.21311	0.015152	0	0.039216	0.18462	0.015152	0.02	0.039216
[truncated: 509 more rows]
[truncated: 1,506 more columns]
