# Supplementary material for: DASPfind: new efficient method to predict drug–target interactions
Source: J Cheminform. 2016 Mar 16;8:15. doi: 10.1186/s13321-016-0128-4 (PMC4793623; doi:10.1186/s13321-016-0128-4)
Supplement: Supplementary file 2 — 10.1186/s13321-016-0128-4 This contains DTI data sets named as: Nuclear Receptor, GPCR, Ion Channels, Enzyme, and DrugBank_approved. [file 13321_2016_128_MOESM2_ESM.zip › DATA_1/DrugBank_Approved_simmat_dg.txt]

1	0.014695	0.015452	0.013178	0.023107	0.0074826	0.018394	0.012502	0.018091	0.0087571	0.017027	0.015376	0.031674	0.018156	0.020449	0.014184	0.012409	0.014801	0.0074338	0.017362	0.013363	0.011168	0.016174	0.022651	0.01293	0.014445	0.017006	0.013454	0.020048	0.018677	0.0080449	0.021016	0.012967	0.018663	0.02126	0.0095448	0.015195	0.035458	0.017831	0.020186	0.013284	0.02317	0.016014	0.02776	0.013305	0.012784	0.022189	0.020558	0.014829	0.013954
0.014695	1	0.011555	0.015324	0.028478	0.011609	0.025258	0.013236	0.015957	0.011864	0.0173	0.014383	0.023425	0.014806	0.016603	0.015442	0.011908	0.01207	0.0087028	0.017349	0.020338	0.011871	0.015684	0.017206	0.010385	0.011556	0.017173	0.011718	0.014108	0.019875	0.013121	0.014767	0.014932	0.013134	0.014444	0.011379	0.015352	0.0269	0.017374	0.015896	0.016393	0.0226	0.015011	0.01918	0.014083	0.011356	0.018036	0.014204	0.014197	0.015304
0.015452	0.011555	1	0.011113	0.013241	0.0073005	0.018578	0.0092096	0.013379	0.0076991	0.015318	0.012334	0.018917	0.013242	0.023371	0.014163	0.0082668	0.0099516	0.0078592	0.014933	0.01454	0.010033	0.010849	0.01768	0.010026	0.012684	0.012959	0.011224	0.011807	0.016565	0.0092597	0.015353	0.014136	0.012614	0.011638	0.010018	0.01397	0.018849	0.016686	0.015164	0.011325	0.018949	0.012109	0.013204	0.013185	0.010791	0.014971	0.012599	0.01233	0.012472
0.013178	0.015324	0.011113	1	0.017542	0.0079168	0.013763	0.0092489	0.015264	0.0074473	0.013859	0.011921	0.019901	0.013032	0.018325	0.013635	0.0096819	0.011426	0.0061413	0.014586	0.016559	0.0095098	0.011955	0.019697	0.010134	0.0091071	0.018372	0.012328	0.016332	0.016493	0.009152	0.016774	0.017529	0.013919	0.018441	0.011287	0.01316	0.019529	0.01728	0.021787	0.012216	0.022895	0.01323	0.016899	0.013799	0.011881	0.020218	0.020112	0.017055	0.015371
0.023107	0.028478	0.013241	0.017542	1	0.011129	0.023208	0.015596	0.022521	0.011994	0.01465	0.022598	0.023438	0.01777	0.0269	0.017552	0.015023	0.019411	0.014054	0.026002	0.01769	0.011899	0.018974	0.022776	0.013658	0.014979	0.016011	0.015773	0.018951	0.022301	0.010394	0.027647	0.02041	0.013309	0.019674	0.014973	0.017558	0.029886	0.029071	0.028769	0.02065	0.026581	0.016774	0.032712	0.017578	0.015537	0.026885	0.014858	0.018749	0.019439
0.0074826	0.011609	0.0073005	0.0079168	0.011129	1	0.011847	0.011708	0.013526	0.0049132	0.0089243	0.0067688	0.013661	0.0094128	0.0092211	0.0089326	0.0070943	0.0098658	0.017648	0.0088631	0.0091868	0.0077622	0.010968	0.011969	0.0056587	0.0085869	0.013462	0.0082275	0.0095047	0.0095371	0.0080107	0.010192	0.012131	0.012492	0.0084043	0.009207	0.0082426	0.021639	0.014631	0.01046	0.0099394	0.01642	0.011001	0.011552	0.0092372	0.010772	0.010483	0.0090977	0.011677	0.013343
0.018394	0.025258	0.018578	0.013763	0.023208	0.011847	1	0.012382	0.028608	0.008204	0.016948	0.016012	0.026051	0.13865	0.021619	0.022247	0.013038	0.017067	0.0080161	0.019137	0.021975	0.014365	0.027114	0.027425	0.011441	0.015892	0.025608	0.018181	0.020325	0.027351	0.010152	0.021746	0.10912	0.088413	0.017635	0.016642	0.019515	0.046136	0.020479	0.031111	0.019293	0.027133	0.02461	0.020845	0.021792	0.016664	0.030748	0.018668	0.11654	0.095686
0.012502	0.013236	0.0092096	0.0092489	0.015596	0.011708	0.012382	1	0.014007	0.009097	0.0134	0.026332	0.021964	0.015078	0.016074	0.0093846	0.058781	0.010907	0.032046	0.013228	0.010571	0.061173	0.010326	0.015311	0.081024	0.010985	0.011901	0.076626	0.012318	0.026882	0.0085633	0.016266	0.015981	0.011467	0.012894	0.0093477	0.011541	0.022324	0.014191	0.017423	0.012339	0.018153	0.012228	0.015898	0.010706	0.016126	0.015832	0.011966	0.012241	0.012327
0.018091	0.015957	0.013379	0.015264	0.022521	0.013526	0.028608	0.014007	1	0.011373	0.020639	0.016714	0.028892	0.023219	0.023467	0.0186	0.023846	0.025714	0.010258	0.025988	0.020096	0.01922	0.022136	0.028661	0.014396	0.01231	0.035622	0.021964	0.032378	0.0346	0.01223	0.023594	0.026027	0.019459	0.017993	0.013774	0.020922	0.036841	0.023218	0.021565	0.020659	0.028755	0.022745	0.022581	0.022918	0.018481	0.021614	0.023491	0.024396	0.031788
0.0087571	0.011864	0.0076991	0.0074473	0.011994	0.0049132	0.008204	0.009097	0.011373	1	0.010974	0.0093197	0.013182	0.01026	0.01263	0.008382	0.0071294	0.0078862	0.0049574	0.0088397	0.011301	0.0076995	0.01048	0.011155	0.0070207	0.0065519	0.012723	0.01036	0.010284	0.011418	0.20595	0.010876	0.0094334	0.010467	0.010469	0.0096774	0.0088103	0.016434	0.0097943	0.0096201	0.008393	0.013871	0.0095466	0.016729	0.0092013	0.0075322	0.010927	0.0094579	0.0085916	0.013089
0.017027	0.0173	0.015318	0.013859	0.01465	0.0089243	0.016948	0.0134	0.020639	0.010974	1	0.01359	0.020503	0.015959	0.019248	0.016791	0.0094062	0.018353	0.013939	0.016905	0.020583	0.0095415	0.015758	0.019405	0.010476	0.013467	0.022859	0.016864	0.020795	0.015725	0.0084606	0.021828	0.015238	0.01514	0.012977	0.01111	0.016895	0.027294	0.016745	0.018081	0.023518	0.022185	0.013989	0.026231	0.014366	0.021421	0.019059	0.014245	0.016983	0.017179
0.015376	0.014383	0.012334	0.011921	0.022598	0.0067688	0.016012	0.026332	0.016714	0.0093197	0.01359	1	0.020178	0.013193	0.022574	0.012598	0.027751	0.014925	0.011628	0.017303	0.021811	0.03124	0.013091	0.017255	0.022794	0.0098003	0.015976	0.053773	0.014357	0.016021	0.010379	0.016756	0.017595	0.012193	0.012981	0.011174	0.016406	0.031447	0.017371	0.017377	0.010883	0.020549	0.012708	0.019165	0.012292	0.013423	0.018301	0.014437	0.017623	0.014126
0.031674	0.023425	0.018917	0.019901	0.023438	0.013661	0.026051	0.021964	0.028892	0.013182	0.020503	0.020178	1	0.024879	0.032519	0.017158	0.018817	0.016143	0.013474	0.032128	0.023291	0.020224	0.025171	0.033896	0.016402	0.014266	0.025106	0.022118	0.02375	0.023621	0.013724	0.030383	0.019607	0.022552	0.02584	0.016602	0.020068	0.040326	0.028079	0.027215	0.01924	0.039526	0.019651	0.039257	0.018352	0.018304	0.02839	0.023073	0.019841	0.024939
0.018156	0.014806	0.013242	0.013032	0.01777	0.0094128	0.13865	0.015078	0.023219	0.01026	0.015959	0.013193	0.024879	1	0.021696	0.025536	0.01275	0.015741	0.0096946	0.01976	0.02149	0.0099729	0.028097	0.020353	0.010566	0.014494	0.019728	0.016984	0.020599	0.017225	0.010807	0.020271	0.081171	0.1245	0.015728	0.012142	0.013947	0.035609	0.033174	0.016675	0.035943	0.028956	0.025261	0.018708	0.021266	0.017408	0.020426	0.015701	0.10094	0.10399
0.020449	0.016603	0.023371	0.018325	0.0269	0.0092211	0.021619	0.016074	0.023467	0.01263	0.019248	0.022574	0.032519	0.021696	1	0.019482	0.016218	0.018973	0.011289	0.02262	0.01694	0.016395	0.015795	0.021594	0.011644	0.016122	0.022106	0.018804	0.021773	0.023046	0.014682	0.024549	0.021092	0.01649	0.015849	0.017115	0.018514	0.05068	0.02136	0.021144	0.017605	0.022881	0.02532	0.033403	0.017634	0.017851	0.020326	0.02151	0.023893	0.018494
0.014184	0.015442	0.014163	0.013635	0.017552	0.0089326	0.022247	0.0093846	0.0186	0.008382	0.016791	0.012598	0.017158	0.025536	0.019482	1	0.011557	0.016271	0.0079419	0.017702	0.017475	0.0099966	0.023505	0.019203	0.01079	0.015932	0.021609	0.012786	0.019221	0.01556	0.010275	0.018267	0.027319	0.016871	0.015462	0.0099665	0.012568	0.028111	0.01657	0.022475	0.026694	0.02509	0.01607	0.018371	0.016472	0.015759	0.02156	0.013871	0.020072	0.023591
0.012409	0.011908	0.0082668	0.0096819	0.015023	0.0070943	0.013038	0.058781	0.023846	0.0071294	0.0094062	0.027751	0.018817	0.01275	0.016218	0.011557	1	0.011993	0.0067364	0.016291	0.012061	0.35385	0.010098	0.018071	0.057686	0.0078915	0.013148	0.042401	0.011744	0.014007	0.0069534	0.012677	0.010877	0.0099084	0.011384	0.0081407	0.011306	0.020161	0.014915	0.012231	0.0092501	0.016168	0.013517	0.013962	0.014366	0.0096289	0.012043	0.014083	0.012839	0.011605
0.014801	0.01207	0.0099516	0.011426	0.019411	0.0098658	0.017067	0.010907	0.025714	0.0078862	0.018353	0.014925	0.016143	0.015741	0.018973	0.016271	0.011993	1	0.012645	0.016655	0.014285	0.010521	0.016323	0.015854	0.010459	0.01111	0.02033	0.01271	0.016793	0.018225	0.0091774	0.029415	0.016133	0.012266	0.013315	0.014413	0.01478	0.027738	0.018771	0.021146	0.015115	0.021498	0.013816	0.014234	0.017599	0.019275	0.020285	0.013804	0.015108	0.016646
0.0074338	0.0087028	0.0078592	0.0061413	0.014054	0.017648	0.0080161	0.032046	0.010258	0.0049574	0.013939	0.011628	0.013474	0.0096946	0.011289	0.0079419	0.0067364	0.012645	1	0.0095849	0.0091178	0.0063085	0.0087382	0.01012	0.0081485	0.019586	0.008522	0.010141	0.0093993	0.0091537	0.0066389	0.010337	0.013264	0.011053	0.011017	0.0075369	0.0089986	0.014823	0.012185	0.010219	0.011874	0.014529	0.010815	0.015575	0.011736	0.019063	0.010049	0.014418	0.0087823	0.0076738
0.017362	0.017349	0.014933	0.014586	0.026002	0.0088631	0.019137	0.013228	0.025988	0.0088397	0.016905	0.017303	0.032128	0.01976	0.02262	0.017702	0.016291	0.016655	0.0095849	1	0.02092	0.01566	0.018838	0.022358	0.012685	0.011121	0.018768	0.02037	0.020052	0.019929	0.012318	0.026054	0.015586	0.016918	0.016148	0.012425	0.016271	0.030511	0.023152	0.015754	0.017204	0.02914	0.016123	0.025895	0.016246	0.014642	0.016156	0.019176	0.021595	0.024301
0.013363	0.020338	0.01454	0.016559	0.01769	0.0091868	0.021975	0.010571	0.020096	0.011301	0.020583	0.021811	0.023291	0.02149	0.01694	0.017475	0.012061	0.014285	0.0091178	0.02092	1	0.012787	0.017021	0.021189	0.0097597	0.012457	0.021797	0.018206	0.069902	0.019673	0.009669	0.023741	0.01735	0.022459	0.015645	0.01185	0.019601	0.028575	0.017522	0.017722	0.017818	0.029775	0.015917	0.01623	0.017296	0.015722	0.018124	0.020132	0.016796	0.016608
0.011168	0.011871	0.010033	0.0095098	0.011899	0.0077622	0.014365	0.061173	0.01922	0.0076995	0.0095415	0.03124	0.020224	0.0099729	0.016395	0.0099966	0.35385	0.010521	0.0063085	0.01566	0.012787	1	0.011745	0.016187	0.056417	0.0073675	0.014826	0.04468	0.01061	0.01354	0.0068452	0.016382	0.012973	0.01124	0.016063	0.0075006	0.0098218	0.024666	0.014644	0.014332	0.00988	0.01373	0.011998	0.013199	0.012648	0.010049	0.01565	0.011729	0.012991	0.014843
0.016174	0.015684	0.010849	0.011955	0.018974	0.010968	0.027114	0.010326	0.022136	0.01048	0.015758	0.013091	0.025171	0.028097	0.015795	0.023505	0.010098	0.016323	0.0087382	0.018838	0.017021	0.011745	1	0.025009	0.012051	0.014849	0.020937	0.014599	0.019336	0.017819	0.0084429	0.021644	0.020145	0.021094	0.018166	0.027212	0.013562	0.035456	0.020092	0.023316	0.10497	0.030563	0.023778	0.025366	0.017816	0.01189	0.0262	0.01673	0.021139	0.027038
0.022651	0.017206	0.01768	0.019697	0.022776	0.011969	0.027425	0.015311	0.028661	0.011155	0.019405	0.017255	0.033896	0.020353	0.021594	0.019203	0.018071	0.015854	0.01012	0.022358	0.021189	0.016187	0.025009	1	0.013351	0.017907	0.026836	0.018587	0.030041	0.021041	0.013027	0.024358	0.0412	0.021664	0.031498	0.015357	0.019738	0.04543	0.027617	0.024737	0.022471	0.031757	0.0222	0.029973	0.0228	0.015957	0.023801	0.032884	0.024302	0.025749
0.01293	0.010385	0.010026	0.010134	0.013658	0.0056587	0.011441	0.081024	0.014396	0.0070207	0.010476	0.022794	0.016402	0.010566	0.011644	0.01079	0.057686	0.010459	0.0081485	0.012685	0.0097597	0.056417	0.012051	0.013351	1	0.0097593	0.013476	0.055981	0.011297	0.013064	0.0081931	0.014	0.011396	0.011009	0.0092653	0.0081861	0.010875	0.023359	0.015216	0.018162	0.010963	0.014112	0.012467	0.012041	0.011844	0.0098405	0.017582	0.011317	0.0097692	0.01369
0.014445	0.011556	0.012684	0.0091071	0.014979	0.0085869	0.015892	0.010985	0.01231	0.0065519	0.013467	0.0098003	0.014266	0.014494	0.016122	0.015932	0.0078915	0.01111	0.019586	0.011121	0.012457	0.0073675	0.014849	0.017907	0.0097593	1	0.013786	0.011734	0.014166	0.011936	0.011119	0.01165	0.013923	0.016956	0.015838	0.0096577	0.010331	0.022739	0.015452	0.013251	0.017488	0.023114	0.013681	0.022035	0.011111	0.012942	0.016364	0.01101	0.017118	0.016903
0.017006	0.017173	0.012959	0.018372	0.016011	0.013462	0.025608	0.011901	0.035622	0.012723	0.022859	0.015976	0.025106	0.019728	0.022106	0.021609	0.013148	0.02033	0.008522	0.018768	0.021797	0.014826	0.020937	0.026836	0.013476	0.013786	1	0.014685	0.018456	0.025773	0.0095661	0.026283	0.034276	0.031769	0.017282	0.017086	0.015631	0.03391	0.018011	0.024023	0.024135	0.023863	0.025298	0.021927	0.017348	0.01456	0.024077	0.02165	0.021455	0.02867
0.013454	0.011718	0.011224	0.012328	0.015773	0.0082275	0.018181	0.076626	0.021964	0.01036	0.016864	0.053773	0.022118	0.016984	0.018804	0.012786	0.042401	0.01271	0.010141	0.02037	0.018206	0.04468	0.014599	0.018587	0.055981	0.011734	0.014685	1	0.018754	0.017772	0.01209	0.021326	0.016541	0.018913	0.014915	0.014531	0.014443	0.021462	0.02502	0.017969	0.012895	0.026774	0.016294	0.020843	0.01536	0.015802	0.016483	0.014676	0.014688	0.017094
0.020048	0.014108	0.011807	0.016332	0.018951	0.0095047	0.020325	0.012318	0.032378	0.010284	0.020795	0.014357	0.02375	0.020599	0.021773	0.019221	0.011744	0.016793	0.0093993	0.020052	0.069902	0.01061	0.019336	0.030041	0.011297	0.014166	0.018456	0.018754	1	0.015086	0.0095488	0.022377	0.015376	0.019044	0.017543	0.012355	0.01383	0.034793	0.021542	0.018373	0.017079	0.025638	0.019744	0.020613	0.020799	0.022362	0.021889	0.017857	0.01517	0.020164
0.018677	0.019875	0.016565	0.016493	0.022301	0.0095371	0.027351	0.026882	0.0346	0.011418	0.015725	0.016021	0.023621	0.017225	0.023046	0.01556	0.014007	0.018225	0.0091537	0.019929	0.019673	0.01354	0.017819	0.021041	0.013064	0.011936	0.025773	0.017772	0.015086	1	0.018351	0.023685	0.021773	0.016598	0.014071	0.012675	0.015089	0.031676	0.021534	0.022451	0.016048	0.025174	0.021103	0.023389	0.016732	0.014898	0.022501	0.027646	0.020409	0.020865
0.0080449	0.013121	0.0092597	0.009152	0.010394	0.0080107	0.010152	0.0085633	0.01223	0.20595	0.0084606	0.010379	0.013724	0.010807	0.014682	0.010275	0.0069534	0.0091774	0.0066389	0.012318	0.009669	0.0068452	0.0084429	0.013027	0.0081931	0.011119	0.0095661	0.01209	0.0095488	0.018351	1	0.011497	0.0089175	0.011765	0.0079072	0.0067014	0.0090225	0.014726	0.010895	0.013136	0.0074576	0.013747	0.0097766	0.010869	0.0092801	0.00898	0.011519	0.011732	0.011585	0.011562
0.021016	0.014767	0.015353	0.016774	0.027647	0.010192	0.021746	0.016266	0.023594	0.010876	0.021828	0.016756	0.030383	0.020271	0.024549	0.018267	0.012677	0.029415	0.010337	0.026054	0.023741	0.016382	0.021644	0.024358	0.014	0.01165	0.026283	0.021326	0.022377	0.023685	0.011497	1	0.018064	0.016948	0.024615	0.013766	0.013687	0.042616	0.035031	0.021731	0.017753	0.032179	0.023727	0.039306	0.018124	0.022078	0.020446	0.024318	0.02218	0.019913
0.012967	0.014932	0.014136	0.017529	0.02041	0.012131	0.10912	0.015981	0.026027	0.0094334	0.015238	0.017595	0.019607	0.081171	0.021092	0.027319	0.010877	0.016133	0.013264	0.015586	0.01735	0.012973	0.020145	0.0412	0.011396	0.013923	0.034276	0.016541	0.015376	0.021773	0.0089175	0.018064	1	0.059592	0.016172	0.015607	0.015743	0.043877	0.023959	0.019813	0.020054	0.024063	0.024379	0.020994	0.014676	0.023926	0.017651	0.016461	0.065864	0.13442
0.018663	0.013134	0.012614	0.013919	0.013309	0.012492	0.088413	0.011467	0.019459	0.010467	0.01514	0.012193	0.022552	0.1245	0.01649	0.016871	0.0099084	0.012266	0.011053	0.016918	0.022459	0.01124	0.021094	0.021664	0.011009	0.016956	0.031769	0.018913	0.019044	0.016598	0.011765	0.016948	0.059592	1	0.017649	0.013357	0.012632	0.033768	0.014955	0.016459	0.017142	0.025668	0.018937	0.018103	0.015153	0.012219	0.018436	0.012334	0.061679	0.097811
0.02126	0.014444	0.011638	0.018441	0.019674	0.0084043	0.017635	0.012894	0.017993	0.010469	0.012977	0.012981	0.02584	0.015728	0.015849	0.015462	0.011384	0.013315	0.011017	0.016148	0.015645	0.016063	0.018166	0.031498	0.0092653	0.015838	0.017282	0.014915	0.017543	0.014071	0.0079072	0.024615	0.016172	0.017649	1	0.012172	0.018678	0.028261	0.018817	0.016874	0.013754	0.022622	0.023126	0.03118	0.021864	0.015775	0.015585	0.016768	0.018911	0.016881
0.0095448	0.011379	0.010018	0.011287	0.014973	0.009207	0.016642	0.0093477	0.013774	0.0096774	0.01111	0.011174	0.016602	0.012142	0.017115	0.0099665	0.0081407	0.014413	0.0075369	0.012425	0.01185	0.0075006	0.027212	0.015357	0.0081861	0.0096577	0.017086	0.014531	0.012355	0.012675	0.0067014	0.013766	0.015607	0.013357	0.012172	1	0.010524	0.031845	0.022087	0.013281	0.026188	0.016582	0.012868	0.015685	0.011346	0.012743	0.012377	0.013164	0.011237	0.017596
0.015195	0.015352	0.01397	0.01316	0.017558	0.0082426	0.019515	0.011541	0.020922	0.0088103	0.016895	0.016406	0.020068	0.013947	0.018514	0.012568	0.011306	0.01478	0.0089986	0.016271	0.019601	0.0098218	0.013562	0.019738	0.010875	0.010331	0.015631	0.014443	0.01383	0.015089	0.0090225	0.013687	0.015743	0.012632	0.018678	0.010524	1	0.024108	0.017996	0.014951	0.015972	0.019159	0.018431	0.020881	0.018041	0.017971	0.014984	0.01445	0.014442	0.0137
0.035458	0.0269	0.018849	0.019529	0.029886	0.021639	0.046136	0.022324	0.036841	0.016434	0.027294	0.031447	0.040326	0.035609	0.05068	0.028111	0.020161	0.027738	0.014823	0.030511	0.028575	0.024666	0.035456	0.04543	0.023359	0.022739	0.03391	0.021462	0.034793	0.031676	0.014726	0.042616	0.043877	0.033768	0.028261	0.031845	0.024108	1	0.030085	0.031162	0.031984	0.03382	0.053033	0.039816	0.033117	0.023063	0.032966	0.028766	0.030922	0.051233
0.017831	0.017374	0.016686	0.01728	0.029071	0.014631	0.020479	0.014191	0.023218	0.0097943	0.016745	0.017371	0.028079	0.033174	0.02136	0.01657	0.014915	0.018771	0.012185	0.023152	0.017522	0.014644	0.020092	0.027617	0.015216	0.015452	0.018011	0.02502	0.021542	0.021534	0.010895	0.035031	0.023959	0.014955	0.018817	0.022087	0.017996	0.030085	1	0.021346	0.016104	0.02919	0.01842	0.027301	0.01522	0.017362	0.020538	0.018089	0.02097	0.016991
0.020186	0.015896	0.015164	0.021787	0.028769	0.01046	0.031111	0.017423	0.021565	0.0096201	0.018081	0.017377	0.027215	0.016675	0.021144	0.022475	0.012231	0.021146	0.010219	0.015754	0.017722	0.014332	0.023316	0.024737	0.018162	0.013251	0.024023	0.017969	0.018373	0.022451	0.013136	0.021731	0.019813	0.016459	0.016874	0.013281	0.014951	0.031162	0.021346	1	0.01373	0.028281	0.018539	0.03911	0.014803	0.017906	0.94942	0.016502	0.023531	0.025646
0.013284	0.016393	0.011325	0.012216	0.02065	0.0099394	0.019293	0.012339	0.020659	0.008393	0.023518	0.010883	0.01924	0.035943	0.017605	0.026694	0.0092501	0.015115	0.011874	0.017204	0.017818	0.00988	0.10497	0.022471	0.010963	0.017488	0.024135	0.012895	0.017079	0.016048	0.0074576	0.017753	0.020054	0.017142	0.013754	0.026188	0.015972	0.031984	0.016104	0.01373	1	0.023513	0.016425	0.016104	0.014923	0.013784	0.013761	0.014777	0.020344	0.021335
0.02317	0.0226	0.018949	0.022895	0.026581	0.01642	0.027133	0.018153	0.028755	0.013871	0.022185	0.020549	0.039526	0.028956	0.022881	0.02509	0.016168	0.021498	0.014529	0.02914	0.029775	0.01373	0.030563	0.031757	0.014112	0.023114	0.023863	0.026774	0.025638	0.025174	0.013747	0.032179	0.024063	0.025668	0.022622	0.016582	0.019159	0.03382	0.02919	0.028281	0.023513	1	0.024405	0.024748	0.020164	0.021416	0.030612	0.022557	0.024247	0.027706
0.016014	0.015011	0.012109	0.01323	0.016774	0.011001	0.02461	0.012228	0.022745	0.0095466	0.013989	0.012708	0.019651	0.025261	0.02532	0.01607	0.013517	0.013816	0.010815	0.016123	0.015917	0.011998	0.023778	0.0222	0.012467	0.013681	0.025298	0.016294	0.019744	0.021103	0.0097766	0.023727	0.024379	0.018937	0.023126	0.012868	0.018431	0.053033	0.01842	0.018539	0.016425	0.024405	1	0.021584	0.017336	0.014961	0.017879	0.019762	0.017806	0.021774
0.02776	0.01918	0.013204	0.016899	0.032712	0.011552	0.020845	0.015898	0.022581	0.016729	0.026231	0.019165	0.039257	0.018708	0.033403	0.018371	0.013962	0.014234	0.015575	0.025895	0.01623	0.013199	0.025366	0.029973	0.012041	0.022035	0.021927	0.020843	0.020613	0.023389	0.010869	0.039306	0.020994	0.018103	0.03118	0.015685	0.020881	0.039816	0.027301	0.03911	0.016104	0.024748	0.021584	1	0.020957	0.021683	0.03783	0.020025	0.023963	0.021348
0.013305	0.014083	0.013185	0.013799	0.017578	0.0092372	0.021792	0.010706	0.022918	0.0092013	0.014366	0.012292	0.018352	0.021266	0.017634	0.016472	0.014366	0.017599	0.011736	0.016246	0.017296	0.012648	0.017816	0.0228	0.011844	0.011111	0.017348	0.01536	0.020799	0.016732	0.0092801	0.018124	0.014676	0.015153	0.021864	0.011346	0.018041	0.033117	0.01522	0.014803	0.014923	0.020164	0.017336	0.020957	1	0.016311	0.016249	0.015227	0.025182	0.019782
0.012784	0.011356	0.010791	0.011881	0.015537	0.010772	0.016664	0.016126	0.018481	0.0075322	0.021421	0.013423	0.018304	0.017408	0.017851	0.015759	0.0096289	0.019275	0.019063	0.014642	0.015722	0.010049	0.01189	0.015957	0.0098405	0.012942	0.01456	0.015802	0.022362	0.014898	0.00898	0.022078	0.023926	0.012219	0.015775	0.012743	0.017971	0.023063	0.017362	0.017906	0.013784	0.021416	0.014961	0.021683	0.016311	1	0.018231	0.01346	0.012438	0.016822
0.022189	0.018036	0.014971	0.020218	0.026885	0.010483	0.030748	0.015832	0.021614	0.010927	0.019059	0.018301	0.02839	0.020426	0.020326	0.02156	0.012043	0.020285	0.010049	0.016156	0.018124	0.01565	0.0262	0.023801	0.017582	0.016364	0.024077	0.016483	0.021889	0.022501	0.011519	0.020446	0.017651	0.018436	0.015585	0.012377	0.014984	0.032966	0.020538	0.94942	0.013761	0.030612	0.017879	0.03783	0.016249	0.018231	1	0.016539	0.021044	0.024875
0.020558	0.014204	0.012599	0.020112	0.014858	0.0090977	0.018668	0.011966	0.023491	0.0094579	0.014245	0.014437	0.023073	0.015701	0.02151	0.013871	0.014083	0.013804	0.014418	0.019176	0.020132	0.011729	0.01673	0.032884	0.011317	0.01101	0.02165	0.014676	0.017857	0.027646	0.011732	0.024318	0.016461	0.012334	0.016768	0.013164	0.01445	0.028766	0.018089	0.016502	0.014777	0.022557	0.019762	0.020025	0.015227	0.01346	0.016539	1	0.014738	0.015809
0.014829	0.014197	0.01233	0.017055	0.018749	0.011677	0.11654	0.012241	0.024396	0.0085916	0.016983	0.017623	0.019841	0.10094	0.023893	0.020072	0.012839	0.015108	0.0087823	0.021595	0.016796	0.012991	0.021139	0.024302	0.0097692	0.017118	0.021455	0.014688	0.01517	0.020409	0.011585	0.02218	0.065864	0.061679	0.018911	0.011237	0.014442	0.030922	0.02097	0.023531	0.020344	0.024247	0.017806	0.023963	0.025182	0.012438	0.021044	0.014738	1	0.056892
0.013954	0.015304	0.012472	0.015371	0.019439	0.013343	0.095686	0.012327	0.031788	0.013089	0.017179	0.014126	0.024939	0.10399	0.018494	0.023591	0.011605	0.016646	0.0076738	0.024301	0.016608	0.014843	0.027038	0.025749	0.01369	0.016903	0.02867	0.017094	0.020164	0.020865	0.011562	0.019913	0.13442	0.097811	0.016881	0.017596	0.0137	0.051233	0.016991	0.025646	0.021335	0.027706	0.021774	0.021348	0.019782	0.016822	0.024875	0.015809	0.056892	1
0.019139	0.015076	0.011376	0.016499	0.01921	0.009329	0.01767	0.012864	0.020005	0.012294	0.015404	0.016309	0.0194	0.0161	0.023527	0.015318	0.015904	0.018272	0.0085419	0.016542	0.020028	0.011299	0.016553	0.017703	0.010374	0.01008	0.014916	0.017644	0.023627	0.018444	0.011331	0.024936	0.015004	0.014572	0.017194	0.013499	0.018976	0.02581	0.025096	0.018303	0.014621	0.024094	0.020562	0.020534	0.019217	0.013317	0.017651	0.020084	0.016038	0.01903
0.019374	0.015833	0.018899	0.014973	0.022388	0.010196	0.053085	0.015385	0.025758	0.011542	0.019748	0.014417	0.025055	0.050504	0.019051	0.017566	0.014416	0.016526	0.01499	0.022153	0.016315	0.0090335	0.017632	0.020419	0.014659	0.018851	0.023057	0.016662	0.015638	0.015007	0.0092981	0.018729	0.026412	0.034072	0.016195	0.014537	0.017864	0.057325	0.023356	0.025678	0.030848	0.029316	0.020144	0.028808	0.016576	0.017459	0.025735	0.014869	0.051424	0.03335
0.023095	0.014521	0.015545	0.013325	0.023637	0.015642	0.03357	0.016479	0.032914	0.013359	0.023517	0.019565	0.030017	0.030457	0.03158	0.020245	0.014013	0.02585	0.013243	0.0231	0.018324	0.013969	0.028241	0.022282	0.014408	0.014121	0.026131	0.017832	0.019126	0.018056	0.010353	0.022969	0.0252	0.016715	0.023469	0.020201	0.015116	0.046781	0.02115	0.024646	0.020729	0.023564	0.021267	0.029186	0.021826	0.018241	0.024701	0.017822	0.037907	0.029342
0.010335	0.01088	0.44976	0.0093508	0.015474	0.008317	0.011103	0.012641	0.014487	0.0067858	0.010524	0.010684	0.014272	0.0095219	0.015436	0.0093828	0.008757	0.010045	0.017001	0.011075	0.010933	0.0091609	0.01246	0.015455	0.0083191	0.012876	0.012309	0.0098209	0.012226	0.01313	0.0081902	0.016535	0.011647	0.013496	0.012002	0.0072788	0.014605	0.023551	0.012476	0.018381	0.011792	0.014534	0.011456	0.017643	0.014384	0.013031	0.019036	0.016968	0.012403	0.010212
0.027001	0.016582	0.014887	0.015384	0.021494	0.0096592	0.023066	0.014172	0.02878	0.01024	0.01367	0.012914	0.024884	0.017308	0.018098	0.016833	0.012477	0.015262	0.011763	0.019557	0.017927	0.012642	0.021889	0.02641	0.010624	0.014662	0.021735	0.014516	0.021149	0.018726	0.0093911	0.020292	0.017138	0.017843	0.030592	0.016658	0.018324	0.027229	0.019127	0.01932	0.016657	0.037203	0.02234	0.02731	0.016127	0.013546	0.021299	0.020546	0.017254	0.018532
0.021084	0.019423	0.014657	0.015748	0.016898	0.010294	0.016099	0.012571	0.017855	0.010525	0.012997	0.017244	0.023157	0.019066	0.026029	0.018229	0.012753	0.017418	0.012486	0.023725	0.020533	0.012713	0.02037	0.030722	0.012999	0.010496	0.017699	0.022424	0.017221	0.018849	0.010924	0.027145	0.018552	0.022903	0.015262	0.016329	0.01624	0.027643	0.017421	0.017979	0.018269	0.022077	0.017376	0.024205	0.027827	0.015632	0.01874	0.025095	0.016057	0.017613
0.020873	0.019472	0.010837	0.015934	0.017352	0.0096822	0.01578	0.014328	0.020223	0.0084575	0.015685	0.015297	0.026593	0.015637	0.016108	0.014331	0.014105	0.015689	0.010484	0.016055	0.01849	0.011457	0.016628	0.019674	0.010384	0.018819	0.018504	0.014335	0.017442	0.015617	0.0095939	0.019434	0.016972	0.016238	0.023896	0.013993	0.014857	0.024586	0.02148	0.022369	0.015194	0.019738	0.013909	0.029524	0.017734	0.016607	0.0211	0.021044	0.016452	0.016113
0.012656	0.0171	0.014468	0.012779	0.017463	0.015248	0.016424	0.015452	0.022769	0.0081717	0.017773	0.013739	0.02303	0.015685	0.016401	0.014145	0.014458	0.012787	0.016157	0.013609	0.017495	0.0094238	0.018615	0.025216	0.010876	0.014922	0.021104	0.016838	0.017369	0.018009	0.0093614	0.019538	0.019334	0.013939	0.018006	0.011071	0.020822	0.024675	0.023234	0.018208	0.016712	0.023942	0.020245	0.018857	0.018877	0.013258	0.018249	0.014837	0.016887	0.016437
0.015447	0.013326	0.012102	0.011951	0.014638	0.0078772	0.016596	0.013821	0.027789	0.0086936	0.014321	0.015526	0.018822	0.016465	0.015923	0.014508	0.009857	0.016152	0.011326	0.018761	0.013618	0.010149	0.017293	0.018629	0.013678	0.011761	0.017478	0.015367	0.015403	0.018115	0.01558	0.017033	0.013263	0.015797	0.013455	0.010704	0.012868	0.026075	0.015754	0.017705	0.013864	0.022576	0.022917	0.024658	0.019111	0.014555	0.016521	0.013442	0.016357	0.018379
0.016079	0.017946	0.015692	0.018393	0.0192	0.0096238	0.017647	0.011252	0.020937	0.011421	0.018949	0.01958	0.02532	0.021468	0.024589	0.018296	0.013858	0.018075	0.011537	0.024009	0.020609	0.013002	0.020131	0.022085	0.012545	0.012136	0.020495	0.017645	0.018108	0.025892	0.0096685	0.029905	0.019166	0.020229	0.020111	0.014606	0.015069	0.033706	0.028383	0.020404	0.017782	0.027397	0.02259	0.021164	0.018746	0.017276	0.019678	0.016952	0.019942	0.018857
0.0213	0.020799	0.017472	0.024635	0.022382	0.010265	0.028269	0.024013	0.029471	0.015105	0.034263	0.023507	0.025435	0.022303	0.029924	0.021846	0.016003	0.019368	0.013876	0.025886	0.018455	0.018752	0.023574	0.040136	0.015393	0.015791	0.025572	0.019128	0.024947	0.031474	0.012031	0.035977	0.024964	0.026602	0.024676	0.018902	0.019562	0.052099	0.029606	0.027049	0.017556	0.034044	0.020595	0.033322	0.025825	0.020453	0.026578	0.024676	0.020842	0.025979
0.014749	0.013587	0.012816	0.011749	0.019184	0.020228	0.014331	0.030256	0.021322	0.0072632	0.014374	0.012389	0.024262	0.01199	0.0185	0.012727	0.011977	0.020038	0.042737	0.014225	0.014336	0.011939	0.02029	0.020811	0.010852	0.017611	0.018445	0.018478	0.017387	0.014918	0.010493	0.02009	0.026119	0.020624	0.015523	0.011498	0.013575	0.021707	0.018304	0.02033	0.017165	0.021047	0.01528	0.016922	0.015681	0.031728	0.018404	0.015801	0.017278	0.015058
0.022493	0.094799	0.013291	0.013472	0.017122	0.010021	0.019777	0.013241	0.024417	0.0095538	0.01723	0.01933	0.022543	0.02144	0.017887	0.020518	0.011674	0.015652	0.0093246	0.022147	0.023112	0.012377	0.018915	0.026917	0.012298	0.012465	0.017581	0.018937	0.017663	0.022158	0.010635	0.023362	0.018378	0.01505	0.019715	0.012274	0.01581	0.041861	0.01954	0.017853	0.022097	0.028819	0.018728	0.024742	0.017045	0.013745	0.016489	0.016287	0.016257	0.017861
0.017808	0.017284	0.013927	0.013661	0.030757	0.0094183	0.024478	0.013841	0.036042	0.012058	0.021009	0.015822	0.028752	0.017373	0.022759	0.017875	0.01467	0.017113	0.010923	0.015029	0.020488	0.017132	0.024153	0.025611	0.015925	0.011787	0.017498	0.015766	0.018623	0.019579	0.017962	0.026423	0.024011	0.014815	0.018743	0.015248	0.015497	0.030436	0.020015	0.018212	0.016153	0.039224	0.017766	0.026651	0.014803	0.01499	0.019046	0.017105	0.022983	0.019393
0.029864	0.034389	0.020184	0.028098	0.040613	0.02915	0.04514	0.024269	0.0464	0.017567	0.031772	0.03452	0.032549	0.043432	0.038481	0.040086	0.019682	0.036176	0.02309	0.031738	0.029488	0.025616	0.041405	0.049163	0.023138	0.028338	0.043573	0.039577	0.024732	0.036774	0.018826	0.033899	0.028981	0.030425	0.026133	0.02256	0.025655	0.079398	0.032633	0.032017	0.032598	0.056206	0.04278	0.04519	0.03233	0.028967	0.032089	0.027459	0.035974	0.05586
0.018559	0.016517	0.011152	0.015072	0.018029	0.013264	0.17325	0.012344	0.022224	0.010224	0.015662	0.015366	0.020928	0.25454	0.01876	0.019543	0.01306	0.019554	0.010432	0.016282	0.019567	0.01054	0.023209	0.029158	0.015354	0.016918	0.027537	0.014712	0.016076	0.019754	0.0080904	0.023565	0.082949	0.1269	0.015024	0.012381	0.017982	0.034288	0.02681	0.017231	0.023816	0.022952	0.018249	0.018893	0.020431	0.012906	0.017662	0.014967	0.12171	0.1067
0.034887	0.028616	0.021594	0.024083	0.027391	0.013434	0.022833	0.016368	0.029544	0.015062	0.028371	0.025074	0.036687	0.021213	0.025969	0.020266	0.021417	0.01951	0.013585	0.025813	0.031321	0.016327	0.025409	0.039216	0.021206	0.019451	0.026895	0.022353	0.032566	0.028247	0.014461	0.026039	0.024236	0.024633	0.024282	0.016417	0.020602	0.053364	0.03196	0.0238	0.019695	0.036531	0.026185	0.033376	0.02535	0.028786	0.026238	0.025211	0.021787	0.022466
0.015502	0.014054	0.013513	0.014026	0.017629	0.0071643	0.020574	0.011763	0.016661	0.0093306	0.016021	0.014023	0.021828	0.013443	0.016958	0.01189	0.011676	0.014612	0.010784	0.019105	0.02214	0.012125	0.019224	0.018322	0.013259	0.01234	0.016617	0.01289	0.017816	0.016968	0.009059	0.026814	0.013865	0.012683	0.020754	0.010742	0.017065	0.028131	0.021295	0.022364	0.013914	0.025649	0.014011	0.028527	0.014384	0.012888	0.022414	0.019344	0.017237	0.018445
0.014681	0.012045	0.010843	0.012128	0.019447	0.007024	0.013699	0.0086746	0.026336	0.009037	0.015374	0.013488	0.024261	0.011748	0.018545	0.013799	0.0096752	0.016814	0.0073357	0.016003	0.016817	0.0107	0.013689	0.020217	0.0095971	0.011003	0.018646	0.013089	0.015143	0.021467	0.0084449	0.017185	0.011633	0.014097	0.011655	0.010342	0.015048	0.023174	0.01534	0.019991	0.011212	0.024309	0.018483	0.020826	0.015893	0.013616	0.020322	0.012338	0.013773	0.014863
0.0242	0.020013	0.010514	0.015676	0.023642	0.0078686	0.016789	0.013147	0.023882	0.0083964	0.011849	0.014428	0.028148	0.018779	0.017859	0.014102	0.011962	0.016075	0.0094459	0.017329	0.016496	0.012105	0.017605	0.025073	0.010982	0.014391	0.014788	0.018007	0.015812	0.018624	0.010956	0.029592	0.016115	0.018263	0.71177	0.011612	0.015463	0.029976	0.020915	0.019173	0.014232	0.022932	0.021863	0.023047	0.016076	0.012483	0.01853	0.015929	0.016817	0.014674
0.0094946	0.01026	0.008885	0.009503	0.013081	0.012374	0.01769	0.019151	0.013975	0.0068337	0.012063	0.010075	0.015886	0.012261	0.013794	0.014585	0.0075811	0.013045	0.019896	0.017875	0.012575	0.0098368	0.01684	0.01526	0.0082179	0.013669	0.015299	0.014347	0.01147	0.014614	0.011971	0.01343	0.012758	0.011221	0.016699	0.011499	0.010096	0.019903	0.017717	0.011366	0.01295	0.026645	0.012751	0.014792	0.012848	0.016417	0.014809	0.012087	0.010963	0.014847
0.019126	0.015505	0.011523	0.014116	0.018575	0.0087052	0.014892	0.013101	0.018769	0.0108	0.013186	0.022147	0.028713	0.017996	0.020617	0.014335	0.010588	0.012304	0.012082	0.018653	0.019547	0.012901	0.015772	0.022089	0.011801	0.011306	0.014352	0.014791	0.017378	0.021354	0.0088742	0.022927	0.016381	0.01542	0.013476	0.011863	0.014101	0.02712	0.01973	0.018733	0.011243	0.023924	0.016439	0.018523	0.013804	0.013135	0.018456	0.015036	0.014178	0.018468
0.014763	0.016266	0.011872	0.011239	0.015208	0.012061	0.11179	0.020447	0.026416	0.0086955	0.013858	0.012045	0.022715	0.12387	0.020333	0.016271	0.013736	0.015309	0.022286	0.020846	0.017363	0.012171	0.019473	0.024633	0.015964	0.014306	0.02534	0.015705	0.016335	0.017109	0.0097808	0.018137	0.061328	0.36812	0.016179	0.015123	0.019803	0.035401	0.016701	0.015497	0.019697	0.023635	0.02519	0.02062	0.015668	0.016425	0.016976	0.01527	0.057612	0.094148
0.015698	0.011707	0.012125	0.01338	0.023802	0.0098814	0.019842	0.01049	0.022006	0.008344	0.012883	0.014877	0.022954	0.016732	0.024438	0.019412	0.010346	0.01549	0.0079685	0.017945	0.016607	0.0086764	0.03001	0.018932	0.0093192	0.020283	0.020878	0.01282	0.015918	0.019943	0.010304	0.013576	0.022464	0.018524	0.011648	0.015693	0.016346	0.031798	0.01797	0.018923	0.021732	0.016882	0.016597	0.016706	0.013217	0.013703	0.018966	0.014691	0.021056	0.019311
0.018114	0.01608	0.016255	0.012788	0.020056	0.01273	0.09616	0.01269	0.02036	0.0097312	0.01829	0.015492	0.032586	0.06897	0.026189	0.026632	0.015845	0.019862	0.010142	0.016677	0.019024	0.014064	0.030732	0.021019	0.013779	0.020107	0.027595	0.015096	0.01578	0.024738	0.0099655	0.025122	0.042311	0.066596	0.016399	0.014613	0.016667	0.036775	0.02332	0.025422	0.019886	0.036046	0.020522	0.023461	0.019609	0.015525	0.023013	0.017374	0.32701	0.049793
0.023434	0.026569	0.014536	0.016679	0.024538	0.011763	0.021531	0.015434	0.020696	0.011008	0.019331	0.019568	0.041821	0.016823	0.021979	0.01671	0.015919	0.020405	0.017508	0.025152	0.022026	0.015159	0.019559	0.024653	0.012341	0.01808	0.025248	0.016525	0.018042	0.017313	0.013273	0.026027	0.022752	0.015009	0.023447	0.018319	0.018583	0.036423	0.023637	0.030073	0.02626	0.029437	0.025951	0.024171	0.020295	0.02203	0.02969	0.022002	0.016035	0.02107
0.017495	0.015813	0.011703	0.017453	0.024832	0.010274	0.019714	0.019549	0.019435	0.010079	0.018016	0.016722	0.025903	0.02968	0.023187	0.019206	0.016316	0.018989	0.012316	0.023029	0.019801	0.013663	0.022923	0.041132	0.015275	0.016554	0.019402	0.017601	0.022845	0.019917	0.010987	0.023381	0.015996	0.019305	0.025158	0.017009	0.017942	0.027206	0.024672	0.024247	0.017084	0.030394	0.020924	0.028125	0.02287	0.017866	0.023478	0.017755	0.018719	0.018872
0.014592	0.01563	0.015805	0.014297	0.019854	0.015501	0.077913	0.015012	0.02847	0.013369	0.015921	0.017804	0.019682	0.079175	0.024286	0.022756	0.013866	0.018576	0.0094453	0.022911	0.019978	0.011816	0.024669	0.026299	0.010971	0.018744	0.03098	0.018411	0.015536	0.020892	0.0085568	0.024498	0.10363	0.063572	0.013794	0.014328	0.017173	0.042402	0.022693	0.022814	0.02179	0.02535	0.022239	0.020381	0.018368	0.01807	0.023712	0.01755	0.039995	0.21169
0.01741	0.021385	0.013052	0.019459	0.023235	0.011824	0.020388	0.015345	0.024119	0.011936	0.01667	0.019146	0.032612	0.017873	0.028504	0.015823	0.015974	0.020271	0.010311	0.024969	0.018581	0.0157	0.030003	0.025938	0.019476	0.014391	0.020065	0.021715	0.022536	0.030686	0.012912	0.02604	0.020005	0.018611	0.019774	0.016858	0.014077	0.035396	0.020143	0.021676	0.023884	0.026688	0.023839	0.027179	0.018478	0.018178	0.023002	0.017656	0.01784	0.022987
0.020147	0.016302	0.012302	0.016869	0.01723	0.0090202	0.01626	0.010684	0.019636	0.0099215	0.021376	0.015023	0.023222	0.016423	0.021289	0.014498	0.011125	0.020966	0.0096742	0.01685	0.014214	0.011984	0.01802	0.023582	0.015188	0.011873	0.020089	0.015026	0.017393	0.015086	0.0090621	0.023363	0.016568	0.015922	0.015217	0.011496	0.018371	0.030401	0.023562	0.017965	0.015395	0.028852	0.01521	0.023578	0.01621	0.018063	0.017326	0.016052	0.013925	0.017641
0.071403	0.012973	0.010305	0.015512	0.017406	0.0070695	0.018035	0.011283	0.018183	0.0091253	0.017269	0.013186	0.021917	0.018278	0.021284	0.013157	0.011724	0.013525	0.0087792	0.014735	0.014271	0.011038	0.016085	0.020649	0.01112	0.010595	0.014522	0.015254	0.016573	0.018558	0.0087221	0.01851	0.016428	0.018123	0.020337	0.011847	0.013893	0.028902	0.019762	0.020917	0.015865	0.02232	0.018581	0.019671	0.018188	0.014451	0.018189	0.02249	0.015109	0.017265
0.01531	0.012402	0.012111	0.010904	0.021118	0.014841	0.020319	0.0096058	0.023701	0.0089696	0.016681	0.012656	0.020714	0.018327	0.018542	0.021606	0.0092203	0.013226	0.0076601	0.013664	0.01906	0.0093651	0.018617	0.016847	0.009036	0.012087	0.02707	0.013828	0.016021	0.013652	0.0081206	0.022293	0.018741	0.016746	0.013949	0.014546	0.012864	0.031581	0.019383	0.020047	0.024793	0.018802	0.014747	0.01438	0.015717	0.011522	0.019104	0.014198	0.019078	0.024482
0.014366	0.018135	0.012206	0.012088	0.015565	0.013755	0.019419	0.014806	0.025453	0.0078606	0.014774	0.012514	0.026322	0.019378	0.014456	0.017053	0.011747	0.016785	0.0070898	0.016465	0.014185	0.011011	0.021072	0.018192	0.010119	0.016048	0.026949	0.016425	0.018412	0.015724	0.0083183	0.017394	0.01559	0.017668	0.014599	0.014851	0.020195	0.032535	0.018837	0.023847	0.020143	0.020336	0.016006	0.017465	0.016416	0.013702	0.02556	0.014309	0.018931	0.024674
0.013952	0.014617	0.012932	0.013109	0.017314	0.009888	0.017065	0.014836	0.05396	0.010509	0.013098	0.014849	0.021935	0.016191	0.022118	0.015378	0.028668	0.021576	0.011341	0.017547	0.021881	0.031994	0.017811	0.018292	0.01266	0.015509	0.021555	0.021241	0.013982	0.018865	0.015591	0.024222	0.01449	0.015457	0.019739	0.010377	0.016409	0.026912	0.021524	0.021118	0.02019	0.025665	0.019986	0.025221	0.015104	0.01409	0.018434	0.022073	0.020685	0.019812
0.015115	0.01529	0.016277	0.014446	0.021942	0.013688	0.019274	0.015226	0.023994	0.0096331	0.017027	0.0185	0.024775	0.017541	0.023176	0.014614	0.013868	0.014025	0.012462	0.016342	0.016132	0.012268	0.018331	0.019817	0.013903	0.011417	0.019274	0.020239	0.020197	0.018613	0.010762	0.020589	0.01837	0.01939	0.017469	0.010818	0.016388	0.037035	0.023318	0.016974	0.016759	0.023685	0.019742	0.021113	0.022139	0.017594	0.017752	0.018394	0.02175	0.024099
0.021449	0.020073	0.013254	0.016314	0.017888	0.014527	0.065519	0.01409	0.031071	0.010395	0.018256	0.016323	0.020909	0.0868	0.019403	0.021824	0.013463	0.020849	0.0094767	0.019539	0.016641	0.012303	0.021796	0.021729	0.011439	0.014847	0.031934	0.018472	0.015951	0.022639	0.0096154	0.019942	0.10513	0.051634	0.015915	0.014376	0.015634	0.053405	0.022322	0.033487	0.02121	0.030166	0.022313	0.019973	0.024326	0.017535	0.030163	0.016552	0.050728	0.20114
0.016005	0.015973	0.015531	0.013773	0.021102	0.01406	0.19029	0.014037	0.019141	0.012151	0.01756	0.015082	0.037543	0.21139	0.019887	0.021045	0.012526	0.017944	0.0094787	0.019511	0.020372	0.013583	0.032924	0.021281	0.010146	0.014783	0.031692	0.01622	0.016332	0.02094	0.0092489	0.019076	0.11649	0.12725	0.016604	0.017659	0.014062	0.039893	0.024048	0.019927	0.033236	0.023171	0.017195	0.024219	0.019131	0.013099	0.019555	0.015176	0.11568	0.14785
0.022121	0.018786	0.012975	0.017989	0.021874	0.01041	0.021101	0.014551	0.017298	0.012766	0.021181	0.026889	0.023585	0.020849	0.027943	0.017384	0.016173	0.014431	0.011258	0.029559	0.028796	0.012944	0.019877	0.037291	0.013584	0.013817	0.018155	0.015519	0.027601	0.02809	0.013248	0.025894	0.015191	0.020556	0.021074	0.014594	0.019435	0.027568	0.030366	0.027971	0.015569	0.029423	0.020423	0.024622	0.015341	0.016897	0.025446	0.033249	0.018831	0.019322
0.01696	0.01274	0.012516	0.013365	0.01994	0.0085139	0.017661	0.010426	0.018051	0.010794	0.018988	0.015342	0.024927	0.013067	0.018674	0.013381	0.009802	0.015252	0.012362	0.014681	0.017681	0.010457	0.014439	0.021015	0.011909	0.014603	0.018274	0.016842	0.019448	0.017671	0.0090798	0.02097	0.01382	0.015777	0.017235	0.011578	0.018829	0.035379	0.021213	0.018192	0.016505	0.022212	0.015698	0.016401	0.013558	0.015489	0.01693	0.018893	0.015087	0.017901
0.026936	0.026991	0.019054	0.023034	0.033292	0.017317	0.023833	0.015173	0.028519	0.014661	0.021719	0.034627	0.030634	0.021514	0.027558	0.019573	0.014949	0.018415	0.016232	0.02712	0.023622	0.016145	0.023074	0.034469	0.015278	0.026103	0.026004	0.029618	0.023146	0.035496	0.0143	0.025748	0.028226	0.021547	0.032655	0.020969	0.027901	0.04523	0.034081	0.031771	0.027628	0.041049	0.021324	0.034984	0.024556	0.019801	0.025945	0.024441	0.025747	0.026417
0.013583	0.010046	0.010639	0.01217	0.013706	0.0066265	0.012949	0.0088729	0.020557	0.0073486	0.010808	0.014364	0.015992	0.011976	0.014453	0.01132	0.0084476	0.01278	0.0069112	0.013993	0.016364	0.0082957	0.0137	0.014536	0.0092169	0.0083428	0.012441	0.013422	0.015074	0.013192	0.010131	0.018241	0.010995	0.01024	0.013803	0.0093103	0.013088	0.021362	0.012543	0.014291	0.011551	0.020606	0.012743	0.015499	0.014083	0.011857	0.015994	0.013061	0.011061	0.013125
0.015099	0.015197	0.012828	0.013397	0.017361	0.012352	0.026347	0.01616	0.022636	0.011842	0.019544	0.016188	0.033389	0.018139	0.017417	0.015717	0.015479	0.01375	0.008445	0.017934	0.020189	0.013594	0.018203	0.021244	0.011166	0.013412	0.016435	0.018832	0.022031	0.022723	0.010576	0.019805	0.019851	0.01552	0.023867	0.011406	0.015722	0.037912	0.018332	0.022627	0.013935	0.028659	0.020727	0.023042	0.018161	0.014889	0.021631	0.042804	0.017721	0.020604
0.024833	0.016708	0.01125	0.011986	0.020657	0.0081238	0.030365	0.010552	0.018892	0.0093436	0.019236	0.014387	0.01904	0.024453	0.015532	0.021187	0.012137	0.012944	0.0080969	0.015385	0.013948	0.012649	0.023312	0.022048	0.011143	0.01521	0.021635	0.015138	0.020499	0.01924	0.0083022	0.024704	0.018866	0.01936	0.015595	0.019569	0.016735	0.038574	0.020855	0.022233	0.02594	0.017935	0.016487	0.024163	0.018123	0.015589	0.022631	0.014142	0.018304	0.029069
0.0084316	0.0084955	0.0078762	0.0090335	0.010697	0.0057536	0.012064	0.0062981	0.012798	0.00532	0.0081994	0.011083	0.01326	0.010346	0.012746	0.0087047	0.0062514	0.010023	0.0067879	0.010674	0.009366	0.007011	0.012008	0.012813	0.0064306	0.0073729	0.015982	0.0085034	0.011222	0.012005	0.0060461	0.010588	0.008908	0.010186	0.010576	0.0076371	0.0097537	0.023818	0.011402	0.010497	0.010985	0.013046	0.0096246	0.012513	0.010696	0.0088555	0.010192	0.010766	0.010254	0.012888
0.027913	0.025714	0.024386	0.024929	0.027474	0.013822	0.02503	0.018302	0.020543	0.01356	0.023837	0.020814	0.041182	0.030052	0.024996	0.019715	0.014418	0.021698	0.012956	0.022071	0.018436	0.017595	0.022101	0.038404	0.015781	0.016723	0.023114	0.021171	0.027712	0.017185	0.01693	0.028259	0.018278	0.018694	0.031048	0.016737	0.020856	0.034096	0.032644	0.032873	0.020606	0.032765	0.019046	0.028451	0.015517	0.018769	0.029181	0.027312	0.022648	0.030671
0.013043	0.018569	0.015661	0.016897	0.017344	0.0096724	0.019277	0.013537	0.027489	0.012992	0.024126	0.019307	0.021745	0.017544	0.033787	0.01374	0.013089	0.018703	0.010007	0.026685	0.02305	0.014996	0.016725	0.025676	0.011087	0.01185	0.021131	0.01636	0.020831	0.025551	0.011511	0.023823	0.023384	0.017336	0.016267	0.014002	0.017502	0.033889	0.02682	0.026942	0.020456	0.026264	0.01879	0.022773	0.024389	0.013715	0.025892	0.017784	0.016151	0.018078
0.01244	0.01337	0.010875	0.0098098	0.01688	0.0079478	0.017761	0.011969	0.016923	0.0088179	0.013355	0.0085252	0.022508	0.018449	0.01224	0.016171	0.0077016	0.013116	0.0144	0.014847	0.010887	0.0078015	0.016361	0.014321	0.0088417	0.38029	0.016265	0.011108	0.012443	0.012765	0.0090303	0.014891	0.014656	0.010276	0.011492	0.0094425	0.008832	0.01804	0.015323	0.013845	0.014994	0.027833	0.01215	0.018692	0.01061	0.012505	0.015758	0.012283	0.014042	0.020355
0.016048	0.014784	0.011687	0.013048	0.018554	0.0094627	0.016566	0.01345	0.017248	0.0087813	0.01683	0.020509	0.021293	0.015366	0.017893	0.01457	0.01192	0.016545	0.017047	0.016339	0.016412	0.01205	0.013267	0.018581	0.011142	0.016107	0.018159	0.016442	0.014646	0.017252	0.0091212	0.01839	0.019521	0.013635	0.013979	0.011485	0.013369	0.035894	0.016701	0.022518	0.016602	0.028766	0.014505	0.016723	0.015994	0.016011	0.027654	0.016073	0.015012	0.012946
0.019417	0.017035	0.016283	0.017569	0.023553	0.0099018	0.017589	0.018912	0.019053	0.010017	0.015936	0.017843	0.048371	0.020345	0.023692	0.017325	0.015031	0.015156	0.010404	0.021502	0.016091	0.017212	0.015383	0.028101	0.012309	0.015008	0.023126	0.017587	0.022315	0.02353	0.0090152	0.028967	0.01563	0.016191	0.018479	0.012793	0.019063	0.033596	0.02344	0.020721	0.015951	0.027307	0.017218	0.022816	0.017016	0.017488	0.020383	0.021997	0.018163	0.019187
0.030201	0.028294	0.020283	0.017338	0.030562	0.015161	0.030572	0.021915	0.035413	0.01815	0.026467	0.020375	0.034057	0.025052	0.027816	0.02625	0.018217	0.025647	0.012429	0.024769	0.026157	0.017488	0.022217	0.029559	0.018172	0.017114	0.025607	0.026336	0.021802	0.033407	0.015748	0.032771	0.034035	0.020803	0.031731	0.017951	0.022547	0.051715	0.036917	0.029954	0.025511	0.030236	0.027498	0.03861	0.022166	0.021896	0.030659	0.024357	0.023336	0.024714
0.018039	0.015979	0.016158	0.019488	0.02444	0.01219	0.020718	0.012129	0.023999	0.014692	0.017937	0.01977	0.034916	0.021321	0.028506	0.017448	0.013718	0.016415	0.013765	0.023031	0.024277	0.013903	0.017315	0.027939	0.015833	0.014372	0.027332	0.01655	0.019946	0.02563	0.011372	0.03166	0.021111	0.018912	0.019742	0.024579	0.022432	0.045193	0.030022	0.026346	0.014297	0.025915	0.019008	0.027135	0.018402	0.013628	0.022509	0.020454	0.021986	0.018952
0.025883	0.030582	0.023078	0.024636	0.036281	0.0161	0.02987	0.020475	0.027331	0.015517	0.027476	0.021887	0.065271	0.026897	0.023863	0.027744	0.015575	0.018272	0.012996	0.030391	0.026876	0.017005	0.03541	0.041896	0.017477	0.019221	0.025332	0.02737	0.027559	0.034642	0.013621	0.029124	0.021559	0.025656	0.040025	0.024161	0.029002	0.055349	0.039104	0.028722	0.026964	0.042033	0.027203	0.029865	0.02071	0.029962	0.034403	0.025027	0.027528	0.022876
0.020641	0.015581	0.016939	0.011842	0.025673	0.0082028	0.02397	0.011864	0.022364	0.0093176	0.013999	0.016078	0.031788	0.020556	0.021657	0.018376	0.011903	0.018353	0.010187	0.017097	0.019425	0.012431	0.020219	0.02396	0.011085	0.012085	0.021511	0.019845	0.019535	0.021533	0.011277	0.02421	0.020676	0.016197	0.016023	0.014772	0.013164	0.030487	0.019923	0.021415	0.018683	0.021914	0.25563	0.020021	0.01831	0.014265	0.02039	0.026688	0.019444	0.02331
0.03149	0.020159	0.019294	0.023369	0.034415	0.013664	0.031167	0.017899	0.032996	0.01393	0.032196	0.027038	0.030047	0.029766	0.038906	0.029475	0.022512	0.024265	0.01454	0.037236	0.031423	0.016832	0.027219	0.032442	0.014887	0.017844	0.022694	0.024464	0.035802	0.039433	0.014804	0.026172	0.03669	0.025394	0.026034	0.016043	0.022509	0.052503	0.031494	0.025251	0.025065	0.038017	0.029818	0.03653	0.023112	0.019103	0.022643	0.023739	0.025519	0.031871
0.012795	0.01029	0.015107	0.011577	0.013823	0.01152	0.013208	0.014057	0.016741	0.0069011	0.014001	0.011207	0.016284	0.012482	0.017496	0.0096137	0.0096371	0.013567	0.031873	0.01554	0.013987	0.0086731	0.011679	0.014505	0.011072	0.014909	0.012699	0.011209	0.012975	0.013004	0.0090134	0.014109	0.018081	0.014293	0.012177	0.009593	0.012181	0.019438	0.022636	0.01416	0.011484	0.019053	0.013964	0.016453	0.01517	0.018438	0.014698	0.011344	0.013323	0.013676
0.017605	0.016471	0.0109	0.014544	0.018394	0.0086994	0.018984	0.010599	0.021054	0.0083988	0.019227	0.01493	0.022055	0.015654	0.020416	0.01926	0.011784	0.014548	0.0096115	0.015477	0.016195	0.014277	0.018207	0.024244	0.013078	0.015394	0.017201	0.012866	0.015816	0.019646	0.0083236	0.021357	0.01612	0.017723	0.019288	0.015159	0.017014	0.034373	0.024167	0.019521	0.017137	0.024372	0.014777	0.033043	0.020249	0.017049	0.019565	0.019633	0.017128	0.016426
0.017156	0.015585	0.010767	0.014567	0.015079	0.011363	0.032572	0.011731	0.021745	0.0086832	0.018708	0.013795	0.021137	0.039323	0.019264	0.017624	0.010678	0.012602	0.0093134	0.016892	0.014028	0.010802	0.017322	0.020277	0.010875	0.017318	0.022945	0.015157	0.018774	0.017604	0.0087722	0.018176	0.036251	0.029995	0.015497	0.01603	0.016748	0.031041	0.019684	0.017799	0.015072	0.021525	0.026879	0.020968	0.014703	0.013104	0.016947	0.013802	0.044245	0.065087
0.012759	0.013869	0.010821	0.014757	0.02011	0.0097354	0.0254	0.012199	0.018405	0.0080426	0.012461	0.012004	0.015671	0.019459	0.016234	0.020887	0.014127	0.013495	0.0093696	0.018952	0.01474	0.0087179	0.085003	0.022491	0.010029	0.016321	0.022339	0.015038	0.016302	0.017282	0.0078502	0.017032	0.022718	0.016188	0.017115	0.027028	0.012914	0.030529	0.014388	0.015567	0.36441	0.024826	0.023029	0.01996	0.021271	0.016262	0.013692	0.018741	0.018443	0.020749
0.014079	0.018761	0.012409	0.017447	0.016512	0.010097	0.017018	0.013634	0.022204	0.0097813	0.013481	0.013419	0.024447	0.016025	0.01866	0.011157	0.012427	0.013996	0.0093805	0.016126	0.017595	0.011728	0.012276	0.025216	0.013707	0.011329	0.018866	0.014111	0.015794	0.019194	0.0088757	0.02363	0.013883	0.013208	0.017118	0.0098964	0.016258	0.030748	0.018792	0.023164	0.013494	0.024023	0.02377	0.020017	0.016058	0.016241	0.023215	0.011963	0.015655	0.019485
0.015974	0.012467	0.011413	0.013563	0.025431	0.0089095	0.017078	0.011556	0.018287	0.0080849	0.015932	0.015453	0.01968	0.016413	0.015878	0.012033	0.0084804	0.012351	0.011168	0.015228	0.015526	0.0096201	0.011314	0.023262	0.0082976	0.011771	0.013873	0.011622	0.018189	0.015845	0.0078321	0.015714	0.014501	0.010995	0.015556	0.0090503	0.01393	0.031261	0.016291	0.021268	0.013608	0.019657	0.024074	0.02696	0.01393	0.01162	0.019655	0.016982	0.012581	0.012966
0.011165	0.011485	0.0093139	0.011222	0.01622	0.0077532	0.018769	0.0091616	0.01753	0.010447	0.010691	0.014982	0.018412	0.013343	0.019483	0.010827	0.0072357	0.014848	0.0066122	0.010889	0.010749	0.01027	0.029883	0.016118	0.0079034	0.0089263	0.015592	0.011315	0.014662	0.014665	0.0095723	0.015969	0.015099	0.014756	0.010022	0.65389	0.0090683	0.025726	0.016348	0.014827	0.023898	0.016164	0.014194	0.014296	0.010878	0.0086095	0.013467	0.015591	0.014897	0.018204
0.009557	0.0086746	0.0072299	0.010218	0.01074	0.091082	0.013057	0.0095268	0.011171	0.0057446	0.0079397	0.0086454	0.012228	0.012637	0.010245	0.010118	0.0050944	0.010171	0.0056599	0.011545	0.011397	0.006556	0.012505	0.013455	0.0079293	0.0081719	0.016346	0.0093345	0.0098766	0.012633	0.0073006	0.011486	0.01473	0.01212	0.0095691	0.0087508	0.0092199	0.021672	0.012348	0.011199	0.0098331	0.011964	0.0090597	0.011386	0.010802	0.0073614	0.010698	0.0087226	0.014846	0.021606
0.043675	0.012048	0.010978	0.012435	0.017973	0.0080513	0.015064	0.011444	0.01816	0.012152	0.016302	0.016741	0.023573	0.014042	0.019622	0.015574	0.01301	0.0174	0.0081834	0.019714	0.018913	0.013131	0.014726	0.025872	0.0093852	0.013092	0.017898	0.015696	0.021018	0.018838	0.012942	0.017142	0.012513	0.022502	0.0168	0.011125	0.015725	0.026897	0.017149	0.019354	0.015608	0.021434	0.017231	0.027573	0.015226	0.014647	0.01909	0.018377	0.013718	0.015361
0.019824	0.01799	0.01193	0.014178	0.025085	0.0092089	0.020813	0.013512	0.028744	0.010637	0.015582	0.015257	0.026248	0.017512	0.021568	0.016632	0.01287	0.017845	0.010163	0.8094	0.015777	0.013025	0.020226	0.020233	0.011817	0.011828	0.018872	0.016607	0.016382	0.018217	0.011341	0.024988	0.014338	0.017597	0.015335	0.010588	0.015806	0.027533	0.023667	0.016209	0.018433	0.028272	0.015576	0.021491	0.016977	0.016014	0.017353	0.016833	0.024675	0.01842
0.016257	0.014976	0.013319	0.014869	0.021492	0.01093	0.017338	0.018435	0.017519	0.0098644	0.019735	0.017595	0.022286	0.020816	0.024624	0.015173	0.012819	0.019932	0.01874	0.017313	0.015156	0.010681	0.0189	0.019851	0.012882	0.013926	0.018153	0.017923	0.019782	0.017516	0.011273	0.018981	0.021919	0.021869	0.013865	0.016621	0.016596	0.039362	0.024362	0.022409	0.016137	0.024208	0.021208	0.021491	0.021056	0.018246	0.020648	0.019218	0.01969	0.01586
0.014107	0.013516	0.01118	0.013286	0.014487	0.0099144	0.11945	0.013086	0.02118	0.0087536	0.012427	0.014548	0.030323	0.49967	0.017575	0.017529	0.012644	0.015445	0.013367	0.018414	0.018492	0.011122	0.023267	0.019722	0.010731	0.014765	0.020818	0.018475	0.013519	0.021888	0.0082529	0.023828	0.07186	0.10711	0.014623	0.01151	0.014543	0.032255	0.021828	0.018969	0.025689	0.021567	0.015156	0.017734	0.018937	0.015763	0.017251	0.015176	0.071842	0.082089
0.016224	0.015532	0.016807	0.014455	0.019373	0.011338	0.084441	0.012257	0.022944	0.010496	0.015535	0.015252	0.023879	0.11043	0.017287	0.033568	0.01237	0.015939	0.0097968	0.017541	0.016609	0.017348	0.02865	0.029972	0.011898	0.01526	0.022677	0.01726	0.022017	0.018019	0.010428	0.019933	0.063097	0.13181	0.01778	0.012522	0.01431	0.038906	0.021274	0.027725	0.026526	0.023765	0.029735	0.021329	0.017908	0.012775	0.028581	0.017769	0.072867	0.093769
0.012816	0.011624	0.011787	0.01075	0.014597	0.0073241	0.015439	0.072733	0.019444	0.0069909	0.013026	0.026397	0.019845	0.017055	0.014633	0.012055	0.14904	0.014818	0.0067724	0.011759	0.019931	0.14793	0.013692	0.016179	0.061868	0.010318	0.013315	0.04574	0.013646	0.01481	0.0085514	0.015845	0.015109	0.01583	0.015227	0.0097363	0.010902	0.035645	0.014478	0.014237	0.012661	0.018497	0.016099	0.014596	0.01366	0.0094664	0.014269	0.012441	0.015565	0.015531
0.015627	0.021187	0.017217	0.017295	0.026757	0.011249	0.021914	0.015358	0.020832	0.0106	0.015528	0.01707	0.026156	0.018122	0.023056	0.017446	0.010688	0.01532	0.013969	0.017916	0.018997	0.012785	0.015037	0.027331	0.01271	0.013072	0.021387	0.015997	0.016953	0.020332	0.01026	0.021688	0.01894	0.01812	0.027866	0.014349	0.018237	0.029004	0.023198	0.024228	0.018934	0.026636	0.016472	0.025946	0.016279	0.019562	0.024282	0.017384	0.017048	0.014235
0.018443	0.015491	0.011501	0.014116	0.019755	0.010484	0.018358	0.01316	0.019162	0.011219	0.014283	0.016438	0.024059	0.014817	0.02013	0.016048	0.010367	0.014595	0.012047	0.014955	0.015365	0.01087	0.018246	0.02885	0.0096281	0.018135	0.017638	0.01776	0.018193	0.018702	0.0084805	0.01995	0.016199	0.021238	0.017915	0.016305	0.020334	0.025959	0.018493	0.020598	0.016636	0.024973	0.013987	0.023867	0.016442	0.013969	0.01726	0.013747	0.017793	0.015851
0.029625	0.033529	0.028244	0.034264	0.051546	0.015721	0.032578	0.027782	0.043606	0.020008	0.033229	0.029862	0.041875	0.036608	0.050482	0.035893	0.026777	0.029843	0.016542	0.043813	0.049833	0.025581	0.027553	0.033442	0.019853	0.020917	0.035991	0.030088	0.041458	0.038564	0.018356	0.049577	0.031478	0.02517	0.033546	0.024837	0.035696	0.072012	0.039957	0.046368	0.044618	0.05735	0.040922	0.048474	0.028406	0.031034	0.046472	0.035897	0.038588	0.045167
0.018117	0.013856	0.017347	0.017509	0.019592	0.014414	0.026313	0.012195	0.032705	0.010437	0.022584	0.01979	0.024492	0.021398	0.023105	0.021575	0.012391	0.020298	0.0093123	0.02154	0.020884	0.015721	0.025592	0.024933	0.020369	0.014907	0.0342	0.015029	0.02111	0.020204	0.0098264	0.02235	0.02581	0.023379	0.015979	0.019571	0.019541	0.050893	0.020619	0.026386	0.023261	0.021379	0.017628	0.020531	0.021093	0.014622	0.020047	0.022629	0.022425	0.037784
0.012585	0.012307	0.0096908	0.013276	0.015027	0.0071922	0.016959	0.0093941	0.019094	0.010011	0.011679	0.016113	0.020148	0.011459	0.01514	0.011647	0.0086769	0.01509	0.0065358	0.016122	0.015485	0.010685	0.015126	0.023832	0.010064	0.0074582	0.017192	0.014127	0.012781	0.015735	0.0088856	0.014241	0.013746	0.013626	0.011608	0.009561	0.013609	0.021105	0.01371	0.015909	0.011319	0.019509	0.015809	0.015956	0.011738	0.010141	0.018844	0.016022	0.018299	0.015989
0.022813	0.017959	0.019319	0.020217	0.024764	0.010411	0.02202	0.016574	0.035411	0.012869	0.027404	0.028141	0.027596	0.021716	0.026937	0.024543	0.017769	0.018088	0.013756	0.026137	0.02442	0.014171	0.028354	0.025842	0.016302	0.018691	0.029049	0.022892	0.02959	0.023494	0.011714	0.024294	0.02197	0.021791	0.018968	0.020483	0.020213	0.039699	0.029914	0.023238	0.020672	0.03675	0.023618	0.024333	0.026941	0.018466	0.020185	0.021023	0.021676	0.024241
0.02393	0.017268	0.017744	0.016804	0.021907	0.010211	0.025937	0.017075	0.02583	0.012177	0.019094	0.014792	0.038782	0.021335	0.037001	0.022026	0.013931	0.018132	0.011574	0.02603	0.023038	0.015984	0.02207	0.024849	0.015928	0.018842	0.021448	0.019774	0.021658	0.027011	0.010862	0.022274	0.022473	0.018581	0.01986	0.017126	0.026164	0.027569	0.027195	0.024828	0.01873	0.02633	0.024424	0.031754	0.021588	0.017756	0.032846	0.02434	0.024391	0.029896
0.036016	0.022701	0.022402	0.038106	0.030179	0.013956	0.033544	0.022993	0.047433	0.020537	0.021175	0.026865	0.057129	0.028766	0.033497	0.025548	0.016657	0.030486	0.017962	0.032706	0.038604	0.022002	0.026738	0.039367	0.018425	0.023421	0.035559	0.02778	0.034984	0.042793	0.01434	0.035288	0.027059	0.025679	0.02761	0.025323	0.02487	0.047037	0.035627	0.02596	0.022407	0.057081	0.02919	0.032655	0.025309	0.023167	0.028384	0.037254	0.026698	0.026492
0.01728	0.012692	0.013635	0.010803	0.013384	0.0098464	0.014256	0.012663	0.019935	0.0073596	0.013639	0.014575	0.018722	0.013288	0.016402	0.013356	0.0093875	0.014733	0.011063	0.016817	0.015044	0.0098186	0.014949	0.025194	0.010214	0.01188	0.016353	0.017475	0.017653	0.016964	0.012718	0.029898	0.016579	0.013888	0.019695	0.012701	0.012692	0.02297	0.018371	0.019188	0.014771	0.021095	0.01455	0.01957	0.014914	0.014677	0.020105	0.013043	0.017655	0.017207
0.021336	0.020638	0.020765	0.016451	0.024628	0.0096395	0.027845	0.013955	0.025124	0.011733	0.025196	0.017693	0.027905	0.017403	0.032991	0.023145	0.012655	0.019137	0.012215	0.019207	0.022516	0.014952	0.023151	0.021075	0.013075	0.013698	0.025349	0.021955	0.022718	0.023645	0.012016	0.02761	0.019236	0.022559	0.019152	0.016542	0.016996	0.038762	0.025646	0.023022	0.019767	0.029654	0.021394	0.027815	0.023483	0.02204	0.024405	0.023173	0.024119	0.021686
0.013499	0.011715	0.011696	0.011637	0.018455	0.0067766	0.019993	0.0089342	0.017566	0.0073224	0.012738	0.012212	0.02136	0.01336	0.014261	0.010419	0.0088968	0.010528	0.0066043	0.01387	0.012605	0.008355	0.012312	0.015162	0.0085575	0.0099537	0.012968	0.012079	0.014582	0.013973	0.0066107	0.021053	0.012788	0.012799	0.012724	0.008401	0.013568	0.020286	0.017958	0.014615	0.012188	0.018354	0.018076	0.01585	0.011437	0.011272	0.015136	0.013964	0.011965	0.014168
0.016377	0.017601	0.016535	0.017073	0.023745	0.013114	0.032602	0.019197	0.027549	0.010369	0.020534	0.016578	0.029933	0.037278	0.021705	0.018842	0.019016	0.020983	0.015241	0.022816	0.019491	0.013577	0.016923	0.021331	0.017302	0.012186	0.019018	0.018602	0.026571	0.032169	0.013765	0.025494	0.024168	0.021257	0.016246	0.015348	0.019367	0.042503	0.028632	0.018933	0.018685	0.044709	0.022202	0.023964	0.034191	0.014637	0.018975	0.01815	0.020377	0.031705
0.022248	0.024658	0.016674	0.018667	0.02532	0.011692	0.024914	0.012898	0.026607	0.010272	0.017974	0.015409	0.029058	0.017409	0.024418	0.026397	0.013517	0.016127	0.010911	0.017603	0.022397	0.018043	0.025272	0.043845	0.013222	0.018697	0.020433	0.022763	0.024429	0.042377	0.010344	0.028411	0.024681	0.01654	0.022609	0.018659	0.014986	0.03512	0.024615	0.02164	0.018658	0.028988	0.021288	0.035446	0.017311	0.018511	0.021255	0.017979	0.021646	0.018991
0.016579	0.017217	0.013202	0.014942	0.021236	0.010138	0.06441	0.015486	0.022185	0.010243	0.01472	0.016906	0.019541	0.083712	0.022372	0.018728	0.011125	0.018739	0.014638	0.017638	0.016407	0.011289	0.02126	0.029774	0.011847	0.017308	0.01998	0.015509	0.01669	0.017074	0.0088172	0.018066	0.065902	0.065734	0.017767	0.01467	0.018645	0.028049	0.020158	0.01914	0.021379	0.034039	0.019431	0.019368	0.019253	0.013683	0.01655	0.016525	0.082787	0.093829
0.014574	0.011378	0.012707	0.01306	0.015632	0.0081838	0.015408	0.010222	0.018543	0.0096098	0.013718	0.012737	0.021069	0.015181	0.01866	0.011693	0.011558	0.013751	0.010094	0.015287	0.020579	0.012496	0.016617	0.02665	0.0092384	0.011131	0.018844	0.015481	0.014991	0.024941	0.01009	0.018842	0.012248	0.011997	0.015563	0.010607	0.011806	0.029552	0.019434	0.014454	0.0116	0.022744	0.015392	0.019321	0.012835	0.012291	0.014178	0.015841	0.016754	0.016947
0.015447	0.013661	0.013601	0.012421	0.015247	0.0070304	0.01476	0.012344	0.01637	0.0090268	0.013804	0.014718	0.021432	0.010548	0.017197	0.01239	0.0095015	0.013759	0.010002	0.014832	0.011897	0.010149	0.016537	0.014084	0.011098	0.010927	0.013136	0.013294	0.014254	0.013948	0.0096597	0.017393	0.011837	0.016128	0.016116	0.0097282	0.013125	0.027926	0.015934	0.014359	0.012831	0.022542	0.01571	0.01985	0.015161	0.013484	0.01619	0.015552	0.014198	0.013345
0.017393	0.014845	0.0099575	0.010777	0.015577	0.010657	0.028516	0.011681	0.02146	0.0073059	0.020573	0.014114	0.025745	0.022125	0.020679	0.015639	0.0099459	0.012578	0.0096948	0.016694	0.011649	0.010083	0.023868	0.017491	0.008918	0.01952	0.020793	0.014117	0.015252	0.015748	0.0073529	0.017072	0.019025	0.021044	0.017675	0.023981	0.013184	0.025161	0.019453	0.017833	0.020102	0.021774	0.016213	0.01965	0.014953	0.010941	0.018512	0.011906	0.021899	0.023723
0.019783	0.014019	0.013541	0.015338	0.020715	0.009931	0.016158	0.013899	0.021952	0.0092928	0.017777	0.016795	0.027518	0.018013	0.022589	0.013507	0.011835	0.017226	0.010094	0.020207	0.018933	0.012998	0.017833	0.020813	0.013699	0.013715	0.017509	0.017652	0.019768	0.019863	0.0093632	0.020729	0.018865	0.017196	0.019795	0.012198	0.017684	0.029131	0.022349	0.017052	0.019544	0.029082	0.017003	0.036136	0.018122	0.012488	0.01785	0.019834	0.016244	0.022428
0.011883	0.014856	0.013767	0.011453	0.017905	0.011504	0.11865	0.019582	0.031649	0.0075237	0.018421	0.017148	0.026063	0.22315	0.022498	0.018973	0.013052	0.0189	0.018598	0.016873	0.0198	0.011525	0.020568	0.024506	0.0091468	0.017067	0.030783	0.01535	0.015665	0.017071	0.0078476	0.017727	0.074927	0.1262	0.017825	0.012756	0.014053	0.028583	0.021888	0.022543	0.018981	0.037847	0.017326	0.020154	0.01317	0.027662	0.022594	0.018144	0.068265	0.096693
0.021433	0.028578	0.019997	0.024696	0.026266	0.016139	0.028446	0.017305	0.044002	0.013888	0.027003	0.026532	0.050035	0.024394	0.032892	0.022806	0.017843	0.02355	0.015366	0.032369	0.026941	0.015564	0.03978	0.029142	0.015375	0.022957	0.028215	0.023215	0.034832	0.034727	0.017921	0.030732	0.032417	0.024041	0.024073	0.016147	0.025372	0.055484	0.030324	0.033707	0.036219	0.052914	0.027269	0.02915	0.026256	0.020188	0.033079	0.022754	0.026968	0.027948
0.014936	0.01376	0.014037	0.012339	0.015854	0.01083	0.019089	0.011644	0.021578	0.010352	0.015891	0.01176	0.022178	0.019519	0.019796	0.018549	0.011485	0.016168	0.0090096	0.016808	0.016285	0.012539	0.028812	0.019755	0.012099	0.013268	0.031479	0.02277	0.014431	0.021458	0.012973	0.015824	0.018391	0.021386	0.013211	0.015837	0.013998	0.033092	0.018135	0.026172	0.029161	0.024507	0.027637	0.019318	0.014672	0.011832	0.026576	0.01545	0.022759	0.02706
0.012792	0.01134	0.0097316	0.012562	0.021615	0.009087	0.016977	0.01395	0.017408	0.0071316	0.015022	0.015065	0.021822	0.012636	0.019193	0.014757	0.0095441	0.015676	0.0085764	0.016839	0.015819	0.010307	0.017808	0.031909	0.0099451	0.01035	0.014187	0.012644	0.015933	0.021399	0.0090075	0.01874	0.013328	0.013158	0.014471	0.01261	0.014929	0.025668	0.02437	0.015926	0.014573	0.020966	0.013743	0.023936	0.016461	0.016434	0.016564	0.017476	0.01476	0.013799
0.011188	0.0082191	0.0069898	0.0088916	0.0091315	0.11367	0.012781	0.0088922	0.011465	0.0055096	0.0098988	0.0083271	0.013046	0.013701	0.010886	0.0094969	0.0060667	0.0088037	0.0087224	0.012749	0.011169	0.0069783	0.012139	0.011406	0.0061046	0.0077197	0.012575	0.012585	0.011611	0.011161	0.0059994	0.012539	0.011491	0.010949	0.0093544	0.0078041	0.0091576	0.024473	0.013556	0.01199	0.0093653	0.014516	0.0097375	0.011077	0.0098118	0.0084066	0.011663	0.0093752	0.011495	0.016553
0.016272	0.015236	0.012424	0.012561	0.019111	0.011248	0.022658	0.020176	0.025915	0.0094584	0.019412	0.015444	0.022298	0.01852	0.021213	0.020782	0.011252	0.02079	0.017852	0.014408	0.016594	0.010165	0.024313	0.019052	0.0098078	0.016286	0.018682	0.01597	0.018462	0.014124	0.0096862	0.019985	0.022847	0.017716	0.014367	0.016991	0.015	0.029077	0.017839	0.018266	0.022243	0.028733	0.014329	0.01714	0.014728	0.027012	0.017641	0.013796	0.01839	0.024063
0.022172	0.01459	0.01101	0.014291	0.018038	0.0095402	0.018755	0.01217	0.020801	0.0075593	0.015864	0.017412	0.022445	0.017193	0.016792	0.012495	0.010438	0.014016	0.012121	0.018644	0.019758	0.011846	0.013747	0.024807	0.010348	0.013104	0.017369	0.01641	0.016603	0.018001	0.013271	0.018586	0.015926	0.015457	0.014856	0.0095906	0.014385	0.02915	0.018531	0.016684	0.016113	0.022858	0.019109	0.020079	0.015826	0.0134	0.017026	0.01613	0.015984	0.014859
0.015668	0.014923	0.012923	0.013383	0.015855	0.0099983	0.015508	0.017812	0.021108	0.010593	0.012968	0.012732	0.024917	0.01874	0.018654	0.012309	0.011901	0.01232	0.013054	0.020321	0.015045	0.011341	0.015272	0.022195	0.011111	0.014862	0.016938	0.015899	0.018097	0.026488	0.0087055	0.019172	0.015562	0.015004	0.023209	0.013494	0.018168	0.02683	0.019501	0.018515	0.014508	0.022607	0.01826	0.02374	0.016387	0.020864	0.018225	0.017855	0.016536	0.017545
0.012282	0.015216	0.01266	0.011371	0.013907	0.0070157	0.013771	0.0095188	0.017143	0.0083424	0.010138	0.013217	0.019146	0.013014	0.016278	0.01253	0.010606	0.015128	0.008026	0.015965	0.015054	0.010156	0.013097	0.01802	0.0092622	0.0086187	0.013771	0.013668	0.013528	0.017992	0.0096113	0.015864	0.020523	0.014063	0.013557	0.010457	0.011907	0.025897	0.014994	0.013709	0.011974	0.026119	0.017517	0.014197	0.015359	0.012755	0.014004	0.018618	0.013656	0.011838
0.017885	0.02566	0.015083	0.014291	0.024857	0.0086838	0.018289	0.01318	0.019852	0.010829	0.019371	0.016179	0.030011	0.01535	0.018652	0.016192	0.01256	0.01469	0.0097238	0.024744	0.017262	0.013484	0.016543	0.020495	0.010037	0.013851	0.021267	0.016456	0.018107	0.018413	0.016709	0.026359	0.016191	0.016275	0.018175	0.011751	0.017311	0.03118	0.019608	0.021902	0.011802	0.02394	0.01449	0.024163	0.01587	0.013821	0.019024	0.022139	0.018257	0.023096
0.016006	0.011059	0.0094334	0.010779	0.014334	0.0056767	0.012699	0.0078205	0.01306	0.0074537	0.012827	0.011331	0.018104	0.011881	0.016832	0.011838	0.009058	0.013398	0.0079334	0.012725	0.011595	0.0069724	0.011326	0.019035	0.0079405	0.0089776	0.011314	0.018715	0.016116	0.012854	0.0082474	0.016825	0.009999	0.013623	0.013083	0.0099607	0.013206	0.022664	0.018022	0.012346	0.010004	0.016926	0.011588	0.019197	0.011489	0.01215	0.011071	0.012057	0.0098656	0.012157
0.020247	0.019295	0.015531	0.018745	0.024593	0.010339	0.024091	0.015194	0.024663	0.01083	0.01972	0.016421	0.032753	0.021455	0.025909	0.016524	0.016104	0.016518	0.01075	0.021997	0.027532	0.019265	0.01856	0.037663	0.013056	0.013701	0.022265	0.022205	0.022301	0.021922	0.011091	0.025201	0.01849	0.023183	0.019865	0.012741	0.017993	0.026914	0.027007	0.020427	0.013383	0.02729	0.021752	0.027305	0.017383	0.016456	0.019601	0.019137	0.02096	0.020845
0.013644	0.011055	0.0091422	0.010593	0.012563	0.0064366	0.011127	0.0092663	0.01718	0.0081764	0.010074	0.010112	0.015143	0.011413	0.013726	0.009889	0.0092089	0.010677	0.0081778	0.013689	0.013513	0.0089643	0.0090969	0.014239	0.0085451	0.0072882	0.010896	0.010918	0.012427	0.015991	0.0076272	0.013435	0.011486	0.0099397	0.01136	0.0091766	0.0092435	0.018356	0.013149	0.014941	0.010083	0.014279	0.01095	0.013777	0.010678	0.010332	0.013538	0.018194	0.011333	0.012323
0.018419	0.011393	0.013719	0.012608	0.021365	0.009114	0.02235	0.01671	0.027111	0.010496	0.017132	0.015472	0.021995	0.020065	0.019181	0.021278	0.010058	0.015381	0.0088824	0.015397	0.022799	0.0093353	0.022841	0.025191	0.012677	0.017403	0.017112	0.013292	0.01709	0.019764	0.0096872	0.017562	0.015716	0.021126	0.014707	0.011299	0.014549	0.037077	0.018977	0.01769	0.016897	0.023314	0.020919	0.024257	0.020509	0.012634	0.019372	0.015514	0.016384	0.017718
0.012765	0.015026	0.012324	0.012693	0.016089	0.011154	0.016	0.013999	0.020876	0.010477	0.017654	0.011761	0.018953	0.016681	0.026943	0.013987	0.010749	0.27065	0.015259	0.017024	0.019956	0.0094736	0.014363	0.024785	0.011838	0.010824	0.020398	0.013931	0.012081	0.017464	0.010968	0.022539	0.018914	0.014762	0.02234	0.010489	0.013735	0.033308	0.019218	0.018541	0.014953	0.027104	0.017269	0.017169	0.013563	0.021667	0.016813	0.013693	0.013405	0.01802
0.0090042	0.0088388	0.0071829	0.0084142	0.010399	0.10574	0.015868	0.0097951	0.014557	0.0052338	0.010883	0.0085459	0.014101	0.014616	0.012129	0.010481	0.0068098	0.010957	0.0056822	0.010298	0.010494	0.0067886	0.011692	0.010542	0.0075793	0.0070807	0.014399	0.0098037	0.0097444	0.011451	0.0064765	0.013672	0.014805	0.012876	0.0087001	0.0082399	0.010652	0.031788	0.011613	0.012129	0.010893	0.011027	0.010625	0.010928	0.010067	0.0097931	0.011788	0.0097718	0.02265	0.018566
0.018842	0.018322	0.018919	0.01816	0.03708	0.013662	0.020838	0.015934	0.023111	0.012028	0.021048	0.016097	0.026785	0.021445	0.036533	0.016861	0.018626	0.018129	0.018804	0.020417	0.017829	0.014671	0.024987	0.14104	0.014598	0.016991	0.020072	0.018278	0.020062	0.020193	0.012494	0.023288	0.022806	0.014872	0.021984	0.016481	0.017985	0.058442	0.023334	0.027368	0.015048	0.02849	0.02624	0.02778	0.019264	0.021626	0.028735	0.017685	0.02289	0.019062
0.014543	0.014973	0.014273	0.010837	0.021792	0.010879	0.020815	0.011801	0.019308	0.00983	0.018567	0.015219	0.017512	0.021745	0.017385	0.017435	0.0099604	0.014023	0.0092882	0.019894	0.017105	0.011241	0.025062	0.030766	0.019161	0.015544	0.02211	0.016005	0.016396	0.016152	0.0081972	0.019809	0.019603	0.020351	0.015358	0.015102	0.013362	0.034874	0.018322	0.019526	0.019131	0.021797	0.019301	0.019517	0.014509	0.0117	0.023128	0.014453	0.021878	0.023187
0.011853	0.0088639	0.0065919	0.0099074	0.010324	0.11396	0.013325	0.013432	0.012931	0.0050131	0.010548	0.0075688	0.015939	0.011269	0.01035	0.0097639	0.0068008	0.0094451	0.0090017	0.009415	0.0092942	0.0060468	0.012559	0.010807	0.0061879	0.0096284	0.012382	0.012001	0.0090572	0.012535	0.0065404	0.011777	0.015715	0.011887	0.010912	0.0081835	0.0090173	0.02002	0.01536	0.0093752	0.011494	0.01502	0.0091388	0.010129	0.012681	0.0098603	0.010092	0.008943	0.013024	0.014528
0.025694	0.016332	0.014647	0.013373	0.019022	0.0086419	0.018415	0.012834	0.017397	0.0099962	0.016238	0.014411	0.020601	0.017547	0.019751	0.015203	0.009483	0.013827	0.010043	0.01677	0.026544	0.011648	0.019237	0.01757	0.012542	0.013633	0.018637	0.014902	0.021887	0.034487	0.0099778	0.0175	0.016795	0.014517	0.017233	0.013056	0.016133	0.034156	0.022237	0.023033	0.012067	0.022766	0.01325	0.017945	0.013352	0.011215	0.019878	0.014352	0.014571	0.016322
0.01436	0.0099692	0.010416	0.012723	0.013667	0.012745	0.01602	0.022571	0.01501	0.0078914	0.012952	0.015249	0.021301	0.015159	0.014894	0.010056	0.009738	0.012358	0.015899	0.014988	0.016182	0.010391	0.011065	0.018658	0.010026	0.019058	0.013013	0.014406	0.014182	0.018194	0.0082914	0.017575	0.019231	0.013202	0.013112	0.015043	0.012092	0.026558	0.0161	0.015028	0.011569	0.024947	0.013862	0.019476	0.01194	0.01635	0.014802	0.015499	0.015272	0.011105
0.016309	0.018362	0.01436	0.018862	0.021205	0.011098	0.020682	0.011119	0.028806	0.0096376	0.019086	0.014097	0.040186	0.023099	0.022575	0.023946	0.01242	0.017149	0.0096584	0.024469	0.020129	0.01262	0.033819	0.02258	0.013784	0.016595	0.019036	0.019663	0.01968	0.0299	0.0091387	0.029619	0.019196	0.020476	0.020992	0.01634	0.020378	0.031797	0.029939	0.021207	0.020146	0.023925	0.020247	0.031385	0.024325	0.01835	0.021254	0.025117	0.022566	0.022562
0.017194	0.021873	0.012332	0.018939	0.017597	0.00959	0.022095	0.011489	0.022496	0.0098111	0.01385	0.015307	0.022813	0.016773	0.019532	0.013995	0.01385	0.012408	0.0095359	0.020883	0.016674	0.012193	0.012733	0.02198	0.010726	0.011306	0.017407	0.017871	0.021503	0.022516	0.012525	0.02565	0.015993	0.016502	0.025238	0.011524	0.016369	0.034102	0.018967	0.023785	0.014386	0.023706	0.018179	0.022872	0.015954	0.015486	0.023838	0.016373	0.016993	0.022191
0.016504	0.018688	0.017688	0.014771	0.016012	0.016224	0.082139	0.011531	0.024293	0.0099901	0.016132	0.016174	0.028155	0.06731	0.025063	0.019327	0.011557	0.017227	0.012014	0.017411	0.016805	0.014232	0.021265	0.031872	0.012642	0.016244	0.0301	0.018977	0.017573	0.022863	0.0097105	0.018266	0.086409	0.061006	0.01747	0.018209	0.014822	0.043878	0.017583	0.029537	0.02109	0.023296	0.021795	0.019211	0.017867	0.014407	0.029603	0.020272	0.050847	0.10178
0.01277	0.012713	0.013746	0.01072	0.019184	0.0093057	0.016675	0.0098468	0.016675	0.0086218	0.011833	0.012856	0.01792	0.013128	0.016925	0.010359	0.012353	0.012995	0.011588	0.014834	0.016931	0.010826	0.012739	0.016276	0.0082259	0.011527	0.013137	0.014451	0.013159	0.015218	0.0079985	0.015712	0.012767	0.012658	0.013605	0.009729	0.011582	0.019714	0.022417	0.020772	0.011252	0.017892	0.012835	0.01755	0.013379	0.016902	0.020818	0.01747	0.013054	0.01544
0.013195	0.010419	0.0094346	0.010122	0.01418	0.0069075	0.016511	0.067517	0.023029	0.0081687	0.013536	0.025577	0.022188	0.011156	0.015989	0.011897	0.1287	0.011893	0.0079259	0.011878	0.014866	0.13412	0.013294	0.021769	0.055563	0.008905	0.01933	0.050253	0.013246	0.013926	0.0095063	0.016432	0.016994	0.011397	0.011876	0.0093082	0.013779	0.02205	0.014583	0.014315	0.011923	0.018666	0.012556	0.015534	0.011427	0.012012	0.015053	0.013453	0.016138	0.016046
0.020328	0.015249	0.015948	0.015594	0.019418	0.010933	0.016958	0.016162	0.02009	0.011584	0.022522	0.015499	0.01932	0.016526	0.023477	0.017756	0.01378	0.020208	0.017714	0.018626	0.015161	0.013546	0.016385	0.024271	0.012886	0.013719	0.018522	0.018472	0.017624	0.017879	0.012888	0.02136	0.025526	0.016407	0.01505	0.011638	0.015512	0.033199	0.020562	0.020247	0.022266	0.021189	0.021839	0.01947	0.021377	0.021801	0.01848	0.016821	0.018082	0.020292
0.010046	0.010283	0.0072051	0.011988	0.011995	0.0064836	0.016295	0.0071679	0.014082	0.0056538	0.010993	0.010241	0.013057	0.015789	0.010989	0.011008	0.0085122	0.0108	0.0073658	0.010227	0.009742	0.0071238	0.011419	0.013812	0.0069746	0.010778	0.016352	0.011336	0.014941	0.017082	0.0049858	0.011946	0.015993	0.012486	0.014097	0.0082165	0.011058	0.024588	0.011709	0.011911	0.012379	0.012189	0.011992	0.010691	0.008631	0.0089087	0.010744	0.011051	0.013297	0.012561
0.015759	0.02021	0.011384	0.011232	0.019555	0.010237	0.023375	0.011465	0.019102	0.0088256	0.019527	0.013417	0.037952	0.021804	0.024162	0.018588	0.011608	0.022075	0.0093326	0.019471	0.020937	0.013195	0.025145	0.024416	0.011752	0.014373	0.022799	0.017921	0.018095	0.017122	0.008259	0.019361	0.019848	0.024809	0.016642	0.017912	0.014189	0.032038	0.019853	0.020004	0.022211	0.019862	0.020914	0.019422	0.018397	0.015105	0.023519	0.018538	0.022332	0.023554
0.01454	0.012036	0.010547	0.010619	0.015349	0.010261	0.012306	0.011427	0.01706	0.0081982	0.012712	0.013534	0.019772	0.013431	0.022064	0.010806	0.0084717	0.014273	0.010982	0.01399	0.012875	0.0091376	0.011661	0.016331	0.011622	0.0099553	0.013704	0.01301	0.012789	0.012974	0.0078643	0.017509	0.015199	0.013786	0.011564	0.0093503	0.12303	0.027452	0.014369	0.016266	0.010098	0.02526	0.016301	0.016777	0.019619	0.018396	0.016303	0.015476	0.011715	0.013654
0.014901	0.026523	0.010709	0.014396	0.022617	0.010396	0.020781	0.012975	0.020817	0.0079598	0.012575	0.01188	0.018526	0.023858	0.018409	0.017932	0.010985	0.015231	0.0088244	0.025008	0.014027	0.0087941	0.087142	0.022259	0.0086452	0.015052	0.021793	0.012049	0.013714	0.01586	0.0094251	0.020296	0.021061	0.016772	0.014885	0.033618	0.012781	0.028872	0.015233	0.018237	0.35291	0.025448	0.019536	0.018696	0.019411	0.01433	0.018278	0.018025	0.019095	0.032408
0.015665	0.015977	0.015751	0.018256	0.021711	0.0084253	0.01782	0.011177	0.020587	0.0099184	0.018213	0.016448	0.024814	0.019421	0.03003	0.014621	0.012536	0.01713	0.0097741	0.016053	0.019265	0.011211	0.022461	0.022529	0.012235	0.011385	0.017492	0.01884	0.020551	0.024111	0.011568	0.034674	0.014501	0.0183	0.018193	0.012212	0.014943	0.031235	0.020174	0.018806	0.016354	0.023327	0.015026	0.020708	0.022409	0.014896	0.019547	0.016203	0.014619	0.01777
0.016716	0.015143	0.01104	0.020485	0.016301	0.0092306	0.020337	0.013717	0.022555	0.0078205	0.033879	0.014114	0.023289	0.014904	0.021047	0.019507	0.0097316	0.025591	0.01122	0.01881	0.017641	0.010251	0.016022	0.026672	0.017838	0.010327	0.018118	0.014855	0.016019	0.016467	0.010679	0.017077	0.020094	0.017674	0.015855	0.010368	0.15953	0.028147	0.017536	0.02324	0.014686	0.024201	0.014367	0.019458	0.019303	0.017025	0.025378	0.016138	0.017038	0.018406
0.013453	0.012948	0.0092127	0.011612	0.015105	0.0090717	0.013858	0.011175	0.015369	0.0078118	0.012689	0.01108	0.027403	0.01554	0.014105	0.014653	0.0096604	0.012482	0.011535	0.011975	0.012491	0.01029	0.018519	0.017392	0.010565	0.0093401	0.015318	0.013148	0.013683	0.016319	0.0072911	0.015317	0.017198	0.012937	0.012651	0.01437	0.011855	0.036301	0.016324	0.01425	0.012124	0.017442	0.017258	0.016828	0.017824	0.011919	0.015785	0.015162	0.015852	0.014031
0.016185	0.010456	0.0084749	0.01094	0.017067	0.0081246	0.020085	0.0098985	0.016398	0.0080739	0.012478	0.011979	0.024742	0.015789	0.012536	0.013888	0.0098354	0.013067	0.0097095	0.022706	0.013776	0.009943	0.015509	0.017248	0.0074617	0.011458	0.015246	0.011994	0.013428	0.015271	0.0069963	0.014888	0.014686	0.013334	0.020719	0.01068	0.01241	0.025147	0.018742	0.014916	0.012893	0.027022	0.01513	0.02202	0.020252	0.013578	0.015212	0.014785	0.017529	0.015756
0.016562	0.012593	0.013523	0.025844	0.016637	0.007786	0.0157	0.01238	0.016252	0.0097095	0.015858	0.018311	0.021078	0.01496	0.019163	0.020999	0.011955	0.012683	0.0098083	0.022778	0.019273	0.011054	0.0174	0.026765	0.0094989	0.011273	0.017753	0.015247	0.020433	0.025249	0.0086176	0.023275	0.018368	0.016677	0.017364	0.0097833	0.01355	0.026559	0.020683	0.019638	0.012346	0.023749	0.020053	0.017258	0.015083	0.013081	0.02165	0.014412	0.015784	0.02171
0.022046	0.020685	0.014758	0.017875	0.028761	0.011477	0.033593	0.014274	0.027642	0.015883	0.019936	0.022528	0.04318	0.026485	0.023266	0.031001	0.015067	0.017803	0.01088	0.023888	0.028571	0.016898	0.024807	0.030399	0.015787	0.017507	0.025018	0.020241	0.027386	0.023627	0.013383	0.02558	0.025304	0.021043	0.025722	0.013732	0.016834	0.057526	0.028908	0.026939	0.023868	0.03759	0.024124	0.026801	0.019446	0.020314	0.029037	0.019848	0.029052	0.026453
0.010883	0.011279	0.010167	0.0089911	0.012183	0.0061463	0.011962	0.0082509	0.018773	0.0069508	0.013515	0.012768	0.016826	0.018	0.012396	0.01023	0.010087	0.010414	0.0076539	0.010716	0.014734	0.0081559	0.0092258	0.013696	0.0097019	0.0092697	0.012973	0.010499	0.015209	0.013192	0.0065179	0.013203	0.013607	0.0099451	0.0096773	0.0083975	0.010996	0.020345	0.017393	0.011009	0.012224	0.015362	0.012058	0.012351	0.010125	0.010391	0.012095	0.011434	0.011345	0.0099385
0.011465	0.013602	0.0083324	0.0099021	0.01286	0.0079354	0.012219	0.011031	0.012273	0.0076136	0.01131	0.010214	0.019855	0.0094902	0.012202	0.011135	0.0093878	0.014022	0.012654	0.011728	0.012543	0.0092445	0.012252	0.016366	0.0085893	0.011237	0.0126	0.013487	0.011283	0.014545	0.0072714	0.017983	0.012333	0.013947	0.01271	0.010194	0.011559	0.022168	0.025512	0.011895	0.01232	0.014486	0.011944	0.015044	0.013164	0.011677	0.011488	0.012039	0.011396	0.011256
0.017574	0.019163	0.017203	0.016296	0.022269	0.014403	0.023324	0.019449	0.026923	0.01201	0.023352	0.016222	0.031204	0.020002	0.018538	0.023344	0.015128	0.018635	0.013169	0.023408	0.019123	0.017673	0.019069	0.037605	0.014323	0.01955	0.017941	0.018788	0.021767	0.02164	0.011938	0.035174	0.029101	0.018842	0.024419	0.018481	0.017814	0.036234	0.030098	0.02054	0.023718	0.029285	0.01811	0.027052	0.020966	0.017533	0.021034	0.023001	0.022332	0.020049
0.016495	0.014003	0.014839	0.014428	0.020082	0.010878	0.021462	0.016154	0.021899	0.0095564	0.023536	0.021358	0.022069	0.022086	0.026148	0.017542	0.014708	0.016805	0.010726	0.017833	0.016526	0.013174	0.017897	0.027522	0.013327	0.017395	0.019415	0.016942	0.01653	0.020709	0.0081555	0.020706	0.023327	0.01635	0.023664	0.016203	0.019701	0.035255	0.025446	0.023355	0.018599	0.02697	0.023976	0.023943	0.022408	0.013552	0.020985	0.015389	0.016902	0.022189
0.021599	0.016714	0.014615	0.015465	0.019945	0.010264	0.017582	0.012535	0.021619	0.0099277	0.014063	0.015892	0.022599	0.015406	0.023283	0.019597	0.014994	0.014696	0.013815	0.016527	0.018875	0.01684	0.015937	0.018818	0.013144	0.01235	0.018728	0.01778	0.018705	0.017731	0.011619	0.021183	0.016877	0.014844	0.016974	0.013809	0.015924	0.026798	0.025679	0.016852	0.018769	0.021514	0.017017	0.020515	0.018706	0.019358	0.018686	0.016086	0.02882	0.018661
0.028143	0.03013	0.020622	0.021365	0.045412	0.01871	0.03937	0.021709	0.058219	0.013485	0.026947	0.028899	0.04801	0.040688	0.035283	0.030004	0.016041	0.028935	0.021622	0.030813	0.032107	0.01949	0.040441	0.045078	0.021698	0.02543	0.036147	0.027749	0.027536	0.033718	0.017262	0.032118	0.036859	0.035436	0.030145	0.02994	0.021385	0.068756	0.026929	0.030304	0.029889	0.040964	0.031053	0.036123	0.032937	0.02324	0.029422	0.030684	0.035521	0.046386
0.018724	0.019786	0.012442	0.015696	0.020056	0.0093994	0.016445	0.020237	0.023913	0.010848	0.016083	0.015444	0.025836	0.016297	0.030655	0.015207	0.010888	0.013541	0.010763	0.018591	0.025388	0.011216	0.017628	0.022595	0.01152	0.013009	0.014463	0.019834	0.017005	0.023395	0.012082	0.02513	0.017067	0.017468	0.017069	0.012218	0.015999	0.030747	0.019498	0.018855	0.013195	0.021527	0.017158	0.022308	0.015203	0.018509	0.020272	0.023356	0.016533	0.023789
0.014805	0.012651	0.011784	0.013117	0.021265	0.0082938	0.014808	0.0087267	0.014844	0.008242	0.01356	0.012617	0.026355	0.011478	0.015641	0.013966	0.009616	0.01314	0.0083868	0.013762	0.013348	0.011137	0.013503	0.015977	0.0092493	0.0087332	0.01288	0.013047	0.01485	0.015589	0.010605	0.016952	0.013058	0.014037	0.016572	0.0089066	0.012266	0.029664	0.013224	0.016563	0.010282	0.018266	0.018211	0.019181	0.01324	0.018169	0.016064	0.013761	0.015746	0.013631
0.014921	0.018994	0.012825	0.017258	0.017493	0.011848	0.018723	0.016841	0.018369	0.010955	0.020781	0.016198	0.021289	0.021306	0.023012	0.01311	0.013052	0.0146	0.0093187	0.023812	0.017178	0.013012	0.01619	0.017727	0.014446	0.012028	0.020018	0.021064	0.018776	0.019042	0.010125	0.022912	0.014981	0.018824	0.01406	0.012232	0.022628	0.032458	0.015297	0.020604	0.012481	0.01791	0.016905	0.022358	0.013216	0.017999	0.019973	0.016276	0.019608	0.0162
0.01701	0.013553	0.012145	0.012344	0.01345	0.0075005	0.013729	0.011317	0.020978	0.0096221	0.014747	0.013516	0.023136	0.015959	0.020107	0.012468	0.01621	0.01493	0.010755	0.013968	0.017619	0.014649	0.016212	0.018164	0.010346	0.0091889	0.015524	0.014407	0.016154	0.018115	0.0091583	0.021918	0.011916	0.018684	0.015884	0.010364	0.012926	0.025057	0.015071	0.014596	0.016303	0.021964	0.015312	0.02376	0.017668	0.014247	0.015489	0.018546	0.018658	0.016355
0.018896	0.02254	0.010778	0.013409	0.018513	0.0087558	0.018005	0.011235	0.015333	0.0079931	0.016701	0.014683	0.023969	0.016268	0.021512	0.015529	0.0087811	0.015284	0.0091819	0.021535	0.016684	0.0113	0.018137	0.019511	0.010135	0.016727	0.019995	0.01337	0.01625	0.0176	0.010873	0.020129	0.015561	0.015608	0.015263	0.010576	0.018162	0.025763	0.021918	0.01689	0.014627	0.035352	0.014575	0.018272	0.012064	0.011843	0.015416	0.01704	0.013468	0.016005
0.015978	0.014211	0.011107	0.015475	0.017434	0.010648	0.020108	0.01258	0.019058	0.0094962	0.017672	0.014453	0.017388	0.016931	0.01643	0.01956	0.010348	0.020448	0.010115	0.015809	0.013158	0.01104	0.019728	0.023442	0.012049	0.017419	0.026527	0.018296	0.015546	0.018996	0.0095861	0.016135	0.019558	0.021299	0.019036	0.013603	0.014974	0.034422	0.021312	0.016806	0.022442	0.026322	0.018645	0.025011	0.015806	0.013467	0.016843	0.016242	0.019297	0.0203
0.022611	0.017452	0.011895	0.014136	0.021526	0.0093564	0.023926	0.014607	0.032832	0.0099311	0.019602	0.015202	0.023977	0.019823	0.019033	0.021394	0.010673	0.016727	0.010676	0.022693	0.022401	0.014855	0.024865	0.018108	0.014333	0.011548	0.024456	0.020865	0.016918	0.02107	0.011095	0.026221	0.022726	0.019384	0.015525	0.022524	0.017181	0.034931	0.019232	0.030053	0.021085	0.02548	0.017398	0.026461	0.019847	0.014137	0.033933	0.024652	0.020045	0.019798
0.016604	0.020043	0.013532	0.015136	0.018117	0.012071	0.020896	0.01389	0.020226	0.013816	0.018365	0.016315	0.02686	0.015639	0.020488	0.018068	0.011697	0.015405	0.014411	0.018361	0.015264	0.013542	0.016463	0.023491	0.011977	0.014564	0.016111	0.021155	0.015545	0.01833	0.0095286	0.023006	0.018389	0.015039	0.016582	0.012497	0.017438	0.02816	0.017267	0.017821	0.019206	0.026856	0.016916	0.020393	0.024482	0.013995	0.016074	0.018359	0.015915	0.020731
0.021071	0.013617	0.013555	0.016368	0.030793	0.010104	0.019617	0.013913	0.027775	0.010377	0.015659	0.015647	0.020387	0.021834	0.025842	0.023261	0.012643	0.016341	0.0070775	0.022649	0.02166	0.011777	0.016721	0.023895	0.012759	0.014629	0.021238	0.019122	0.02344	0.02827	0.01364	0.025274	0.020911	0.023068	0.021732	0.012379	0.016505	0.0301	0.028867	0.019969	0.020195	0.02404	0.020273	0.028553	0.015321	0.015374	0.023153	0.020494	0.024478	0.021177
0.01517	0.021915	0.016777	0.01709	0.021407	0.011769	0.41364	0.012546	0.026896	0.011036	0.018156	0.013723	0.034113	0.15264	0.020105	0.02244	0.013406	0.015675	0.0095965	0.023278	0.017234	0.013591	0.025064	0.025148	0.012239	0.01729	0.02587	0.015481	0.017254	0.017831	0.010432	0.025829	0.077708	0.084753	0.018919	0.019246	0.021002	0.033915	0.018536	0.023179	0.0228	0.031146	0.029632	0.031784	0.016795	0.016252	0.018499	0.017118	0.13149	0.087168
0.022893	0.022381	0.016889	0.016211	0.028452	0.014072	0.027903	0.022669	0.030259	0.017256	0.026394	0.019864	0.043837	0.019675	0.032818	0.017969	0.018783	0.01734	0.018262	0.029967	0.024912	0.017804	0.026361	0.033369	0.015697	0.01596	0.022203	0.023601	0.026863	0.033943	0.012959	0.026093	0.036857	0.020377	0.020416	0.017387	0.023206	0.038507	0.037371	0.022686	0.022837	0.03409	0.026603	0.031325	0.02276	0.027734	0.022736	0.022714	0.029092	0.02315
0.020645	0.022311	0.019596	0.020336	0.022756	0.018934	0.030035	0.023796	0.025129	0.014664	0.022809	0.016162	0.027092	0.022594	0.023153	0.023492	0.020148	0.023576	0.029156	0.021891	0.035282	0.022172	0.031879	0.032579	0.013842	0.025105	0.025819	0.023398	0.02156	0.023955	0.013816	0.024877	0.032662	0.020464	0.017349	0.017901	0.02158	0.038	0.028633	0.031635	0.021309	0.040695	0.018341	0.026619	0.018052	0.033619	0.026752	0.019712	0.018983	0.02169
0.015709	0.014471	0.01092	0.012306	0.0152	0.0121	0.091301	0.016813	0.018338	0.0089363	0.014782	0.01764	0.024488	0.12515	0.019384	0.016293	0.0099958	0.017339	0.010265	0.016153	0.015945	0.012634	0.016457	0.016051	0.01116	0.015748	0.026758	0.014441	0.015572	0.017342	0.011064	0.020659	0.062265	0.46793	0.013486	0.013568	0.014468	0.052565	0.014206	0.020906	0.015834	0.024467	0.026479	0.016645	0.017006	0.014422	0.018587	0.013167	0.054809	0.092908
0.011204	0.014274	0.013091	0.01477	0.01594	0.0083765	0.015502	0.0093549	0.022456	0.010917	0.012554	0.013154	0.021553	0.013837	0.018956	0.010814	0.010997	0.015703	0.0076234	0.019582	0.025685	0.0095535	0.011639	0.018836	0.0092178	0.010395	0.015502	0.014494	0.018529	0.019373	0.0082951	0.01656	0.015044	0.013232	0.017199	0.0097243	0.014744	0.022816	0.020005	0.013949	0.015536	0.023191	0.015878	0.017314	0.015484	0.011861	0.01517	0.013315	0.017759	0.016355
0.01315	0.013046	0.0094932	0.012326	0.015702	0.011552	0.020138	0.010285	0.017867	0.0074723	0.013318	0.012582	0.017257	0.016406	0.016088	0.024191	0.0105	0.013609	0.0086865	0.015936	0.016012	0.011132	0.021952	0.016909	0.0099393	0.015439	0.026566	0.015613	0.015079	0.014947	0.008545	0.019635	0.025934	0.018299	0.014648	0.013574	0.016353	0.03429	0.016912	0.015743	0.018663	0.023724	0.013585	0.019428	0.015879	0.013025	0.016409	0.013864	0.022214	0.022812
0.020858	0.019552	0.015263	0.017533	0.021847	0.010838	0.020397	0.013838	0.026392	0.011173	0.01927	0.019199	0.029339	0.017908	0.020369	0.018043	0.013505	0.024106	0.015603	0.025529	0.019917	0.01755	0.018661	0.032807	0.013686	0.017553	0.027915	0.024988	0.021039	0.022079	0.011626	0.030405	0.020206	0.018136	0.032351	0.017546	0.023662	0.033077	0.024471	0.026424	0.023497	0.027971	0.017691	0.030156	0.020599	0.017888	0.02283	0.019682	0.022378	0.018131
0.01399	0.01532	0.012845	0.01352	0.01639	0.0080831	0.016466	0.012431	0.019816	0.0092296	0.019209	0.013372	0.023416	0.018927	0.017842	0.017181	0.012004	0.013471	0.013757	0.014852	0.024338	0.015088	0.019477	0.020859	0.012717	0.011895	0.018817	0.016297	0.016021	0.016252	0.010384	0.019416	0.015171	0.012821	0.0169	0.011902	0.024491	0.032283	0.017307	0.015775	0.01518	0.023388	0.01418	0.016223	0.018574	0.014978	0.01614	0.017475	0.016143	0.019452
0.016348	0.021187	0.013869	0.015108	0.024815	0.0097367	0.020594	0.017398	0.020393	0.0088696	0.017776	0.014538	0.022217	0.015138	0.028277	0.014209	0.015157	0.013369	0.0095177	0.020891	0.020007	0.012743	0.017438	0.016843	0.011769	0.013292	0.020792	0.013738	0.020947	0.024225	0.011459	0.023023	0.01655	0.019501	0.01605	0.01408	0.01584	0.02652	0.021437	0.027943	0.012482	0.02792	0.01548	0.020126	0.014698	0.014271	0.028697	0.013758	0.015097	0.016194
0.022571	0.020446	0.014644	0.01616	0.024705	0.014918	0.023964	0.018252	0.033776	0.012412	0.016208	0.018376	0.035937	0.019695	0.029415	0.019662	0.018098	0.019546	0.014258	0.030477	0.019222	0.023479	0.018368	0.044016	0.022892	0.014491	0.023052	0.023577	0.029239	0.028719	0.014418	0.023058	0.022468	0.017525	0.019878	0.016961	0.017627	0.036004	0.033049	0.024822	0.018748	0.026794	0.027886	0.026272	0.02199	0.019703	0.026286	0.029572	0.017149	0.019117
0.015221	0.012042	0.012324	0.010208	0.013257	0.007551	0.016161	0.0098385	0.012916	0.0067903	0.012345	0.010691	0.021689	0.0099868	0.015427	0.011655	0.010032	0.012129	0.0072115	0.013501	0.017505	0.0090591	0.010687	0.013878	0.0088543	0.0096312	0.015676	0.010721	0.0143	0.01301	0.0099341	0.015123	0.012714	0.014023	0.017834	0.0084584	0.010237	0.022852	0.013384	0.012708	0.012357	0.018355	0.014237	0.018509	0.0096928	0.011568	0.017205	0.013522	0.012345	0.012968
0.017234	0.019279	0.01412	0.014492	0.021314	0.009115	0.017563	0.012297	0.021744	0.012579	0.020333	0.017539	0.023101	0.020666	0.020394	0.013354	0.014401	0.014848	0.0094776	0.021125	0.018803	0.012941	0.019368	0.023383	0.012681	0.011631	0.018474	0.016698	0.019006	0.023117	0.012417	0.024733	0.018035	0.017693	0.017826	0.012334	0.015286	0.03682	0.031477	0.026438	0.014158	0.027268	0.026121	0.019774	0.020323	0.014508	0.021889	0.017509	0.018821	0.01564
0.015941	0.012929	0.0089136	0.011452	0.021104	0.0056538	0.012188	0.0098908	0.014028	0.0069971	0.016259	0.010032	0.021283	0.0098606	0.018142	0.010082	0.0076511	0.012218	0.0065675	0.011894	0.010394	0.0081965	0.012597	0.014745	0.0087873	0.0090674	0.015819	0.013777	0.012177	0.014722	0.0087385	0.018882	0.011716	0.011507	0.018841	0.0081845	0.011854	0.018888	0.014769	0.015101	0.0089677	0.017158	0.010425	0.014764	0.010692	0.010437	0.015351	0.013263	0.01156	0.013209
0.017025	0.017352	0.014353	0.017955	0.023789	0.01091	0.021634	0.012923	0.03519	0.010881	0.016995	0.015729	0.030897	0.024324	0.023044	0.022505	0.01504	0.016468	0.011155	0.026495	0.02535	0.014993	0.029871	0.022568	0.014007	0.017113	0.02265	0.018976	0.018899	0.030777	0.012057	0.032565	0.024085	0.021184	0.020982	0.015036	0.022405	0.0443	0.027074	0.022549	0.025343	0.024543	0.022182	0.035417	0.017254	0.017708	0.024408	0.023605	0.019736	0.023011
0.016115	0.012847	0.013572	0.014081	0.019982	0.011979	0.02221	0.017911	0.030106	0.011293	0.026112	0.016259	0.024318	0.017636	0.025875	0.015281	0.010008	0.018115	0.020188	0.019179	0.018933	0.010995	0.022865	0.022604	0.015716	0.020496	0.024804	0.016814	0.016828	0.021369	0.010784	0.022795	0.017462	0.019659	0.016691	0.013307	0.018878	0.03378	0.022756	0.023921	0.017524	0.029611	0.025636	0.022942	0.015432	0.021372	0.027068	0.02308	0.018952	0.021261
0.013677	0.017204	0.012616	0.015645	0.014761	0.0089784	0.017803	0.022521	0.024391	0.0086784	0.017881	0.014276	0.023332	0.014369	0.020219	0.013747	0.011094	0.017083	0.0084115	0.023974	0.024251	0.012269	0.017694	0.018785	0.010004	0.010132	0.026315	0.014025	0.019604	0.024939	0.011408	0.018272	0.015117	0.0146	0.014968	0.0128	0.014297	0.046153	0.017935	0.020958	0.013865	0.024675	0.018933	0.019472	0.015376	0.015384	0.018379	0.019317	0.01784	0.01604
0.014331	0.017834	0.013108	0.012255	0.016211	0.0093395	0.019687	0.012916	0.019244	0.010029	0.64131	0.016148	0.01973	0.019172	0.019993	0.013637	0.01077	0.022628	0.0090827	0.016126	0.01955	0.010737	0.015004	0.017193	0.011635	0.012609	0.017293	0.022108	0.026235	0.016099	0.0092561	0.019521	0.015017	0.014454	0.018396	0.010976	0.013902	0.024064	0.017143	0.018468	0.013494	0.020966	0.016747	0.030201	0.013609	0.019314	0.019137	0.014564	0.014537	0.014374
0.0097655	0.010305	0.45768	0.012908	0.011873	0.0093587	0.01626	0.011275	0.013329	0.0068202	0.012411	0.0094765	0.022111	0.011923	0.015531	0.0099807	0.0083083	0.01252	0.014301	0.012587	0.01144	0.0076992	0.010789	0.015109	0.0095672	0.010969	0.014211	0.013287	0.012856	0.012244	0.0072531	0.015237	0.015607	0.0087999	0.013893	0.008895	0.013478	0.020298	0.012572	0.01459	0.011572	0.016349	0.011827	0.01364	0.014224	0.01612	0.016838	0.016162	0.015004	0.011505
0.01615	0.016139	0.010466	0.012438	0.01667	0.0094814	0.020344	0.051173	0.02619	0.0087622	0.015464	0.034915	0.024282	0.017135	0.01814	0.016467	0.023813	0.01854	0.010861	0.017865	0.016116	0.025897	0.019603	0.025374	0.025682	0.011937	0.018828	0.067601	0.017779	0.016853	0.0099396	0.017152	0.016658	0.015737	0.01363	0.015672	0.015392	0.029838	0.019742	0.018063	0.013905	0.022351	0.016763	0.018735	0.019854	0.013143	0.018444	0.020103	0.017958	0.016346
0.016716	0.015189	0.010984	0.012486	0.016133	0.007242	0.01398	0.010457	0.023594	0.0095854	0.014471	0.014708	0.020314	0.014074	0.015782	0.011517	0.0099606	0.014873	0.0085437	0.015461	0.013227	0.0094783	0.014411	0.02749	0.0084194	0.0086545	0.014605	0.011782	0.016336	0.026787	0.010509	0.02433	0.012129	0.012711	0.013031	0.010652	0.011159	0.020091	0.014113	0.017106	0.011632	0.017504	0.016237	0.015993	0.017849	0.010595	0.020002	0.018476	0.012986	0.014838
0.022382	0.018486	0.023607	0.017853	0.02304	0.011429	0.019974	0.015144	0.026697	0.011593	0.018475	0.020247	0.024358	0.018008	0.023016	0.02664	0.01526	0.02399	0.012341	0.029529	0.024863	0.018508	0.018843	0.041049	0.015167	0.015146	0.016891	0.020216	0.023421	0.029462	0.012456	0.050988	0.018266	0.028306	0.018431	0.016847	0.018444	0.036935	0.027325	0.028827	0.016274	0.028828	0.022388	0.025873	0.021306	0.01516	0.032744	0.020358	0.021025	0.019121
0.026193	0.019115	0.01206	0.018266	0.026808	0.012807	0.019413	0.016747	0.017524	0.010051	0.017588	0.018463	0.027854	0.018196	0.025247	0.02214	0.01502	0.015149	0.013497	0.019139	0.018137	0.018102	0.016978	0.038251	0.012722	0.019284	0.022121	0.018774	0.024629	0.019687	0.0097784	0.023631	0.018401	0.017533	0.020741	0.013633	0.016258	0.026227	0.022302	0.020328	0.019235	0.028366	0.01608	0.037061	0.030196	0.016035	0.022072	0.021112	0.018911	0.01988
0.014454	0.011932	0.011223	0.011631	0.014121	0.0089522	0.016443	0.0089742	0.01796	0.0071182	0.016356	0.011208	0.025939	0.011965	0.013435	0.011848	0.011506	0.010276	0.010228	0.013941	0.012929	0.0077699	0.01161	0.01683	0.0095199	0.010096	0.017607	0.011765	0.013392	0.012713	0.006911	0.017899	0.016501	0.011909	0.011446	0.0085981	0.011259	0.034936	0.014031	0.011919	0.014213	0.017937	0.011697	0.014683	0.012193	0.010324	0.013586	0.013786	0.014193	0.016933
0.019516	0.01541	0.012275	0.016123	0.021454	0.010264	0.018912	0.016357	0.028271	0.016323	0.01839	0.014012	0.028537	0.015514	0.019297	0.017413	0.015721	0.02012	0.010824	0.019172	0.018582	0.011805	0.019496	0.02495	0.010997	0.013284	0.021308	0.016228	0.016492	0.02098	0.010624	0.018988	0.018852	0.017503	0.028018	0.012415	0.020032	0.026355	0.019904	0.025455	0.018408	0.018836	0.022299	0.023366	0.018445	0.016767	0.033243	0.023712	0.014467	0.017318
0.014781	0.017021	0.016184	0.01557	0.029564	0.0096462	0.031879	0.014766	0.031548	0.012011	0.017692	0.019054	0.027107	0.023553	0.036732	0.020772	0.015343	0.019543	0.016414	0.016633	0.018883	0.016267	0.016039	0.024708	0.021317	0.013161	0.024031	0.021432	0.020854	0.023207	0.016027	0.024161	0.025403	0.029303	0.022531	0.014281	0.02632	0.033404	0.024228	0.019783	0.017354	0.034025	0.019454	0.023227	0.032404	0.01742	0.019828	0.016436	0.022599	0.016902
0.019589	0.0204	0.01717	0.015831	0.019831	0.015392	0.023738	0.017928	0.030088	0.013841	0.018349	0.01695	0.027606	0.02278	0.024834	0.022678	0.024137	0.018966	0.01715	0.019647	0.018449	0.02574	0.024028	0.028473	0.014308	0.017642	0.025031	0.021113	0.018591	0.02517	0.012456	0.024363	0.024955	0.024061	0.022503	0.017372	0.020753	0.03623	0.022895	0.02651	0.032652	0.034772	0.038889	0.033905	0.026277	0.019331	0.026037	0.022465	0.02699	0.022183
0.012017	0.010895	0.0072932	0.0094551	0.012755	0.0092882	0.015696	0.0095274	0.016846	0.0099573	0.010411	0.011044	0.022128	0.011289	0.014157	0.011287	0.0089257	0.015752	0.0098282	0.011806	0.012502	0.011029	0.02877	0.016232	0.0094318	0.008457	0.017176	0.017665	0.011577	0.013858	0.0066378	0.016629	0.018487	0.01645	0.010661	0.68777	0.010368	0.034993	0.02076	0.014724	0.027971	0.018226	0.012501	0.016786	0.012183	0.010491	0.013805	0.012431	0.012514	0.016722
0.021407	0.014342	0.012345	0.012259	0.019171	0.0081818	0.020017	0.011282	0.014323	0.0079067	0.019566	0.016064	0.02656	0.014397	0.022891	0.012715	0.010421	0.015348	0.0089322	0.020257	0.016484	0.0097493	0.017421	0.02255	0.010486	0.013437	0.018558	0.011833	0.01839	0.018572	0.0087105	0.019882	0.014804	0.013262	0.01681	0.01062	0.013451	0.026517	0.022648	0.015749	0.015854	0.018595	0.017772	0.029222	0.014484	0.013166	0.015784	0.015098	0.014606	0.017308
0.023733	0.026028	0.023176	0.018673	0.028339	0.013616	0.031498	0.018144	0.036596	0.015305	0.024888	0.025047	0.049162	0.024439	0.045683	0.026191	0.01862	0.023069	0.019744	0.028613	0.038917	0.019676	0.02943	0.030912	0.017552	0.01766	0.028974	0.026958	0.028278	0.028528	0.014249	0.032327	0.021014	0.026325	0.035028	0.019007	0.025948	0.055585	0.031861	0.033769	0.02058	0.02945	0.023069	0.037096	0.032421	0.019731	0.032434	0.031563	0.025132	0.025845
0.016139	0.01703	0.015707	0.016	0.01822	0.010164	0.016357	0.011306	0.019436	0.009682	0.016577	0.019643	0.024529	0.018369	0.021779	0.015048	0.014118	0.019058	0.007994	0.021463	0.015972	0.013495	0.015601	0.023633	0.011533	0.012157	0.023486	0.025254	0.021558	0.024932	0.012135	0.023583	0.016204	0.017161	0.015804	0.01302	0.017325	0.030426	0.019239	0.026304	0.014062	0.02345	0.017024	0.021723	0.021601	0.014601	0.025997	0.023372	0.022513	0.019014
0.012716	0.009037	0.0085875	0.010806	0.015835	0.0085722	0.014225	0.015295	0.014439	0.0086778	0.013568	0.0096958	0.016735	0.013646	0.012761	0.014153	0.0090992	0.012304	0.019473	0.014514	0.015337	0.0094289	0.033115	0.019048	0.0097886	0.012015	0.015676	0.011556	0.012186	0.012527	0.0067797	0.015589	0.016788	0.011344	0.011815	0.10232	0.011407	0.0227	0.017151	0.013797	0.028032	0.016096	0.012491	0.01827	0.010816	0.012528	0.014281	0.01165	0.014342	0.016618
0.015759	0.017043	0.009844	0.016038	0.020727	0.0076818	0.016369	0.0092892	0.021516	0.0091106	0.012684	0.01405	0.019092	0.012738	0.017254	0.019145	0.010236	0.01547	0.0083863	0.014135	0.014969	0.012005	0.012391	0.01666	0.011148	0.011454	0.015424	0.016665	0.01751	0.021374	0.0088693	0.016178	0.013127	0.015621	0.01323	0.010134	0.013699	0.023682	0.017071	0.014218	0.013791	0.021427	0.015214	0.017227	0.016813	0.013359	0.013965	0.012994	0.01346	0.019152
0.015735	0.018871	0.011557	0.014225	0.020915	0.0081967	0.027581	0.012922	0.022723	0.011258	0.015919	0.014502	0.023297	0.016895	0.020854	0.018445	0.012914	0.01818	0.0094943	0.70556	0.016819	0.011508	0.018684	0.020301	0.013362	0.011436	0.025247	0.020273	0.020231	0.023031	0.011678	0.025072	0.016059	0.017951	0.018403	0.011261	0.015302	0.031572	0.020632	0.015524	0.01565	0.023725	0.020413	0.027369	0.017998	0.015032	0.015188	0.01689	0.020466	0.019614
0.020342	0.013534	0.009624	0.017972	0.016193	0.014608	0.022498	0.011289	0.025368	0.0089047	0.020019	0.015846	0.020243	0.020259	0.017225	0.019504	0.012103	0.01468	0.0085335	0.01844	0.0204	0.011323	0.030043	0.018891	0.010746	0.015606	0.025794	0.019029	0.017147	0.016351	0.0086917	0.019627	0.021014	0.019044	0.014068	0.020625	0.01165	0.038309	0.019635	0.018291	0.03114	0.020615	0.020337	0.026441	0.015293	0.011345	0.019037	0.015197	0.019163	0.021179
0.025911	0.016451	0.011927	0.017067	0.025504	0.011601	0.019517	0.01499	0.025769	0.011898	0.022127	0.022805	0.025685	0.01873	0.027844	0.018301	0.015	0.016893	0.017833	0.019306	0.02217	0.015873	0.023935	0.028732	0.015537	0.016542	0.019705	0.019652	0.026097	0.026732	0.014833	0.024324	0.021308	0.024642	0.021349	0.014033	0.01936	0.028858	0.027089	0.027028	0.021813	0.035281	0.018057	0.027877	0.019332	0.020479	0.026215	0.026439	0.022581	0.020019
0.015732	0.017177	0.012152	0.012515	0.01809	0.016087	0.11213	0.025153	0.020155	0.0080344	0.018132	0.012123	0.025844	0.1638	0.018148	0.016089	0.011712	0.02568	0.039511	0.018686	0.018123	0.011293	0.022128	0.018594	0.013297	0.021386	0.029876	0.016352	0.013649	0.016502	0.013077	0.017461	0.068291	0.11869	0.015395	0.015012	0.013925	0.033306	0.019101	0.01596	0.018429	0.027837	0.018154	0.019126	0.016716	0.025178	0.020721	0.013862	0.052154	0.089575
0.029598	0.0233	0.021324	0.022229	0.032129	0.012156	0.027854	0.018815	0.045942	0.015636	0.035554	0.022393	0.035803	0.023275	0.034948	0.031842	0.018088	0.022469	0.017847	0.033305	0.031683	0.01591	0.034451	0.033528	0.02115	0.018383	0.030958	0.02668	0.036098	0.030482	0.015198	0.030054	0.024865	0.026138	0.024062	0.026574	0.026225	0.051506	0.030343	0.03015	0.025788	0.04768	0.024861	0.028564	0.027381	0.022549	0.026188	0.027276	0.026328	0.026665
0.014919	0.019353	0.013123	0.013583	0.019268	0.010852	0.1184	0.017597	0.027785	0.0089962	0.018075	0.012669	0.025451	0.17292	0.018966	0.020417	0.014648	0.015255	0.015507	0.032205	0.017249	0.012202	0.021474	0.018969	0.015054	0.013941	0.024369	0.01538	0.018154	0.02212	0.0087523	0.017004	0.086466	0.14456	0.021967	0.012638	0.013696	0.042092	0.019163	0.021986	0.023345	0.028034	0.020608	0.017436	0.017469	0.01701	0.019755	0.013857	0.074479	0.083168
0.017061	0.016747	0.012832	0.016174	0.018702	0.0089856	0.0219	0.012573	0.020584	0.0086773	0.017407	0.020241	0.026242	0.016235	0.024094	0.013515	0.01235	0.015051	0.009607	0.028955	0.018952	0.010474	0.015477	0.031026	0.010815	0.01118	0.014691	0.016744	0.026802	0.018597	0.0091684	0.024763	0.020172	0.013862	0.015064	0.011009	0.019396	0.035692	0.021271	0.022286	0.014743	0.022837	0.015024	0.020315	0.013625	0.015626	0.017799	0.015333	0.017104	0.020255
0.015152	0.016335	0.012326	0.013583	0.021558	0.011652	0.056479	0.013802	0.022778	0.0095259	0.017904	0.015457	0.018149	0.080358	0.022646	0.022255	0.011474	0.019443	0.012601	0.016688	0.01719	0.012709	0.020289	0.022046	0.011649	0.018277	0.023385	0.018396	0.015447	0.020643	0.0089424	0.02064	0.076661	0.046976	0.017036	0.01592	0.020545	0.033428	0.021983	0.020872	0.023792	0.033605	0.025631	0.019364	0.018148	0.014072	0.020919	0.018008	0.074921	0.063898
0.015612	0.012701	0.011276	0.012395	0.015495	0.007939	0.013724	0.010706	0.017011	0.009985	0.011066	0.012656	0.016949	0.015231	0.017198	0.014797	0.011358	0.012793	0.0070846	0.015971	0.01464	0.014653	0.01342	0.019719	0.0088687	0.010758	0.015721	0.01157	0.017271	0.015979	0.0069534	0.020714	0.012339	0.013064	0.014423	0.009287	0.013871	0.017789	0.017813	0.014136	0.01166	0.018317	0.012199	0.016143	0.01317	0.011151	0.014927	0.016149	0.012625	0.015972
0.022075	0.017604	0.01191	0.014154	0.020851	0.010751	0.036294	0.012695	0.024248	0.010384	0.026184	0.021459	0.026417	0.040874	0.019213	0.025344	0.013246	0.017119	0.0083903	0.017796	0.015372	0.012339	0.02574	0.022029	0.010861	0.018918	0.022662	0.02065	0.02175	0.018662	0.010302	0.021991	0.02005	0.040496	0.01741	0.021222	0.014821	0.042922	0.021602	0.0201	0.021157	0.036061	0.023008	0.019789	0.019617	0.017832	0.020145	0.014655	0.045061	0.04479
0.017795	0.015847	0.013814	0.016171	0.020894	0.0089328	0.020468	0.017141	0.019645	0.0087633	0.016471	0.017171	0.027827	0.018228	0.019654	0.014624	0.012119	0.017061	0.013876	0.021693	0.016473	0.01286	0.018665	0.028844	0.013349	0.017245	0.017433	0.015814	0.018	0.02666	0.010769	0.027471	0.016377	0.015581	0.020193	0.012948	0.017788	0.036271	0.021389	0.021416	0.016202	0.023701	0.018162	0.029827	0.019585	0.012945	0.023315	0.01718	0.017478	0.01658
0.021326	0.024066	0.023349	0.023344	0.028648	0.01472	0.027596	0.017119	0.039238	0.01339	0.022461	0.027491	0.03729	0.031554	0.034624	0.023134	0.023542	0.024734	0.012945	0.025197	0.024874	0.020316	0.025454	0.042939	0.015885	0.01705	0.028004	0.02743	0.025545	0.034138	0.016939	0.039216	0.027037	0.023781	0.022213	0.019078	0.025982	0.035436	0.032858	0.035844	0.020439	0.038902	0.031503	0.034256	0.029435	0.02746	0.037255	0.02592	0.026676	0.020998
0.028179	0.018491	0.014491	0.022004	0.01982	0.0098825	0.024591	0.0157	0.026705	0.012356	0.019589	0.019904	0.026999	0.018452	0.025068	0.036164	0.015264	0.016833	0.012573	0.02389	0.02487	0.020035	0.020523	0.024637	0.011746	0.015431	0.018344	0.021666	0.025894	0.028044	0.013627	0.027342	0.016531	0.021044	0.018829	0.014089	0.015556	0.04413	0.028345	0.029316	0.015168	0.029507	0.023224	0.03936	0.023401	0.014827	0.037088	0.02795	0.02189	0.026974
0.018446	0.012981	0.013892	0.016086	0.01652	0.013247	0.013941	0.019743	0.017724	0.01186	0.013983	0.015065	0.027972	0.013705	0.021732	0.01238	0.014859	0.021394	0.020028	0.0271	0.014799	0.010773	0.01251	0.021802	0.009907	0.013779	0.017943	0.016297	0.01364	0.015774	0.01628	0.020241	0.01819	0.013713	0.016402	0.011001	0.014406	0.024521	0.02318	0.021371	0.018662	0.02537	0.015689	0.018251	0.018028	0.016103	0.02078	0.016961	0.021935	0.016601
0.018902	0.017703	0.012921	0.014574	0.022946	0.010754	0.022995	0.016184	0.022258	0.0099289	0.013875	0.017669	0.026871	0.019362	0.020876	0.015534	0.014118	0.014907	0.012873	0.020561	0.021347	0.0178	0.015724	0.034468	0.01338	0.012135	0.017729	0.015913	0.020126	0.019784	0.0095326	0.024888	0.016331	0.018736	0.020168	0.014429	0.017124	0.041878	0.019415	0.020787	0.018116	0.044878	0.021323	0.023322	0.02626	0.024751	0.020834	0.01499	0.015062	0.018411
0.023166	0.017629	0.016104	0.018583	0.023252	0.010449	0.018269	0.012936	0.024709	0.013227	0.019931	0.017615	0.031501	0.01796	0.033372	0.020197	0.012391	0.016198	0.010737	0.024179	0.027225	0.014117	0.021129	0.024999	0.01128	0.013665	0.029811	0.016331	0.022879	0.023151	0.011344	0.022409	0.023836	0.015641	0.028318	0.01778	0.01699	0.04106	0.022012	0.021736	0.01995	0.023914	0.019838	0.034233	0.019626	0.014654	0.022622	0.024657	0.019039	0.021328
0.018103	0.011608	0.0098702	0.010703	0.01208	0.0077511	0.013426	0.0093711	0.014107	0.0073418	0.011386	0.0089908	0.017561	0.010706	0.01623	0.0099765	0.0076029	0.011692	0.012087	0.011583	0.012223	0.010261	0.01271	0.016991	0.007313	0.0090296	0.011986	0.011622	0.01474	0.012894	0.006892	0.013296	0.015001	0.012666	0.014068	0.0099074	0.011643	0.022177	0.013498	0.011932	0.010546	0.016958	0.014491	0.01537	0.010567	0.012704	0.011516	0.0123	0.011643	0.012176
0.013727	0.01151	0.011133	0.011921	0.013028	0.0084807	0.013546	0.0089153	0.020464	0.0078864	0.010953	0.012736	0.015911	0.011216	0.012828	0.011975	0.0089305	0.01143	0.0059406	0.015446	0.012707	0.01029	0.011266	0.014441	0.0073628	0.0086975	0.014305	0.011523	0.010681	0.012352	0.0080764	0.013903	0.010908	0.011862	0.0098358	0.012343	0.013029	0.018715	0.014999	0.013803	0.010963	0.015286	0.013046	0.017207	0.013717	0.013058	0.014273	0.012742	0.015458	0.012744
0.01283	0.015496	0.014667	0.016017	0.01498	0.010591	0.027244	0.01953	0.026019	0.0091264	0.014196	0.013412	0.021401	0.017199	0.031363	0.021931	0.01522	0.017724	0.010131	0.025345	0.02027	0.015173	0.027224	0.026429	0.011748	0.013262	0.026742	0.016002	0.023072	0.021065	0.010353	0.029904	0.020885	0.014696	0.020861	0.012039	0.013627	0.034869	0.023927	0.020943	0.018855	0.021299	0.102	0.019514	0.017284	0.016427	0.019923	0.017695	0.01807	0.024632
0.015515	0.011944	0.011081	0.017559	0.014212	0.009709	0.017207	0.0138	0.013765	0.0071174	0.017705	0.012305	0.020667	0.01524	0.016338	0.014043	0.010225	0.012424	0.0073005	0.012676	0.013694	0.011311	0.012684	0.016472	0.010509	0.012358	0.017809	0.012128	0.014483	0.014133	0.010076	0.015923	0.015569	0.012851	0.011447	0.011712	0.012349	0.024863	0.017	0.016406	0.012222	0.02437	0.012331	0.016625	0.014035	0.013173	0.016973	0.013191	0.017015	0.019442
0.017799	0.018513	0.011974	0.014467	0.01714	0.0077821	0.017907	0.012086	0.021973	0.0089067	0.019242	0.015582	0.017141	0.01601	0.022068	0.016137	0.011352	0.015715	0.010201	0.015506	0.015626	0.011883	0.016821	0.026175	0.012375	0.011476	0.017951	0.018798	0.022008	0.017675	0.010859	0.020334	0.017794	0.015651	0.015462	0.016437	0.013183	0.03282	0.015434	0.017871	0.015133	0.032418	0.016347	0.019649	0.019269	0.014034	0.017911	0.02049	0.02011	0.015684
0.018895	0.019147	0.0162	0.015089	0.024818	0.0086945	0.022987	0.012808	0.019004	0.010701	0.019599	0.016238	0.02901	0.017921	0.019199	0.020497	0.01266	0.016654	0.012868	0.021261	0.025886	0.013862	0.01811	0.021534	0.013974	0.014648	0.01851	0.016791	0.01643	0.035287	0.013499	0.018874	0.024842	0.014671	0.021121	0.014424	0.014461	0.038513	0.030144	0.020387	0.019618	0.022978	0.023006	0.028591	0.016704	0.017594	0.021612	0.020521	0.017858	0.016804
0.015317	0.015196	0.012695	0.011194	0.019345	0.010351	0.03362	0.01177	0.026448	0.0078331	0.01805	0.014922	0.020602	0.019109	0.01952	0.018591	0.012424	0.016398	0.0099433	0.016573	0.020287	0.011805	0.020135	0.021485	0.013444	0.013059	0.031312	0.014604	0.021013	0.020312	0.0095073	0.017253	0.022905	0.023358	0.012572	0.013492	0.013526	0.048554	0.016995	0.019437	0.023149	0.026098	0.019937	0.019749	0.015944	0.014142	0.01948	0.01493	0.029804	0.022828
0.023061	0.018695	0.014749	0.0221	0.01799	0.0095698	0.017955	0.015577	0.02444	0.010145	0.015604	0.01808	0.03357	0.017148	0.024043	0.015465	0.010943	0.014835	0.013657	0.023528	0.025958	0.013939	0.015347	0.024297	0.0115	0.020113	0.01615	0.01697	0.017679	0.022338	0.010234	0.025548	0.016633	0.014629	0.025934	0.013203	0.017289	0.031064	0.033465	0.01761	0.014145	0.034187	0.015526	0.02491	0.017642	0.015031	0.018033	0.015903	0.015727	0.020314
0.021369	0.018279	0.019895	0.017338	0.019592	0.011301	0.023802	0.014158	0.027521	0.014845	0.02521	0.018295	0.026689	0.021715	0.019723	0.016557	0.015089	0.017702	0.011751	0.021469	0.020346	0.013538	0.016976	0.033631	0.016207	0.019136	0.018134	0.019275	0.028034	0.028662	0.014818	0.038982	0.017631	0.024585	0.017837	0.019935	0.019311	0.034493	0.025018	0.033255	0.017554	0.027842	0.025007	0.029314	0.020241	0.020653	0.037139	0.021709	0.021638	0.016968
0.015734	0.016951	0.012606	0.015863	0.020062	0.012316	0.018759	0.015794	0.018057	0.0084051	0.01864	0.015681	0.044129	0.017301	0.017672	0.014728	0.011776	0.014599	0.015636	0.018005	0.021033	0.011914	0.017362	0.020262	0.011834	0.014537	0.024347	0.01397	0.021012	0.016419	0.012508	0.019253	0.018633	0.013481	0.020867	0.010306	0.012996	0.026943	0.020632	0.017597	0.016614	0.022702	0.017191	0.0298	0.016456	0.016762	0.017637	0.017103	0.012751	0.015247
0.020158	0.017609	0.018845	0.018088	0.02905	0.011166	0.030904	0.014383	0.021486	0.011981	0.023294	0.018235	0.040909	0.020174	0.53109	0.015423	0.012598	0.016123	0.012761	0.023074	0.024322	0.012787	0.018101	0.030103	0.01432	0.015409	0.023036	0.018206	0.029234	0.017546	0.010867	0.029824	0.020758	0.017225	0.018718	0.013183	0.016611	0.039732	0.021419	0.025097	0.019986	0.033208	0.020536	0.025243	0.017683	0.016687	0.022551	0.024805	0.023959	0.026935
0.014497	0.01315	0.0093028	0.014003	0.014115	0.0067177	0.01628	0.010185	0.021011	0.0087868	0.015803	0.01372	0.018263	0.015231	0.019509	0.012757	0.010436	0.013865	0.0072648	0.017066	0.013131	0.0096712	0.014278	0.019996	0.0089073	0.0089157	0.014225	0.013979	0.018048	0.020872	0.0077612	0.018532	0.017594	0.014812	0.013146	0.0097368	0.013795	0.026684	0.018717	0.016106	0.012184	0.017436	0.013898	0.023988	0.014245	0.014408	0.019481	0.013611	0.01488	0.015585
0.02067	0.021473	0.018955	0.020346	0.027308	0.017	0.02685	0.018515	0.03172	0.013861	0.024845	0.017505	0.038263	0.022525	0.022732	0.019083	0.017681	0.022443	0.016148	0.024744	0.019053	0.017915	0.026723	0.025396	0.015613	0.021736	0.022	0.020159	0.022009	0.022745	0.014417	0.024562	0.022799	0.020489	0.021452	0.019829	0.018959	0.051448	0.034602	0.026283	0.020654	0.033618	0.029767	0.029487	0.028566	0.023035	0.026341	0.018652	0.022006	0.029056
0.015333	0.01653	0.012927	0.014015	0.021036	0.013102	0.11214	0.015829	0.021129	0.008515	0.017493	0.015051	0.029497	0.077233	0.022052	0.02606	0.012471	0.016346	0.01082	0.020558	0.017758	0.013718	0.024071	0.025779	0.011375	0.015412	0.026928	0.018616	0.018758	0.024907	0.010201	0.019553	0.12464	0.085695	0.013924	0.013542	0.017427	0.035562	0.021817	0.023152	0.027515	0.040241	0.025236	0.017772	0.015893	0.02079	0.024832	0.014511	0.089599	0.14797
0.024807	0.018352	0.013587	0.019252	0.026031	0.010378	0.028933	0.012873	0.022683	0.010551	0.021594	0.016321	0.032702	0.023957	0.021421	0.020758	0.01189	0.017437	0.0093492	0.020302	0.019624	0.013088	0.022431	0.17135	0.01787	0.014752	0.026794	0.022151	0.020011	0.029158	0.0096675	0.029695	0.028804	0.025335	0.023682	0.018292	0.016908	0.037974	0.027601	0.023866	0.021614	0.025467	0.023825	0.033076	0.018311	0.01575	0.027203	0.029548	0.023822	0.02149
0.024251	0.022341	0.016859	0.025705	0.027865	0.012863	0.030364	0.018283	0.029635	0.014422	0.029793	0.021938	0.039029	0.027602	0.035174	0.020306	0.015078	0.016133	0.014904	0.020081	0.028464	0.019841	0.024328	0.033376	0.017114	0.020619	0.021745	0.024398	0.02436	0.039441	0.015923	0.026178	0.028361	0.02041	0.025574	0.019976	0.020583	0.040145	0.0246	0.031333	0.018857	0.033387	0.022613	0.031317	0.0213	0.018374	0.031403	0.027452	0.026456	0.020347
0.01542	0.014205	0.015682	0.015806	0.027278	0.0086008	0.020465	0.012021	0.016392	0.0085781	0.017225	0.019115	0.032638	0.0169	0.020815	0.017178	0.015056	0.013247	0.0094703	0.022172	0.014909	0.01257	0.017661	0.028205	0.009775	0.012245	0.016785	0.01763	0.025236	0.019339	0.0084967	0.022949	0.017056	0.013303	0.018282	0.011649	0.015789	0.025813	0.017599	0.022042	0.016421	0.026293	0.014419	0.023932	0.018548	0.01371	0.022448	0.014473	0.014923	0.015238
0.02665	0.023483	0.018258	0.021378	0.022598	0.012796	0.024605	0.014882	0.028425	0.012934	0.02034	0.014674	0.036898	0.022419	0.030202	0.024377	0.013491	0.018635	0.011437	0.027381	0.023168	0.015479	0.02305	0.086277	0.012242	0.021054	0.023185	0.026736	0.024263	0.034243	0.012466	0.023675	0.022634	0.016845	0.024727	0.017414	0.017736	0.030806	0.026842	0.024043	0.02184	0.035563	0.029877	0.044777	0.023415	0.023602	0.026989	0.020775	0.019326	0.024045
0.015779	0.027773	0.013907	0.01257	0.015813	0.0087693	0.017575	0.011661	0.021981	0.0079091	0.02482	0.017077	0.023072	0.017638	0.018298	0.016116	0.012442	0.0183	0.012515	0.018072	0.013145	0.010181	0.016815	0.021408	0.019111	0.014949	0.025018	0.014496	0.0231	0.019776	0.0078154	0.01919	0.014924	0.016478	0.020902	0.011897	0.13493	0.028466	0.016995	0.015786	0.012692	0.029859	0.015136	0.016923	0.021656	0.015496	0.020392	0.019236	0.015351	0.015035
0.015819	0.01433	0.012463	0.014158	0.019204	0.007941	0.017496	0.014297	0.019404	0.0077903	0.022973	0.012879	0.022489	0.016204	0.023062	0.01664	0.010426	0.015656	0.011086	0.019878	0.024308	0.010047	0.01459	0.028846	0.012368	0.016863	0.015167	0.013565	0.020493	0.022401	0.011701	0.018316	0.021096	0.016987	0.016076	0.012265	0.017049	0.023833	0.024892	0.029871	0.016678	0.038475	0.014729	0.029093	0.018267	0.01404	0.022042	0.015272	0.015537	0.016414
0.013889	0.020757	0.015878	0.015554	0.018059	0.0097612	0.016385	0.012333	0.024987	0.010488	0.02512	0.015636	0.023694	0.017213	0.031089	0.01461	0.014036	0.014319	0.010967	0.020492	0.020915	0.013789	0.020094	0.01923	0.012914	0.014133	0.018528	0.017035	0.018404	0.022424	0.011986	0.026907	0.021914	0.018663	0.020388	0.01237	0.015331	0.039389	0.028331	0.024594	0.013016	0.026811	0.018238	0.020694	0.020382	0.015358	0.024649	0.015325	0.018189	0.021568
0.016857	0.019545	0.015153	0.016087	0.020475	0.0093372	0.016586	0.015138	0.01925	0.0080149	0.014192	0.017878	0.019336	0.019516	0.018489	0.015477	0.012067	0.01564	0.015319	0.017006	0.019693	0.010311	0.021128	0.028265	0.01087	0.014997	0.018173	0.015768	0.021662	0.01682	0.0090874	0.018606	0.014739	0.016709	0.02156	0.012272	0.015797	0.030907	0.02439	0.018092	0.01727	0.026255	0.023106	0.026793	0.016675	0.019536	0.020671	0.016534	0.021005	0.018093
0.01374	0.013967	0.014327	0.014482	0.029135	0.0070161	0.018549	0.029242	0.017783	0.010383	0.012702	0.86425	0.021418	0.01402	0.01978	0.01355	0.028571	0.013627	0.012205	0.014128	0.016315	0.034707	0.014394	0.022679	0.024778	0.0096417	0.015998	0.056508	0.018665	0.016335	0.0097965	0.018715	0.014149	0.012915	0.013962	0.011698	0.013986	0.026452	0.019259	0.015336	0.012033	0.020989	0.014507	0.022169	0.012309	0.011581	0.015371	0.015927	0.017384	0.015049
0.013363	0.016324	0.012318	0.012479	0.016996	0.01327	0.10525	0.015131	0.019669	0.010872	0.012795	0.013927	0.025273	0.14977	0.016555	0.018334	0.01187	0.021293	0.024601	0.020593	0.016134	0.010688	0.025216	0.023396	0.012154	0.015835	0.0287	0.012772	0.014846	0.018958	0.008204	0.01741	0.072348	0.11633	0.017712	0.013097	0.012795	0.029348	0.016379	0.020976	0.028955	0.027756	0.016853	0.020288	0.016038	0.015469	0.023198	0.013822	0.056848	0.086731
0.010773	0.011714	0.008103	0.0089001	0.012442	0.0076244	0.016408	0.0091992	0.014558	0.0060881	0.012175	0.010704	0.015366	0.012061	0.01381	0.011321	0.011058	0.010815	0.008995	0.014508	0.01491	0.0092827	0.011306	0.017444	0.0091804	0.011938	0.01259	0.012391	0.011847	0.013918	0.0072145	0.016359	0.011544	0.010854	0.012563	0.0084685	0.010924	0.026764	0.014821	0.012533	0.0094789	0.021171	0.012143	0.013814	0.011854	0.011409	0.013663	0.010596	0.011782	0.015482
0.018088	0.016407	0.011027	0.017702	0.022927	0.0099181	0.018466	0.011119	0.021709	0.014937	0.019984	0.014349	0.024685	0.016469	0.018441	0.016191	0.01027	0.014201	0.0088993	0.015657	0.017929	0.010787	0.016607	0.020721	0.012172	0.011528	0.017749	0.014057	0.01837	0.018161	0.0095431	0.021985	0.01568	0.015998	0.016119	0.011551	0.017994	0.028854	0.020069	0.020095	0.017869	0.029974	0.019732	0.020601	0.014761	0.014575	0.025695	0.020725	0.019184	0.018385
0.011297	0.016063	0.01178	0.011767	0.014662	0.010602	0.017274	0.013668	0.024942	0.0096751	0.014344	0.014218	0.022204	0.014535	0.019854	0.0155	0.011977	0.012988	0.010472	0.014094	0.013913	0.012101	0.015988	0.017167	0.013855	0.010352	0.024263	0.017459	0.014643	0.018446	0.010651	0.016391	0.021864	0.020204	0.014475	0.015467	0.017261	0.03134	0.017067	0.015288	0.015299	0.023039	0.013192	0.016465	0.017015	0.015864	0.015322	0.017528	0.015565	0.014665
0.012628	0.013159	0.010937	0.011972	0.017798	0.0081058	0.015661	0.011669	0.014931	0.0088694	0.016849	0.012547	0.020483	0.015315	0.017011	0.012045	0.0092775	0.012677	0.008582	0.015142	0.017937	0.011561	0.018644	0.019189	0.0081363	0.010984	0.015275	0.01646	0.016973	0.01402	0.0070994	0.017765	0.014698	0.012312	0.013253	0.0091857	0.012999	0.021465	0.01493	0.020877	0.012897	0.017263	0.014012	0.015615	0.013895	0.012108	0.020665	0.012634	0.018184	0.017622
0.016985	0.015098	0.011808	0.021417	0.020282	0.0089752	0.018983	0.014884	0.024124	0.0089516	0.019117	0.016174	0.029484	0.016958	0.022511	0.014106	0.012176	0.01493	0.0086473	0.015425	0.020523	0.011551	0.016813	0.027169	0.010767	0.013861	0.016397	0.018119	0.018403	0.020181	0.010069	0.021919	0.017462	0.016836	0.020592	0.020686	0.017873	0.034066	0.018756	0.01855	0.013137	0.024331	0.019209	0.019563	0.019678	0.017169	0.018591	0.01572	0.017561	0.022716
0.013853	0.012762	0.010173	0.012089	0.014678	0.0077378	0.016573	0.008214	0.018955	0.0065339	0.01177	0.010414	0.023633	0.014657	0.014481	0.012315	0.009773	0.011586	0.0076265	0.016247	0.012571	0.011665	0.014608	0.017197	0.0097713	0.010636	0.012201	0.0098561	0.013919	0.013455	0.0083641	0.015681	0.018251	0.012184	0.015862	0.0096351	0.010971	0.034756	0.018677	0.014575	0.011968	0.015932	0.014254	0.019623	0.015842	0.0097087	0.019234	0.011908	0.014536	0.01537
0.011574	0.014075	0.0098163	0.014152	0.016585	0.0083668	0.01444	0.010736	0.01874	0.0091199	0.013299	0.011727	0.024879	0.013437	0.020249	0.014839	0.0090012	0.017827	0.0086369	0.018495	0.014914	0.012775	0.015824	0.020403	0.011593	0.012282	0.014765	0.01256	0.01331	0.02708	0.0088726	0.01955	0.016696	0.014226	0.013879	0.01226	0.014535	0.032003	0.017302	0.023345	0.013312	0.022521	0.01542	0.018107	0.015788	0.011519	0.024264	0.013409	0.015701	0.016176
0.013818	0.017451	0.011155	0.01252	0.014104	0.0092857	0.013606	0.012563	0.01837	0.0079021	0.017285	0.010483	0.020911	0.013951	0.018018	0.012308	0.0091065	0.013441	0.012671	0.014295	0.015349	0.0099567	0.017895	0.014901	0.010031	0.0095568	0.017559	0.0123	0.014238	0.015917	0.009666	0.018821	0.014065	0.01458	0.012456	0.0095699	0.011696	0.019553	0.016073	0.025805	0.01367	0.019746	0.010535	0.014942	0.015441	0.012646	0.018354	0.019825	0.016355	0.014158
0.018812	0.016092	0.014011	0.014653	0.017328	0.0075546	0.0214	0.010355	0.031645	0.0091316	0.015439	0.016531	0.022922	0.018046	0.023507	0.012721	0.009564	0.11919	0.0095491	0.019958	0.017314	0.01077	0.015746	0.016335	0.010732	0.0125	0.015124	0.013575	0.017168	0.017207	0.0082673	0.025258	0.018171	0.013585	0.015293	0.016156	0.021407	0.03358	0.020086	0.018402	0.012363	0.032214	0.01588	0.018393	0.020655	0.015953	0.018443	0.018902	0.017331	0.018437
0.017446	0.018367	0.014108	0.015295	0.021256	0.016443	0.4711	0.017021	0.029347	0.0092926	0.016363	0.019324	0.021258	0.11751	0.018875	0.024929	0.014783	0.017508	0.010332	0.016426	0.017006	0.013567	0.041336	0.024887	0.012188	0.017596	0.036956	0.016653	0.017817	0.021482	0.0087982	0.020369	0.10392	0.10658	0.023155	0.018346	0.014347	0.052061	0.031746	0.02438	0.026957	0.019793	0.022568	0.027849	0.025053	0.012432	0.026211	0.01289	0.13064	0.097706
0.019088	0.017584	0.015837	0.017804	0.025733	0.010818	0.017161	0.01318	0.019033	0.010461	0.014739	0.017546	0.024684	0.020323	0.021626	0.017609	0.012783	0.016282	0.009481	0.020093	0.024623	0.010518	0.016703	0.026199	0.011124	0.016111	0.020021	0.020448	0.019668	0.019334	0.014595	0.021387	0.021511	0.014038	0.021274	0.014762	0.016446	0.030285	0.019781	0.020315	0.014753	0.030487	0.020176	0.043003	0.016664	0.01505	0.019592	0.018789	0.018485	0.017211
0.0082915	0.0072963	0.0060221	0.0062365	0.013299	0.063366	0.011169	0.019073	0.010383	0.0067648	0.010783	0.0091799	0.013723	0.0095779	0.010169	0.0081769	0.0056277	0.0084969	0.024479	0.009748	0.01031	0.0047971	0.010877	0.0090267	0.0070605	0.0076454	0.013465	0.012387	0.010278	0.0092956	0.0070526	0.010957	0.0092047	0.012267	0.0077971	0.0069083	0.0070747	0.021386	0.010061	0.010785	0.0098445	0.013545	0.010637	0.0096801	0.0096459	0.011343	0.010346	0.0092167	0.011008	0.01195
0.0093281	0.010284	0.0075476	0.0082115	0.010956	0.008137	0.011162	0.078015	0.012155	0.0054974	0.013031	0.022825	0.014348	0.010269	0.010539	0.01131	0.049383	0.015749	0.013222	0.012217	0.011041	0.048727	0.013606	0.013478	0.086275	0.013337	0.015299	0.047063	0.010258	0.010733	0.0066324	0.016039	0.012408	0.013339	0.010722	0.0089741	0.0096018	0.017482	0.014036	0.010281	0.009673	0.015143	0.0098574	0.017515	0.014568	0.013616	0.010685	0.011072	0.011052	0.011074
0.013717	0.015473	0.010703	0.015726	0.018385	0.010961	0.028236	0.01538	0.021427	0.0074444	0.018495	0.015447	0.025788	0.017842	0.018922	0.022638	0.010516	0.015324	0.01575	0.01575	0.01928	0.010851	0.020047	0.018292	0.011712	0.013428	0.023806	0.014403	0.01848	0.012065	0.007059	0.020972	0.02019	0.019701	0.016784	0.014425	0.01338	0.052098	0.020556	0.019518	0.027366	0.025289	0.024662	0.026589	0.014546	0.015151	0.021308	0.016795	0.01463	0.019206
0.020112	0.014292	0.012982	0.015665	0.021613	0.0095189	0.015252	0.01107	0.021145	0.013583	0.017881	0.016374	0.034309	0.014715	0.01942	0.0153	0.013255	0.023192	0.0114	0.015842	0.024255	0.015479	0.019016	0.026196	0.013113	0.011276	0.017965	0.014782	0.019273	0.018043	0.011447	0.021916	0.016189	0.015094	0.018394	0.012954	0.017232	0.025207	0.026372	0.020389	0.01542	0.027952	0.019138	0.022072	0.020217	0.014296	0.019718	0.017237	0.016612	0.022632
0.013758	0.015315	0.014546	0.01255	0.018482	0.0084893	0.015216	0.01268	0.025736	0.010445	0.026347	0.013742	0.027382	0.023162	0.025452	0.013285	0.012845	0.018616	0.012392	0.024835	0.014646	0.012617	0.019905	0.0196	0.019078	0.01125	0.01398	0.015015	0.017091	0.02153	0.0099742	0.019521	0.019381	0.018752	0.015438	0.011693	0.14667	0.031244	0.018417	0.016772	0.01923	0.017927	0.015397	0.016415	0.0211	0.018016	0.017168	0.020754	0.020079	0.016752
0.018493	0.011546	0.010999	0.010355	0.017911	0.0096957	0.012544	0.010703	0.018147	0.008095	0.013182	0.011524	0.017877	0.016136	0.016067	0.011145	0.0094792	0.012392	0.0071795	0.014566	0.01301	0.0082348	0.015161	0.01811	0.0082059	0.0085124	0.01696	0.012494	0.016846	0.016446	0.0078755	0.015953	0.014588	0.015479	0.012111	0.0092643	0.01502	0.019666	0.012394	0.025582	0.013391	0.019276	0.013024	0.016933	0.015126	0.010942	0.024613	0.016578	0.012337	0.013314
0.017812	0.021412	0.0096644	0.011485	0.013747	0.0065426	0.013262	0.0096097	0.015667	0.0087719	0.017055	0.010415	0.027052	0.014587	0.015259	0.012425	0.0084465	0.010077	0.007976	0.014422	0.023406	0.010276	0.011549	0.018815	0.0086752	0.011367	0.02119	0.011989	0.016653	0.014444	0.0095309	0.017457	0.01273	0.012273	0.015231	0.010105	0.012825	0.024833	0.019084	0.013522	0.01041	0.018492	0.014003	0.025184	0.012698	0.013084	0.015179	0.015953	0.016907	0.012971
0.018946	0.016841	0.016174	0.015103	0.019448	0.013849	0.043672	0.011858	0.028376	0.010967	0.015595	0.013831	0.024382	0.050315	0.018502	0.019667	0.014239	0.017887	0.013386	0.014961	0.018092	0.013103	0.017672	0.02677	0.013485	0.01836	0.030345	0.016479	0.018757	0.020464	0.0082138	0.022638	0.027344	0.039536	0.015875	0.018792	0.018067	0.041534	0.023536	0.018622	0.021025	0.03176	0.017498	0.026928	0.023749	0.015088	0.019493	0.016847	0.07096	0.036318
0.012943	0.01208	0.0078134	0.015335	0.011794	0.0075229	0.014465	0.064158	0.019301	0.009309	0.0094575	0.029424	0.01714	0.013762	0.015122	0.012092	0.39754	0.010745	0.0066564	0.012839	0.011918	0.39955	0.011641	0.014233	0.055489	0.0086642	0.013417	0.04349	0.011424	0.011953	0.0085026	0.017166	0.011899	0.017893	0.012633	0.0093846	0.010055	0.022638	0.012505	0.012721	0.010446	0.01568	0.011709	0.01451	0.01438	0.0090685	0.01445	0.013212	0.013823	0.013198
0.025807	0.022876	0.020309	0.022124	0.038373	0.013443	0.031019	0.017719	0.036552	0.015346	0.020048	0.024226	0.031564	0.027709	0.028395	0.021128	0.017971	0.026655	0.012688	0.024108	0.027044	0.016635	0.027473	0.034776	0.015742	0.019464	0.035318	0.025052	0.025404	0.033576	0.012769	0.045101	0.024693	0.021719	0.030183	0.021605	0.018709	0.040131	0.030647	0.027886	0.0224	0.033836	0.024587	0.035366	0.02003	0.019553	0.032201	0.030723	0.024363	0.032169
0.023039	0.024256	0.016016	0.021752	0.025545	0.018381	0.022933	0.019668	0.026039	0.013574	0.016939	0.018981	0.029477	0.023412	0.025082	0.016635	0.014099	0.02672	0.017786	0.026388	0.020565	0.015677	0.02232	0.031884	0.015126	0.015848	0.022124	0.021167	0.02015	0.031916	0.011204	0.026899	0.0204	0.019167	0.022576	0.019433	0.023519	0.030626	0.024816	0.022025	0.016167	0.031449	0.020332	0.025285	0.022269	0.017598	0.018994	0.020001	0.020128	0.021431
0.019473	0.020264	0.013035	0.016385	0.031433	0.012853	0.018665	0.014409	0.026009	0.010655	0.017264	0.019899	0.023992	0.01888	0.028676	0.018848	0.01521	0.016729	0.013454	0.025158	0.022833	0.015874	0.023085	0.027399	0.013487	0.013891	0.017588	0.017541	0.025341	0.021314	0.011821	0.028489	0.027634	0.020017	0.02272	0.012646	0.016221	0.029721	0.025534	0.017061	0.016589	0.023806	0.017434	0.02317	0.0203	0.014481	0.022048	0.023126	0.021251	0.02245
0.017759	0.014747	0.010954	0.015704	0.015531	0.0076591	0.016598	0.010351	0.019881	0.010224	0.016764	0.013802	0.028162	0.012811	0.017238	0.01406	0.0098906	0.013692	0.0097765	0.016324	0.022228	0.0092025	0.013027	0.018244	0.01205	0.010362	0.016266	0.019888	0.014115	0.016632	0.0093345	0.022827	0.016631	0.016115	0.015251	0.011277	0.01758	0.032584	0.022958	0.020241	0.013904	0.01825	0.013167	0.018866	0.01408	0.013101	0.020287	0.013195	0.015852	0.014618
0.020939	0.015482	0.017429	0.014567	0.021713	0.0074685	0.017186	0.01671	0.01906	0.0082765	0.017675	0.015203	0.028201	0.015365	0.0241	0.0144	0.012166	0.015338	0.012727	0.020462	0.017751	0.013033	0.013453	0.021352	0.012575	0.013417	0.016883	0.016495	0.014961	0.028837	0.008059	0.021767	0.021424	0.016659	0.020159	0.011239	0.013943	0.030765	0.01987	0.017494	0.012939	0.023454	0.01924	0.02386	0.019387	0.01419	0.019252	0.014534	0.015624	0.017852
0.014561	0.01252	0.0096164	0.010426	0.016518	0.010843	0.022868	0.011948	0.019647	0.0066928	0.013245	0.016246	0.019044	0.022097	0.016404	0.019386	0.010396	0.017113	0.016385	0.013381	0.016445	0.0097263	0.02291	0.018808	0.0092307	0.012524	0.024584	0.011805	0.014212	0.015241	0.0080779	0.016198	0.02735	0.01732	0.013811	0.014416	0.011599	0.031616	0.01623	0.018129	0.01698	0.017286	0.022945	0.01661	0.017077	0.017372	0.018775	0.015815	0.016461	0.020659
0.023214	0.017312	0.012295	0.015829	0.021999	0.016833	0.026408	0.021559	0.024949	0.011069	0.017994	0.022333	0.034573	0.025163	0.024907	0.019623	0.012628	0.018462	0.011129	0.023634	0.020466	0.013073	0.028787	0.034156	0.014015	0.013391	0.026728	0.020337	0.021971	0.02677	0.012079	0.0261	0.022839	0.023741	0.02359	0.017405	0.020374	0.034288	0.02126	0.020186	0.024015	0.029447	0.030087	0.02522	0.016754	0.016727	0.019311	0.022488	0.022944	0.029962
0.013821	0.01585	0.010588	0.018175	0.01583	0.0090618	0.01722	0.013685	0.02491	0.010418	0.034299	0.013523	0.023096	0.017335	0.020934	0.014464	0.012641	0.017796	0.0098555	0.015552	0.019739	0.014454	0.015609	0.021002	0.017701	0.011275	0.025045	0.015831	0.014716	0.018408	0.01138	0.0219	0.01494	0.015936	0.016911	0.017562	0.17023	0.029246	0.016644	0.019314	0.015679	0.026461	0.014849	0.016941	0.019542	0.017236	0.019357	0.016338	0.020072	0.015409
0.016911	0.015579	0.012375	0.020588	0.017713	0.0090848	0.021262	0.01503	0.032752	0.011104	0.01534	0.015029	0.020245	0.021948	0.025165	0.01697	0.0131	0.013764	0.011421	0.028043	0.019444	0.01306	0.018349	0.031108	0.012037	0.011428	0.020778	0.02248	0.018006	0.022285	0.01182	0.021822	0.023738	0.017939	0.024722	0.014014	0.01418	0.029973	0.021397	0.022162	0.021042	0.019586	0.22981	0.018648	0.023125	0.01528	0.01888	0.020868	0.016494	0.021108
0.025225	0.019414	0.01576	0.012662	0.022876	0.011701	0.019917	0.016859	0.019269	0.0095917	0.022624	0.014731	0.031593	0.018534	0.024545	0.019838	0.011995	0.014517	0.010968	0.017965	0.028375	0.013216	0.024252	0.028627	0.013966	0.016013	0.019566	0.019713	0.021418	0.022411	0.01256	0.024356	0.014033	0.015825	0.026931	0.013711	0.016458	0.029712	0.028889	0.019479	0.019585	0.0294	0.020925	0.030774	0.015555	0.015609	0.019523	0.028734	0.018462	0.017038
0.024336	0.020482	0.013994	0.014396	0.020449	0.0092001	0.01914	0.015006	0.019458	0.011689	0.016973	0.013861	0.024602	0.014362	0.031856	0.017481	0.011089	0.013102	0.011743	0.022313	0.01869	0.010857	0.014344	0.025567	0.015808	0.012229	0.020666	0.015458	0.019194	0.022937	0.011516	0.02169	0.018284	0.015784	0.015266	0.014191	0.017739	0.025561	0.022062	0.022444	0.016413	0.026098	0.017753	0.02434	0.022442	0.015999	0.022119	0.022687	0.020044	0.016796
0.017345	0.01712	0.014856	0.01612	0.014793	0.011972	0.1262	0.012155	0.020515	0.0082365	0.016608	0.014009	0.022192	0.097294	0.018883	0.025963	0.013676	0.017817	0.0080708	0.020911	0.019955	0.012413	0.024197	0.023533	0.010602	0.012381	0.025177	0.015935	0.024074	0.019832	0.0096845	0.022782	0.12356	0.081357	0.014478	0.020171	0.013933	0.034585	0.020307	0.019281	0.020186	0.022061	0.016638	0.022929	0.018777	0.016493	0.018937	0.015698	0.087474	0.1393
0.015999	0.016517	0.012656	0.018458	0.016798	0.010523	0.025992	0.013384	0.025985	0.011682	0.016111	0.013973	0.023528	0.015383	0.020838	0.015505	0.011089	0.01382	0.010782	0.017382	0.016546	0.01178	0.016761	0.018443	0.015387	0.013633	0.025182	0.018578	0.017035	0.022417	0.015302	0.019913	0.024247	0.021053	0.015417	0.01678	0.014218	0.030801	0.023148	0.021292	0.014276	0.021085	0.018077	0.019264	0.017618	0.019504	0.022716	0.022255	0.017482	0.020326
0.014621	0.013978	0.01189	0.012535	0.021741	0.010664	0.019405	0.011811	0.018679	0.0085591	0.015321	0.014474	0.025414	0.019781	0.018282	0.021493	0.012	0.01459	0.01013	0.019868	0.014403	0.013775	0.026941	0.017188	0.011018	0.012432	0.026911	0.013419	0.019387	0.017325	0.0090435	0.017662	0.019587	0.024338	0.013737	0.015203	0.015771	0.037406	0.034366	0.017174	0.023796	0.01965	0.016005	0.028901	0.014634	0.012041	0.019622	0.015695	0.019632	0.026288
0.01384	0.014288	0.013104	0.013602	0.01681	0.011858	0.044019	0.010215	0.018263	0.008108	0.013708	0.013167	0.025237	0.03449	0.021821	0.014825	0.011165	0.013062	0.0094679	0.013962	0.015108	0.010033	0.015793	0.01958	0.011345	0.018903	0.022978	0.016071	0.016006	0.019686	0.012635	0.017226	0.031731	0.039972	0.014306	0.012466	0.013193	0.029182	0.015957	0.017527	0.016008	0.017825	0.019739	0.018998	0.019632	0.012915	0.014887	0.017524	0.043777	0.063057
0.025128	0.023149	0.01364	0.016209	0.026306	0.010713	0.020101	0.016456	0.023307	0.010171	0.018128	0.017126	0.022902	0.01763	0.026004	0.01901	0.018603	0.017247	0.010397	0.023241	0.020266	0.018771	0.020543	0.031908	0.016584	0.016762	0.025829	0.014812	0.022357	0.019922	0.010763	0.026257	0.01862	0.026614	0.022387	0.013303	0.01742	0.05308	0.031596	0.023142	0.016825	0.039469	0.024038	0.034137	0.019377	0.014424	0.023194	0.019583	0.02373	0.024491
0.012	0.015168	0.016102	0.011527	0.016994	0.021293	0.09111	0.025089	0.020127	0.0071462	0.017101	0.012875	0.026659	0.11784	0.021821	0.014586	0.017104	0.022267	0.043465	0.028262	0.020149	0.014851	0.025435	0.019507	0.011322	0.02515	0.020591	0.01749	0.013371	0.018899	0.0114	0.017866	0.057551	0.091006	0.015597	0.015378	0.019353	0.040806	0.01793	0.022236	0.01899	0.02424	0.019488	0.021828	0.018126	0.041414	0.020196	0.012701	0.044372	0.069846
0.033952	0.019092	0.013487	0.019307	0.024746	0.012174	0.023408	0.015731	0.024663	0.012594	0.021532	0.021141	0.036858	0.020576	0.03857	0.020003	0.015983	0.018819	0.016713	0.030763	0.021062	0.015644	0.018181	0.033503	0.015933	0.016024	0.020955	0.021861	0.028639	0.026062	0.012675	0.024625	0.024846	0.026661	0.025541	0.016094	0.023554	0.039858	0.038739	0.023606	0.017327	0.031408	0.019897	0.028947	0.027686	0.030024	0.024759	0.026454	0.020592	0.023529
0.013847	0.015684	0.010257	0.010502	0.014637	0.0082045	0.016871	0.010366	0.016038	0.0088312	0.013041	0.013963	0.023235	0.013435	0.018653	0.016118	0.012417	0.013058	0.01304	0.01456	0.017147	0.010291	0.015025	0.017247	0.0096412	0.014024	0.016749	0.012104	0.016677	0.019566	0.0089295	0.016079	0.016884	0.011925	0.015917	0.010235	0.01319	0.024744	0.016371	0.021196	0.014794	0.016958	0.013169	0.023146	0.01155	0.012682	0.02096	0.016671	0.011106	0.014132
0.018277	0.021915	0.012907	0.015818	0.022171	0.01136	0.020407	0.013248	0.018362	0.0092866	0.020001	0.014434	0.024746	0.018161	0.021532	0.014305	0.012428	0.017497	0.0084188	0.022852	0.018692	0.013724	0.017943	0.021161	0.011586	0.010965	0.021769	0.017369	0.018843	0.02072	0.010681	0.02213	0.014713	0.018692	0.018279	0.012458	0.01876	0.027767	0.023206	0.023839	0.019464	0.024697	0.019325	0.022288	0.017902	0.014689	0.020996	0.016805	0.018065	0.018798
0.014791	0.013092	0.010686	0.015334	0.020432	0.011501	0.089684	0.011589	0.025613	0.0085694	0.016939	0.014692	0.020285	0.14953	0.018066	0.019449	0.013762	0.016684	0.009962	0.018928	0.015786	0.010861	0.017937	0.019392	0.012502	0.013069	0.02684	0.017634	0.02069	0.018213	0.0093609	0.023703	0.071578	0.092855	0.013262	0.015152	0.01821	0.03624	0.019395	0.022387	0.020847	0.021666	0.02555	0.017014	0.01664	0.011393	0.02099	0.0174	0.052564	0.11386
0.020074	0.018841	0.016061	0.014393	0.024421	0.010647	0.028652	0.014863	0.026202	0.0096989	0.017407	0.016788	0.031013	0.031037	0.021585	0.01494	0.013729	0.016868	0.011215	0.028981	0.022719	0.013935	0.022603	0.032806	0.012965	0.016241	0.03363	0.018069	0.020164	0.021453	0.010506	0.023732	0.032012	0.019147	0.021169	0.020329	0.050402	0.037257	0.023839	0.025935	0.020691	0.030925	0.018718	0.025393	0.023781	0.018185	0.025048	0.01998	0.021057	0.020692
0.012234	0.011665	0.010295	0.014007	0.014095	0.0076495	0.025066	0.010414	0.016428	0.0069758	0.012536	0.010484	0.015378	0.018321	0.022472	0.013123	0.012448	0.011948	0.0082619	0.016906	0.014782	0.010858	0.017466	0.018264	0.012109	0.011231	0.020399	0.012247	0.015311	0.016386	0.0093087	0.016079	0.020075	0.01319	0.013741	0.012442	0.01066	0.024536	0.014634	0.015498	0.017485	0.017898	0.013374	0.01379	0.015567	0.012553	0.017408	0.012876	0.016228	0.030813
0.010672	0.0087559	0.0085779	0.0093674	0.010752	0.010965	0.012393	0.017014	0.016445	0.0058303	0.011496	0.0088997	0.014508	0.014993	0.016575	0.0088799	0.0081323	0.010985	0.034761	0.010508	0.010929	0.0077783	0.011399	0.016977	0.0076107	0.014907	0.014389	0.010919	0.016512	0.0094451	0.0059707	0.012492	0.017476	0.012727	0.015251	0.0093083	0.010314	0.019506	0.0129	0.012456	0.012466	0.019989	0.013257	0.02003	0.01065	0.017759	0.011444	0.011901	0.011681	0.018008
0.020396	0.017948	0.013543	0.017101	0.021082	0.0077934	0.017776	0.012598	0.018371	0.013792	0.017197	0.016247	0.028043	0.019056	0.021383	0.01501	0.014044	0.014687	0.014062	0.019525	0.023671	0.012	0.019818	0.025905	0.011385	0.012169	0.01637	0.016516	0.021716	0.020242	0.010439	0.022806	0.017496	0.015992	0.020726	0.01634	0.023108	0.030754	0.023551	0.020845	0.018089	0.023269	0.018315	0.02126	0.01417	0.017007	0.021271	0.020152	0.017939	0.021272
0.018625	0.022877	0.017623	0.021798	0.029035	0.015583	0.032272	0.01735	0.032745	0.013758	0.020806	0.022932	0.030008	0.032386	0.029484	0.019898	0.017048	0.022561	0.01532	0.02154	0.024712	0.016995	0.021893	0.040881	0.017054	0.017297	0.023939	0.024682	0.026441	0.029305	0.015133	0.026779	0.020406	0.022564	0.02471	0.018883	0.03394	0.038513	0.028493	0.028341	0.024297	0.035053	0.022789	0.0383	0.029124	0.018517	0.027759	0.026757	0.029913	0.025635
0.023197	0.021796	0.019673	0.01878	0.027698	0.018165	0.022166	0.020855	0.027315	0.013251	0.023988	0.029377	0.035614	0.020593	0.028899	0.020588	0.018651	0.024105	0.012089	0.027668	0.032467	0.021946	0.019632	0.028905	0.017351	0.013825	0.023208	0.025171	0.025193	0.029706	0.014272	0.032861	0.025096	0.016555	0.023101	0.017265	0.028695	0.048104	0.026767	0.032923	0.019564	0.032239	0.027413	0.025921	0.028125	0.021465	0.032997	0.028313	0.029403	0.025345
0.015527	0.015794	0.014392	0.014164	0.024721	0.011042	0.021896	0.017311	0.020474	0.0092397	0.024779	0.021655	0.021522	0.021723	0.02015	0.022331	0.012152	0.016808	0.010728	0.020749	0.018686	0.012752	0.017901	0.026545	0.013124	0.015753	0.019419	0.015433	0.016188	0.020315	0.0092991	0.018066	0.02078	0.015712	0.023669	0.014817	0.020615	0.034402	0.025451	0.020137	0.018912	0.026976	0.02537	0.028466	0.019611	0.016096	0.020182	0.015727	0.018344	0.020961
0.016687	0.017328	0.016662	0.012783	0.016665	0.011879	0.10066	0.012989	0.023222	0.011206	0.014815	0.012899	0.033124	0.10739	0.018899	0.020345	0.011197	0.016045	0.016171	0.020825	0.017525	0.010365	0.034237	0.02213	0.011155	0.014774	0.01973	0.016177	0.021644	0.024657	0.0087214	0.021076	0.091631	0.080295	0.015107	0.013896	0.015922	0.040331	0.019096	0.024552	0.018901	0.020556	0.025424	0.017799	0.016094	0.014832	0.0265	0.01475	0.060047	0.12104
0.01462	0.015748	0.011102	0.013193	0.023366	0.0083553	0.018508	0.010913	0.01556	0.0070891	0.015722	0.011801	0.016499	0.013568	0.017886	0.015527	0.011414	0.014608	0.0073263	0.013921	0.014492	0.0093099	0.020745	0.016064	0.010266	0.01128	0.019128	0.01578	0.015567	0.019388	0.0094151	0.018995	0.013941	0.0136	0.013029	0.010463	0.01328	0.031694	0.017991	0.019042	0.016599	0.025009	0.014016	0.016651	0.013392	0.013941	0.020208	0.017915	0.012755	0.020861
0.02236	0.017924	0.012314	0.014874	0.020805	0.010933	0.020041	0.012432	0.01838	0.0088665	0.013903	0.01655	0.027742	0.019831	0.019629	0.017756	0.011483	0.015089	0.011351	0.01928	0.016774	0.013546	0.024892	0.03089	0.01215	0.016041	0.017069	0.017114	0.018552	0.018237	0.010838	0.018591	0.018327	0.015832	0.020952	0.013301	0.021772	0.031654	0.022086	0.020247	0.015029	0.02018	0.021215	0.023526	0.014461	0.015464	0.019567	0.019224	0.019051	0.019923
0.015242	0.014041	0.010795	0.014017	0.01717	0.013426	0.093891	0.022572	0.019895	0.0080725	0.014319	0.018471	0.02453	0.12176	0.020201	0.015882	0.011372	0.017344	0.017202	0.015857	0.019167	0.012848	0.03058	0.017917	0.012214	0.014213	0.026614	0.019369	0.016229	0.01806	0.0098623	0.021545	0.058336	0.34321	0.021918	0.01379	0.021291	0.03517	0.016969	0.024705	0.01764	0.023482	0.018229	0.020486	0.015566	0.018326	0.026196	0.012791	0.049244	0.094266
0.014748	0.013792	0.010097	0.015507	0.016276	0.0078522	0.017201	0.010204	0.015788	0.0079232	0.019471	0.021832	0.02211	0.017803	0.018658	0.013002	0.010751	0.014928	0.011381	0.020368	0.014894	0.010424	0.01479	0.014941	0.0099158	0.011206	0.015929	0.014214	0.0138	0.020362	0.0075506	0.015828	0.014102	0.018384	0.012944	0.011195	0.012356	0.023764	0.019339	0.020309	0.011351	0.018246	0.014885	0.014358	0.015724	0.01502	0.018403	0.014331	0.013914	0.014479
0.019746	0.014148	0.013727	0.015536	0.025449	0.0091256	0.019967	0.014313	0.017531	0.010496	0.014405	0.016728	0.023526	0.021047	0.016616	0.015146	0.0126	0.016285	0.012993	0.019398	0.023327	0.012149	0.019045	0.029053	0.016491	0.012757	0.02391	0.015832	0.01969	0.0247	0.010274	0.029031	0.01872	0.016777	0.02357	0.012337	0.01498	0.039165	0.026714	0.019901	0.017423	0.045195	0.022224	0.02583	0.023073	0.027361	0.019946	0.014589	0.016031	0.017123
0.01853	0.020712	0.011507	0.015308	0.016816	0.010542	0.015411	0.015866	0.016001	0.0083953	0.013957	0.011845	0.02571	0.013498	0.023249	0.012183	0.014003	0.014213	0.013169	0.018905	0.016193	0.010064	0.017157	0.019523	0.0089274	0.01239	0.012668	0.019183	0.017362	0.019471	0.0097189	0.020192	0.016706	0.015184	0.017826	0.012377	0.015745	0.02299	0.017818	0.017533	0.014208	0.022749	0.01805	0.024847	0.014443	0.014019	0.018497	0.014567	0.018406	0.019776
0.019427	0.014262	0.014138	0.016551	0.019211	0.0099047	0.016115	0.014295	0.026362	0.0092682	0.024996	0.01675	0.024856	0.015893	0.022932	0.014369	0.014004	0.018307	0.0091683	0.019812	0.021243	0.013362	0.016139	0.029983	0.012893	0.01059	0.016324	0.015618	0.022625	0.018315	0.01041	0.019847	0.019499	0.014443	0.017891	0.011079	0.016784	0.028246	0.023086	0.022298	0.019783	0.029005	0.018263	0.02968	0.020045	0.014309	0.023105	0.023863	0.016876	0.017741
0.01606	0.020175	0.012788	0.012544	0.025802	0.011727	0.020539	0.016876	0.018911	0.0090593	0.015937	0.011622	0.020922	0.016617	0.01935	0.017566	0.014241	0.017339	0.016082	0.017415	0.024003	0.012854	0.016475	0.019968	0.012957	0.014219	0.022641	0.014204	0.014924	0.014742	0.010897	0.023865	0.020731	0.015919	0.018694	0.014001	0.019977	0.030277	0.021059	0.019268	0.022389	0.021306	0.088781	0.020393	0.01865	0.022687	0.018947	0.016612	0.017533	0.021888
0.021992	0.013595	0.015691	0.013148	0.018659	0.013219	0.016898	0.01755	0.021723	0.010403	0.015516	0.014397	0.023695	0.019102	0.024929	0.016837	0.012015	0.022553	0.021764	0.019212	0.016715	0.015209	0.020409	0.023306	0.011373	0.019139	0.017009	0.020031	0.018178	0.021023	0.022474	0.023256	0.020545	0.021799	0.01735	0.012633	0.018983	0.024619	0.022767	0.024859	0.024683	0.021114	0.017721	0.022635	0.016916	0.027282	0.024553	0.017061	0.019305	0.019118
0.017638	0.014916	0.014472	0.016721	0.020715	0.010015	0.019954	0.012791	0.024684	0.0091129	0.022702	0.013339	0.020223	0.023694	0.020693	0.01939	0.012958	0.015292	0.010445	0.021148	0.018629	0.013108	0.02102	0.018014	0.010997	0.01345	0.027482	0.01704	0.020011	0.020294	0.01152	0.023631	0.023461	0.020635	0.015867	0.01076	0.014361	0.032286	0.020853	0.017999	0.01635	0.023107	0.38488	0.01777	0.01659	0.015144	0.018761	0.017945	0.022183	0.023143
0.021548	0.022088	0.013925	0.01379	0.015583	0.011884	0.022959	0.012993	0.02189	0.0085193	0.021504	0.015924	0.024852	0.019344	0.02333	0.019155	0.010601	0.019712	0.012402	0.02254	0.026971	0.012961	0.0191	0.024443	0.01289	0.013235	0.021255	0.015047	0.021005	0.028403	0.010102	0.02067	0.021548	0.019554	0.021281	0.012815	0.018203	0.029855	0.022286	0.019649	0.024725	0.029	0.015651	0.022468	0.014456	0.016162	0.021208	0.018522	0.018561	0.020051
0.021676	0.015865	0.015068	0.013982	0.018791	0.014011	0.018522	0.022246	0.028846	0.010528	0.031274	0.01343	0.022288	0.016222	0.024399	0.014348	0.01546	0.019561	0.018113	0.015704	0.02144	0.016777	0.018687	0.019853	0.011106	0.017697	0.019681	0.024999	0.021499	0.019378	0.011231	0.020627	0.025432	0.01972	0.01901	0.015725	0.019757	0.036314	0.027644	0.022181	0.024474	0.033015	0.01946	0.024885	0.02218	0.019181	0.017784	0.013514	0.018489	0.019994
0.010016	0.0087806	0.0079736	0.010944	0.013117	0.0062444	0.010935	0.01049	0.014743	0.0066032	0.011911	0.011545	0.022599	0.011216	0.013061	0.010833	0.0084111	0.010492	0.0055491	0.010725	0.012921	0.0093402	0.012446	0.013993	0.0075783	0.0072798	0.01293	0.012996	0.011181	0.012135	0.006029	0.014083	0.01147	0.010569	0.010835	0.0086713	0.010598	0.016751	0.010168	0.010861	0.012541	0.020207	0.011108	0.014893	0.012242	0.010013	0.012095	0.012366	0.013113	0.016215
0.031447	0.021727	0.022954	0.028577	0.02691	0.013944	0.026432	0.019446	0.023915	0.0191	0.02459	0.023706	0.050963	0.028036	0.032648	0.020674	0.017271	0.019451	0.012726	0.028309	0.028528	0.019283	0.027866	0.038229	0.024254	0.015237	0.019008	0.022062	0.026228	0.027106	0.02326	0.039979	0.021854	0.027534	0.029293	0.023256	0.027506	0.045983	0.024054	0.029364	0.025618	0.041884	0.025339	0.0388	0.024397	0.021504	0.032045	0.027107	0.022728	0.023972
0.013886	0.012071	0.0095169	0.012441	0.015179	0.0068723	0.018948	0.0083728	0.014393	0.0082828	0.011797	0.010969	0.016682	0.014246	0.013219	0.011572	0.0096669	0.01125	0.0094975	0.012544	0.013035	0.0087374	0.032892	0.015157	0.010042	0.0099501	0.019567	0.015916	0.016243	0.013486	0.0072001	0.015185	0.01631	0.014152	0.015701	0.1026	0.0095307	0.023918	0.014361	0.012662	0.021368	0.018347	0.01744	0.016117	0.013127	0.01178	0.013178	0.010924	0.014787	0.014909
0.017221	0.018857	0.016715	0.015032	0.018623	0.013049	0.11471	0.014606	0.027261	0.0084806	0.018356	0.014108	0.022726	0.1054	0.024977	0.02211	0.014776	0.017485	0.015202	0.019744	0.015881	0.014089	0.032788	0.028637	0.01689	0.014169	0.021536	0.015197	0.01799	0.019605	0.0098319	0.018589	0.13695	0.078907	0.015849	0.016045	0.017357	0.03369	0.023007	0.020631	0.021487	0.025966	0.017454	0.0236	0.026381	0.026379	0.021488	0.017813	0.084179	0.22292
0.022065	0.022868	0.016777	0.017944	0.023054	0.013153	0.01876	0.014022	0.030449	0.010187	0.020797	0.019649	0.03823	0.017658	0.030615	0.01904	0.015451	0.015994	0.013068	0.022114	0.02566	0.012232	0.01459	0.041389	0.011802	0.013782	0.020265	0.025156	0.021659	0.020378	0.011823	0.029117	0.02137	0.016746	0.01927	0.014558	0.020033	0.035748	0.027577	0.024038	0.016191	0.025156	0.021854	0.028894	0.017169	0.018961	0.028393	0.02746	0.018401	0.018397
0.015338	0.016148	0.012186	0.010056	0.013663	0.0096548	0.024233	0.010423	0.016126	0.007793	0.016784	0.012774	0.018689	0.021059	0.017424	0.022328	0.01059	0.013101	0.0093718	0.015615	0.016767	0.010397	0.023246	0.015168	0.0086426	0.013094	0.019486	0.016625	0.014517	0.016188	0.0082263	0.018239	0.021126	0.021236	0.017071	0.017598	0.012321	0.033658	0.013727	0.015762	0.0154	0.020302	0.017525	0.016323	0.01555	0.010839	0.017316	0.013851	0.021385	0.018559
0.019469	0.017383	0.0152	0.015836	0.025393	0.010224	0.024248	0.013464	0.020721	0.010915	0.012619	0.022489	0.029635	0.019431	0.021833	0.020972	0.014805	0.028068	0.010111	0.016515	0.020628	0.012988	0.01495	0.024123	0.011962	0.015674	0.021725	0.018212	0.022643	0.028399	0.0090632	0.021623	0.017552	0.01811	0.028307	0.012433	0.014035	0.027075	0.021994	0.023866	0.015214	0.026017	0.016733	0.028449	0.019779	0.019087	0.02504	0.021377	0.016985	0.018646
0.015582	0.012987	0.010832	0.012464	0.02274	0.010429	0.017725	0.010765	0.024027	0.0081605	0.014209	0.011634	0.018143	0.014075	0.021634	0.015122	0.014181	0.015605	0.013036	0.01809	0.014836	0.011537	0.01798	0.022174	0.0097207	0.012403	0.015156	0.01365	0.018171	0.017055	0.0096044	0.022572	0.014772	0.012993	0.018348	0.013275	0.016225	0.023672	0.020756	0.018476	0.014223	0.030937	0.013552	0.019346	0.013655	0.017488	0.016357	0.011512	0.014575	0.016026
0.015609	0.01281	0.010259	0.015005	0.019315	0.0084052	0.019209	0.058723	0.02381	0.0090841	0.014673	0.18997	0.030016	0.024225	0.018054	0.013993	0.043953	0.015799	0.0090757	0.015967	0.017969	0.042325	0.014165	0.023719	0.040478	0.010107	0.017036	0.080438	0.021454	0.018521	0.010162	0.018168	0.01791	0.014065	0.01442	0.012999	0.018351	0.034707	0.018978	0.019433	0.019039	0.020214	0.019208	0.015459	0.016897	0.012882	0.018414	0.020255	0.018302	0.014783
0.017933	0.012444	0.010524	0.019433	0.016686	0.008184	0.015455	0.012464	0.019198	0.0081433	0.012711	0.01243	0.028209	0.016965	0.018521	0.015848	0.010131	0.01491	0.0079999	0.014676	0.016558	0.011323	0.013394	0.018404	0.011664	0.011172	0.015146	0.019826	0.016367	0.0152	0.010689	0.019986	0.015748	0.016391	0.016331	0.016501	0.01506	0.028483	0.020156	0.017688	0.011384	0.027109	0.014763	0.020169	0.011598	0.014232	0.01889	0.016864	0.017351	0.015979
0.0078613	0.0079784	0.0072247	0.0068246	0.012251	0.055983	0.013086	0.012549	0.012356	0.0057086	0.015437	0.0075935	0.013183	0.01562	0.010419	0.010775	0.0077275	0.0092719	0.0083643	0.0089959	0.0093246	0.0058652	0.013445	0.011136	0.0064193	0.0075536	0.012997	0.01396	0.010073	0.0086956	0.007526	0.011071	0.011412	0.01083	0.010155	0.0083915	0.0097398	0.021963	0.011182	0.011446	0.0097053	0.013426	0.0097341	0.010794	0.0092315	0.0089562	0.011971	0.01075	0.012148	0.012866
0.013822	0.020628	0.011722	0.014159	0.016174	0.010685	0.030085	0.013216	0.024821	0.010074	0.021705	0.016505	0.01792	0.020451	0.019052	0.015267	0.012207	0.020263	0.010314	0.016487	0.017503	0.010352	0.018297	0.019324	0.012793	0.012457	0.026966	0.011637	0.018544	0.016339	0.0085043	0.017321	0.029284	0.019729	0.013203	0.011277	0.020985	0.035278	0.017399	0.014455	0.022785	0.024973	0.02079	0.01892	0.016459	0.016651	0.014832	0.013153	0.020287	0.025288
0.020397	0.01369	0.014989	0.013721	0.017397	0.01097	0.020109	0.014554	0.023589	0.0093272	0.017856	0.013707	0.028831	0.021888	0.023171	0.017816	0.010562	0.022169	0.010872	0.019345	0.022657	0.013592	0.019286	0.01904	0.0094204	0.012283	0.023686	0.016627	0.019236	0.021887	0.010434	0.023814	0.021673	0.021373	0.015398	0.013763	0.013381	0.029438	0.022161	0.018139	0.021783	0.019742	0.37128	0.021164	0.015141	0.016025	0.017089	0.019591	0.020736	0.028136
0.015359	0.013453	0.012427	0.011856	0.015634	0.011123	0.016374	0.076353	0.021125	0.0081836	0.017117	0.051931	0.019329	0.021779	0.029032	0.012912	0.044638	0.014017	0.014911	0.023233	0.01762	0.043506	0.01448	0.023722	0.057619	0.01281	0.017004	0.57587	0.027345	0.015192	0.010793	0.015776	0.019011	0.01772	0.013817	0.013875	0.01345	0.028115	0.027403	0.019435	0.015444	0.030619	0.013525	0.019343	0.015809	0.020441	0.017908	0.018491	0.015118	0.019194
0.013997	0.010885	0.011878	0.010512	0.014543	0.010676	0.011339	0.46162	0.015786	0.0078776	0.011313	0.024995	0.017056	0.017379	0.013251	0.0096803	0.059541	0.014505	0.021746	0.012273	0.012721	0.061267	0.012032	0.017126	0.078704	0.0091162	0.011594	0.0755	0.014903	0.018802	0.012743	0.016342	0.01434	0.013694	0.013485	0.010408	0.010732	0.022231	0.014778	0.013579	0.010627	0.018001	0.013475	0.017012	0.01043	0.014282	0.013156	0.011094	0.011117	0.016628
0.012762	0.012779	0.010929	0.010085	0.016123	0.010956	0.015956	0.019268	0.01579	0.0070136	0.0099176	0.0092025	0.020825	0.014104	0.015934	0.016781	0.0078015	0.010468	0.0095298	0.011655	0.012533	0.0099646	0.015654	0.018269	0.010318	0.010755	0.011797	0.013323	0.013983	0.011388	0.012406	0.013857	0.012298	0.01375	0.011841	0.0096631	0.015774	0.023604	0.011884	0.012896	0.012941	0.020565	0.010134	0.014209	0.010412	0.011625	0.014078	0.011862	0.013162	0.01222
0.018651	0.016599	0.014503	0.016975	0.018495	0.010473	0.028109	0.069019	0.025126	0.0091846	0.017858	0.092078	0.025885	0.01619	0.022624	0.017146	0.047292	0.015251	0.010671	0.018141	0.028443	0.045275	0.018865	0.02642	0.050097	0.019299	0.027278	0.095512	0.019522	0.024133	0.013232	0.026266	0.018168	0.018174	0.017668	0.014479	0.015701	0.031096	0.026528	0.018497	0.013634	0.025811	0.021056	0.025609	0.017795	0.015729	0.018933	0.018965	0.017926	0.023294
0.014222	0.011862	0.0089513	0.0096851	0.016982	0.0082969	0.014539	0.0091878	0.018388	0.0070037	0.012513	0.012865	0.019671	0.014874	0.016811	0.010993	0.0091196	0.011412	0.011951	0.015138	0.011955	0.0087124	0.012929	0.015771	0.0081626	0.0092191	0.014902	0.012225	0.01371	0.013726	0.0091109	0.016754	0.012345	0.012192	0.017577	0.0099031	0.012248	0.019416	0.016129	0.018424	0.012525	0.018697	0.013008	0.02067	0.012067	0.013925	0.015108	0.01153	0.012822	0.01343
0.01787	0.016196	0.01102	0.012143	0.020305	0.009115	0.021804	0.013984	0.022485	0.0078065	0.017662	0.014861	0.024092	0.021979	0.017572	0.019612	0.013107	0.01765	0.012119	0.017513	0.015368	0.012877	0.018139	0.023213	0.012972	0.014873	0.030638	0.015368	0.016572	0.01739	0.0082853	0.016489	0.025335	0.022855	0.016402	0.014852	0.013776	0.030651	0.015873	0.021889	0.022651	0.025036	0.016411	0.018921	0.016537	0.016857	0.023736	0.015503	0.022113	0.024534
0.020089	0.014483	0.011132	0.014672	0.020164	0.012569	0.018547	0.014542	0.019713	0.0098931	0.019793	0.016329	0.027814	0.0169	0.019294	0.014643	0.013624	0.016208	0.011552	0.022278	0.017141	0.016068	0.016427	0.025218	0.012919	0.011215	0.023667	0.016614	0.01674	0.017208	0.0085163	0.028157	0.018046	0.020779	0.017456	0.011877	0.013097	0.061151	0.020616	0.023199	0.01758	0.021244	0.018768	0.022774	0.020802	0.015758	0.020344	0.016263	0.018129	0.020345
0.012403	0.014542	0.012933	0.013041	0.019186	0.015	0.10475	0.01247	0.029044	0.0094397	0.011606	0.01428	0.030296	0.10844	0.020548	0.020571	0.011704	0.013862	0.012354	0.019032	0.016596	0.013705	0.022328	0.020561	0.012151	0.014137	0.021504	0.01503	0.015007	0.020132	0.011089	0.023038	0.057817	0.17352	0.012604	0.015131	0.014794	0.038971	0.017742	0.023163	0.017291	0.021548	0.016354	0.018899	0.015258	0.012796	0.028491	0.015745	0.089329	0.084521
0.016799	0.01852	0.013784	0.017063	0.017757	0.008986	0.018275	0.011987	0.020674	0.0081373	0.016876	0.0142	0.02443	0.019433	0.01898	0.014937	0.013794	0.016098	0.010764	0.014875	0.01652	0.01158	0.017332	0.023854	0.010475	0.019215	0.018598	0.019064	0.015541	0.017295	0.013333	0.022508	0.020794	0.014741	0.015952	0.013994	0.016002	0.030019	0.027084	0.018172	0.01742	0.0244	0.015977	0.021157	0.015801	0.014425	0.019244	0.015668	0.014698	0.019244
0.015913	0.01466	0.011713	0.019075	0.024963	0.0090847	0.021534	0.018256	0.022964	0.010602	0.017926	0.018629	0.026615	0.017401	0.020677	0.015693	0.013572	0.014765	0.012011	0.02528	0.01837	0.01517	0.019637	0.028449	0.015033	0.017689	0.01756	0.019264	0.018605	0.024206	0.010071	0.029326	0.016527	0.014227	0.017439	0.012952	0.017545	0.033182	0.022503	0.026416	0.015551	0.02602	0.016761	0.033123	0.017903	0.014981	0.022971	0.018397	0.019082	0.026164
0.015272	0.013203	0.010453	0.01514	0.019358	0.0079024	0.017463	0.011568	0.023171	0.0082152	0.010349	0.014028	0.026855	0.013638	0.020552	0.014366	0.01022	0.01417	0.0093229	0.012691	0.016443	0.0097252	0.015042	0.018566	0.0087877	0.0087092	0.024976	0.013847	0.017512	0.019384	0.0088871	0.017282	0.016152	0.014207	0.016475	0.0094166	0.014973	0.023737	0.019718	0.018137	0.012385	0.021634	0.015903	0.023629	0.019077	0.012922	0.020229	0.017256	0.015153	0.015523
0.011633	0.011907	0.014736	0.011746	0.018521	0.0094734	0.022301	0.010883	0.019026	0.0077658	0.018317	0.010056	0.019404	0.020596	0.0209	0.44028	0.0093706	0.014392	0.0099514	0.015709	0.014071	0.009851	0.021599	0.021999	0.0098326	0.012964	0.03233	0.012575	0.015139	0.015916	0.0096477	0.017959	0.027385	0.015887	0.01655	0.015356	0.01284	0.031616	0.018983	0.01738	0.020317	0.022905	0.024163	0.019138	0.016512	0.011509	0.018064	0.012835	0.020121	0.02332
0.018836	0.016551	0.011483	0.018195	0.024222	0.012365	0.019999	0.011579	0.023034	0.0095615	0.014706	0.01835	0.02719	0.021768	0.023812	0.015146	0.012032	0.015595	0.008581	0.018587	0.016095	0.011614	0.019495	0.022458	0.012492	0.012005	0.020657	0.014909	0.015736	0.019626	0.0092072	0.015789	0.019268	0.016086	0.020025	0.010785	0.014394	0.028506	0.01862	0.016957	0.01472	0.028696	0.015878	0.026715	0.01694	0.01189	0.01808	0.018285	0.0174	0.02025
0.01366	0.014725	0.012526	0.011525	0.016311	0.010358	0.021986	0.012442	0.022245	0.010734	0.017532	0.015249	0.038176	0.023155	0.018104	0.022356	0.015706	0.016449	0.011188	0.017987	0.015819	0.012602	0.028697	0.018107	0.0099487	0.015842	0.022898	0.014409	0.015782	0.016104	0.0079148	0.021377	0.018014	0.016421	0.018016	0.017264	0.013891	0.049452	0.018674	0.022796	0.022562	0.026255	0.019983	0.01908	0.01699	0.016491	0.020671	0.016234	0.019389	0.019939
0.019062	0.016619	0.013014	0.026715	0.019103	0.010594	0.022136	0.013844	0.018037	0.011063	0.021837	0.019707	0.033679	0.017821	0.02391	0.018462	0.013909	0.015791	0.0127	0.023365	0.020796	0.014089	0.021052	0.021207	0.015536	0.010885	0.020007	0.021015	0.019934	0.023891	0.01133	0.028747	0.020331	0.016195	0.018679	0.013398	0.019778	0.028054	0.019639	0.023732	0.015333	0.02188	0.020845	0.023297	0.019161	0.024069	0.019538	0.017957	0.021573	0.024218
0.017806	0.012639	0.011567	0.013505	0.021959	0.014507	0.12591	0.011872	0.023632	0.0093439	0.018726	0.016372	0.021413	0.17841	0.017796	0.016696	0.011158	0.016521	0.0091623	0.015438	0.01524	0.011891	0.019954	0.016856	0.013878	0.011244	0.024094	0.020207	0.019892	0.017972	0.0078024	0.020676	0.077306	0.1169	0.013942	0.015041	0.018055	0.038028	0.018373	0.030164	0.019864	0.022313	0.016621	0.019571	0.021488	0.014525	0.027682	0.014493	0.089257	0.09828
0.014963	0.015838	0.019919	0.016044	0.021669	0.015662	0.12887	0.015674	0.021556	0.011759	0.014937	0.014976	0.020095	0.10363	0.018988	0.02292	0.012589	0.015951	0.019232	0.022212	0.016268	0.012132	0.023145	0.023706	0.011504	0.015735	0.024287	0.017571	0.014915	0.02117	0.008028	0.021249	0.14423	0.096251	0.013912	0.017089	0.015217	0.038936	0.020873	0.020215	0.019834	0.024336	0.018812	0.025348	0.016888	0.018899	0.019863	0.016795	0.076463	0.22651
0.01138	0.01361	0.0092986	0.01105	0.012873	0.0068149	0.014573	0.07322	0.024684	0.0067838	0.013763	0.0242	0.025543	0.01227	0.014288	0.010829	0.15184	0.011855	0.0087493	0.012805	0.013528	0.16475	0.011698	0.023664	0.063279	0.012189	0.014981	0.056961	0.013179	0.017454	0.0089609	0.017676	0.016874	0.015238	0.011361	0.0078584	0.011413	0.020701	0.015969	0.015411	0.017986	0.019076	0.014371	0.015058	0.013616	0.0122	0.015196	0.012391	0.013763	0.017502
0.012637	0.01342	0.0092729	0.011455	0.011946	0.0098679	0.012812	0.01315	0.015242	0.0078655	0.011596	0.011432	0.016767	0.015382	0.013724	0.011424	0.0097165	0.013028	0.019853	0.01264	0.011308	0.007726	0.013141	0.016536	0.0074545	0.011481	0.017121	0.01215	0.014016	0.01059	0.0075238	0.014105	0.016219	0.012526	0.011593	0.012561	0.013159	0.019598	0.013118	0.012237	0.016822	0.021344	0.010748	0.022554	0.01064	0.022523	0.013578	0.01525	0.013271	0.020738
0.021471	0.024724	0.015145	0.020868	0.028654	0.010461	0.018019	0.021854	0.024168	0.011196	0.022372	0.017423	0.026932	0.01689	0.024272	0.014635	0.012486	0.016699	0.012716	0.021673	0.020343	0.013277	0.017473	0.031188	0.011009	0.013081	0.023298	0.016245	0.024879	0.019829	0.01258	0.030967	0.020282	0.018466	0.02214	0.014462	0.015387	0.029381	0.022772	0.021228	0.018762	0.021942	0.016961	0.021611	0.02256	0.015711	0.023245	0.02025	0.01931	0.018052
0.02502	0.025244	0.019326	0.018701	0.028453	0.016746	0.023719	0.018419	0.024552	0.012517	0.023576	0.02407	0.028455	0.021697	0.030002	0.022324	0.014396	0.019161	0.019521	0.022345	0.024264	0.017743	0.020684	0.035607	0.013595	0.016742	0.02086	0.01969	0.037212	0.022495	0.013219	0.029212	0.021483	0.025194	0.020583	0.016769	0.019726	0.034844	0.0276	0.026206	0.023219	0.031048	0.01792	0.027736	0.018917	0.021148	0.024282	0.024648	0.025612	0.022706
0.012644	0.013682	0.009627	0.010943	0.012941	0.006851	0.014384	0.01475	0.019793	0.010081	0.013452	0.012346	0.01575	0.014848	0.015694	0.01148	0.0088623	0.01378	0.012956	0.014002	0.014714	0.0084391	0.012849	0.016774	0.013359	0.0097734	0.01506	0.012767	0.014104	0.022242	0.010628	0.015036	0.01719	0.012931	0.012849	0.0086182	0.013919	0.024012	0.018159	0.019241	0.011734	0.017782	0.01725	0.015979	0.01434	0.011739	0.016779	0.013909	0.013167	0.01326
0.015769	0.015416	0.015884	0.01542	0.019982	0.010662	0.020501	0.014466	0.019895	0.012679	0.016331	0.01572	0.029646	0.023076	0.026018	0.020312	0.015059	0.018811	0.012769	0.023901	0.021449	0.0148	0.024094	0.027875	0.010812	0.018946	0.017306	0.023782	0.020217	0.017436	0.012335	0.027178	0.017771	0.017864	0.019295	0.01451	0.016286	0.031657	0.022365	0.019633	0.018198	0.032986	0.017287	0.033264	0.021252	0.016575	0.022488	0.017643	0.019323	0.01799
0.014279	0.017708	0.011263	0.013611	0.020001	0.0088222	0.020409	0.045653	0.026677	0.0083842	0.016302	0.028815	0.020612	0.015002	0.018925	0.017873	0.026061	0.020892	0.012847	0.018849	0.016167	0.028686	0.020261	0.024202	0.028896	0.013372	0.017171	0.079888	0.016666	0.024007	0.010663	0.018328	0.016092	0.014426	0.014511	0.01356	0.016213	0.027012	0.018364	0.020513	0.016844	0.022422	0.017701	0.021096	0.022295	0.013424	0.020216	0.016759	0.017099	0.017095
0.017881	0.016777	0.014042	0.013404	0.01542	0.0099734	0.094046	0.012995	0.02437	0.01011	0.01617	0.016475	0.023725	0.20163	0.021504	0.020246	0.010693	0.016591	0.0088246	0.019003	0.019127	0.011313	0.021198	0.02365	0.012804	0.013718	0.031058	0.014868	0.022565	0.028542	0.012525	0.027514	0.082096	0.14507	0.018171	0.020143	0.013344	0.035214	0.023013	0.021438	0.019359	0.023586	0.020278	0.019426	0.019716	0.014742	0.021072	0.018496	0.070691	0.082457
0.025037	0.020466	0.014463	0.01544	0.02358	0.010444	0.022464	0.014342	0.022838	0.010593	0.019246	0.016269	0.049328	0.019666	0.023368	0.015301	0.014409	0.016686	0.013574	0.018253	0.024678	0.015523	0.02181	0.029472	0.01833	0.015121	0.025137	0.022101	0.020275	0.023448	0.020274	0.024497	0.01828	0.019574	0.035118	0.014637	0.015532	0.035626	0.031905	0.022391	0.017574	0.034307	0.021595	0.027583	0.017942	0.01416	0.022441	0.024074	0.018428	0.022401
0.010617	0.011954	0.011208	0.010395	0.013851	0.0085866	0.019831	0.012486	0.016206	0.0069712	0.012237	0.011383	0.01677	0.011189	0.018762	0.013185	0.010496	0.012222	0.017931	0.019248	0.011138	0.0093005	0.013867	0.012847	0.007852	0.010717	0.013278	0.012506	0.014654	0.014284	0.015369	0.015265	0.014402	0.012083	0.019181	0.012523	0.013266	0.022477	0.019078	0.012484	0.014133	0.018445	0.012251	0.016203	0.011706	0.013731	0.012512	0.012812	0.015959	0.01249
0.015165	0.01397	0.0096872	0.011512	0.014927	0.0067895	0.016591	0.0099431	0.015685	0.0064588	0.012166	0.014089	0.023423	0.013528	0.014666	0.011924	0.012425	0.012739	0.0087382	0.018679	0.01548	0.0086168	0.014453	0.01775	0.011432	0.0086387	0.013327	0.014186	0.010692	0.01615	0.0074412	0.014515	0.013626	0.010766	0.012078	0.013053	0.015172	0.035414	0.014779	0.01888	0.011392	0.022785	0.014091	0.014598	0.012202	0.011628	0.015343	0.014202	0.012305	0.016142
0.015466	0.015673	0.013117	0.012522	0.018468	0.011801	0.060759	0.012801	0.021855	0.0089876	0.018363	0.014551	0.022163	0.07675	0.023368	0.019828	0.011824	0.016359	0.010076	0.017056	0.018211	0.013616	0.022152	0.021153	0.012158	0.013939	0.021664	0.015336	0.021738	0.022092	0.010296	0.024438	0.091681	0.062856	0.015088	0.016161	0.022032	0.032896	0.020686	0.019256	0.018677	0.02257	0.016616	0.022468	0.018083	0.013502	0.018527	0.014398	0.036114	0.069955
0.014913	0.014336	0.014199	0.014195	0.024776	0.010416	0.020223	0.0192	0.02052	0.0095794	0.025455	0.021702	0.024888	0.02214	0.021054	0.02238	0.01282	0.015642	0.010944	0.022983	0.016926	0.012567	0.01583	0.026111	0.014181	0.015787	0.019462	0.016073	0.016915	0.021557	0.0099736	0.019872	0.021922	0.015104	0.027345	0.016242	0.01823	0.035339	0.024232	0.020585	0.0174	0.026472	0.025427	0.031699	0.022813	0.015849	0.019822	0.01442	0.018385	0.023478
0.012924	0.016292	0.011191	0.014048	0.018139	0.0091053	0.011736	0.012457	0.01702	0.0079276	0.013243	0.011076	0.018953	0.013161	0.014424	0.010956	0.0086668	0.011781	0.012756	0.016328	0.016371	0.0098315	0.012301	0.017916	0.011067	0.014831	0.014745	0.012089	0.012795	0.025127	0.0078898	0.02131	0.018908	0.011911	0.017511	0.011196	0.013811	0.020495	0.017244	0.016937	0.014994	0.02324	0.011692	0.019952	0.013745	0.013459	0.014429	0.019935	0.015883	0.013539
0.017622	0.022478	0.018611	0.020158	0.018614	0.012419	0.020689	0.013541	0.027435	0.0096796	0.018496	0.015635	0.022547	0.031242	0.022907	0.017713	0.014294	0.017923	0.010838	0.015635	0.01807	0.014027	0.022063	0.024719	0.013319	0.016256	0.029243	0.016802	0.022011	0.022534	0.010596	0.023081	0.018714	0.017804	0.016875	0.018918	0.016197	0.040545	0.026218	0.037973	0.018514	0.025316	0.021481	0.021301	0.025681	0.018638	0.031715	0.016476	0.030145	0.023681
0.021817	0.01694	0.0143	0.015964	0.028284	0.011109	0.024405	0.013566	0.034866	0.0090558	0.016115	0.012969	0.026585	0.024831	0.025198	0.015368	0.013762	0.018508	0.0095983	0.018588	0.021812	0.013515	0.019953	0.029365	0.014621	0.016537	0.019879	0.017785	0.021903	0.021108	0.011003	0.021652	0.018967	0.014829	0.024705	0.015391	0.016357	0.028174	0.030652	0.020566	0.022404	0.029781	0.018417	0.029168	0.01957	0.017685	0.021001	0.019344	0.016635	0.020987
0.011272	0.0084555	0.0098509	0.008514	0.010575	0.0056584	0.015601	0.0071237	0.01351	0.005551	0.0097137	0.014275	0.013186	0.016495	0.011951	0.010799	0.0087023	0.01016	0.006008	0.011597	0.01109	0.006771	0.012405	0.015905	0.0080642	0.00948	0.014701	0.0096405	0.010116	0.012492	0.0060908	0.013599	0.011614	0.011173	0.011782	0.008989	0.0087528	0.023546	0.010769	0.013633	0.011729	0.015946	0.012283	0.013046	0.0097621	0.0096994	0.012458	0.010827	0.013787	0.013912
0.014518	0.011436	0.010239	0.012515	0.013316	0.0076047	0.018709	0.01186	0.016414	0.0080821	0.012491	0.013704	0.024049	0.012453	0.020636	0.011412	0.0094294	0.012689	0.0095948	0.015626	0.016828	0.0098148	0.015524	0.015987	0.0089364	0.011163	0.015262	0.011219	0.017026	0.011918	0.007534	0.021782	0.018258	0.012931	0.011974	0.011896	0.010648	0.022376	0.018209	0.018599	0.015931	0.015718	0.016502	0.016458	0.017994	0.010653	0.019691	0.01197	0.013569	0.015237
0.018178	0.016206	0.013045	0.01744	0.018555	0.01045	0.024126	0.012761	0.037115	0.012129	0.016844	0.019362	0.020507	0.024694	0.022927	0.019083	0.013526	0.016866	0.010418	0.020126	0.018565	0.011751	0.016225	0.024059	0.011152	0.012573	0.019067	0.016456	0.021541	0.026355	0.010203	0.021966	0.030068	0.015113	0.017579	0.011541	0.013739	0.032739	0.023068	0.020807	0.019951	0.019865	0.20569	0.020886	0.02571	0.016381	0.01939	0.01668	0.016626	0.021978
0.025571	0.016258	0.012519	0.020828	0.023653	0.0095822	0.020554	0.014648	0.022265	0.011174	0.019657	0.019222	0.027648	0.018446	0.029118	0.021666	0.012106	0.017711	0.014717	0.019859	0.024405	0.016091	0.017976	0.030649	0.010731	0.017277	0.018467	0.02729	0.023009	0.01774	0.01217	0.022567	0.018671	0.018207	0.020496	0.018301	0.018564	0.027769	0.021252	0.022869	0.014843	0.033162	0.022443	0.027669	0.019885	0.017921	0.019774	0.021608	0.021625	0.017846
0.018001	0.016583	0.012294	0.013828	0.020363	0.012683	0.057002	0.015999	0.024172	0.0088648	0.016631	0.016284	0.024782	0.048165	0.035996	0.020244	0.017275	0.016116	0.018703	0.018479	0.019295	0.016184	0.022959	0.026875	0.012612	0.016526	0.030411	0.023929	0.020512	0.015944	0.0087598	0.018928	0.050894	0.033808	0.020218	0.018985	0.016574	0.04366	0.025261	0.016907	0.022701	0.026335	0.017982	0.022938	0.019829	0.019298	0.018915	0.014373	0.040733	0.048148
0.016161	0.013976	0.011235	0.013079	0.020873	0.011093	0.091047	0.011061	0.024759	0.0095829	0.018001	0.015515	0.022506	0.18093	0.017922	0.020491	0.012825	0.020809	0.0093756	0.020041	0.023081	0.011918	0.026482	0.022554	0.014844	0.013184	0.03176	0.017895	0.017208	0.01787	0.011144	0.024709	0.074709	0.15529	0.015417	0.014163	0.018546	0.052612	0.022921	0.020121	0.020231	0.027503	0.018426	0.018427	0.019638	0.013244	0.018931	0.016034	0.081413	0.089673
0.017431	0.014337	0.014714	0.014915	0.021557	0.010782	0.035115	0.010661	0.027032	0.011037	0.023843	0.014361	0.032391	0.032593	0.020215	0.016883	0.011078	0.017617	0.0090328	0.022417	0.022821	0.013293	0.030059	0.02365	0.016378	0.014705	0.0218	0.016015	0.015577	0.030663	0.0095758	0.02544	0.023503	0.01913	0.02404	0.015594	0.014002	0.046343	0.027755	0.025965	0.019988	0.020008	0.021403	0.028261	0.019881	0.016847	0.024858	0.01964	0.023881	0.021356
0.016655	0.01856	0.016807	0.012871	0.016038	0.013215	0.021747	0.019742	0.016607	0.010054	0.013632	0.014337	0.023829	0.018956	0.019225	0.0151	0.011684	0.017945	0.014954	0.017532	0.015815	0.012707	0.015157	0.022043	0.012771	0.0123	0.017805	0.021108	0.016017	0.027454	0.010973	0.021588	0.020888	0.015177	0.017198	0.011727	0.012587	0.027853	0.016203	0.02408	0.017507	0.029401	0.20952	0.020262	0.024137	0.014773	0.021787	0.017227	0.016726	0.02389
0.014215	0.018488	0.010657	0.014046	0.020968	0.012173	0.024415	0.012132	0.018872	0.0094712	0.013878	0.015129	0.023775	0.019669	0.015515	0.02144	0.011206	0.014482	0.01238	0.017564	0.015481	0.014101	0.021473	0.021178	0.011485	0.016409	0.022658	0.015383	0.018104	0.018534	0.0077313	0.019363	0.020417	0.01713	0.019544	0.016158	0.0128	0.034829	0.017544	0.018739	0.017898	0.028086	0.018566	0.021802	0.015087	0.013626	0.017738	0.014127	0.017666	0.021602
0.022999	0.017514	0.015562	0.016973	0.02197	0.0086203	0.019128	0.012253	0.020311	0.010118	0.018498	0.014979	0.027202	0.019196	0.024385	0.016632	0.011317	0.026176	0.008717	0.024154	0.018735	0.014909	0.022626	0.023299	0.013996	0.014264	0.018408	0.02094	0.022855	0.018125	0.011753	0.023809	0.020043	0.020061	0.0134	0.013387	0.014944	0.027719	0.027745	0.033597	0.018222	0.029833	0.019767	0.022701	0.017262	0.016597	0.031376	0.0203	0.019094	0.024934
0.015162	0.013756	0.013415	0.014234	0.014813	0.006804	0.016464	0.0099991	0.021641	0.0089375	0.014078	0.015171	0.019203	0.016211	0.017659	0.014273	0.011507	0.013855	0.0081631	0.02249	0.017353	0.0093579	0.015455	0.023739	0.011505	0.0088494	0.016089	0.017837	0.015166	0.018387	0.0083418	0.017837	0.01398	0.013435	0.017509	0.010687	0.013564	0.029317	0.02199	0.018591	0.016954	0.020754	0.012341	0.020216	0.018404	0.01464	0.018633	0.016396	0.015326	0.018388
0.0076485	0.0093945	0.0064689	0.0083195	0.0095894	0.41396	0.011673	0.012006	0.01426	0.010797	0.008666	0.0073801	0.011525	0.010591	0.010982	0.010937	0.006721	0.0092254	0.013891	0.010615	0.0084961	0.0070351	0.0092672	0.010848	0.0063838	0.0073193	0.012594	0.010494	0.010044	0.010046	0.009386	0.011113	0.011349	0.010614	0.0093269	0.0078458	0.0086014	0.022368	0.013038	0.0096811	0.0081856	0.015945	0.0094497	0.010505	0.0091079	0.013131	0.0097028	0.0077796	0.011339	0.01409
0.030662	0.017596	0.016423	0.024916	0.02881	0.013121	0.023349	0.020802	0.036254	0.0151	0.023583	0.020917	0.042017	0.0246	0.025982	0.02429	0.016895	0.018655	0.014884	0.028847	0.02066	0.018494	0.024543	0.040483	0.016569	0.024112	0.023259	0.034795	0.023014	0.027234	0.012675	0.03355	0.022659	0.022919	0.030137	0.020505	0.020727	0.040092	0.031638	0.030665	0.032759	0.035803	0.026462	0.046339	0.029384	0.019746	0.030733	0.020798	0.024592	0.024906
0.011504	0.014284	0.0095621	0.011157	0.017619	0.010295	0.021243	0.0099931	0.019878	0.0077591	0.016284	0.011538	0.020052	0.017079	0.01823	0.017018	0.010054	0.012066	0.0088867	0.016322	0.01778	0.011009	0.019538	0.017102	0.0091952	0.012542	0.022206	0.02012	0.014646	0.013242	0.0080721	0.020099	0.028748	0.01884	0.012961	0.013782	0.012422	0.03524	0.017053	0.020862	0.017977	0.018248	0.021764	0.012576	0.015432	0.013973	0.01966	0.014228	0.015016	0.018111
0.014849	0.013679	0.012419	0.017251	0.015237	0.0095504	0.015396	0.01523	0.019466	0.0093691	0.011552	0.014482	0.018998	0.016636	0.01845	0.012127	0.011774	0.013993	0.012092	0.021408	0.016495	0.010061	0.011832	0.018686	0.0097071	0.013153	0.017119	0.016495	0.016057	0.016284	0.014626	0.02149	0.013335	0.013569	0.01226	0.016106	0.013046	0.020356	0.01369	0.018487	0.011341	0.020154	0.015704	0.019768	0.018838	0.013367	0.019397	0.018959	0.013157	0.017392
0.021143	0.011925	0.0098988	0.012655	0.016488	0.0086643	0.01489	0.011084	0.018101	0.0081811	0.013841	0.012296	0.026868	0.013014	0.015441	0.012128	0.0093845	0.013612	0.0083052	0.013595	0.022049	0.0090719	0.015919	0.01836	0.0094369	0.011761	0.019427	0.014329	0.014472	0.014346	0.0083782	0.015576	0.013129	0.014115	0.015347	0.0095732	0.015164	0.022944	0.016409	0.016117	0.013441	0.024363	0.013676	0.01989	0.012379	0.014314	0.016422	0.013613	0.016793	0.01398
0.019945	0.020925	0.019642	0.023342	0.0344	0.021414	0.037499	0.030438	0.035881	0.015278	0.025463	0.025058	0.054816	0.030897	0.038182	0.026225	0.017526	0.023131	0.014108	0.036781	0.025232	0.022931	0.030057	0.033675	0.017209	0.01812	0.030486	0.019175	0.026545	0.030017	0.014808	0.03245	0.034963	0.025261	0.019142	0.017842	0.020249	0.058917	0.038502	0.02966	0.026549	0.051011	0.025594	0.028632	0.025789	0.020796	0.030417	0.029226	0.027721	0.033786
0.015415	0.013574	0.013552	0.013671	0.017594	0.010924	0.034598	0.009543	0.018352	0.0096005	0.016279	0.014354	0.018949	0.039991	0.019829	0.016766	0.0098602	0.01262	0.0080549	0.01556	0.018382	0.01534	0.016972	0.01929	0.011496	0.012522	0.020695	0.014844	0.013516	0.016748	0.013147	0.01513	0.031933	0.034603	0.013361	0.010383	0.012109	0.027723	0.01516	0.016651	0.014122	0.02166	0.017779	0.018365	0.014724	0.011477	0.016406	0.017352	0.039068	0.057025
0.017611	0.011032	0.0084472	0.015276	0.017243	0.0067187	0.014958	0.0098012	0.013479	0.006938	0.010792	0.010514	0.019528	0.010824	0.014471	0.010768	0.010214	0.011928	0.0068834	0.013079	0.012129	0.0084463	0.011847	0.018733	0.010605	0.0087037	0.016518	0.011696	0.014813	0.012144	0.0081709	0.013913	0.01032	0.0094263	0.013601	0.0074361	0.012543	0.020601	0.014086	0.013813	0.010296	0.021416	0.013055	0.017465	0.013917	0.010454	0.016261	0.013116	0.012924	0.014096
0.018442	0.014341	0.0099895	0.024139	0.017445	0.0085361	0.013986	0.012817	0.022562	0.008492	0.013301	0.014516	0.023697	0.01472	0.020632	0.020312	0.013259	0.014666	0.0093613	0.014553	0.015697	0.011959	0.014033	0.020745	0.011235	0.011663	0.015276	0.015011	0.023716	0.0174	0.01075	0.017617	0.013225	0.01282	0.020444	0.01337	0.012345	0.028017	0.019471	0.015804	0.013543	0.01914	0.015181	0.027432	0.016593	0.011081	0.014644	0.013625	0.027695	0.013997
0.021458	0.025458	0.016725	0.01719	0.016693	0.011261	0.018123	0.016703	0.024406	0.011528	0.022725	0.015882	0.028286	0.019612	0.025854	0.018596	0.011571	0.023831	0.011938	0.024877	0.02203	0.013671	0.018344	0.020256	0.013396	0.012996	0.01667	0.02281	0.026309	0.017615	0.013609	0.021257	0.023449	0.018691	0.017841	0.02001	0.023156	0.045812	0.028137	0.019429	0.018696	0.037278	0.02445	0.026339	0.018302	0.021002	0.021501	0.020514	0.017714	0.023132
0.014779	0.012052	0.010611	0.011009	0.017937	0.0098514	0.015756	0.012274	0.017831	0.0077553	0.014615	0.012493	0.019426	0.017648	0.015092	0.011708	0.010698	0.22142	0.013201	0.020175	0.014533	0.010347	0.014985	0.021354	0.012133	0.01127	0.015453	0.017225	0.016768	0.016408	0.0085531	0.017161	0.019386	0.01585	0.018465	0.012484	0.018164	0.036716	0.025733	0.017495	0.015558	0.026096	0.011974	0.018951	0.013114	0.016286	0.017232	0.014034	0.014008	0.018777
0.014773	0.014993	0.015318	0.019238	0.01465	0.007793	0.016283	0.010898	0.020271	0.0087549	0.014865	0.014043	0.025629	0.012824	0.015929	0.0121	0.013202	0.014869	0.0081559	0.016905	0.020026	0.01349	0.015758	0.020166	0.011746	0.012739	0.027243	0.014288	0.01653	0.025899	0.0092183	0.021828	0.014955	0.015388	0.014249	0.012544	0.013845	0.03262	0.021013	0.015899	0.017999	0.023055	0.015065	0.019236	0.017348	0.013771	0.014372	0.019425	0.017818	0.016224
0.013073	0.016503	0.0138	0.0168	0.015321	0.0082638	0.016065	0.013301	0.019242	0.0089415	0.014835	0.012702	0.022301	0.017634	0.015401	0.012892	0.013402	0.33266	0.01233	0.017435	0.021245	0.014951	0.016812	0.020233	0.0096683	0.010205	0.018771	0.017211	0.013404	0.021761	0.013064	0.019126	0.016097	0.021117	0.012793	0.011955	0.017696	0.036043	0.018729	0.018386	0.014153	0.019767	0.013525	0.016231	0.016773	0.014159	0.017823	0.014524	0.01642	0.016917
0.015665	0.012507	0.011035	0.012252	0.013967	0.0074445	0.015247	0.010731	0.016295	0.0092575	0.0154	0.015872	0.022092	0.014026	0.015226	0.014213	0.0097737	0.012016	0.0080405	0.016453	0.01601	0.00892	0.013145	0.022536	0.0083417	0.011538	0.015151	0.012896	0.017792	0.016204	0.0095859	0.015933	0.012711	0.0147	0.01783	0.0092681	0.011158	0.025545	0.015886	0.018464	0.013212	0.025038	0.015708	0.018672	0.014019	0.010576	0.019026	0.023118	0.012309	0.012207
0.012957	0.011368	0.0082926	0.0090054	0.012525	0.0081564	0.016105	0.013648	0.019678	0.0073938	0.012604	0.012466	0.017894	0.014513	0.018536	0.012575	0.0085396	0.013931	0.016809	0.014349	0.01188	0.010405	0.010266	0.01719	0.018514	0.0088196	0.016976	0.015969	0.011826	0.015449	0.0085055	0.020451	0.015761	0.01264	0.013794	0.010598	0.015998	0.024606	0.013215	0.01562	0.015178	0.017866	0.01613	0.0158	0.016699	0.0158	0.014372	0.01553	0.015322	0.014111
0.015576	0.014349	0.01163	0.013583	0.019632	0.013466	0.13667	0.011526	0.018257	0.0083809	0.019333	0.01409	0.021159	0.22587	0.022938	0.015645	0.014258	0.014452	0.0099079	0.018501	0.018905	0.011939	0.020344	0.025423	0.010971	0.012579	0.018397	0.017539	0.015664	0.017404	0.010328	0.019645	0.065989	0.1238	0.01407	0.013005	0.017841	0.044479	0.020803	0.023702	0.019352	0.023051	0.016734	0.019742	0.016238	0.015108	0.025195	0.014918	0.11546	0.087588
0.011411	0.010512	0.0087258	0.010684	0.016805	0.0061101	0.014387	0.0088205	0.014277	0.0069307	0.010926	0.010495	0.021089	0.012987	0.016888	0.012191	0.0082725	0.011117	0.007321	0.01284	0.015211	0.0092463	0.032605	0.015895	0.0085598	0.010091	0.019027	0.010319	0.01377	0.015456	0.0080567	0.019688	0.018646	0.013196	0.011403	0.11011	0.011942	0.020225	0.013965	0.013023	0.023696	0.017842	0.013077	0.014611	0.015853	0.0081351	0.013764	0.014557	0.013322	0.015464
0.017902	0.020779	0.012445	0.015972	0.027361	0.01312	0.022808	0.014051	0.030039	0.0098738	0.022626	0.016518	0.028096	0.028117	0.01993	0.027187	0.011562	0.021593	0.013782	0.016115	0.018295	0.017642	0.027583	0.0321	0.013618	0.017175	0.025522	0.016746	0.017155	0.022044	0.016793	0.019508	0.027034	0.018809	0.016009	0.021524	0.019126	0.043787	0.019718	0.028974	0.029168	0.030478	0.021156	0.028506	0.018217	0.01469	0.030379	0.016295	0.02309	0.041395
0.011254	0.012034	0.0088014	0.0092973	0.016318	0.011299	0.013336	0.011615	0.014495	0.0071256	0.039447	0.01109	0.016456	0.01441	0.016247	0.011693	0.010463	0.01529	0.012854	0.018317	0.016743	0.010035	0.012211	0.015575	0.014778	0.011539	0.01332	0.013159	0.013267	0.014105	0.0094257	0.01314	0.012909	0.012351	0.012866	0.0096363	0.017704	0.020303	0.014757	0.016013	0.01406	0.02025	0.013386	0.017684	0.013488	0.016666	0.014043	0.013096	0.012737	0.011745
0.0096813	0.011192	0.012932	0.0094094	0.011107	0.0071469	0.013353	0.010023	0.015088	0.0068243	0.011451	0.010818	0.016516	0.019013	0.013586	0.013666	0.0082571	0.010392	0.0089937	0.01538	0.011598	0.0083561	0.019568	0.014712	0.014681	0.0093819	0.016381	0.014028	0.01718	0.018466	0.0077545	0.019134	0.01198	0.013548	0.011189	0.010189	0.012809	0.020692	0.015184	0.013944	0.013645	0.016819	0.015092	0.015644	0.011508	0.0092799	0.013502	0.017868	0.012453	0.020983
0.016214	0.010883	0.010305	0.013395	0.016595	0.0093021	0.014756	0.0094207	0.020116	0.008213	0.011533	0.015087	0.018572	0.015291	0.015657	0.010965	0.012213	0.01225	0.0087794	0.018506	0.014152	0.010348	0.012064	0.017599	0.010278	0.010943	0.013036	0.012351	0.016031	0.023103	0.0081772	0.014514	0.014096	0.014235	0.014829	0.011604	0.015195	0.025249	0.016402	0.016726	0.011988	0.022535	0.014682	0.016824	0.019057	0.012739	0.016764	0.015813	0.015711	0.015303
0.0098065	0.010302	0.0088503	0.010802	0.012737	0.01045	0.013243	0.085194	0.015954	0.0061849	0.013343	0.031749	0.017023	0.017036	0.015733	0.011707	0.052497	0.011493	0.019257	0.010841	0.01032	0.053578	0.011387	0.016471	0.06151	0.015755	0.013555	0.054397	0.015204	0.014194	0.0066809	0.014998	0.01396	0.012278	0.018182	0.0096039	0.011609	0.024242	0.01692	0.015851	0.010718	0.020623	0.012384	0.018023	0.012106	0.018022	0.01331	0.0094318	0.010904	0.013333
0.020688	0.014738	0.011889	0.017774	0.02075	0.0078926	0.017572	0.010431	0.024767	0.0080145	0.019016	0.014472	0.023528	0.018523	0.021569	0.019586	0.014907	0.014588	0.011108	0.018003	0.018997	0.014317	0.015563	0.018862	0.011016	0.012229	0.017248	0.018836	0.017916	0.021738	0.0097377	0.017283	0.017097	0.016132	0.019061	0.011845	0.013959	0.027867	0.019893	0.020262	0.016391	0.023002	0.015706	0.028896	0.0215	0.017578	0.019963	0.014266	0.018709	0.019976
0.0196	0.015392	0.016082	0.015396	0.019951	0.010323	0.020042	0.014444	0.019864	0.012659	0.01446	0.015696	0.027955	0.023039	0.023847	0.020279	0.015247	0.01908	0.012749	0.022778	0.021415	0.014566	0.024405	0.027831	0.010795	0.018916	0.017279	0.024045	0.020185	0.018595	0.012153	0.027135	0.017743	0.017517	0.019264	0.014487	0.01626	0.031607	0.021909	0.020002	0.017861	0.033492	0.01726	0.032314	0.019479	0.016549	0.022452	0.017615	0.019292	0.015921
0.016094	0.015753	0.013519	0.013019	0.017216	0.015149	0.14196	0.015073	0.031093	0.0097422	0.016695	0.014256	0.029744	0.098078	0.020886	0.022485	0.015469	0.019911	0.0095315	0.016979	0.017506	0.014099	0.024012	0.024967	0.012541	0.016572	0.033546	0.014742	0.01678	0.022708	0.0091314	0.024207	0.11449	0.087743	0.014992	0.020397	0.017597	0.047247	0.023303	0.021708	0.029244	0.026796	0.028458	0.019671	0.018512	0.013757	0.023011	0.016995	0.093579	0.14868
0.011516	0.010104	0.011183	0.009967	0.012223	0.0071575	0.018195	0.011478	0.019911	0.0073817	0.012777	0.012237	0.016839	0.011651	0.016474	0.011177	0.008915	0.011364	0.0085523	0.022215	0.011574	0.01177	0.013289	0.015833	0.0073003	0.01023	0.012802	0.014193	0.013624	0.016207	0.011892	0.015189	0.01339	0.0097845	0.016718	0.0083727	0.0097647	0.028188	0.013902	0.018434	0.011913	0.019689	0.011587	0.017873	0.011675	0.012128	0.018476	0.013047	0.014228	0.012309
0.01607	0.015384	0.01139	0.018221	0.022574	0.0083831	0.021327	0.016637	0.022262	0.010086	0.020817	0.016817	0.024726	0.021517	0.018792	0.017401	0.017651	0.016664	0.011569	0.018083	0.024151	0.013456	0.022223	0.023462	0.011385	0.01397	0.024431	0.016801	0.022143	0.019787	0.0096933	0.027039	0.017044	0.015616	0.023374	0.012628	0.019784	0.030158	0.023137	0.021184	0.018723	0.026275	0.022342	0.025086	0.020125	0.017329	0.022804	0.017926	0.018218	0.020817
0.017738	0.019721	0.014669	0.016928	0.025562	0.0079831	0.021512	0.013747	0.025659	0.0097894	0.019619	0.016046	0.025042	0.020188	0.022698	0.017191	0.012496	0.016741	0.012497	0.022025	0.018005	0.012658	0.015596	0.022307	0.011632	0.014226	0.016828	0.017165	0.018235	0.019959	0.0086371	0.022495	0.017232	0.017279	0.018958	0.014227	0.014617	0.030084	0.020853	0.019038	0.016414	0.025503	0.021685	0.020077	0.015891	0.013883	0.016028	0.018348	0.020063	0.016319
0.01678	0.013369	0.0099307	0.0133	0.017329	0.012749	0.014746	0.018283	0.015687	0.0091567	0.020192	0.016	0.026691	0.01884	0.014726	0.012299	0.0091159	0.011571	0.017995	0.017606	0.016624	0.0093856	0.012056	0.022053	0.011356	0.018788	0.013895	0.014636	0.014728	0.018428	0.014638	0.018223	0.016354	0.012137	0.014517	0.013794	0.012325	0.0211	0.018732	0.015245	0.01217	0.022848	0.017784	0.021221	0.012519	0.017617	0.013581	0.017826	0.018153	0.015269
0.014662	0.015939	0.011824	0.014778	0.018558	0.0089796	0.018681	0.012554	0.020287	0.0096756	0.019093	0.0191	0.022011	0.017689	0.018655	0.012146	0.012755	0.014693	0.009378	0.020459	0.021499	0.011752	0.02291	0.020498	0.015987	0.011935	0.01907	0.01591	0.018734	0.018777	0.011683	0.032355	0.019167	0.019475	0.018178	0.014481	0.017863	0.027287	0.02461	0.016429	0.016582	0.029039	0.016698	0.020071	0.015238	0.019967	0.016466	0.016683	0.017933	0.014903
0.01407	0.016271	0.012486	0.013602	0.017516	0.012323	0.10568	0.011748	0.025117	0.0092877	0.015479	0.017873	0.019406	0.0661	0.024996	0.022437	0.011049	0.016388	0.0085099	0.015833	0.013967	0.013768	0.01819	0.02775	0.012335	0.013055	0.031074	0.017082	0.015619	0.030965	0.0098134	0.017126	0.54012	0.043324	0.016123	0.016925	0.017114	0.043775	0.026301	0.018636	0.01492	0.020803	0.019619	0.024253	0.014583	0.014896	0.019424	0.013625	0.053258	0.12133
0.015071	0.016503	0.013047	0.013625	0.020373	0.0085648	0.021889	0.014	0.023858	0.010643	0.016609	0.014405	0.019889	0.024274	0.018467	0.016265	0.011994	0.016886	0.013304	0.018879	0.015794	0.013078	0.018204	0.024631	0.013159	0.011161	0.019204	0.022344	0.017561	0.026962	0.0097519	0.021304	0.026919	0.018039	0.019939	0.012007	0.014924	0.031753	0.020508	0.020534	0.01935	0.020255	0.21233	0.019462	0.016008	0.020107	0.020935	0.018237	0.01739	0.024929
0.023455	0.017556	0.017579	0.016652	0.024944	0.010118	0.030156	0.018305	0.028051	0.010468	0.021055	0.01525	0.025008	0.020856	0.019915	0.018071	0.021496	0.020402	0.012371	0.024744	0.022391	0.012761	0.031415	0.027846	0.016727	0.018646	0.017875	0.01577	0.020682	0.024369	0.013492	0.029453	0.02602	0.027245	0.02607	0.015475	0.019577	0.031179	0.02547	0.020076	0.01967	0.035018	0.024805	0.039929	0.019044	0.017596	0.020121	0.01668	0.015077	0.018159
0.015707	0.01447	0.010724	0.014366	0.025119	0.01239	0.038342	0.012208	0.019817	0.0073208	0.015308	0.013448	0.024403	0.02107	0.0171	0.017426	0.011276	0.018998	0.011794	0.016412	0.020252	0.011425	0.019782	0.018328	0.010668	0.015697	0.021047	0.019416	0.021204	0.018305	0.0083458	0.021395	0.024339	0.020018	0.017957	0.012044	0.012354	0.037286	0.018757	0.018508	0.019893	0.02144	0.017779	0.021156	0.016397	0.015915	0.019599	0.019149	0.020896	0.026727
0.017638	0.011874	0.011318	0.015132	0.015121	0.0081731	0.014406	0.015974	0.018307	0.009577	0.012991	0.015956	0.023532	0.013898	0.017083	0.014718	0.0095381	0.01154	0.0091066	0.01425	0.018086	0.0081713	0.01693	0.014432	0.013905	0.010683	0.012726	0.016288	0.017095	0.01615	0.010492	0.018173	0.014016	0.017259	0.019073	0.010681	0.01653	0.024048	0.015715	0.015203	0.010403	0.016893	0.014577	0.023373	0.014933	0.012239	0.015519	0.01497	0.013075	0.012641
0.015352	0.022062	0.01238	0.019785	0.018698	0.0089394	0.024449	0.017526	0.030731	0.013155	0.020579	0.015832	0.02357	0.015026	0.022788	0.019378	0.011534	0.014244	0.010001	0.020039	0.020123	0.013112	0.017324	0.022862	0.016544	0.015844	0.018047	0.015797	0.016019	0.025709	0.011149	0.023002	0.014879	0.020087	0.018409	0.012305	0.018703	0.035101	0.020935	0.025994	0.014125	0.02507	0.018472	0.019728	0.018613	0.014742	0.024136	0.016515	0.020825	0.015994
0.013293	0.010854	0.0070355	0.010981	0.0095595	0.008341	0.0090213	0.011964	0.015564	0.0065461	0.010558	0.011341	0.01675	0.0099715	0.012012	0.0089379	0.0079641	0.00925	0.0073355	0.011218	0.012417	0.0079394	0.0090145	0.014691	0.0088095	0.0061481	0.010201	0.011163	0.011902	0.01116	0.0064752	0.013168	0.009703	0.011978	0.0095171	0.0089727	0.0089184	0.02008	0.013073	0.011284	0.009555	0.012859	0.010386	0.012026	0.0096479	0.010153	0.0099897	0.012344	0.0092376	0.0095957
0.012937	0.01273	0.012877	0.013359	0.017203	0.013726	0.10458	0.011539	0.025101	0.0095564	0.014358	0.013565	0.032603	0.16832	0.017536	0.018847	0.012208	0.019096	0.010796	0.018528	0.014697	0.011397	0.019461	0.019212	0.011742	0.012181	0.02243	0.016777	0.016279	0.01774	0.0088969	0.030037	0.064944	0.10404	0.016732	0.015992	0.016257	0.045338	0.018506	0.019767	0.022262	0.022475	0.028745	0.020945	0.016551	0.015657	0.019811	0.017335	0.064731	0.10609
0.013622	0.013079	0.0090696	0.010937	0.01512	0.0091497	0.013496	0.010678	0.020898	0.0068029	0.013962	0.010067	0.015711	0.015504	0.0178	0.013245	0.0094835	0.012817	0.014658	0.014249	0.015132	0.0075632	0.013324	0.015161	0.0085137	0.013387	0.016796	0.014179	0.014913	0.012521	0.0097728	0.015942	0.016865	0.012742	0.016378	0.012221	0.011328	0.026015	0.019372	0.01911	0.014343	0.018999	0.018964	0.015811	0.011631	0.016749	0.019152	0.015281	0.01216	0.02462
0.015872	0.018521	0.015202	0.016901	0.026534	0.010092	0.022938	0.018875	0.033227	0.01268	0.016211	0.016273	0.050543	0.019671	0.028048	0.014957	0.015575	0.020945	0.012115	0.019448	0.028994	0.015526	0.021049	0.041271	0.01431	0.018714	0.020291	0.023096	0.02366	0.026059	0.01512	0.027866	0.02067	0.020628	0.016488	0.012621	0.022808	0.036572	0.0296	0.020639	0.017579	0.02206	0.024252	0.022663	0.017564	0.01909	0.020686	0.022255	0.015687	0.015236
0.018722	0.016717	0.014817	0.014039	0.017197	0.014025	0.026377	0.011509	0.027558	0.0095037	0.016272	0.013289	0.025551	0.020981	0.018706	0.0196	0.013858	0.01363	0.0083585	0.017178	0.015038	0.012679	0.029066	0.02101	0.01059	0.012561	0.029538	0.01455	0.015948	0.017379	0.0087158	0.017656	0.022722	0.017702	0.017562	0.021645	0.013227	0.039821	0.017374	0.026896	0.033403	0.021017	0.017948	0.020116	0.018397	0.011315	0.028753	0.013407	0.026903	0.042816
0.015764	0.01491	0.0096438	0.012155	0.013553	0.014033	0.01339	0.017697	0.017016	0.0085914	0.013484	0.01274	0.02259	0.011483	0.016436	0.011815	0.0085887	0.012677	0.029253	0.01703	0.016811	0.009943	0.018246	0.018526	0.0086609	0.013291	0.011303	0.014354	0.013652	0.013718	0.0094344	0.01632	0.01516	0.023752	0.015379	0.013087	0.012213	0.02403	0.014332	0.014131	0.01249	0.018989	0.013775	0.016441	0.015473	0.014863	0.014425	0.013915	0.01005	0.014421
0.01861	0.020292	0.014257	0.016943	0.024035	0.010867	0.031251	0.013278	0.024597	0.014214	0.020364	0.017178	0.025268	0.019884	0.024161	0.019476	0.013767	0.023962	0.012596	0.01624	0.021516	0.01572	0.024313	0.031165	0.015408	0.014906	0.022323	0.02025	0.01941	0.026189	0.010726	0.021728	0.02354	0.016188	0.028174	0.015765	0.022067	0.047457	0.028386	0.026479	0.028756	0.03167	0.023666	0.02175	0.024669	0.016245	0.022747	0.027106	0.026604	0.022679
0.019004	0.012255	0.01189	0.015027	0.019126	0.008177	0.014052	0.010848	0.018782	0.0084229	0.016897	0.018174	0.024083	0.018231	0.01943	0.016332	0.01324	0.012091	0.010612	0.020774	0.018698	0.012842	0.020031	0.020215	0.010326	0.012234	0.02105	0.015746	0.019368	0.024404	0.013007	0.021818	0.015604	0.014532	0.025657	0.012241	0.015011	0.036089	0.023496	0.020618	0.018214	0.028299	0.014875	0.02882	0.017634	0.012324	0.021003	0.016849	0.016603	0.014832
0.012614	0.012676	0.0083131	0.010015	0.012714	0.0066609	0.011958	0.011221	0.024594	0.0075025	0.012548	0.011114	0.016488	0.011746	0.012592	0.010824	0.0074493	0.0095755	0.0079552	0.011244	0.012738	0.0083948	0.0092428	0.016181	0.0077883	0.0088105	0.011882	0.011953	0.011686	0.01291	0.0077658	0.01562	0.013661	0.011366	0.011819	0.0075032	0.0099788	0.017856	0.011814	0.012849	0.011304	0.017645	0.015311	0.013958	0.011527	0.013013	0.012878	0.013217	0.011839	0.010823
0.01674	0.016542	0.011848	0.012321	0.023259	0.0091671	0.022217	0.01455	0.024192	0.0079439	0.034388	0.023127	0.023884	0.01732	0.019362	0.013207	0.012838	0.020897	0.011536	0.020549	0.025019	0.015997	0.021796	0.02035	0.019873	0.011503	0.016748	0.016798	0.018796	0.019863	0.0098236	0.023631	0.016807	0.020213	0.016702	0.011762	0.066174	0.028321	0.021551	0.019704	0.015169	0.026438	0.013734	0.022957	0.020758	0.016473	0.023166	0.018889	0.01489	0.015854
0.016748	0.013792	0.010584	0.015933	0.020908	0.0080253	0.017513	0.014485	0.022038	0.0096225	0.017008	0.013314	0.020346	0.01473	0.017825	0.015766	0.011372	0.013421	0.018485	0.024843	0.023678	0.01017	0.014318	0.018509	0.0098126	0.013648	0.016502	0.013531	0.016752	0.018123	0.0089584	0.0159	0.012297	0.017104	0.01702	0.011805	0.013793	0.026986	0.021961	0.017376	0.016538	0.02557	0.015813	0.019495	0.01401	0.015728	0.016149	0.014174	0.013261	0.011929
0.012453	0.015077	0.0086568	0.011463	0.01487	0.010359	0.012277	0.0091393	0.020686	0.0060449	0.010902	0.0099776	0.014264	0.013161	0.01509	0.011403	0.01278	0.011719	0.0060053	0.01141	0.010078	0.010753	0.014477	0.011895	0.0081196	0.012801	0.015574	0.013313	0.013638	0.012924	0.0065494	0.014539	0.013432	0.013754	0.010485	0.012222	0.01117	0.022703	0.013763	0.016168	0.011083	0.020089	0.014908	0.015158	0.01714	0.0085414	0.015761	0.0092008	0.014638	0.016952
0.016205	0.018274	0.013402	0.016619	0.016681	0.0082749	0.01817	0.011961	0.020151	0.010457	0.014179	0.013901	0.024308	0.018762	0.018515	0.01543	0.011416	0.014517	0.011417	0.016663	0.016759	0.014685	0.021221	0.028021	0.011335	0.015839	0.016422	0.01542	0.015172	0.019954	0.010145	0.023976	0.016373	0.018001	0.018171	0.012997	0.019376	0.034912	0.023081	0.025045	0.014728	0.020872	0.014408	0.032782	0.017845	0.012439	0.021964	0.017629	0.017086	0.020943
0.013566	0.013279	0.013262	0.018738	0.017718	0.007555	0.015473	0.012856	0.017784	0.0075159	0.013802	0.012847	0.017357	0.014475	0.014609	0.014215	0.009779	0.01062	0.0086619	0.015266	0.012715	0.01518	0.01288	0.024158	0.011287	0.011863	0.018822	0.014277	0.013768	0.013312	0.012401	0.014437	0.014094	0.013027	0.012278	0.011226	0.015296	0.021415	0.017511	0.01689	0.013002	0.02541	0.013892	0.017469	0.013768	0.013878	0.017721	0.015787	0.016027	0.019929
0.011131	0.014851	0.0092055	0.013952	0.014895	0.0078035	0.013499	0.0456	0.019209	0.0070883	0.014701	0.028125	0.016697	0.017256	0.021366	0.01287	0.02732	0.0096156	0.0070468	0.014901	0.012791	0.026227	0.014369	0.01779	0.023237	0.0089271	0.013921	0.048831	0.013487	0.015124	0.0065815	0.016992	0.012328	0.013506	0.013262	0.0094771	0.015827	0.022961	0.018622	0.014336	0.0103	0.017337	0.011959	0.01528	0.012258	0.01156	0.014368	0.012308	0.01195	0.012679
0.010572	0.012923	0.0097517	0.010581	0.016022	0.013165	0.016999	0.019438	0.017656	0.007609	0.018298	0.010851	0.01526	0.011338	0.018861	0.010827	0.0084411	0.015468	0.034675	0.012354	0.012647	0.0082813	0.016765	0.016374	0.0090214	0.01581	0.015509	0.018257	0.014287	0.014269	0.011996	0.016892	0.017412	0.012696	0.011776	0.011058	0.012956	0.027025	0.017861	0.013415	0.015588	0.020485	0.011576	0.02073	0.010564	0.018635	0.012684	0.013879	0.012433	0.013948
0.028271	0.018791	0.014678	0.020399	0.03333	0.0091617	0.027072	0.013788	0.031605	0.010926	0.015077	0.014244	0.028082	0.024031	0.022292	0.020469	0.015802	0.015606	0.012292	0.02698	0.024646	0.014107	0.017473	0.025559	0.014972	0.024449	0.020587	0.016738	0.018671	0.022914	0.014258	0.025348	0.022181	0.015608	0.027274	0.016135	0.019452	0.031397	0.02487	0.021386	0.019207	0.031085	0.016148	0.03399	0.025956	0.013745	0.022773	0.017768	0.022283	0.019551
0.014275	0.016371	0.016607	0.012034	0.01635	0.012431	0.097437	0.013512	0.01844	0.010186	0.019248	0.015022	0.020874	0.13131	0.019692	0.0181	0.012672	0.021084	0.009317	0.016719	0.018123	0.014164	0.025605	0.027891	0.011635	0.01461	0.033884	0.018532	0.017371	0.017937	0.011607	0.016667	0.055815	0.33094	0.012731	0.013136	0.015563	0.031757	0.018337	0.022851	0.017591	0.022776	0.019406	0.018719	0.017346	0.014242	0.020721	0.018081	0.049239	0.10512
0.015391	0.016581	0.012694	0.013792	0.017755	0.0087735	0.018003	0.012471	0.020734	0.011819	0.015985	0.015338	0.02136	0.014251	0.019707	0.014663	0.01255	0.015974	0.0092692	0.018199	0.014489	0.011826	0.020096	0.027352	0.0097564	0.012134	0.016638	0.015373	0.019443	0.026018	0.01355	0.02203	0.01852	0.012929	0.0167	0.011948	0.013935	0.028435	0.018813	0.023384	0.012001	0.020393	0.016255	0.021498	0.020615	0.012069	0.025063	0.024285	0.015083	0.022868
0.013589	0.014339	0.0094464	0.016125	0.016226	0.011534	0.030823	0.013574	0.020729	0.008152	0.016323	0.013857	0.024446	0.018559	0.020957	0.016568	0.011398	0.014442	0.0081939	0.018349	0.01482	0.010389	0.077476	0.022151	0.0097105	0.014007	0.022556	0.010863	0.01289	0.018254	0.0083483	0.016154	0.020604	0.018123	0.022094	0.0267	0.01204	0.029559	0.015227	0.015688	0.34146	0.021032	0.017519	0.0176	0.018455	0.013372	0.016956	0.016356	0.018955	0.022287
0.01534	0.015753	0.010489	0.02036	0.016215	0.0085843	0.01869	0.013099	0.018508	0.0096598	0.016615	0.014787	0.020592	0.01288	0.30997	0.014384	0.0097785	0.0168	0.0074466	0.020658	0.016761	0.010739	0.016372	0.015286	0.015623	0.0084078	0.01887	0.015761	0.014995	0.016722	0.0090047	0.019525	0.013037	0.014209	0.014056	0.010619	0.012491	0.028081	0.016818	0.020351	0.013738	0.019223	0.019453	0.016861	0.015246	0.012074	0.016945	0.016388	0.015379	0.016934
0.020627	0.012748	0.011798	0.019197	0.015588	0.0094369	0.020445	0.012109	0.020369	0.0095149	0.01275	0.014644	0.022716	0.015453	0.017648	0.014162	0.010841	0.018169	0.0092777	0.018216	0.017982	0.0096063	0.015582	0.026186	0.015558	0.012525	0.014367	0.019784	0.021128	0.019612	0.0094807	0.030586	0.014418	0.018116	0.018308	0.011025	0.015171	0.022907	0.019857	0.02503	0.016516	0.022226	0.016831	0.025529	0.016676	0.012536	0.021503	0.017285	0.017419	0.021894
0.015923	0.012504	0.010343	0.013801	0.016208	0.01009	0.022518	0.01341	0.027664	0.011826	0.013996	0.014404	0.02182	0.017825	0.023525	0.013128	0.02202	0.015742	0.010048	0.015861	0.017398	0.022466	0.014728	0.02142	0.013403	0.011573	0.021219	0.018558	0.013063	0.016714	0.0082935	0.024178	0.016179	0.015783	0.01512	0.010275	0.017858	0.033311	0.016429	0.017549	0.013009	0.02086	0.014583	0.015678	0.015259	0.014128	0.017263	0.01458	0.017124	0.02023
0.018633	0.016198	0.012223	0.01496	0.015982	0.0093535	0.015325	0.016853	0.019314	0.0096929	0.018344	0.017093	0.021489	0.014935	0.020869	0.015011	0.011588	0.019967	0.012434	0.017423	0.018949	0.01138	0.016801	0.018345	0.011645	0.010872	0.014113	0.015712	0.016766	0.01842	0.0079411	0.021806	0.013013	0.014307	0.014668	0.014274	0.013035	0.030002	0.018927	0.020911	0.014588	0.025988	0.017199	0.026393	0.016762	0.017869	0.02063	0.01683	0.014882	0.022673
0.016771	0.028325	0.017766	0.021773	0.024317	0.013029	0.024908	0.023079	0.028213	0.012979	0.018735	0.019145	0.028611	0.025451	0.029108	0.024809	0.017896	0.023712	0.014189	0.019771	0.022622	0.016266	0.020798	0.026699	0.013669	0.015672	0.019476	0.019051	0.020834	0.033928	0.014701	0.028828	0.024751	0.018603	0.021101	0.016575	0.017963	0.033973	0.025657	0.025852	0.017222	0.031912	0.024025	0.023984	0.02075	0.016732	0.026408	0.017348	0.020424	0.021815
0.016346	0.017358	0.015466	0.013504	0.017349	0.0082053	0.015065	0.010691	0.022389	0.0086085	0.014129	0.012733	0.017428	0.012402	0.01715	0.011418	0.010773	0.012006	0.016403	0.016094	0.014374	0.011186	0.014533	0.023804	0.0094982	0.012375	0.020726	0.015078	0.022964	0.016214	0.01019	0.01608	0.013815	0.012827	0.015226	0.011048	0.021276	0.031386	0.017563	0.024307	0.014143	0.022875	0.012439	0.020294	0.014992	0.014665	0.026911	0.018082	0.016155	0.01846
0.027585	0.025009	0.018872	0.022789	0.031893	0.011869	0.023826	0.018745	0.027713	0.013585	0.020543	0.023369	0.030625	0.020931	0.039461	0.025908	0.017026	0.024376	0.014262	0.026606	0.026751	0.015247	0.02423	0.036595	0.014711	0.013366	0.026284	0.025804	0.027973	0.028576	0.012587	0.028628	0.025659	0.019531	0.018688	0.014728	0.032007	0.041908	0.026411	0.023986	0.029795	0.032709	0.020698	0.033026	0.025122	0.018347	0.02404	0.028986	0.023856	0.024477
0.017479	0.029305	0.014095	0.015017	0.021288	0.011933	0.023661	0.014467	0.02264	0.011534	0.01774	0.016444	0.02445	0.02785	0.021775	0.023442	0.014745	0.018812	0.012628	0.018488	0.020192	0.015388	0.018965	0.10783	0.013739	0.02185	0.020547	0.014715	0.02196	0.020661	0.0098726	0.023808	0.019697	0.018711	0.024866	0.017763	0.017363	0.036246	0.021544	0.028289	0.017757	0.036438	0.021032	0.032226	0.0193	0.015868	0.026608	0.023503	0.022155	0.023983
0.016622	0.017731	0.012163	0.012287	0.018107	0.0142	0.11572	0.018519	0.022321	0.0084731	0.017312	0.015828	0.031342	0.14007	0.017779	0.01783	0.010378	0.013529	0.024697	0.019361	0.018465	0.010921	0.019935	0.017726	0.014604	0.012293	0.031	0.017732	0.018941	0.016877	0.0092654	0.023039	0.069343	0.10088	0.016003	0.019827	0.015851	0.033339	0.020649	0.016701	0.015372	0.021785	0.015039	0.022811	0.016416	0.014511	0.025108	0.016289	0.062906	0.081141
0.01925	0.020267	0.012107	0.014893	0.025904	0.010123	0.017843	0.013517	0.01844	0.0097807	0.02048	0.014097	0.02919	0.021909	0.027132	0.016573	0.012082	0.015309	0.011038	0.018223	0.019686	0.015056	0.01724	0.024144	0.010266	0.01177	0.018724	0.016006	0.020171	0.022951	0.012636	0.029134	0.015151	0.016658	0.026703	0.012902	0.015749	0.025995	0.020434	0.020542	0.015228	0.029726	0.017398	0.024754	0.016539	0.017071	0.019445	0.021492	0.016648	0.017857
0.012948	0.012124	0.0084109	0.013327	0.014447	0.006926	0.015494	0.010905	0.018121	0.0099305	0.011585	0.011521	0.018105	0.01981	0.013785	0.012978	0.0093728	0.011817	0.0080453	0.012182	0.013676	0.010459	0.01428	0.018063	0.0092845	0.010491	0.015131	0.011119	0.015369	0.014114	0.0071723	0.014746	0.014113	0.012835	0.018766	0.013216	0.012532	0.02088	0.014473	0.016121	0.019123	0.019913	0.012315	0.018086	0.015166	0.012044	0.014567	0.013613	0.018645	0.015372
0.017422	0.014043	0.012868	0.012594	0.019828	0.013802	0.12645	0.013596	0.020836	0.0084455	0.015378	0.013298	0.018575	0.2082	0.020204	0.017718	0.012379	0.014649	0.020313	0.020523	0.017841	0.010552	0.020676	0.028956	0.0098361	0.013058	0.020086	0.015279	0.025217	0.016425	0.0090608	0.027439	0.063809	0.11495	0.015491	0.013248	0.015052	0.03691	0.017491	0.019657	0.018524	0.019863	0.016378	0.018251	0.015913	0.018298	0.017663	0.016331	0.095647	0.070208
0.043059	0.013523	0.012075	0.018797	0.016652	0.0082285	0.01591	0.011347	0.019086	0.011687	0.017569	0.012615	0.022537	0.015593	0.018158	0.014717	0.010319	0.011577	0.010432	0.01817	0.015219	0.011252	0.015397	0.018589	0.010236	0.014225	0.013768	0.017164	0.017974	0.020184	0.012215	0.018995	0.017645	0.017703	0.015663	0.010155	0.011923	0.024717	0.017323	0.021017	0.014303	0.021677	0.022079	0.022212	0.016686	0.01196	0.019232	0.016196	0.018498	0.016474
0.01975	0.016739	0.010435	0.014793	0.019181	0.0092535	0.019921	0.011838	0.021706	0.0092075	0.017398	0.014293	0.019317	0.017384	0.0178	0.016361	0.011107	0.012461	0.0082656	0.020446	0.017551	0.01263	0.016858	0.028012	0.012186	0.011101	0.020419	0.013302	0.016543	0.018807	0.0091637	0.022598	0.014245	0.01279	0.019	0.012627	0.012093	0.030105	0.019337	0.018032	0.014134	0.019672	0.016126	0.027219	0.013969	0.014712	0.018401	0.015254	0.017276	0.019071
0.027131	0.018087	0.01489	0.01681	0.019608	0.0094978	0.024637	0.016047	0.0289	0.011251	0.020509	0.020345	0.03045	0.019096	0.021764	0.017955	0.014822	0.019542	0.012262	0.02129	0.022603	0.014307	0.01898	0.022784	0.014483	0.017643	0.022769	0.017031	0.023566	0.02066	0.011162	0.033552	0.02092	0.019108	0.021766	0.018395	0.015724	0.040811	0.035576	0.019112	0.019844	0.024187	0.018793	0.031414	0.024347	0.019945	0.019154	0.022156	0.016671	0.026306
0.016941	0.015028	0.011123	0.014773	0.020229	0.012126	0.099928	0.013655	0.021242	0.0091152	0.016221	0.01646	0.026224	0.15639	0.0237	0.016397	0.013026	0.016883	0.015607	0.02224	0.016031	0.012985	0.020765	0.02479	0.012131	0.013909	0.024718	0.017315	0.023383	0.023178	0.014556	0.020085	0.075659	0.098888	0.021679	0.013247	0.021463	0.040036	0.020157	0.026169	0.02646	0.025616	0.017864	0.020596	0.019358	0.015337	0.027794	0.017523	0.06872	0.077326
0.018503	0.017299	0.013246	0.016883	0.020445	0.0098426	0.01576	0.014581	0.019105	0.0084318	0.015072	0.017487	0.024969	0.01603	0.018666	0.018519	0.012922	0.014605	0.010467	0.014605	0.020246	0.012338	0.014383	0.021822	0.010329	0.017663	0.016232	0.016275	0.016466	0.019383	0.0093312	0.016551	0.01525	0.017245	0.018241	0.012056	0.015528	0.029368	0.0239	0.019942	0.021703	0.023988	0.016615	0.030473	0.016742	0.016152	0.02102	0.01771	0.019038	0.019999
0.019131	0.013477	0.01369	0.013015	0.017133	0.010451	0.020909	0.012044	0.022776	0.010529	0.015624	0.013997	0.024957	0.024655	0.019762	0.015537	0.015575	0.016184	0.011829	0.015829	0.014063	0.011275	0.016789	0.023086	0.012306	0.013086	0.023573	0.013159	0.023665	0.018707	0.0099318	0.020694	0.015852	0.016174	0.017439	0.012081	0.01661	0.029171	0.021765	0.018214	0.017526	0.020039	0.017228	0.02122	0.39258	0.019647	0.017903	0.015714	0.017518	0.017157
0.018614	0.021077	0.016444	0.016659	0.02593	0.011096	0.027792	0.016048	0.027969	0.013177	0.022278	0.019995	0.023154	0.029571	0.023642	0.026005	0.015079	0.016551	0.012631	0.022254	0.020246	0.012994	0.022301	0.02475	0.025074	0.020293	0.034433	0.019951	0.023535	0.02101	0.0095828	0.023241	0.020103	0.018066	0.029949	0.018039	0.018534	0.057735	0.022882	0.025106	0.025645	0.024253	0.027497	0.025999	0.02141	0.018957	0.024678	0.020858	0.022421	0.032024
0.019584	0.011301	0.010024	0.011023	0.017475	0.0068062	0.014281	0.01121	0.016789	0.0094326	0.012364	0.013628	0.019826	0.014207	0.017114	0.013583	0.011631	0.01258	0.012618	0.017194	0.014822	0.010463	0.01261	0.02093	0.010505	0.013452	0.013188	0.017314	0.016041	0.01272	0.0091171	0.01671	0.023041	0.014079	0.019027	0.011398	0.019564	0.021171	0.017779	0.016345	0.011963	0.018321	0.013642	0.01984	0.014445	0.015406	0.016113	0.016251	0.015076	0.013945
0.013013	0.010199	0.011342	0.009467	0.01322	0.0059475	0.014693	0.0094239	0.020584	0.0078433	0.01339	0.015989	0.015573	0.012158	0.014673	0.010152	0.0097285	0.013876	0.0089721	0.015955	0.014024	0.009443	0.012013	0.016823	0.00788	0.0088935	0.01676	0.015262	0.011788	0.015785	0.0069547	0.015345	0.013133	0.010974	0.012829	0.0079232	0.01256	0.02427	0.014008	0.019829	0.011355	0.018896	0.013355	0.018177	0.014718	0.010512	0.020116	0.011251	0.015549	0.015546
0.013049	0.012718	0.009334	0.008749	0.01942	0.0078794	0.018573	0.010255	0.017258	0.006426	0.010684	0.0094091	0.017744	0.013991	0.014788	0.013801	0.0098462	0.012634	0.015792	0.013194	0.010504	0.0075791	0.013338	0.019254	0.0076725	0.36039	0.013954	0.011322	0.014297	0.015136	0.0065808	0.016744	0.014066	0.011435	0.013837	0.010692	0.010634	0.019609	0.020582	0.015069	0.016494	0.01807	0.011175	0.017434	0.011465	0.012547	0.015574	0.010955	0.013247	0.01778
0.01839	0.017581	0.017609	0.017486	0.029417	0.011322	0.023486	0.013865	0.023494	0.013499	0.017609	0.018519	0.037884	0.021326	0.028972	0.0219	0.013035	0.017385	0.013974	0.022256	0.025054	0.015274	0.019954	0.027946	0.014957	0.014375	0.02647	0.019475	0.024015	0.021791	0.011899	0.027413	0.017206	0.018917	0.020451	0.020115	0.024063	0.038745	0.030029	0.023328	0.018956	0.024112	0.020876	0.030049	0.017655	0.020597	0.020782	0.020458	0.018133	0.019838
0.022664	0.017988	0.013331	0.017859	0.02623	0.013302	0.020361	0.014181	0.023095	0.010646	0.016693	0.015771	0.035689	0.021033	0.024954	0.017537	0.024588	0.023616	0.011977	0.02668	0.018591	0.013058	0.019295	0.072589	0.014367	0.020274	0.023983	0.016634	0.021904	0.028766	0.013012	0.021372	0.022397	0.018663	0.024803	0.014224	0.019279	0.031518	0.021031	0.023442	0.017377	0.026653	0.016482	0.036527	0.02076	0.017045	0.022624	0.020918	0.016283	0.020378
0.01361	0.011959	0.010625	0.012627	0.017501	0.019445	0.01445	0.030029	0.024347	0.01227	0.01243	0.010796	0.016431	0.016681	0.02331	0.016725	0.0080036	0.01457	0.031744	0.016257	0.013723	0.010455	0.012495	0.023227	0.010618	0.017196	0.020948	0.027617	0.011147	0.015985	0.022703	0.016827	0.018641	0.013283	0.012128	0.011239	0.016679	0.022267	0.016199	0.016162	0.019265	0.019279	0.012147	0.016963	0.01564	0.024675	0.018027	0.016027	0.011873	0.014897
0.026877	0.023542	0.020522	0.017108	0.032093	0.014819	0.025145	0.016663	0.032428	0.015406	0.024891	0.023516	0.024053	0.025074	0.022191	0.028678	0.017133	0.020032	0.012525	0.026774	0.023004	0.021422	0.024861	0.044191	0.017317	0.016012	0.022592	0.023081	0.022988	0.026585	0.012222	0.042612	0.019862	0.021401	0.023283	0.015767	0.018169	0.043343	0.028888	0.029074	0.024071	0.039039	0.027929	0.043081	0.02051	0.020386	0.032988	0.028713	0.019107	0.02799
0.01449	0.018626	0.015226	0.016425	0.025349	0.010488	0.023703	0.013465	0.021824	0.013773	0.019682	0.022252	0.025868	0.02071	0.020097	0.019606	0.014435	0.022198	0.013171	0.034506	0.017967	0.020368	0.019744	0.025091	0.013458	0.012736	0.021914	0.021435	0.02691	0.027386	0.015975	0.028458	0.021266	0.017703	0.022258	0.013505	0.02179	0.035836	0.026512	0.028109	0.019378	0.028685	0.02317	0.021651	0.036479	0.016767	0.027331	0.018474	0.01761	0.021406
0.018817	0.017668	0.013584	0.022122	0.026358	0.010354	0.024494	0.013685	0.02823	0.011762	0.017325	0.015713	0.029014	0.01771	0.022541	0.018914	0.015263	0.016116	0.011144	0.019546	0.022109	0.016405	0.025129	0.025845	0.01124	0.015781	0.028511	0.021326	0.021577	0.024953	0.011132	0.029082	0.022022	0.023674	0.026477	0.017093	0.014583	0.035597	0.023251	0.020725	0.023931	0.030176	0.02527	0.020724	0.021546	0.017058	0.020771	0.022833	0.026154	0.022068
0.012946	0.010874	0.0092642	0.0099086	0.012958	0.0073588	0.019961	0.0081505	0.015973	0.0083442	0.010573	0.0087832	0.020136	0.013868	0.019933	0.010514	0.0076537	0.014308	0.0062011	0.012425	0.0129	0.0096312	0.025822	0.019383	0.0076032	0.0091324	0.01619	0.010507	0.015609	0.012659	0.0065289	0.014263	0.017808	0.013398	0.013543	0.65605	0.011597	0.030875	0.014479	0.017066	0.024268	0.016207	0.012272	0.015955	0.016282	0.01047	0.016391	0.016739	0.01376	0.02056
0.017163	0.017223	0.012783	0.014685	0.019762	0.0081541	0.017897	0.012684	0.021203	0.010716	0.018194	0.016635	0.034507	0.021278	0.018279	0.016926	0.013129	0.017346	0.013976	0.018623	0.017703	0.011679	0.015962	0.029341	0.013988	0.016707	0.022997	0.015195	0.017622	0.021134	0.0097377	0.028806	0.01796	0.018531	0.022736	0.013599	0.016085	0.038297	0.0213	0.023276	0.013806	0.023428	0.017781	0.025257	0.016921	0.017391	0.021416	0.019972	0.016357	0.018301
0.02019	0.020354	0.014565	0.024233	0.022744	0.011474	0.030335	0.015493	0.030279	0.011256	0.022615	0.020332	0.033143	0.021245	0.021205	0.018408	0.018579	0.018026	0.010378	0.020576	0.024544	0.01752	0.019841	0.024313	0.016663	0.013844	0.020486	0.025301	0.018658	0.022047	0.018828	0.032691	0.020177	0.023034	0.018195	0.015813	0.021421	0.039499	0.026475	0.027034	0.020811	0.033091	0.026603	0.026073	0.02062	0.016628	0.025669	0.026401	0.020332	0.022264
0.015582	0.014841	0.012852	0.013746	0.019868	0.0078222	0.01998	0.010365	0.017882	0.0080639	0.01492	0.014813	0.027033	0.01503	0.021002	0.013023	0.010096	0.012743	0.0092283	0.016643	0.01907	0.011105	0.017481	0.02087	0.0097105	0.011133	0.015524	0.015565	0.016873	0.020489	0.0089241	0.018347	0.013691	0.013875	0.015298	0.011719	0.015593	0.028789	0.02355	0.021044	0.014428	0.01973	0.02043	0.018814	0.016869	0.014756	0.021092	0.021855	0.01439	0.016442
0.032268	0.017084	0.020111	0.023593	0.030558	0.013219	0.020182	0.017466	0.030026	0.010959	0.019177	0.015098	0.026574	0.018574	0.023103	0.015362	0.0132	0.015486	0.020208	0.026293	0.019776	0.013646	0.01811	0.02649	0.015988	0.021835	0.025975	0.018041	0.02093	0.018725	0.014403	0.02425	0.019227	0.014706	0.022991	0.013007	0.019465	0.040429	0.031612	0.019856	0.02275	0.027063	0.017931	0.027975	0.018871	0.019427	0.022677	0.020333	0.021445	0.029216
0.018994	0.018112	0.013667	0.013489	0.023476	0.015055	0.053513	0.010462	0.025506	0.011487	0.019463	0.020197	0.023307	0.050443	0.021641	0.019717	0.013616	0.019788	0.0086833	0.019874	0.017398	0.012479	0.026395	0.021268	0.0099283	0.016227	0.023337	0.015898	0.021998	0.020516	0.013444	0.015887	0.044689	0.037655	0.01727	0.029095	0.014365	0.039867	0.020974	0.026137	0.022356	0.025472	0.020765	0.021411	0.021644	0.014545	0.026612	0.019647	0.064841	0.081287
0.014331	0.019096	0.0099625	0.011628	0.015584	0.011305	0.025133	0.011686	0.018458	0.009578	0.014212	0.012038	0.023138	0.016602	0.02476	0.4043	0.012987	0.013297	0.007881	0.01555	0.015067	0.00992	0.023603	0.024111	0.010058	0.01488	0.021123	0.013406	0.015804	0.019538	0.0095506	0.017081	0.017016	0.014205	0.015083	0.011172	0.012231	0.038101	0.02349	0.021347	0.021339	0.02134	0.020071	0.020732	0.011636	0.011617	0.021395	0.0135	0.023049	0.022435
0.014798	0.01558	0.0091849	0.013972	0.015461	0.0078264	0.018938	0.013576	0.026449	0.010541	0.015434	0.016972	0.025695	0.017444	0.021364	0.013812	0.0097526	0.017163	0.0098592	0.024085	0.019667	0.012153	0.01491	0.020078	0.010218	0.0094109	0.017845	0.019034	0.019414	0.017571	0.009462	0.016917	0.016081	0.015192	0.014769	0.013427	0.014363	0.032317	0.017325	0.017437	0.011397	0.019281	0.016182	0.026944	0.021455	0.018916	0.019124	0.021867	0.01616	0.02283
0.013493	0.01352	0.011025	0.014862	0.021764	0.0090309	0.01508	0.011654	0.019512	0.0082766	0.014279	0.012848	0.01696	0.016704	0.016628	0.012606	0.012012	0.013178	0.0086916	0.013585	0.015777	0.0096423	0.012585	0.020144	0.010504	0.014108	0.013914	0.015279	0.014618	0.013408	0.0089535	0.021281	0.015205	0.013374	0.01756	0.010165	0.011979	0.031467	0.01583	0.01562	0.013385	0.023029	0.015005	0.019508	0.015888	0.012398	0.018018	0.012487	0.017371	0.015338
0.016097	0.015081	0.013466	0.018483	0.028343	0.01219	0.019916	0.019078	0.015662	0.010211	0.015674	0.019004	0.022807	0.022669	0.032906	0.016413	0.015824	0.014176	0.015835	0.016886	0.017881	0.010934	0.019243	0.02073	0.010723	0.010906	0.02252	0.021694	0.022078	0.017806	0.011833	0.021183	0.016911	0.014604	0.018299	0.012106	0.015342	0.026839	0.026117	0.018683	0.015428	0.024648	0.017001	0.026677	0.017131	0.018339	0.017022	0.028786	0.016079	0.014559
0.021792	0.021873	0.014018	0.017465	0.023302	0.012245	0.01813	0.019262	0.023937	0.010091	0.020866	0.023244	0.029962	0.01925	0.030175	0.019566	0.013719	0.01871	0.014639	0.026351	0.020955	0.015599	0.017293	0.023724	0.016494	0.013474	0.01627	0.021906	0.033592	0.018824	0.012958	0.028797	0.017594	0.021278	0.017187	0.017458	0.01585	0.036318	0.028148	0.028346	0.01995	0.028818	0.02446	0.02317	0.017605	0.021579	0.028409	0.027587	0.019891	0.022314
0.02176	0.0105	0.010949	0.012327	0.016085	0.0070741	0.015127	0.0097594	0.014642	0.0070419	0.010914	0.011248	0.019444	0.012501	0.014557	0.016145	0.012702	0.019805	0.0085912	0.014225	0.013352	0.01062	0.015066	0.01921	0.010247	0.009941	0.011144	0.010468	0.014784	0.020415	0.0081521	0.021454	0.011911	0.015406	0.017058	0.0099371	0.011459	0.021488	0.021196	0.013675	0.01291	0.018002	0.014027	0.019684	0.01548	0.00995	0.013705	0.017578	0.012674	0.013691
0.015908	0.01537	0.0086314	0.013142	0.015521	0.0086675	0.014676	0.0092746	0.014849	0.0071654	0.014489	0.014566	0.021181	0.014794	0.015685	0.011671	0.0097173	0.01098	0.0091915	0.015063	0.016594	0.011344	0.011157	0.017099	0.0087317	0.014241	0.014072	0.011433	0.014873	0.014094	0.0077294	0.01612	0.01115	0.011538	0.013209	0.0093025	0.013272	0.022179	0.015009	0.013285	0.011528	0.017526	0.01188	0.01924	0.012601	0.011516	0.014283	0.013847	0.014453	0.014296
0.019477	0.01454	0.01354	0.019974	0.018846	0.012137	0.024512	0.013178	0.02422	0.013726	0.020257	0.019138	0.026925	0.018728	0.026704	0.018545	0.014607	0.021499	0.011734	0.023806	0.018651	0.014341	0.019312	0.024494	0.010644	0.013424	0.024358	0.020104	0.025029	0.017781	0.011516	0.02653	0.01703	0.01864	0.021158	0.013699	0.01605	0.030355	0.017173	0.027176	0.024138	0.03092	0.0184	0.030019	0.017813	0.01495	0.027236	0.025009	0.017176	0.023039
0.021029	0.018627	0.019398	0.022384	0.023179	0.011774	0.025762	0.017313	0.030953	0.012746	0.020135	0.020121	0.029665	0.026696	0.023583	0.020738	0.01306	0.018386	0.011735	0.025484	0.020664	0.019927	0.023256	0.033185	0.017945	0.014108	0.025288	0.021563	0.024113	0.022907	0.010605	0.023136	0.023243	0.020444	0.020548	0.014471	0.027288	0.043007	0.025454	0.029706	0.024031	0.028103	0.016076	0.032198	0.025392	0.024359	0.025231	0.018824	0.022933	0.026718
0.019089	0.015986	0.0152	0.02007	0.024451	0.010976	0.020728	0.01263	0.02401	0.012135	0.020271	0.017268	0.029011	0.021331	0.028059	0.017456	0.013724	0.016423	0.01521	0.020699	0.023903	0.014821	0.017323	0.027952	0.014741	0.013117	0.029949	0.015584	0.019955	0.028633	0.011902	0.033092	0.018774	0.018233	0.020103	0.021361	0.019841	0.045213	0.027761	0.02463	0.014969	0.025927	0.019389	0.026663	0.017659	0.013634	0.021653	0.020463	0.021997	0.019402
0.015661	0.016333	0.011914	0.012694	0.022934	0.010532	0.019216	0.015813	0.029141	0.013097	0.02122	0.016305	0.02218	0.01917	0.018015	0.012239	0.016943	0.014805	0.014525	0.021613	0.015427	0.012231	0.019558	0.0229	0.013112	0.012456	0.017738	0.01852	0.019821	0.01892	0.012369	0.02415	0.019314	0.019917	0.02102	0.016706	0.017446	0.03221	0.017823	0.02097	0.019824	0.021561	0.017143	0.018573	0.016954	0.017025	0.021017	0.020479	0.016756	0.018396
0.025881	0.017798	0.013684	0.020177	0.021328	0.01043	0.025157	0.014045	0.026828	0.010771	0.017103	0.020445	0.029849	0.018255	0.024156	0.018334	0.015135	0.015896	0.011873	0.020099	0.019436	0.014849	0.024127	0.026589	0.011323	0.016426	0.02872	0.021824	0.020571	0.023341	0.01103	0.026813	0.027524	0.02168	0.022967	0.015653	0.016398	0.034889	0.022944	0.019515	0.021661	0.027231	0.025848	0.024949	0.019731	0.016229	0.019559	0.023001	0.022293	0.026862
0.013389	0.013157	0.014065	0.018681	0.022738	0.0086628	0.03238	0.013587	0.020146	0.0079123	0.015954	0.013996	0.024871	0.021673	0.020505	0.016725	0.013138	0.021809	0.013568	0.016071	0.018178	0.01212	0.019048	0.020798	0.016221	0.014272	0.025303	0.016421	0.022493	0.017952	0.008553	0.019048	0.027495	0.014451	0.016025	0.013202	0.013663	0.045089	0.016386	0.015929	0.020817	0.040318	0.017261	0.01787	0.017715	0.015584	0.016336	0.016927	0.024812	0.021169
0.01166	0.009787	0.0071152	0.010703	0.011448	0.0045526	0.011521	0.0077653	0.011824	0.0054871	0.0088078	0.0097277	0.014145	0.0092899	0.015111	0.0089438	0.0068309	0.012261	0.0049874	0.012392	0.010074	0.0069799	0.010262	0.012797	0.0065704	0.0074391	0.010208	0.010665	0.0099324	0.011327	0.006142	0.014824	0.011827	0.0074486	0.010401	0.0058415	0.0092278	0.0155	0.013421	0.010323	0.0090646	0.015306	0.0090476	0.014839	0.0078543	0.01131	0.010347	0.011257	0.0083554	0.01037
0.018028	0.013661	0.012128	0.016335	0.021179	0.010801	0.016594	0.013693	0.01926	0.0091644	0.016705	0.021306	0.02381	0.01754	0.021966	0.014337	0.019547	0.014029	0.01016	0.019305	0.019057	0.015283	0.015775	0.022535	0.013087	0.014371	0.017091	0.015504	0.019195	0.020409	0.0096784	0.029705	0.020316	0.015852	0.015956	0.014151	0.01417	0.028603	0.021733	0.016653	0.019786	0.023742	0.016869	0.024369	0.018887	0.01193	0.018504	0.016542	0.019722	0.018841
0.02014	0.01627	0.014	0.014846	0.020718	0.012132	0.018093	0.012159	0.023259	0.012359	0.015724	0.01934	0.039114	0.018338	0.029977	0.01925	0.015928	0.018399	0.010276	0.018479	0.017209	0.01425	0.018827	0.018833	0.02023	0.012611	0.018987	0.0171	0.016165	0.019458	0.010938	0.018992	0.015364	0.017199	0.016373	0.010865	0.021487	0.045306	0.019502	0.021217	0.015145	0.022069	0.01731	0.019475	0.022809	0.015958	0.024357	0.017948	0.01757	0.022438
0.024229	0.023745	0.016843	0.026405	0.028316	0.015009	0.039683	0.018024	0.032629	0.013709	0.026655	0.019586	0.032539	0.029337	0.038261	0.021352	0.016988	0.021524	0.012823	0.036546	0.026915	0.016935	0.022375	0.025852	0.016993	0.018359	0.028367	0.021218	0.031836	0.025392	0.012999	0.033706	0.027886	0.034237	0.02305	0.02103	0.026089	0.041117	0.027715	0.032733	0.02668	0.032242	0.030462	0.046084	0.025672	0.020701	0.02959	0.026129	0.02866	0.033403
0.023272	0.022018	0.020113	0.024422	0.037553	0.016419	0.041739	0.02244	0.031478	0.016726	0.025295	0.025035	0.050431	0.03651	0.045016	0.055206	0.02653	0.023927	0.015645	0.026188	0.033537	0.01653	0.028664	0.030586	0.021132	0.020115	0.037757	0.024712	0.034156	0.030206	0.019984	0.045408	0.033315	0.03055	0.030041	0.021607	0.025936	0.063545	0.03629	0.033673	0.025319	0.03606	0.029733	0.031628	0.026556	0.027454	0.034533	0.025374	0.032171	0.035162
0.015704	0.013847	0.010137	0.012788	0.017412	0.0083336	0.015482	0.011045	0.016841	0.0085068	0.013533	0.016032	0.020284	0.017363	0.016353	0.014159	0.010497	0.012489	0.007573	0.017419	0.015451	0.010317	0.013388	0.025909	0.0083905	0.010435	0.017956	0.01406	0.013138	0.014917	0.0088249	0.020168	0.014411	0.014009	0.012767	0.0096332	0.013666	0.025647	0.016768	0.014245	0.010106	0.020267	0.014943	0.015668	0.013114	0.012925	0.014836	0.013691	0.016463	0.012541
0.016688	0.015374	0.013163	0.014582	0.016861	0.017077	0.12906	0.014197	0.034484	0.0091666	0.015672	0.016548	0.026827	0.11615	0.019566	0.017724	0.013748	0.019355	0.019576	0.019862	0.019251	0.012651	0.02159	0.02731	0.011393	0.016794	0.02368	0.019214	0.017427	0.020945	0.010359	0.020983	0.14611	0.093207	0.018916	0.016307	0.015038	0.039249	0.021041	0.024373	0.020301	0.023974	0.021032	0.026	0.030226	0.026335	0.019222	0.014938	0.095277	0.24179
0.013613	0.012875	0.010725	0.010046	0.013654	0.0073801	0.014694	0.0090655	0.015228	0.0068825	0.01147	0.011329	0.021984	0.013428	0.016358	0.011098	0.0088519	0.014314	0.0066644	0.012867	0.013912	0.0094206	0.010438	0.019859	0.011161	0.0077832	0.014073	0.012734	0.012175	0.012292	0.007689	0.012856	0.013909	0.010615	0.012911	0.0076639	0.012927	0.023645	0.012376	0.014236	0.010089	0.01955	0.01131	0.013183	0.012575	0.0098236	0.013136	0.012391	0.012311	0.01545
0.014888	0.012884	0.010507	0.01025	0.014545	0.010078	0.015568	0.072592	0.019258	0.0078873	0.011448	0.051628	0.028862	0.016175	0.015846	0.014015	0.040735	0.014651	0.012291	0.014723	0.01704	0.040164	0.014196	0.01714	0.054769	0.012297	0.016927	0.49695	0.018975	0.016111	0.00967	0.015056	0.015507	0.017665	0.019027	0.0092022	0.013953	0.02399	0.017156	0.016851	0.012756	0.033311	0.018661	0.017645	0.015141	0.014769	0.016889	0.015634	0.016304	0.017483
0.018413	0.019046	0.015944	0.015478	0.016586	0.010378	0.077171	0.01867	0.032808	0.011931	0.017321	0.01578	0.023696	0.097799	0.02055	0.019114	0.011709	0.018883	0.013966	0.019993	0.019736	0.013795	0.026639	0.026017	0.010853	0.012678	0.027471	0.01934	0.016166	0.019889	0.010589	0.018921	0.10594	0.058277	0.020025	0.015027	0.013926	0.036071	0.021179	0.018903	0.021053	0.021887	0.015617	0.017597	0.017485	0.015228	0.018945	0.016039	0.059266	0.16622
0.021562	0.020691	0.014677	0.024121	0.019309	0.011951	0.020866	0.019231	0.031737	0.011724	0.022366	0.022349	0.031418	0.019428	0.027981	0.022592	0.016579	0.018338	0.013035	0.034372	0.023452	0.017412	0.018521	0.026621	0.019363	0.017956	0.023033	0.02017	0.023914	0.021572	0.012233	0.026922	0.019743	0.027606	0.022824	0.025075	0.030731	0.040605	0.025328	0.026844	0.019804	0.031996	0.043434	0.02196	0.031608	0.019607	0.030268	0.03299	0.024973	0.021687
0.027324	0.016709	0.011135	0.012454	0.023627	0.0078042	0.021258	0.012101	0.022884	0.010208	0.013307	0.012785	0.02411	0.017158	0.0256	0.015564	0.011798	0.010709	0.0113	0.016169	0.017008	0.010369	0.017636	0.016466	0.010154	0.010615	0.015908	0.013001	0.020817	0.019434	0.0077217	0.022781	0.014069	0.014943	0.017235	0.012812	0.015673	0.028182	0.018841	0.022288	0.01332	0.023326	0.014931	0.017438	0.020655	0.013366	0.017636	0.01535	0.015453	0.015562
0.014571	0.010739	0.010274	0.01135	0.013671	0.0086731	0.013537	0.010694	0.018078	0.008611	0.012756	0.013558	0.019886	0.012557	0.014346	0.013343	0.010564	0.0098501	0.0087528	0.015928	0.015724	0.0088896	0.013326	0.0155	0.0091051	0.010439	0.014318	0.012268	0.016845	0.013329	0.0076636	0.018998	0.013606	0.01238	0.015865	0.0096835	0.015411	0.021584	0.013921	0.020474	0.015562	0.015912	0.012077	0.015119	0.012169	0.009631	0.017922	0.012919	0.013193	0.013224
0.010615	0.015096	0.010874	0.014153	0.013342	0.0074784	0.014582	0.013686	0.01672	0.0066945	0.012481	0.012803	0.01779	0.015048	0.015302	0.010835	0.0083455	0.01987	0.012793	0.01404	0.011791	0.0095431	0.01374	0.017262	0.009916	0.0096096	0.012809	0.012368	0.012888	0.018344	0.0080767	0.017502	0.016369	0.011629	0.013247	0.0097289	0.01274	0.023764	0.01636	0.020171	0.013386	0.016499	0.015005	0.014566	0.013708	0.013005	0.02161	0.013869	0.012009	0.026262
0.011319	0.013903	0.016556	0.014221	0.017739	0.012666	0.018464	0.011273	0.015966	0.0097545	0.017611	0.014505	0.015688	0.019324	0.020939	0.012557	0.010257	0.014221	0.008379	0.014063	0.012049	0.0099152	0.01484	0.019708	0.0091183	0.013025	0.01386	0.012794	0.017324	0.018293	0.0086813	0.015739	0.015147	0.012855	0.014617	0.010969	0.014585	0.022569	0.016079	0.014679	0.012656	0.02458	0.015707	0.019103	0.016082	0.40408	0.015889	0.015367	0.014421	0.017077
0.015561	0.014335	0.011259	0.015217	0.020098	0.012753	0.024024	0.01133	0.023839	0.009227	0.019157	0.01896	0.026004	0.020241	0.020624	0.015346	0.011511	0.014438	0.0082752	0.019297	0.023635	0.013771	0.027911	0.022199	0.01067	0.016388	0.024226	0.015745	0.017583	0.017206	0.013133	0.019466	0.016105	0.023294	0.017749	0.015	0.01369	0.032084	0.024985	0.022537	0.021001	0.023724	0.019789	0.019074	0.01994	0.016079	0.022587	0.019381	0.025071	0.026226
0.018293	0.013047	0.011896	0.013894	0.01832	0.0081461	0.020362	0.01221	0.023452	0.0085726	0.020623	0.016815	0.028186	0.015111	0.033629	0.014257	0.011278	0.013961	0.011882	0.40472	0.020976	0.010468	0.017288	0.030488	0.012344	0.012652	0.022508	0.01794	0.024504	0.017076	0.012945	0.02331	0.02261	0.013746	0.018589	0.0099244	0.020185	0.02667	0.025148	0.018734	0.016684	0.023066	0.019336	0.023903	0.018525	0.016227	0.021721	0.020143	0.017716	0.016869
0.013508	0.015901	0.01026	0.0124	0.014935	0.013562	0.0249	0.012137	0.017674	0.0066523	0.012695	0.011993	0.015363	0.020215	0.019229	0.017762	0.013024	0.013462	0.0077036	0.014356	0.016117	0.010847	0.021443	0.03003	0.010625	0.013454	0.028781	0.012402	0.017846	0.013861	0.0079479	0.019763	0.027627	0.017109	0.014236	0.014143	0.010784	0.029928	0.014433	0.018687	0.01894	0.019991	0.019081	0.015374	0.014894	0.01747	0.018104	0.016043	0.019748	0.02034
0.019024	0.014224	0.014183	0.017767	0.017778	0.0096885	0.01793	0.017116	0.019886	0.0082825	0.0132	0.01721	0.021636	0.01569	0.02156	0.016314	0.010903	0.014326	0.013879	0.018615	0.019908	0.01268	0.016155	0.026396	0.0099625	0.014428	0.013792	0.01857	0.019376	0.019691	0.011402	0.024036	0.017089	0.015578	0.01541	0.014602	0.013953	0.02419	0.027477	0.022999	0.013741	0.032572	0.015996	0.027728	0.016715	0.016848	0.020986	0.013975	0.016248	0.018916
0.014473	0.014117	0.012626	0.012426	0.016266	0.011682	0.12354	0.014377	0.025481	0.0092239	0.013043	0.012323	0.021786	0.21027	0.018806	0.017912	0.0097257	0.013429	0.012437	0.01469	0.017023	0.011187	0.019092	0.025012	0.011154	0.013613	0.022359	0.01699	0.017828	0.015026	0.0091598	0.018168	0.076756	0.1204	0.020764	0.013405	0.014894	0.027917	0.018606	0.020493	0.016591	0.035005	0.01555	0.017045	0.015975	0.015112	0.019476	0.016732	0.081096	0.095188
0.014825	0.013657	0.012656	0.013751	0.018323	0.012795	0.01933	0.018743	0.02029	0.0093498	0.015191	0.013646	0.020853	0.018945	0.018614	0.016672	0.010627	0.015444	0.025106	0.017267	0.017046	0.012986	0.016086	0.019366	0.011541	0.01758	0.020491	0.018247	0.022431	0.019536	0.017838	0.01913	0.019051	0.013921	0.013215	0.013774	0.018037	0.034573	0.021826	0.01619	0.015953	0.028466	0.015927	0.02325	0.020553	0.021569	0.0172	0.013989	0.015616	0.013878
0.014907	0.02007	0.014614	0.014525	0.030579	0.0094017	0.026886	0.013091	0.029255	0.011482	0.023788	0.023512	0.029994	0.023926	0.035967	0.016208	0.014862	0.018796	0.017203	0.018064	0.021654	0.014314	0.013686	0.019748	0.020837	0.012779	0.022944	0.018592	0.019942	0.023533	0.01465	0.023429	0.026706	0.029931	0.023305	0.015866	0.02794	0.039631	0.02506	0.020938	0.017584	0.030545	0.017658	0.024559	0.024413	0.018685	0.024324	0.017001	0.02125	0.018939
0.014756	0.020555	0.01401	0.023785	0.019338	0.011743	0.023882	0.017462	0.023838	0.012052	0.018953	0.016929	0.033767	0.024577	0.03482	0.019875	0.016603	0.018366	0.019609	0.026728	0.022388	0.01797	0.018744	0.026251	0.017339	0.015694	0.023404	0.0202	0.01916	0.023044	0.011979	0.02108	0.019873	0.01855	0.018652	0.017257	0.021248	0.045928	0.02454	0.023748	0.02173	0.029386	0.020493	0.027648	0.022207	0.023563	0.02425	0.01973	0.021209	0.021033
0.018836	0.01358	0.012715	0.012404	0.015973	0.0111	0.026086	0.016167	0.021699	0.0090073	0.013331	0.013088	0.023285	0.016778	0.01809	0.01723	0.012954	0.015451	0.013095	0.016895	0.018498	0.010761	0.017773	0.025305	0.018171	0.015079	0.023215	0.014301	0.023254	0.016135	0.011014	0.023055	0.017536	0.012989	0.013871	0.012308	0.014071	0.034112	0.020046	0.018014	0.018576	0.021816	0.018184	0.024023	0.016845	0.016205	0.017373	0.015248	0.020641	0.017689
0.013006	0.013452	0.0098342	0.012818	0.013895	0.0084759	0.015747	0.012699	0.026532	0.011349	0.014201	0.013623	0.022576	0.014803	0.02268	0.015301	0.01188	0.012491	0.0085131	0.016175	0.015968	0.009894	0.014855	0.019763	0.010848	0.012604	0.015694	0.013874	0.018464	0.014891	0.011392	0.021134	0.016457	0.01651	0.012753	0.010451	0.014113	0.021838	0.015857	0.017897	0.012684	0.024577	0.015934	0.025178	0.013832	0.01215	0.017083	0.017701	0.013954	0.016814
0.017831	0.02156	0.018335	0.013196	0.020404	0.011935	0.028102	0.02041	0.02898	0.015184	0.020275	0.027556	0.027884	0.021563	0.022155	0.016852	0.014445	0.022059	0.01364	0.025499	0.022283	0.019281	0.018542	0.025403	0.016955	0.01296	0.026481	0.027452	0.017799	0.022871	0.012552	0.023276	0.0247	0.019884	0.017743	0.017281	0.021236	0.036543	0.020946	0.021737	0.032755	0.025815	0.016762	0.01868	0.021716	0.031132	0.021786	0.02075	0.021066	0.021711
0.018554	0.021591	0.012672	0.013446	0.016325	0.011275	0.088563	0.012542	0.026831	0.011862	0.017454	0.012956	0.028876	0.22155	0.019845	0.020224	0.013515	0.017819	0.0086749	0.019047	0.01808	0.014115	0.025784	0.019786	0.01073	0.013485	0.027682	0.01827	0.018369	0.018839	0.012148	0.023943	0.073734	0.13971	0.021832	0.021898	0.014948	0.038079	0.022195	0.026748	0.025894	0.027144	0.028327	0.020915	0.023257	0.014208	0.023558	0.015488	0.091209	0.092225
0.017971	0.016069	0.011574	0.015502	0.017672	0.0096848	0.021045	0.010937	0.017894	0.0072884	0.013159	0.014345	0.029305	0.015341	0.016463	0.013292	0.010799	0.014222	0.0081388	0.019628	0.022605	0.010071	0.015485	0.022088	0.01156	0.014214	0.017187	0.016564	0.015196	0.021153	0.0081304	0.01872	0.014892	0.01336	0.015577	0.015888	0.013375	0.030214	0.022872	0.022375	0.016464	0.023416	0.014197	0.022887	0.016308	0.011305	0.021765	0.015309	0.012048	0.015446
0.0149	0.016177	0.012392	0.01187	0.015885	0.0098837	0.022953	0.015757	0.022323	0.010744	0.0214	0.012997	0.021787	0.01605	0.019747	0.015743	0.014204	0.017774	0.0096119	0.017365	0.015073	0.013985	0.017322	0.01779	0.013325	0.0094756	0.025954	0.013689	0.016148	0.021623	0.0097954	0.020658	0.014692	0.018198	0.014601	0.014472	0.013964	0.030417	0.016747	0.019213	0.01326	0.02265	0.014578	0.017467	0.014978	0.012542	0.020584	0.013761	0.017455	0.022649
0.015804	0.01403	0.015981	0.016617	0.019215	0.011396	0.016399	0.016813	0.017342	0.011038	0.016233	0.018196	0.018628	0.014717	0.022851	0.015303	0.013257	0.021863	0.016167	0.019078	0.01596	0.0094396	0.014343	0.017466	0.011658	0.017961	0.017968	0.019354	0.01591	0.019461	0.013622	0.024268	0.028173	0.01652	0.015769	0.011105	0.015889	0.032087	0.021477	0.018604	0.016524	0.021965	0.021919	0.019266	0.018665	0.018312	0.017211	0.016645	0.021727	0.018619
0.023202	0.030617	0.021797	0.023313	0.051666	0.01574	0.030794	0.01924	0.034152	0.016367	0.037828	0.030633	0.036372	0.023553	0.033245	0.036487	0.016945	0.030837	0.020797	0.02752	0.027167	0.017716	0.038784	0.030494	0.020274	0.023244	0.03137	0.026397	0.03205	0.034748	0.01771	0.033313	0.031095	0.030458	0.031225	0.029171	0.031147	0.046682	0.046048	0.046844	0.025844	0.037041	0.027622	0.060438	0.029191	0.022992	0.042254	0.031784	0.028588	0.028682
0.015136	0.018	0.011287	0.013868	0.019388	0.010361	0.021549	0.050072	0.026735	0.011926	0.017655	0.040329	0.019718	0.014408	0.022613	0.013027	0.021764	0.021448	0.011734	0.016412	0.014979	0.023866	0.017618	0.0184	0.023376	0.013601	0.017896	0.070279	0.016116	0.028126	0.01027	0.019118	0.017988	0.015821	0.017618	0.012014	0.014701	0.027071	0.018765	0.022271	0.016616	0.025339	0.013896	0.022295	0.016981	0.016336	0.019917	0.014233	0.015606	0.015734
0.023437	0.020819	0.016874	0.019708	0.023987	0.014286	0.028883	0.023591	0.027105	0.010717	0.019235	0.02158	0.032842	0.02858	0.035499	0.024351	0.016549	0.018639	0.02776	0.025431	0.024175	0.016223	0.02543	0.030527	0.013	0.017338	0.034021	0.024273	0.020944	0.021129	0.018785	0.031924	0.029242	0.022816	0.022966	0.026358	0.019219	0.038944	0.043354	0.025532	0.02166	0.030537	0.022931	0.023968	0.024466	0.023017	0.0282	0.02684	0.02606	0.03084
0.01777	0.020267	0.012549	0.012583	0.01583	0.010053	0.024332	0.014088	0.018268	0.01014	0.023766	0.015054	0.022615	0.022472	0.023177	0.01363	0.012641	0.0123	0.012027	0.018726	0.019113	0.016308	0.016221	0.023145	0.014841	0.012915	0.022928	0.014776	0.01892	0.019103	0.010242	0.021515	0.016211	0.014259	0.023504	0.011304	0.014803	0.029246	0.019972	0.01791	0.013787	0.035281	0.01697	0.027184	0.014351	0.014774	0.016894	0.015463	0.016622	0.01756
0.014139	0.013209	0.010244	0.010036	0.012603	0.0099968	0.013479	0.018899	0.01407	0.0082379	0.011631	0.020357	0.019704	0.012239	0.016892	0.014729	0.008531	0.014967	0.014035	0.013894	0.012167	0.01099	0.014261	0.017552	0.010604	0.012158	0.017433	0.022727	0.013571	0.01643	0.015065	0.016004	0.013465	0.014015	0.012749	0.013255	0.013064	0.021708	0.019324	0.017356	0.012215	0.018336	0.0184	0.018915	0.015091	0.015646	0.016649	0.011741	0.014836	0.015434
0.016749	0.013372	0.013584	0.012914	0.023666	0.009809	0.02334	0.011154	0.019311	0.0097602	0.0147	0.012878	0.029525	0.020016	0.019978	0.020096	0.013614	0.015799	0.01058	0.020103	0.016124	0.010454	0.018173	0.0263	0.011502	0.015622	0.025833	0.013578	0.019319	0.017874	0.0078836	0.018631	0.019819	0.023242	0.019573	0.01778	0.016219	0.027459	0.018302	0.01981	0.022473	0.024248	0.016794	0.018326	0.019945	0.012671	0.017068	0.017325	0.018313	0.022698
0.0235	0.018516	0.013542	0.016094	0.020677	0.011487	0.017236	0.014782	0.023212	0.011268	0.02191	0.019301	0.02532	0.017949	0.024589	0.012807	0.014877	0.01578	0.011354	0.016006	0.02267	0.014221	0.019124	0.036651	0.011957	0.012136	0.024749	0.017066	0.019425	0.032745	0.011852	0.024429	0.017075	0.017471	0.021996	0.012393	0.0142	0.036172	0.027572	0.020789	0.016596	0.023637	0.022258	0.031098	0.018746	0.012147	0.022765	0.017912	0.016503	0.020036
0.012479	0.013043	0.013179	0.016851	0.016047	0.014938	0.016243	0.016095	0.020487	0.0080361	0.014935	0.011505	0.020469	0.019392	0.016539	0.013253	0.0094893	0.018258	0.018902	0.014312	0.015195	0.011194	0.017967	0.018963	0.0091274	0.018837	0.016806	0.013244	0.015075	0.018025	0.0082297	0.019613	0.022987	0.018078	0.014876	0.013739	0.011919	0.029348	0.015104	0.016134	0.02139	0.028766	0.017016	0.021452	0.014288	0.021158	0.017667	0.016631	0.019479	0.019818
0.016695	0.016778	0.014349	0.018557	0.019935	0.011124	0.018935	0.012129	0.023681	0.0080723	0.01802	0.018947	0.024339	0.021075	0.025748	0.016465	0.011803	0.01887	0.012224	0.018445	0.018546	0.013163	0.018445	0.020758	0.012123	0.013679	0.018981	0.01647	0.021332	0.019811	0.010563	0.01902	0.020183	0.016549	0.015424	0.011079	0.020482	0.036317	0.021892	0.02192	0.017747	0.034278	0.018915	0.018656	0.018731	0.014574	0.020833	0.016014	0.018901	0.020826
0.015596	0.018259	0.01807	0.019058	0.021727	0.011091	0.019836	0.01391	0.028217	0.010081	0.018045	0.01793	0.030486	0.022189	0.022824	0.018264	0.0212	0.018993	0.013085	0.019744	0.021656	0.019426	0.017628	0.02765	0.012564	0.014405	0.021536	0.020668	0.017298	0.034408	0.011143	0.02567	0.019407	0.020935	0.018821	0.01558	0.018575	0.047512	0.02599	0.023058	0.021176	0.022579	0.017105	0.024054	0.022512	0.015033	0.02311	0.017141	0.016258	0.021466
0.01495	0.014239	0.011978	0.014862	0.016641	0.012084	0.020514	0.017357	0.020886	0.0088596	0.017226	0.025901	0.024207	0.013843	0.017463	0.011994	0.014529	0.015752	0.016357	0.013686	0.019703	0.013817	0.015122	0.022333	0.019436	0.015101	0.013626	0.034369	0.018076	0.014665	0.012523	0.021054	0.019418	0.017833	0.014677	0.01487	0.013535	0.030315	0.016945	0.021136	0.021128	0.022891	0.013067	0.018758	0.01783	0.019908	0.016757	0.016512	0.015496	0.015775
0.018349	0.015923	0.01368	0.017136	0.019687	0.0086769	0.020823	0.0592	0.020745	0.0086432	0.01655	0.089247	0.023136	0.016949	0.033482	0.013375	0.041536	0.013324	0.0086618	0.015859	0.015361	0.044202	0.017601	0.023842	0.043492	0.0098571	0.015631	0.074378	0.027465	0.020302	0.01207	0.020285	0.016782	0.018188	0.014593	0.014464	0.014454	0.036764	0.020922	0.019865	0.012743	0.023099	0.015142	0.019315	0.013818	0.013696	0.021236	0.01843	0.018628	0.016555
0.019297	0.014476	0.014181	0.013665	0.024359	0.0084416	0.019391	0.012589	0.030433	0.0084171	0.017421	0.015711	0.023984	0.015688	0.027402	0.013321	0.010901	0.13122	0.0089794	0.019543	0.01623	0.010143	0.017648	0.023878	0.013631	0.013224	0.019996	0.014441	0.016438	0.019349	0.010149	0.02253	0.016776	0.019401	0.015128	0.011443	0.017826	0.03518	0.021689	0.019907	0.014796	0.027299	0.017178	0.019253	0.015519	0.013236	0.019607	0.014828	0.016859	0.017512
0.018677	0.021794	0.016446	0.015087	0.029241	0.011668	0.033051	0.018065	0.030547	0.013899	0.018281	0.015394	0.02195	0.031651	0.022554	0.02374	0.013677	0.026187	0.013028	0.025688	0.021209	0.014453	0.026121	0.049196	0.013419	0.017195	0.02803	0.021743	0.018561	0.024532	0.010675	0.028833	0.029936	0.023451	0.029103	0.018417	0.018671	0.044139	0.031022	0.033589	0.029835	0.027401	0.024971	0.024349	0.027858	0.020653	0.025377	0.019749	0.029536	0.025839
0.017845	0.017097	0.015134	0.015037	0.026422	0.011466	0.033157	0.015279	0.026267	0.010546	0.022554	0.018403	0.030442	0.023966	0.017502	0.020766	0.015759	0.019206	0.011625	0.020482	0.021012	0.012428	0.030206	0.024948	0.013575	0.025162	0.025441	0.016693	0.022421	0.021095	0.01134	0.021877	0.024535	0.016981	0.021036	0.019923	0.017393	0.037955	0.022932	0.022662	0.031127	0.032242	0.021473	0.020938	0.019705	0.016201	0.02004	0.014398	0.017858	0.029927
0.010598	0.0087868	0.0063543	0.0082081	0.010124	0.0048546	0.010022	0.007751	0.010335	0.00685	0.009006	0.009587	0.013108	0.010253	0.012641	0.011235	0.0057623	0.012046	0.0050996	0.011926	0.0097124	0.0066148	0.011499	0.013286	0.0065503	0.0068361	0.010603	0.0091703	0.0087453	0.010929	0.007015	0.011007	0.0098533	0.01103	0.008885	0.0065418	0.0072007	0.016906	0.0090329	0.010226	0.0090146	0.013809	0.0091088	0.013693	0.0083179	0.0092516	0.01091	0.0082218	0.011342	0.014138
0.017378	0.017584	0.014655	0.012945	0.01973	0.0085807	0.01588	0.014839	0.030612	0.010663	0.018549	0.017009	0.01944	0.021076	0.019634	0.017138	0.015208	0.019032	0.011642	0.020838	0.015507	0.015535	0.016383	0.024243	0.013906	0.014494	0.019952	0.019188	0.019414	0.016137	0.013218	0.019015	0.020227	0.014402	0.019397	0.012233	0.014417	0.031054	0.016437	0.021282	0.014744	0.020787	0.022343	0.019101	0.024056	0.02288	0.020618	0.02328	0.015522	0.017012
0.0188	0.01448	0.013926	0.014004	0.021713	0.014698	0.019225	0.013635	0.027219	0.014419	0.018592	0.015892	0.021031	0.017188	0.020424	0.017021	0.012594	0.021733	0.015697	0.016647	0.015749	0.012554	0.020734	0.030911	0.011332	0.016576	0.021585	0.016434	0.020018	0.020873	0.01259	0.024769	0.01945	0.016497	0.018479	0.012132	0.01733	0.02786	0.018186	0.018802	0.018905	0.029984	0.017881	0.020664	0.024023	0.019372	0.019229	0.016259	0.017135	0.015663
0.020144	0.016083	0.014004	0.016864	0.019243	0.0078201	0.027448	0.013798	0.018976	0.010317	0.016973	0.015064	0.032532	0.018953	0.017799	0.015628	0.013453	0.018192	0.010339	0.016623	0.017006	0.016058	0.01836	0.029387	0.011918	0.010346	0.022169	0.015577	0.019447	0.020175	0.0083982	0.020122	0.01695	0.015974	0.015831	0.010572	0.015858	0.033562	0.022892	0.016385	0.015445	0.017731	0.018179	0.025136	0.016864	0.012661	0.016757	0.018336	0.017023	0.016721
0.019062	0.015494	0.013446	0.011347	0.019079	0.010554	0.016741	0.017001	0.019393	0.0099392	0.020667	0.017243	0.022954	0.016909	0.018576	0.018798	0.0099761	0.015605	0.012783	0.016718	0.018994	0.013628	0.01612	0.019169	0.010129	0.011613	0.01858	0.017569	0.022385	0.018294	0.010179	0.02291	0.018006	0.014449	0.014813	0.012839	0.013923	0.035027	0.022422	0.017799	0.012896	0.031167	0.015359	0.018794	0.017904	0.015172	0.016789	0.021167	0.015584	0.014958
0.020378	0.019431	0.014166	0.014472	0.022625	0.010947	0.04982	0.016326	0.026838	0.010387	0.021566	0.012613	0.026835	0.065918	0.023217	0.023622	0.013666	0.019239	0.011857	0.022126	0.01668	0.011274	0.022499	0.027707	0.011785	0.019228	0.027273	0.020735	0.027788	0.024212	0.010457	0.021914	0.057211	0.043234	0.022888	0.020469	0.016417	0.041822	0.023908	0.026706	0.022272	0.025465	0.018052	0.022471	0.023221	0.020598	0.028104	0.019969	0.043727	0.092661
0.027987	0.022099	0.021193	0.026424	0.02029	0.012293	0.027194	0.019613	0.03531	0.013782	0.024405	0.023057	0.042628	0.019908	0.031794	0.021193	0.014492	0.031532	0.018646	0.029243	0.026092	0.016746	0.026571	0.031137	0.015524	0.020704	0.02625	0.019635	0.026074	0.033231	0.012602	0.026549	0.021402	0.024769	0.022854	0.017884	0.023418	0.050491	0.038009	0.0224	0.019159	0.037334	0.02094	0.032111	0.0211	0.02225	0.025568	0.022746	0.024451	0.023493
0.021583	0.019634	0.012003	0.01627	0.017073	0.0089382	0.016828	0.014822	0.017472	0.010761	0.018599	0.014887	0.025313	0.017195	0.020381	0.014899	0.013513	0.015269	0.0094265	0.022465	0.016483	0.010812	0.014344	0.022138	0.013853	0.009804	0.017882	0.018927	0.018671	0.016942	0.01034	0.027561	0.013073	0.027276	0.012611	0.012936	0.01694	0.033711	0.020518	0.021832	0.014997	0.022966	0.01913	0.022987	0.013434	0.01837	0.021545	0.020929	0.016798	0.021937
0.017225	0.010462	0.0094739	0.013292	0.016047	0.0062712	0.013314	0.0098592	0.015881	0.0080164	0.0097868	0.010958	0.017437	0.01508	0.014299	0.01064	0.010354	0.010362	0.0078468	0.014909	0.016611	0.011814	0.011296	0.017546	0.0083992	0.010731	0.01373	0.0099155	0.01572	0.014684	0.0085913	0.01779	0.010666	0.016511	0.013272	0.009347	0.011708	0.020129	0.012162	0.01626	0.0096148	0.015784	0.014032	0.015599	0.012295	0.010575	0.017005	0.016838	0.011786	0.011543
0.021209	0.015524	0.013128	0.015121	0.019774	0.010793	0.017352	0.016999	0.020955	0.010158	0.014188	0.015506	0.040642	0.015211	0.027724	0.016618	0.011489	0.015096	0.0094634	0.019289	0.017428	0.011453	0.017969	0.02958	0.014366	0.015837	0.021437	0.020384	0.015777	0.018961	0.012601	0.023349	0.019973	0.013823	0.020962	0.012268	0.017154	0.030897	0.01943	0.019533	0.015594	0.025742	0.014983	0.024349	0.022646	0.016486	0.018852	0.015928	0.024229	0.016611
0.018695	0.015529	0.017897	0.013926	0.02269	0.014154	0.12447	0.011809	0.024812	0.0093577	0.015553	0.014971	0.025619	0.27453	0.021935	0.028411	0.011109	0.016778	0.0096198	0.018968	0.025874	0.01188	0.024276	0.026081	0.010491	0.016261	0.024147	0.016342	0.019906	0.020757	0.010356	0.022961	0.080131	0.13853	0.015884	0.012502	0.012925	0.039927	0.023309	0.015645	0.016449	0.02822	0.022061	0.022261	0.015926	0.018728	0.019121	0.0149	0.10701	0.12227
0.026952	0.02207	0.020401	0.028203	0.025031	0.016235	0.027026	0.030342	0.034382	0.017992	0.0281	0.030341	0.030652	0.027267	0.037308	0.025989	0.016184	0.027785	0.020927	0.026958	0.025282	0.020462	0.031194	0.029124	0.017845	0.02133	0.029212	0.034176	0.02806	0.030238	0.015103	0.02937	0.026999	0.027903	0.028606	0.026147	0.029187	0.049363	0.031414	0.02759	0.024109	0.030175	0.030886	0.038483	0.03177	0.024051	0.029894	0.040269	0.027304	0.028916
0.01724	0.017409	0.01429	0.015065	0.022566	0.015312	0.025081	0.013011	0.022937	0.0091433	0.015873	0.019495	0.029411	0.024905	0.025925	0.023868	0.011581	0.020918	0.010407	0.017535	0.015837	0.013505	0.023024	0.025695	0.015553	0.017591	0.028195	0.018919	0.02224	0.023679	0.0096979	0.018968	0.02466	0.024648	0.016172	0.016372	0.020507	0.040547	0.017825	0.021052	0.034636	0.020736	0.024578	0.021766	0.018305	0.016497	0.02234	0.01749	0.026174	0.036647
0.013378	0.010467	0.0096825	0.013778	0.016631	0.0079118	0.012648	0.010854	0.018074	0.0076714	0.014916	0.011439	0.021572	0.011889	0.016031	0.012651	0.0084548	0.012753	0.010745	0.012992	0.013843	0.0085489	0.013721	0.015874	0.0087132	0.0089244	0.013522	0.012858	0.016586	0.01354	0.0064698	0.019721	0.013012	0.0094463	0.01881	0.0086565	0.01374	0.025824	0.029558	0.013462	0.011417	0.020695	0.013192	0.021503	0.010515	0.014559	0.01212	0.01327	0.013042	0.012108
0.011619	0.011206	0.0095917	0.0095989	0.011923	0.0071086	0.012529	0.009586	0.015232	0.0081359	0.0099085	0.010182	0.015176	0.011571	0.014678	0.012354	0.0096917	0.011623	0.0074187	0.016956	0.010689	0.010258	0.017926	0.014346	0.0077108	0.0083129	0.022023	0.014775	0.014111	0.017214	0.010712	0.016074	0.013094	0.013137	0.012914	0.012213	0.011399	0.023168	0.017855	0.015822	0.01479	0.02334	0.014434	0.01623	0.013758	0.011728	0.014725	0.011831	0.014736	0.014532
0.012513	0.015527	0.011006	0.013924	0.016466	0.0094863	0.017285	0.014213	0.026312	0.010312	0.015405	0.012937	0.026574	0.013079	0.019969	0.014355	0.010266	0.016112	0.0095279	0.014368	0.014184	0.010234	0.018842	0.022119	0.0095511	0.011322	0.015968	0.013616	0.022296	0.019811	0.010947	0.016001	0.021296	0.013922	0.01557	0.010783	0.016035	0.034626	0.02277	0.01844	0.013217	0.021739	0.019205	0.027822	0.013546	0.014267	0.016888	0.014792	0.012494	0.016871
0.016219	0.011785	0.011593	0.013399	0.015548	0.008486	0.01425	0.013203	0.022865	0.0086624	0.010937	0.016532	0.022993	0.0156	0.018469	0.013742	0.014905	0.013777	0.010958	0.018508	0.01954	0.014559	0.016608	0.017704	0.0091233	0.010128	0.01457	0.013677	0.016054	0.018847	0.0089863	0.017114	0.01313	0.011775	0.015089	0.011444	0.012631	0.024294	0.02007	0.01934	0.01248	0.024606	0.016198	0.016912	0.012365	0.011965	0.019669	0.013942	0.016003	0.016834
0.009056	0.01066	0.0062954	0.0082088	0.012616	0.0058088	0.011017	0.0083464	0.0094419	0.0056985	0.0081894	0.0091024	0.01223	0.0085893	0.012336	0.0089308	0.0066315	0.0086359	0.0084172	0.0096243	0.010619	0.0061977	0.010509	0.011468	0.0063786	0.0063992	0.012741	0.008942	0.011785	0.014094	0.0050746	0.015419	0.0082212	0.0082285	0.0094584	0.0059411	0.0073082	0.015717	0.01138	0.0093957	0.0081973	0.01464	0.012702	0.011244	0.0085782	0.01087	0.0095737	0.008847	0.0085311	0.0091087
0.013611	0.013664	0.011281	0.011677	0.012919	0.0061318	0.01459	0.0087157	0.013613	0.0061013	0.011195	0.0091555	0.016075	0.013704	0.012489	0.013251	0.0092003	0.01101	0.0059939	0.014727	0.012793	0.0090571	0.016094	0.016971	0.0071902	0.0104	0.016804	0.010284	0.011705	0.015686	0.0071283	0.019015	0.010816	0.013492	0.012945	0.0089917	0.0088309	0.021341	0.012814	0.015208	0.011038	0.01637	0.015748	0.018768	0.012846	0.012643	0.014153	0.011732	0.013	0.012637
0.021904	0.023986	0.020973	0.018437	0.039973	0.012033	0.030716	0.018578	0.027983	0.015468	0.022556	0.019067	0.038072	0.022579	0.021362	0.021194	0.013074	0.017256	0.016644	0.027904	0.022496	0.015477	0.018834	0.021981	0.014933	0.021928	0.021708	0.022037	0.022003	0.030026	0.013756	0.032651	0.023288	0.024989	0.025619	0.019521	0.022852	0.049445	0.042813	0.021097	0.024162	0.0359	0.019981	0.030018	0.019686	0.022729	0.028364	0.021802	0.019301	0.02888
0.01571	0.014473	0.011396	0.013543	0.017943	0.011487	0.098812	0.013159	0.021616	0.0097549	0.019621	0.015756	0.020974	0.092124	0.019011	0.020882	0.01283	0.017111	0.0099107	0.018062	0.016693	0.011892	0.02594	0.025949	0.013206	0.013404	0.036732	0.020127	0.019273	0.021027	0.010851	0.019539	0.11008	0.057211	0.018394	0.014176	0.015683	0.03632	0.019705	0.021685	0.026513	0.027293	0.018346	0.020036	0.018486	0.016398	0.019603	0.016957	0.049367	0.21696
0.016186	0.015173	0.01441	0.017595	0.020005	0.0098358	0.021482	0.014183	0.026333	0.0093694	0.014954	0.016954	0.023253	0.017453	0.017312	0.014842	0.011603	0.017653	0.0092495	0.019492	0.019242	0.011381	0.015406	0.023302	0.012421	0.011351	0.020953	0.017798	0.016932	0.02063	0.010741	0.020887	0.015041	0.0152	0.014717	0.013007	0.01783	0.030954	0.019735	0.019798	0.018779	0.022693	0.017085	0.024592	0.01537	0.015865	0.019134	0.020267	0.015472	0.019482
0.02553	0.015768	0.014319	0.015818	0.01836	0.013253	0.016171	0.018216	0.02306	0.0092866	0.016945	0.013909	0.019302	0.01618	0.0273	0.01545	0.013958	0.017227	0.024397	0.017955	0.018047	0.013533	0.020776	0.023806	0.010115	0.020242	0.018504	0.017097	0.018225	0.018576	0.013168	0.019364	0.019944	0.016104	0.018868	0.013288	0.014682	0.027767	0.023966	0.023839	0.019186	0.023689	0.016519	0.019856	0.021042	0.025326	0.020634	0.016805	0.016452	0.016955
0.018509	0.017344	0.014863	0.012391	0.017909	0.010092	0.023294	0.0148	0.021607	0.011	0.014361	0.021939	0.022864	0.021792	0.02453	0.025176	0.012619	0.015396	0.010205	0.01975	0.016306	0.014466	0.018698	0.026186	0.010924	0.016467	0.02594	0.019105	0.017668	0.02004	0.010139	0.022603	0.016902	0.02056	0.021078	0.016215	0.014355	0.036481	0.01883	0.021851	0.01988	0.0316	0.018856	0.024515	0.021418	0.014207	0.022697	0.015184	0.022354	0.022299
0.021137	0.018801	0.013427	0.022881	0.021323	0.010977	0.026118	0.016642	0.03004	0.011127	0.017447	0.017802	0.031707	0.017421	0.023667	0.01797	0.016332	0.014878	0.012302	0.018864	0.02348	0.016042	0.022935	0.025474	0.010165	0.015892	0.028713	0.020454	0.022894	0.025579	0.011027	0.025317	0.022999	0.022758	0.027035	0.017475	0.017077	0.035849	0.022938	0.01951	0.021655	0.032289	0.029365	0.022398	0.018542	0.016225	0.019554	0.025634	0.021071	0.025929
0.014211	0.017257	0.015492	0.013074	0.021596	0.014916	0.028719	0.014288	0.24673	0.0098611	0.02041	0.015777	0.031956	0.020585	0.023543	0.020384	0.025543	0.014983	0.011094	0.018535	0.016862	0.022705	0.017172	0.022576	0.013308	0.014788	0.018984	0.019336	0.019258	0.027839	0.010262	0.021117	0.01929	0.021769	0.017723	0.014562	0.018463	0.03864	0.020752	0.02493	0.02012	0.023005	0.018043	0.021203	0.020978	0.013815	0.024583	0.019376	0.018674	0.02462
0.013365	0.017289	0.012454	0.014565	0.017656	0.01299	0.023021	0.014203	0.023858	0.010223	0.015792	0.01672	0.020859	0.018772	0.022236	0.019069	0.011994	0.015567	0.010104	0.015999	0.016426	0.013638	0.017896	0.017285	0.012799	0.011574	0.022404	0.013034	0.014533	0.021009	0.011473	0.020916	0.016343	0.014939	0.017627	0.013635	0.021852	0.033265	0.018644	0.018764	0.01717	0.023219	0.017719	0.024626	0.016931	0.012908	0.020225	0.016178	0.032567	0.0224
0.013809	0.011351	0.0095996	0.012286	0.014713	0.017597	0.014662	0.030166	0.024704	0.011299	0.012612	0.010954	0.016671	0.016926	0.021962	0.014875	0.0081208	0.014784	0.02856	0.012431	0.013924	0.0096309	0.011526	0.031961	0.010505	0.016058	0.021255	0.022854	0.01131	0.01465	0.020357	0.019967	0.019153	0.013688	0.013601	0.012011	0.016326	0.022593	0.018943	0.015606	0.014864	0.017716	0.012325	0.019288	0.017709	0.024295	0.01564	0.014064	0.014173	0.014845
0.019954	0.021073	0.017932	0.016485	0.021502	0.015636	0.034234	0.01528	0.02579	0.012463	0.02097	0.022013	0.033211	0.029912	0.029027	0.028318	0.023736	0.020772	0.012106	0.027383	0.025951	0.01343	0.026404	0.027364	0.014809	0.020163	0.037128	0.021853	0.019692	0.023972	0.013009	0.031158	0.025779	0.025568	0.025224	0.019854	0.020069	0.06211	0.031271	0.027873	0.023789	0.034667	0.024576	0.031951	0.019494	0.016145	0.027936	0.018627	0.030305	0.031536
0.022264	0.014943	0.013487	0.013401	0.023167	0.0091008	0.018573	0.014071	0.030431	0.010651	0.023145	0.018414	0.023331	0.018824	0.023185	0.016624	0.012996	0.015346	0.0086647	0.016464	0.018726	0.013374	0.019326	0.022233	0.01492	0.01179	0.014717	0.017554	0.021674	0.018408	0.017805	0.028161	0.02294	0.017655	0.020363	0.01252	0.015202	0.031288	0.020019	0.0198	0.016156	0.027628	0.017086	0.026656	0.016183	0.013327	0.019844	0.020398	0.018744	0.020205
0.014332	0.012483	0.010688	0.010764	0.019292	0.013081	0.10894	0.015247	0.019562	0.0070581	0.017965	0.010844	0.021338	0.20109	0.021413	0.012592	0.011163	0.019101	0.025618	0.017007	0.01621	0.0095876	0.018379	0.019799	0.0095811	0.016667	0.016946	0.017795	0.01748	0.015402	0.0072281	0.021652	0.059027	0.11494	0.017478	0.012122	0.012455	0.036026	0.016743	0.017844	0.018981	0.023088	0.014278	0.021111	0.014951	0.018426	0.018859	0.014286	0.081709	0.070851
0.015208	0.014722	0.013618	0.015758	0.025546	0.009575	0.017447	0.011771	0.022385	0.0093932	0.015549	0.015622	0.020227	0.014375	0.019814	0.014489	0.010702	0.014589	0.0091591	0.015953	0.016321	0.013717	0.015383	0.022326	0.012418	0.011802	0.015473	0.017843	0.018114	0.019361	0.013779	0.019311	0.021496	0.015074	0.019121	0.011437	0.014011	0.025356	0.017576	0.019897	0.016305	0.02239	0.017723	0.019442	0.0173	0.014626	0.024766	0.013864	0.017196	0.016702
0.014109	0.020252	0.013914	0.014909	0.023508	0.011694	0.022209	0.011004	0.022699	0.011472	0.025762	0.015138	0.022949	0.021286	0.030006	0.015208	0.014056	0.017657	0.014185	0.020676	0.027701	0.012934	0.016021	0.025927	0.021424	0.010016	0.018876	0.020258	0.019564	0.017373	0.01026	0.0219	0.018488	0.019514	0.015338	0.012211	0.022755	0.030532	0.023233	0.022468	0.015095	0.033062	0.017626	0.016957	0.021312	0.022628	0.022928	0.021043	0.023349	0.02001
0.025161	0.017689	0.020252	0.018871	0.015812	0.013627	0.025484	0.021496	0.029238	0.012717	0.014898	0.016172	0.044052	0.015449	0.023694	0.015671	0.016146	0.024266	0.027253	0.017136	0.026846	0.016095	0.020116	0.023645	0.014061	0.012031	0.018631	0.021678	0.01833	0.02609	0.012355	0.032919	0.024624	0.01772	0.024559	0.016585	0.014582	0.034327	0.019535	0.01896	0.021259	0.027032	0.024542	0.018497	0.034764	0.031212	0.020655	0.018149	0.023927	0.018086
0.021757	0.01718	0.012748	0.01669	0.019299	0.0084253	0.02145	0.012419	0.030194	0.01102	0.017559	0.016589	0.029692	0.020164	0.024304	0.019923	0.011676	0.015861	0.0099398	0.019936	0.017608	0.012456	0.01956	0.021254	0.01064	0.014232	0.023322	0.014537	0.020187	0.023346	0.010816	0.023285	0.016463	0.01448	0.020846	0.013569	0.019516	0.028095	0.01997	0.019348	0.020554	0.026458	0.020035	0.029087	0.021534	0.013838	0.019004	0.018325	0.020044	0.019744
0.020731	0.012904	0.011101	0.012729	0.016726	0.0098442	0.027514	0.012593	0.019381	0.0085536	0.014485	0.015712	0.032498	0.015943	0.019307	0.015471	0.010709	0.014816	0.0081296	0.019545	0.019917	0.012148	0.019758	0.028097	0.011543	0.014049	0.018218	0.014414	0.016704	0.022423	0.0086184	0.029765	0.013891	0.015828	0.022775	0.015839	0.01549	0.023834	0.020572	0.018835	0.014768	0.022388	0.016554	0.030913	0.0185	0.014429	0.017129	0.021444	0.017444	0.018864
0.013297	0.014291	0.011811	0.0097643	0.015583	0.011496	0.021569	0.011069	0.024284	0.0082458	0.014618	0.0098009	0.019323	0.017656	0.017296	0.021126	0.010224	0.012337	0.007583	0.014131	0.014223	0.011972	0.022443	0.02058	0.0095217	0.013959	0.030794	0.011978	0.015207	0.015767	0.0089411	0.0161	0.022755	0.015377	0.023021	0.016036	0.013153	0.027495	0.014207	0.020233	0.0236	0.017539	0.015608	0.017885	0.01626	0.013327	0.021508	0.018593	0.020261	0.023463
0.032771	0.025063	0.020202	0.026051	0.033963	0.019555	0.032004	0.025589	0.049147	0.014007	0.027826	0.031882	0.037973	0.030965	0.038516	0.022561	0.020375	0.030406	0.027464	0.027135	0.025413	0.021937	0.030862	0.031946	0.017246	0.024717	0.027838	0.030077	0.031601	0.034262	0.017463	0.031163	0.029266	0.026967	0.031417	0.022568	0.031871	0.052605	0.038107	0.029253	0.02963	0.045116	0.033215	0.037137	0.028783	0.029147	0.029318	0.03006	0.030251	0.029852
0.01827	0.014241	0.014655	0.016487	0.028528	0.0087481	0.019771	0.012435	0.019031	0.010381	0.02476	0.016273	0.027331	0.016955	0.022352	0.014968	0.01167	0.014083	0.0084895	0.021824	0.021544	0.011634	0.017079	0.025628	0.014611	0.011032	0.016521	0.015513	0.021847	0.02492	0.0093557	0.026418	0.015838	0.015324	0.015424	0.012271	0.016068	0.041848	0.02064	0.018197	0.014278	0.028322	0.016609	0.017667	0.019474	0.013495	0.021745	0.018026	0.016564	0.01607
0.020976	0.018668	0.013346	0.016741	0.023773	0.013206	0.022176	0.013191	0.021978	0.011905	0.015999	0.016723	0.035176	0.023064	0.020261	0.016128	0.015933	0.029687	0.010317	0.024003	0.020536	0.013547	0.017745	0.061588	0.016452	0.014987	0.019118	0.016628	0.02082	0.025829	0.013806	0.023245	0.020032	0.019029	0.023483	0.016793	0.017992	0.034027	0.02191	0.027	0.017718	0.03644	0.01948	0.029298	0.021553	0.01738	0.020406	0.025374	0.025299	0.024391
0.018291	0.018502	0.01845	0.018963	0.022269	0.014583	0.025228	0.015354	0.023756	0.01307	0.017857	0.014924	0.027533	0.019594	0.02139	0.02016	0.012055	0.018635	0.010195	0.023811	0.017928	0.016259	0.017123	0.041965	0.016142	0.019811	0.017044	0.019794	0.023294	0.023848	0.010853	0.035174	0.02708	0.020975	0.023326	0.018994	0.018486	0.043862	0.026806	0.023219	0.029905	0.031777	0.017339	0.027052	0.026402	0.016594	0.023271	0.01892	0.021933	0.017771
0.01919	0.014347	0.013533	0.014475	0.014944	0.011727	0.023992	0.015875	0.020468	0.01082	0.017309	0.016856	0.021824	0.015827	0.018798	0.019199	0.010997	0.013934	0.008894	0.020655	0.027495	0.011694	0.019917	0.021976	0.011988	0.012734	0.016695	0.018471	0.030797	0.017808	0.014587	0.024624	0.017865	0.017092	0.020631	0.013933	0.014856	0.029576	0.029539	0.019044	0.015993	0.026091	0.022409	0.018646	0.015957	0.015781	0.018392	0.015822	0.018554	0.0159
0.013585	0.0090688	0.011223	0.01041	0.014106	0.008401	0.017246	0.008991	0.022315	0.0066902	0.011877	0.010508	0.018809	0.012325	0.01383	0.01165	0.0085641	0.0098646	0.0079289	0.013071	0.01356	0.0085375	0.013459	0.016156	0.0083623	0.010303	0.015266	0.011972	0.012578	0.012607	0.0076457	0.016359	0.016197	0.013271	0.013405	0.0081726	0.010886	0.029313	0.017556	0.014463	0.013398	0.015734	0.01523	0.020626	0.013215	0.010312	0.013758	0.014256	0.013573	0.015259
0.023346	0.01782	0.015302	0.018736	0.027479	0.012557	0.02346	0.014278	0.019636	0.010676	0.020118	0.016292	0.02162	0.016702	0.019891	0.016116	0.020661	0.018257	0.013431	0.025895	0.021117	0.013147	0.023884	0.029902	0.013319	0.018907	0.023774	0.017783	0.023793	0.023409	0.012951	0.030438	0.021048	0.016199	0.02203	0.012173	0.018128	0.030148	0.02624	0.022007	0.017581	0.027812	0.018274	0.028883	0.018052	0.013975	0.02164	0.023114	0.025588	0.018644
0.013953	0.011227	0.0098224	0.0097761	0.01413	0.006029	0.01172	0.0078135	0.014039	0.0068713	0.012176	0.011663	0.021392	0.012061	0.014747	0.010102	0.0090794	0.01098	0.0082633	0.01272	0.012949	0.0083549	0.011115	0.017982	0.0086211	0.010655	0.013032	0.0099131	0.011283	0.014571	0.007215	0.0166	0.010748	0.0096289	0.014	0.0099858	0.0099313	0.024418	0.016443	0.013414	0.010157	0.019945	0.011006	0.016282	0.0091777	0.010176	0.013444	0.014798	0.012569	0.013464
0.021099	0.024085	0.019131	0.015915	0.02136	0.017039	0.028002	0.019309	0.035107	0.012875	0.02152	0.019086	0.043036	0.02558	0.036474	0.026235	0.01844	0.022555	0.01657	0.020129	0.021909	0.018684	0.028368	0.023698	0.014538	0.023002	0.035564	0.015017	0.024907	0.023721	0.011566	0.032488	0.031014	0.024096	0.023772	0.019039	0.021493	0.041461	0.028869	0.024555	0.027255	0.035858	0.02661	0.030752	0.024827	0.021622	0.024038	0.020876	0.0204	0.026806
0.022429	0.012655	0.012473	0.016676	0.018747	0.0091479	0.023069	0.012803	0.015269	0.0092504	0.013959	0.014456	0.027262	0.017231	0.021551	0.013824	0.016814	0.013787	0.009464	0.017036	0.014326	0.013078	0.020077	0.035787	0.012441	0.016709	0.017882	0.015211	0.014926	0.028999	0.011735	0.024823	0.018641	0.014451	0.019943	0.013644	0.016815	0.025343	0.02316	0.021292	0.01451	0.022892	0.021988	0.033286	0.017603	0.013706	0.02099	0.02088	0.017457	0.013892
0.013636	0.016749	0.011152	0.020763	0.016602	0.011274	0.019517	0.014881	0.030304	0.0077686	0.013313	0.017656	0.019613	0.01978	0.024097	0.018721	0.010573	0.015629	0.012984	0.017149	0.017226	0.0093103	0.018277	0.033723	0.010678	0.014186	0.021735	0.017008	0.019644	0.020742	0.010653	0.023673	0.016572	0.025178	0.013585	0.016074	0.016287	0.034121	0.021737	0.019307	0.018963	0.024619	0.09422	0.0183	0.016788	0.015171	0.01935	0.018807	0.018432	0.031932
0.0058877	0.0064763	0.0044595	0.0062434	0.0099684	0.0049407	0.0079307	0.0073361	0.009313	0.0035486	0.0057216	0.006121	0.008395	0.0068011	0.0080362	0.0064129	0.0046911	0.0060336	0.011605	0.0070208	0.0077116	0.0044456	0.0090583	0.0088134	0.004178	0.0062592	0.0068137	0.0064119	0.0071111	0.0084402	0.0046091	0.0086184	0.0077245	0.0071426	0.0069654	0.005786	0.0060119	0.012616	0.0082965	0.0085338	0.0074116	0.0094653	0.0064199	0.0076102	0.0086569	0.0089754	0.0084432	0.0099079	0.0076214	0.01016
0.023354	0.013997	0.012519	0.018829	0.018479	0.0090399	0.017178	0.013251	0.016567	0.0099768	0.017782	0.021126	0.0288	0.022097	0.023867	0.018591	0.013352	0.01462	0.012165	0.024697	0.017816	0.012016	0.015876	0.038054	0.010345	0.012475	0.017946	0.015529	0.028462	0.022174	0.0085142	0.02338	0.019026	0.01283	0.017442	0.014902	0.015031	0.030671	0.021031	0.020669	0.017259	0.024441	0.018138	0.027905	0.015839	0.013018	0.017906	0.018336	0.022839	0.018232
0.012082	0.010833	0.0089589	0.010381	0.010387	0.0076823	0.010049	0.016207	0.01399	0.0071398	0.011568	0.0097636	0.018138	0.0095341	0.015159	0.0096908	0.0087058	0.012555	0.0095403	0.010876	0.011453	0.0093138	0.0099633	0.015177	0.0086801	0.0071421	0.013498	0.012206	0.01235	0.013885	0.008043	0.012069	0.015068	0.013732	0.01195	0.010145	0.0090582	0.018416	0.011407	0.017449	0.011734	0.016232	0.011423	0.015076	0.012556	0.010125	0.016081	0.01533	0.01021	0.010643
0.036253	0.026812	0.019878	0.02067	0.036582	0.013329	0.023719	0.020038	0.025554	0.01207	0.022001	0.023095	0.038327	0.028477	0.029776	0.021653	0.024902	0.01895	0.013305	0.025856	0.02439	0.018451	0.020499	0.029485	0.016184	0.024123	0.030651	0.021017	0.028271	0.026407	0.013648	0.038949	0.027621	0.030874	0.03269	0.017175	0.022491	0.042084	0.034817	0.0267	0.02398	0.037257	0.021395	0.033521	0.030402	0.022287	0.02676	0.030106	0.026117	0.034383
0.017062	0.024776	0.012062	0.01529	0.029351	0.010597	0.029936	0.011968	0.01958	0.010823	0.015229	0.01308	0.03256	0.017115	0.018397	0.01483	0.012007	0.016099	0.010447	0.022779	0.017989	0.01121	0.019141	0.030761	0.011916	0.013452	0.019168	0.020289	0.017859	0.025283	0.012542	0.022847	0.021509	0.014332	0.025861	0.013867	0.016532	0.029216	0.01896	0.024483	0.018015	0.024617	0.016777	0.031911	0.017218	0.017671	0.025259	0.02064	0.01865	0.017636
0.019373	0.014061	0.015508	0.018187	0.019979	0.011051	0.019089	0.012148	0.025492	0.011131	0.017988	0.015136	0.020531	0.022718	0.024509	0.020553	0.013929	0.01852	0.01043	0.020479	0.020868	0.014078	0.020066	0.020965	0.0098621	0.013654	0.024963	0.014279	0.019378	0.023133	0.010955	0.02319	0.023818	0.023859	0.016108	0.011134	0.01403	0.031997	0.017706	0.016446	0.016036	0.020398	0.38758	0.01804	0.020337	0.016656	0.017215	0.021861	0.022847	0.027598
0.018009	0.015281	0.011531	0.014095	0.016694	0.0097543	0.016983	0.014203	0.019533	0.0094524	0.01316	0.011576	0.021425	0.016452	0.016645	0.013788	0.0087457	0.014951	0.016139	0.018399	0.021585	0.01121	0.019798	0.023046	0.0096139	0.01619	0.015114	0.014187	0.014129	0.017799	0.008485	0.016139	0.024301	0.013389	0.01782	0.0094971	0.012658	0.02331	0.021129	0.015046	0.012945	0.022231	0.013239	0.018867	0.01334	0.015515	0.015376	0.015442	0.012384	0.013548
0.019267	0.018717	0.014611	0.017653	0.027189	0.011782	0.0265	0.016497	0.022688	0.010868	0.023144	0.01933	0.049003	0.01834	0.024607	0.026946	0.011544	0.018201	0.010995	0.018527	0.019846	0.016571	0.019765	0.020761	0.012436	0.014513	0.021905	0.015729	0.028347	0.022862	0.013957	0.031016	0.020923	0.015278	0.017087	0.016797	0.018385	0.03446	0.028939	0.020935	0.021152	0.029821	0.01957	0.024955	0.023891	0.017431	0.020981	0.017393	0.033108	0.020028
0.013894	0.010999	0.01328	0.013989	0.020478	0.0077373	0.012677	0.10518	0.030995	0.01037	0.01164	0.027493	0.019257	0.016307	0.022442	0.012203	0.10702	0.015308	0.0092566	0.016367	0.027008	0.11353	0.011306	0.020123	0.10239	0.011045	0.01819	0.063156	0.014331	0.013633	0.0087585	0.020403	0.014189	0.013556	0.012354	0.0091664	0.013427	0.034629	0.017364	0.014054	0.012484	0.024514	0.012828	0.018193	0.015746	0.014782	0.01544	0.016392	0.014	0.018203
0.012846	0.013882	0.011506	0.011225	0.014454	0.010789	0.019016	0.012339	0.024726	0.007786	0.015612	0.012738	0.021072	0.022775	0.015061	0.017784	0.011885	0.013065	0.0098023	0.016957	0.014544	0.0086022	0.020372	0.020272	0.010179	0.01203	0.025643	0.015252	0.014204	0.016122	0.007226	0.019181	0.018374	0.015427	0.01456	0.016266	0.013891	0.030212	0.014901	0.018762	0.018705	0.019742	0.019375	0.020359	0.014976	0.013586	0.019728	0.015332	0.015932	0.022598
0.021192	0.018593	0.015668	0.022788	0.021289	0.010807	0.026787	0.015601	0.021786	0.011762	0.020936	0.018562	0.022954	0.01876	0.02675	0.018577	0.016406	0.019351	0.010758	0.026875	0.020178	0.016797	0.021535	0.037316	0.012795	0.013202	0.026503	0.017936	0.022207	0.021125	0.011197	0.034365	0.02919	0.022674	0.023245	0.013482	0.016708	0.033985	0.029112	0.028479	0.018054	0.02396	0.024575	0.03477	0.017115	0.022024	0.024765	0.021921	0.017954	0.01966
0.02525	0.022292	0.017919	0.017818	0.030151	0.016108	0.02653	0.016891	0.034844	0.011658	0.026192	0.020938	0.04128	0.027541	0.025796	0.017638	0.019761	0.023916	0.019004	0.028413	0.023958	0.016589	0.020548	0.032775	0.029345	0.01644	0.023026	0.024604	0.022965	0.028501	0.012469	0.025079	0.029641	0.024507	0.023521	0.019577	0.026622	0.03916	0.040008	0.024233	0.019159	0.048436	0.027693	0.025717	0.026765	0.027553	0.024287	0.024486	0.025736	0.032081
0.015	0.011786	0.011041	0.01385	0.014487	0.010741	0.015517	0.011333	0.014287	0.0087993	0.014363	0.011374	0.023708	0.016822	0.01608	0.018491	0.009886	0.018011	0.011104	0.013901	0.014457	0.0078262	0.020345	0.017431	0.0085301	0.01443	0.019035	0.013207	0.014797	0.014125	0.013127	0.019231	0.018396	0.017274	0.013898	0.017524	0.012817	0.024632	0.018802	0.016479	0.018182	0.021461	0.013509	0.021569	0.013134	0.013672	0.01624	0.014147	0.015943	0.019619
0.016751	0.017326	0.013279	0.018937	0.020353	0.009589	0.017551	0.014259	0.019898	0.017367	0.017165	0.022331	0.023563	0.018731	0.033885	0.016809	0.015107	0.018541	0.010094	0.01918	0.019913	0.012357	0.01977	0.020096	0.014531	0.012602	0.019111	0.01567	0.021591	0.022798	0.0099299	0.018814	0.015234	0.013982	0.023592	0.01304	0.018728	0.031252	0.024662	0.020855	0.014646	0.026548	0.020838	0.024629	0.016543	0.014623	0.019435	0.019151	0.021893	0.018295
0.018107	0.017501	0.011555	0.013978	0.01914	0.012517	0.11464	0.015038	0.024467	0.0099401	0.015063	0.0145	0.025825	0.14527	0.025571	0.020784	0.011738	0.017626	0.010723	0.026053	0.020773	0.011311	0.021579	0.020298	0.01336	0.012729	0.025614	0.018326	0.02244	0.027779	0.013473	0.018599	0.076938	0.10975	0.014479	0.014021	0.014743	0.034723	0.017126	0.020326	0.021337	0.029394	0.020729	0.019487	0.017031	0.016584	0.020001	0.015352	0.06898	0.089379
0.015546	0.014074	0.010807	0.013064	0.017283	0.013993	0.021699	0.011857	0.023277	0.0081838	0.014885	0.012851	0.017833	0.02227	0.015275	0.019296	0.012189	0.016911	0.0076193	0.018398	0.013398	0.01039	0.025012	0.023624	0.010534	0.013247	0.023129	0.016298	0.01484	0.017493	0.0078402	0.023731	0.024165	0.020989	0.014708	0.014003	0.021854	0.037056	0.017222	0.026029	0.024148	0.020023	0.014974	0.017971	0.015959	0.011699	0.028763	0.016358	0.01818	0.026562
0.021395	0.020941	0.014873	0.022094	0.017564	0.01225	0.017747	0.012642	0.017714	0.013499	0.016004	0.017842	0.023382	0.021307	0.031014	0.021099	0.012338	0.01861	0.011483	0.021818	0.019681	0.014496	0.022489	0.02794	0.012079	0.011663	0.019231	0.023454	0.024204	0.035813	0.015679	0.021857	0.0162	0.017894	0.023101	0.01268	0.015351	0.033774	0.027616	0.021643	0.019865	0.025554	0.019394	0.023347	0.020628	0.014883	0.021691	0.018673	0.018585	0.019113
0.017287	0.026442	0.014058	0.01509	0.0222	0.011134	0.05238	0.01443	0.021125	0.0085133	0.017177	0.016818	0.026152	0.045662	0.019886	0.019621	0.014618	0.01604	0.0096584	0.018719	0.018116	0.011572	0.032206	0.021809	0.011993	0.022758	0.024883	0.014646	0.018407	0.018074	0.0087183	0.020438	0.05771	0.043971	0.023534	0.021243	0.017118	0.043359	0.019247	0.021117	0.023759	0.031166	0.017872	0.025513	0.01589	0.013952	0.019943	0.016869	0.061655	0.068377
0.01141	0.010511	0.0091785	0.010504	0.011094	0.0060552	0.012764	0.0087231	0.013916	0.0089103	0.011238	0.010617	0.021412	0.01243	0.012962	0.010288	0.0081645	0.010587	0.0063713	0.014124	0.011589	0.0097456	0.013088	0.017091	0.0082665	0.008767	0.01325	0.012199	0.011281	0.011842	0.0096182	0.013322	0.011389	0.012764	0.011595	0.0096826	0.0090129	0.020802	0.011542	0.013394	0.015935	0.015009	0.012784	0.014116	0.012529	0.0083955	0.013424	0.015175	0.012325	0.020089
0.02527	0.016296	0.012492	0.013454	0.020116	0.0090208	0.027576	0.014024	0.017358	0.0095409	0.017206	0.015494	0.022992	0.015979	0.018235	0.019383	0.011473	0.013807	0.009312	0.018957	0.017466	0.013282	0.019194	0.026454	0.0099675	0.011428	0.019664	0.013395	0.016742	0.017633	0.01232	0.027537	0.019302	0.015586	0.028819	0.013664	0.013683	0.02762	0.018409	0.019227	0.016954	0.022926	0.020211	0.027846	0.016414	0.013726	0.017168	0.019169	0.018108	0.017837
0.023754	0.020155	0.01434	0.019882	0.020153	0.012709	0.02074	0.018064	0.019322	0.010005	0.018554	0.016681	0.029325	0.020632	0.023611	0.019726	0.011329	0.01711	0.012957	0.01653	0.020484	0.013553	0.017635	0.026597	0.016247	0.019763	0.017198	0.016373	0.020633	0.017704	0.008827	0.019158	0.021838	0.020137	0.021915	0.013645	0.017282	0.038224	0.027049	0.024515	0.02007	0.026063	0.023841	0.025757	0.017256	0.019099	0.02262	0.019721	0.018071	0.026208
0.011424	0.01482	0.11459	0.011942	0.015033	0.0092458	0.017018	0.010148	0.015443	0.0081518	0.020538	0.014341	0.024659	0.013798	0.020085	0.012646	0.011831	0.014926	0.0081463	0.014429	0.012949	0.011795	0.012649	0.019486	0.011528	0.013556	0.016619	0.017011	0.016632	0.014641	0.013051	0.018419	0.013925	0.019181	0.014215	0.012848	0.012891	0.025414	0.016509	0.017416	0.012066	0.019037	0.019537	0.01726	0.013882	0.011601	0.019782	0.013746	0.012962	0.014811
0.016609	0.018306	0.01237	0.014701	0.016999	0.010422	0.021649	0.013544	0.023137	0.0111	0.015619	0.016097	0.029345	0.021604	0.018081	0.017256	0.012705	0.018162	0.012119	0.01969	0.019438	0.011886	0.022848	0.021633	0.011656	0.014011	0.020771	0.018866	0.016105	0.021547	0.013761	0.018583	0.021725	0.018521	0.018686	0.012948	0.014453	0.029963	0.018667	0.021786	0.021319	0.025247	0.23069	0.017399	0.028254	0.013463	0.022945	0.020554	0.022754	0.023739
0.013649	0.011026	0.011094	0.014572	0.014542	0.010119	0.01477	0.013035	0.019472	0.0081691	0.012063	0.010257	0.017911	0.012427	0.016419	0.017601	0.0099639	0.015002	0.010321	0.015122	0.012362	0.0093811	0.017544	0.016273	0.0094508	0.012362	0.013393	0.016303	0.01252	0.014479	0.0084718	0.019163	0.015145	0.012488	0.01451	0.014427	0.012988	0.024005	0.018172	0.015163	0.016704	0.022252	0.015566	0.021117	0.018185	0.013198	0.016769	0.011512	0.014009	0.018141
0.023335	0.021844	0.015699	0.024564	0.02337	0.011336	0.02098	0.015039	0.028254	0.010936	0.019821	0.016343	0.032104	0.020134	0.021949	0.017445	0.015875	0.024445	0.013151	0.0288	0.020487	0.020524	0.017969	0.031457	0.017656	0.01614	0.020711	0.019012	0.023244	0.025954	0.01063	0.035887	0.020784	0.022385	0.029833	0.014815	0.02328	0.040026	0.027638	0.025773	0.016233	0.030078	0.018601	0.039955	0.021187	0.016428	0.02677	0.020634	0.021343	0.028691
0.0097118	0.010248	0.0082243	0.0093361	0.011386	0.0072685	0.012655	0.085046	0.013515	0.0068697	0.010314	0.033385	0.01476	0.012862	0.016382	0.012364	0.054463	0.010977	0.011817	0.014505	0.01275	0.056846	0.010921	0.013953	0.061565	0.0096254	0.012146	0.053848	0.012033	0.014785	0.0099739	0.014912	0.014925	0.010502	0.014355	0.010868	0.01208	0.021126	0.014819	0.018247	0.012693	0.014418	0.011762	0.013072	0.014528	0.012023	0.018067	0.011324	0.011977	0.012788
0.017369	0.019394	0.011525	0.012827	0.024196	0.0080584	0.021305	0.013707	0.018981	0.010497	0.019402	0.013331	0.026487	0.019768	0.021625	0.017388	0.011794	0.014894	0.011221	0.018656	0.015493	0.010201	0.014563	0.021995	0.015515	0.012815	0.018759	0.018217	0.022416	0.016851	0.0078304	0.017923	0.015422	0.016173	0.01765	0.012619	0.014798	0.027986	0.021395	0.016054	0.015638	0.025603	0.01555	0.031245	0.014814	0.012635	0.01609	0.014155	0.015509	0.021064
0.01307	0.011371	0.0099691	0.013047	0.015173	0.0077456	0.018792	0.0085486	0.0171	0.007241	0.010429	0.011002	0.020129	0.014462	0.014916	0.011099	0.0080156	0.011453	0.0080628	0.017771	0.01351	0.0095411	0.011818	0.017654	0.0086304	0.0083119	0.011124	0.012396	0.014303	0.017435	0.0074154	0.019534	0.012479	0.010796	0.012175	0.0077948	0.011908	0.0222	0.018328	0.018532	0.0088729	0.017976	0.010141	0.014706	0.010022	0.010776	0.015629	0.01258	0.012918	0.020757
0.01805	0.018922	0.01601	0.012855	0.017466	0.013904	0.12061	0.012879	0.023362	0.010115	0.024137	0.014358	0.026545	0.10485	0.019798	0.023939	0.011281	0.018769	0.012902	0.018561	0.020397	0.013495	0.020261	0.025538	0.012034	0.01425	0.026466	0.017176	0.0169	0.018011	0.010516	0.022044	0.14836	0.085758	0.016129	0.016259	0.018083	0.036406	0.022037	0.02286	0.018195	0.022167	0.017721	0.02217	0.022573	0.018202	0.01864	0.014808	0.098276	0.22498
0.01248	0.012716	0.010516	0.0090603	0.014676	0.016326	0.013301	0.098221	0.017813	0.0085669	0.016476	0.03421	0.016774	0.01033	0.018044	0.013053	0.056452	0.016842	0.032027	0.012341	0.011342	0.056774	0.011695	0.01839	0.068563	0.020889	0.013479	0.067392	0.013087	0.014203	0.014876	0.014681	0.020031	0.010683	0.011337	0.0097434	0.011518	0.020611	0.017604	0.016715	0.012505	0.020038	0.011783	0.015055	0.013919	0.021954	0.014393	0.013104	0.012405	0.012252
0.012951	0.017757	0.013609	0.011943	0.019779	0.01149	0.061955	0.012249	0.023495	0.01053	0.018456	0.016347	0.023634	0.091866	0.018361	0.017821	0.010718	0.019281	0.010167	0.016945	0.018066	0.010883	0.022549	0.022883	0.012601	0.015542	0.022599	0.01634	0.015393	0.018172	0.0085058	0.020512	0.05736	0.063886	0.016833	0.013148	0.015806	0.032829	0.020536	0.025873	0.020494	0.027208	0.019738	0.021034	0.013368	0.013671	0.0233	0.01433	0.065636	0.091069
0.019981	0.018059	0.015724	0.016818	0.027009	0.013058	0.022515	0.015064	0.027745	0.013553	0.016966	0.02319	0.02894	0.021025	0.023983	0.017474	0.016647	0.019238	0.014735	0.025877	0.020101	0.016099	0.018408	0.036664	0.020074	0.01918	0.028288	0.031739	0.02569	0.024603	0.013499	0.029784	0.018693	0.018684	0.018006	0.015109	0.019785	0.037085	0.031638	0.032855	0.018066	0.029472	0.024301	0.049498	0.020814	0.017771	0.038103	0.021837	0.018025	0.019159
0.017245	0.015366	0.010612	0.015414	0.016541	0.010927	0.015758	0.010086	0.0258	0.010581	0.018136	0.025574	0.032795	0.018662	0.02323	0.01617	0.010434	0.013902	0.0093758	0.020996	0.024809	0.012816	0.016871	0.022769	0.010932	0.012945	0.020152	0.020892	0.015352	0.024368	0.012261	0.029266	0.026762	0.015973	0.015514	0.013758	0.017221	0.02781	0.020759	0.021118	0.013277	0.022592	0.016705	0.018954	0.01469	0.016535	0.022577	0.0193	0.016975	0.016881
0.025746	0.01725	0.014411	0.014088	0.025153	0.0099031	0.025295	0.015031	0.030022	0.010374	0.017929	0.019963	0.02738	0.018267	0.018169	0.021763	0.011679	0.016753	0.010099	0.021446	0.018571	0.016915	0.01814	0.022865	0.010174	0.01847	0.031362	0.022208	0.017445	0.019763	0.010118	0.029149	0.015826	0.017566	0.020047	0.011726	0.013474	0.03467	0.024992	0.018733	0.014741	0.033111	0.018321	0.023819	0.016651	0.013719	0.018775	0.021098	0.021564	0.018267
0.013822	0.011672	0.010729	0.014083	0.015679	0.009251	0.018344	0.011177	0.015936	0.0082813	0.012572	0.014587	0.025151	0.013371	0.016181	0.011359	0.01002	0.017313	0.0076398	0.013738	0.022007	0.010443	0.017997	0.023454	0.010222	0.011385	0.014116	0.011852	0.016434	0.017019	0.0090617	0.022592	0.014278	0.012559	0.019664	0.009562	0.012953	0.02511	0.026884	0.019502	0.015675	0.021611	0.013612	0.020271	0.014713	0.012066	0.017534	0.01525	0.015368	0.013463
0.021031	0.019374	0.013785	0.013403	0.02583	0.010256	0.021134	0.010933	0.024323	0.0085815	0.016685	0.021743	0.024089	0.018466	0.020308	0.016889	0.013861	0.017283	0.011921	0.027047	0.018022	0.015199	0.015648	0.025111	0.01238	0.011355	0.01766	0.019393	0.016315	0.019238	0.015607	0.020462	0.016591	0.018464	0.016182	0.013761	0.015768	0.030354	0.026396	0.026558	0.015549	0.020878	0.021949	0.02518	0.020816	0.017048	0.026993	0.021754	0.017706	0.014887
0.020672	0.013305	0.011418	0.016142	0.014202	0.022887	0.021798	0.010305	0.022925	0.0087857	0.013557	0.017676	0.027053	0.018049	0.019141	0.015639	0.013064	0.013926	0.0087208	0.018482	0.015414	0.0098607	0.021201	0.020225	0.013464	0.013584	0.018416	0.015099	0.017488	0.015692	0.010283	0.020444	0.017233	0.017684	0.014964	0.014592	0.012208	0.030115	0.020052	0.019744	0.014656	0.021155	0.017342	0.019777	0.020233	0.013844	0.020141	0.021676	0.016373	0.023746
0.022749	0.019536	0.020639	0.017838	0.020718	0.01142	0.033262	0.017883	0.022702	0.012152	0.017352	0.019532	0.026968	0.020626	0.045481	0.019012	0.015247	0.019676	0.013244	0.029503	0.024414	0.013426	0.022592	0.036913	0.017843	0.021578	0.023628	0.016591	0.019706	0.026113	0.013417	0.032037	0.018684	0.018727	0.019591	0.015453	0.024933	0.038954	0.027302	0.027363	0.020694	0.033493	0.022783	0.026928	0.019618	0.016156	0.025018	0.023132	0.025295	0.026453
0.010987	0.0083353	0.0077501	0.0085428	0.013312	0.0062454	0.014367	0.0087619	0.013556	0.0077977	0.012841	0.010816	0.017089	0.016183	0.011992	0.015615	0.0071345	0.0098943	0.006124	0.011091	0.011487	0.0073247	0.011746	0.014732	0.0063503	0.0076332	0.014953	0.0099755	0.015483	0.014325	0.0062744	0.013865	0.014749	0.011531	0.011001	0.010754	0.009691	0.01976	0.013136	0.014685	0.012543	0.015439	0.011978	0.017152	0.011894	0.0094502	0.011694	0.011198	0.013115	0.014986
0.025462	0.022153	0.014013	0.015776	0.018158	0.014379	0.018774	0.017411	0.023424	0.013584	0.02438	0.022074	0.031974	0.02093	0.02156	0.019879	0.01445	0.019687	0.0111	0.033029	0.018463	0.015799	0.016884	0.029019	0.017934	0.014394	0.018133	0.016871	0.018074	0.025257	0.013555	0.027457	0.018333	0.022084	0.025516	0.014679	0.020217	0.04419	0.026896	0.027298	0.015252	0.031948	0.017477	0.019265	0.019142	0.016053	0.022505	0.018656	0.021627	0.020219
0.0235	0.018516	0.013542	0.016094	0.020677	0.011487	0.017236	0.014782	0.023212	0.011268	0.02191	0.019301	0.02532	0.017949	0.024589	0.012807	0.014877	0.01578	0.011354	0.016006	0.02267	0.014221	0.019124	0.036651	0.011957	0.012136	0.024749	0.017066	0.019425	0.032745	0.011852	0.024429	0.017075	0.017471	0.021996	0.012393	0.0142	0.036172	0.027572	0.020789	0.016596	0.023637	0.022258	0.031098	0.018746	0.012147	0.022765	0.017912	0.016503	0.020036
0.015161	0.015213	0.012798	0.011406	0.020042	0.009649	0.024432	0.011783	0.019127	0.0089325	0.013479	0.01249	0.024477	0.021569	0.01507	0.019223	0.012846	0.017834	0.011063	0.018583	0.013834	0.0094269	0.41566	0.024684	0.012356	0.015544	0.029117	0.014688	0.01326	0.021335	0.008465	0.017332	0.022882	0.019053	0.013756	0.035456	0.014462	0.039587	0.01917	0.019212	0.098339	0.024457	0.01716	0.022311	0.012895	0.019616	0.018242	0.017362	0.01776	0.021669
0.097538	0.015088	0.011386	0.016156	0.018098	0.0082219	0.016546	0.012559	0.02051	0.014567	0.01264	0.014816	0.023771	0.016137	0.023327	0.015429	0.011278	0.014063	0.0094103	0.017055	0.014935	0.011403	0.012732	0.029347	0.010073	0.014925	0.013452	0.01555	0.01822	0.015051	0.0096162	0.021644	0.012673	0.014054	0.013911	0.011722	0.014433	0.026647	0.015066	0.023435	0.013823	0.031427	0.014182	0.021512	0.01482	0.012804	0.021352	0.025539	0.014678	0.014287
0.014289	0.015453	0.013173	0.019247	0.020401	0.014502	0.017728	0.011969	0.021947	0.010097	0.016062	0.012926	0.025967	0.018738	0.026761	0.015317	0.011055	0.016429	0.010118	0.017128	0.022774	0.01347	0.023257	0.031155	0.01595	0.013772	0.015539	0.016854	0.020507	0.018743	0.0095564	0.019887	0.016103	0.018475	0.017362	0.014228	0.016594	0.042946	0.025662	0.022045	0.014886	0.024285	0.022027	0.02343	0.019841	0.015457	0.018606	0.021207	0.02176	0.020917
0.021526	0.01512	0.012532	0.014893	0.018635	0.010265	0.015713	0.013055	0.020595	0.009673	0.013139	0.017282	0.022492	0.016537	0.01997	0.014594	0.011527	0.020971	0.011792	0.014231	0.017336	0.010784	0.015474	0.025759	0.010746	0.01056	0.017835	0.019633	0.017763	0.019217	0.0096346	0.02309	0.015768	0.014669	0.018047	0.010399	0.013365	0.03863	0.019758	0.01541	0.013668	0.022438	0.019657	0.025933	0.018351	0.014328	0.017123	0.020039	0.016754	0.019486
0.013041	0.012595	0.01199	0.0090357	0.014567	0.0092915	0.015912	0.012006	0.01548	0.0067328	0.012688	0.011226	0.019017	0.020109	0.014217	0.012031	0.010812	0.013271	0.01009	0.013491	0.014019	0.0095351	0.017117	0.019177	0.016933	0.011924	0.015783	0.012396	0.015453	0.016058	0.017609	0.018336	0.016118	0.012301	0.014535	0.010688	0.01163	0.026283	0.01379	0.018069	0.012499	0.027406	0.012881	0.018215	0.015939	0.014322	0.017585	0.012401	0.017073	0.013629
0.013723	0.01202	0.011417	0.012638	0.018535	0.0089216	0.015824	0.014126	0.022186	0.0087522	0.013786	0.014449	0.018805	0.012546	0.018188	0.012202	0.0099338	0.012733	0.010792	0.015442	0.014494	0.0099029	0.016111	0.019144	0.010553	0.014062	0.015474	0.019571	0.014372	0.017175	0.017132	0.016854	0.018254	0.016725	0.012345	0.010626	0.013915	0.030504	0.01947	0.017646	0.014877	0.017978	0.014018	0.019168	0.013882	0.014533	0.013474	0.01466	0.013508	0.017721
0.019067	0.015674	0.012031	0.019145	0.022768	0.01178	0.019077	0.013186	0.032815	0.012279	0.015167	0.015922	0.022519	0.022369	0.020605	0.016779	0.0116	0.015242	0.012334	0.021456	0.018248	0.015418	0.018461	0.02942	0.011343	0.015137	0.020911	0.017836	0.019365	0.025646	0.009764	0.025173	0.023471	0.016574	0.020569	0.012386	0.01402	0.029636	0.021925	0.026296	0.025584	0.022423	0.21178	0.018028	0.021594	0.016901	0.033309	0.02215	0.015982	0.02497
0.017538	0.023206	0.013743	0.014488	0.019799	0.0097641	0.10157	0.013651	0.021121	0.0097357	0.020456	0.01298	0.02883	0.22537	0.022398	0.021697	0.013449	0.015384	0.010953	0.01794	0.018064	0.01236	0.021105	0.022289	0.013341	0.015527	0.025521	0.017599	0.020371	0.018061	0.0094878	0.023888	0.083368	0.1574	0.021386	0.02031	0.015838	0.035605	0.019233	0.019056	0.028421	0.032683	0.018499	0.020933	0.023473	0.016145	0.021088	0.01946	0.079773	0.089126
0.018023	0.012559	0.010441	0.01298	0.014899	0.0097433	0.014413	0.019125	0.015645	0.0087618	0.01239	0.012959	0.019709	0.013938	0.015312	0.012533	0.010051	0.011363	0.0099894	0.01508	0.018994	0.010778	0.012536	0.021067	0.010693	0.011924	0.017627	0.019237	0.018698	0.014226	0.010604	0.020773	0.014322	0.016033	0.016906	0.013064	0.013859	0.023958	0.022118	0.018124	0.01218	0.026494	0.013653	0.022915	0.012757	0.013918	0.018164	0.017926	0.013617	0.013798
0.018099	0.011321	0.011028	0.012552	0.015208	0.0071785	0.017199	0.012117	0.017102	0.0079225	0.012623	0.012127	0.020583	0.018564	0.01688	0.010577	0.010603	0.012232	0.0096598	0.016091	0.015637	0.013799	0.012122	0.02173	0.010765	0.010231	0.013972	0.011287	0.019271	0.025863	0.0084514	0.016435	0.01536	0.011517	0.015213	0.010554	0.012564	0.023168	0.01963	0.019195	0.013491	0.019797	0.014643	0.020286	0.012578	0.012873	0.019238	0.015023	0.013167	0.011923
0.024071	0.017279	0.012387	0.017561	0.02165	0.010985	0.020329	0.014945	0.022086	0.0093907	0.015565	0.014422	0.025598	0.017434	0.020301	0.01973	0.011125	0.015082	0.015366	0.022161	0.016668	0.011707	0.018317	0.029452	0.010701	0.016813	0.018374	0.019008	0.016975	0.016937	0.0093016	0.022568	0.018319	0.015183	0.019378	0.0132	0.014648	0.0374	0.019676	0.02413	0.020074	0.030956	0.020823	0.027509	0.01929	0.014463	0.022624	0.017138	0.014599	0.019461
0.023286	0.014784	0.014437	0.021577	0.022169	0.01011	0.022552	0.013247	0.019453	0.011622	0.015969	0.015941	0.030061	0.016833	0.019601	0.015206	0.011199	0.018686	0.014536	0.017704	0.021322	0.014679	0.015706	0.026778	0.01516	0.015323	0.016528	0.015601	0.019768	0.027123	0.011109	0.023574	0.018795	0.015596	0.021744	0.013512	0.015335	0.029281	0.03631	0.018413	0.015984	0.031707	0.017918	0.029888	0.018395	0.017855	0.019632	0.016926	0.017144	0.014792
0.010211	0.011131	0.0087542	0.0098411	0.013818	0.0068341	0.015132	0.0084997	0.012274	0.0069558	0.0097766	0.0084668	0.017128	0.020143	0.012856	0.010237	0.0096453	0.010105	0.0057446	0.012064	0.013611	0.0088326	0.013479	0.012671	0.0088459	0.0089053	0.015323	0.013372	0.010147	0.011944	0.0080674	0.013676	0.014959	0.012651	0.010203	0.010352	0.010685	0.022169	0.014504	0.015255	0.014842	0.015965	0.011884	0.014975	0.01179	0.0096562	0.016138	0.01197	0.016462	0.015567
0.022371	0.020259	0.013443	0.026938	0.020826	0.011039	0.024658	0.013527	0.02065	0.012324	0.020694	0.024353	0.060155	0.022009	0.024121	0.023183	0.012994	0.015831	0.010778	0.028159	0.018953	0.013452	0.022628	0.030537	0.017786	0.017086	0.018967	0.021636	0.023819	0.026613	0.011473	0.025307	0.018374	0.01804	0.022733	0.015739	0.025584	0.03629	0.028339	0.033044	0.018897	0.030959	0.016294	0.030188	0.021344	0.017874	0.032645	0.025885	0.018129	0.025532
0.016294	0.01121	0.01104	0.011928	0.01724	0.0069371	0.013961	0.010302	0.017001	0.0085322	0.012047	0.019964	0.020408	0.012442	0.017769	0.012001	0.0089716	0.012439	0.0072069	0.016015	0.016038	0.010434	0.011414	0.016612	0.007845	0.0089946	0.012897	0.011769	0.014934	0.012699	0.010714	0.015452	0.015109	0.014107	0.011528	0.010185	0.010825	0.022483	0.017039	0.016692	0.011663	0.017558	0.01396	0.019591	0.013844	0.013144	0.018788	0.014294	0.01376	0.013627
0.01649	0.017671	0.013803	0.018071	0.01969	0.0096294	0.024565	0.014408	0.020805	0.0096123	0.019656	0.015222	0.025835	0.018768	0.021409	0.015598	0.013308	0.026229	0.010563	0.020449	0.020187	0.012603	0.021544	0.027104	0.014933	0.01223	0.019781	0.018259	0.02365	0.017819	0.010692	0.022462	0.018963	0.019681	0.017441	0.016378	0.023969	0.033105	0.026918	0.020112	0.018707	0.029817	0.022055	0.023973	0.024774	0.017333	0.018057	0.016361	0.020955	0.024799
0.027322	0.018951	0.01229	0.017526	0.022645	0.012586	0.030289	0.01766	0.023183	0.011239	0.016312	0.014829	0.035643	0.016097	0.025135	0.014899	0.015253	0.017894	0.013516	0.023511	0.017853	0.01246	0.020927	0.028819	0.012633	0.020792	0.022913	0.016237	0.018482	0.026915	0.012158	0.028022	0.022459	0.016249	0.034298	0.014953	0.017472	0.035038	0.024025	0.018409	0.02403	0.02848	0.017958	0.038163	0.017747	0.022448	0.016846	0.020282	0.018228	0.01511
0.025119	0.025069	0.016298	0.027323	0.028994	0.011559	0.022781	0.020014	0.02773	0.012989	0.033672	0.023102	0.024997	0.026207	0.043279	0.022295	0.017659	0.022141	0.014132	0.020728	0.029298	0.017329	0.029073	0.035627	0.017516	0.015518	0.022514	0.019581	0.031649	0.03454	0.013513	0.033646	0.022647	0.018259	0.018719	0.014382	0.017263	0.037844	0.025802	0.02971	0.021266	0.035639	0.026987	0.022806	0.018129	0.01937	0.030299	0.01992	0.023741	0.027659
0.029083	0.018371	0.018195	0.020937	0.029766	0.0095937	0.025916	0.019565	0.026296	0.011048	0.021482	0.018416	0.031894	0.02648	0.027532	0.020896	0.016155	0.016961	0.012548	0.02431	0.027229	0.014467	0.022991	0.031567	0.018173	0.019628	0.021822	0.023319	0.031851	0.026603	0.011105	0.027164	0.022006	0.019356	0.023221	0.021408	0.020247	0.044183	0.031053	0.021208	0.020706	0.028871	0.022318	0.026695	0.01844	0.018497	0.020218	0.027504	0.022174	0.024281
0.023036	0.015719	0.019869	0.025022	0.028525	0.01499	0.032837	0.018263	0.022605	0.013655	0.024916	0.020067	0.035659	0.020878	0.026008	0.020193	0.014057	0.019394	0.01339	0.027842	0.022746	0.018778	0.018515	0.029171	0.013521	0.015192	0.02294	0.030727	0.023619	0.024163	0.012263	0.031378	0.017307	0.016914	0.022542	0.01496	0.022388	0.045366	0.02685	0.029211	0.023305	0.031868	0.025665	0.025622	0.018011	0.019737	0.029277	0.021622	0.022294	0.024389
0.018894	0.020433	0.014848	0.025789	0.020599	0.011547	0.026166	0.015533	0.032043	0.012743	0.021631	0.02601	0.033634	0.020102	0.038107	0.023899	0.015159	0.02058	0.013136	0.022186	0.031483	0.015922	0.034318	0.023719	0.018747	0.014031	0.025684	0.016906	0.02143	0.031864	0.014293	0.029653	0.025459	0.021986	0.017114	0.016462	0.019247	0.038221	0.028546	0.02966	0.017715	0.026403	0.035303	0.028113	0.020899	0.017928	0.026139	0.032715	0.024206	0.033921
0.019078	0.019137	0.020925	0.021364	0.028855	0.015536	0.032071	0.015125	0.028705	0.014614	0.028415	0.024928	0.033268	0.022678	0.032027	0.021322	0.013411	0.020454	0.0118	0.027192	0.033907	0.022283	0.0184	0.034144	0.018006	0.018488	0.023328	0.023398	0.024827	0.022969	0.011759	0.025409	0.028666	0.01849	0.024126	0.019115	0.019071	0.040576	0.023904	0.044865	0.024785	0.03388	0.020041	0.030792	0.019276	0.025906	0.044436	0.022365	0.021684	0.032317
0.020975	0.027825	0.016331	0.026339	0.025046	0.012214	0.027281	0.018558	0.028404	0.012808	0.037757	0.022769	0.029341	0.02244	0.044479	0.02234	0.0188	0.017515	0.014161	0.020298	0.028892	0.017088	0.031407	0.033148	0.018881	0.012806	0.029379	0.020798	0.02814	0.028411	0.014175	0.029142	0.01891	0.018296	0.019183	0.017113	0.016905	0.03569	0.025854	0.029248	0.018897	0.039355	0.036957	0.028126	0.018165	0.018676	0.028266	0.022998	0.027054	0.02505
0.020148	0.022115	0.021755	0.028686	0.030713	0.01657	0.02674	0.022635	0.026502	0.011611	0.021344	0.025982	0.038759	0.019516	0.026703	0.021138	0.019212	0.017899	0.010409	0.029426	0.026667	0.02225	0.020001	0.029314	0.016033	0.019317	0.02627	0.022056	0.023279	0.023754	0.011458	0.038539	0.022706	0.016997	0.025267	0.017488	0.026114	0.047868	0.024171	0.031489	0.01931	0.02979	0.022567	0.028742	0.018099	0.017589	0.031025	0.023502	0.02002	0.020152
0.020775	0.023923	0.020159	0.022884	0.027391	0.012167	0.022977	0.016985	0.022934	0.016838	0.019478	0.020359	0.031749	0.019212	0.034418	0.022622	0.014547	0.018874	0.012816	0.041397	0.022597	0.01564	0.020663	0.028281	0.014541	0.018245	0.038972	0.027126	0.023042	0.024516	0.013533	0.031246	0.025363	0.015873	0.021991	0.016107	0.021498	0.039123	0.026106	0.03287	0.0224	0.026317	0.024645	0.030227	0.028581	0.019647	0.031324	0.024175	0.022137	0.025295
0.021603	0.018058	0.015852	0.02016	0.019585	0.011648	0.026547	0.014843	0.032387	0.014579	0.022983	0.01918	0.032758	0.022766	0.02651	0.019331	0.01661	0.02524	0.015637	0.021158	0.023108	0.015244	0.023874	0.024925	0.017245	0.020644	0.024015	0.019085	0.019594	0.03399	0.014526	0.024522	0.022542	0.019827	0.01992	0.016606	0.018371	0.047862	0.020983	0.02839	0.015337	0.024325	0.02106	0.02291	0.02252	0.018858	0.026956	0.023587	0.023575	0.028971
0.021432	0.020549	0.021588	0.024209	0.027157	0.014271	0.029024	0.019661	0.027039	0.013785	0.022196	0.017805	0.036561	0.022401	0.038838	0.025448	0.017584	0.022726	0.012951	0.024116	0.022835	0.020402	0.019458	0.030573	0.016913	0.019391	0.022973	0.020457	0.022354	0.023697	0.014338	0.041108	0.025631	0.023845	0.022223	0.01659	0.020085	0.048839	0.028102	0.02995	0.025571	0.038752	0.022555	0.02627	0.022254	0.028254	0.026742	0.020359	0.019939	0.025006
0.02056	0.019352	0.019886	0.028063	0.027753	0.01234	0.026694	0.018816	0.026316	0.011886	0.017975	0.016982	0.028975	0.018822	0.039097	0.018954	0.022387	0.022809	0.012176	0.028165	0.037238	0.024373	0.018914	0.027847	0.017284	0.019167	0.022359	0.021324	0.027127	0.024767	0.016455	0.039574	0.022667	0.022152	0.024527	0.018233	0.016755	0.046344	0.024616	0.025041	0.021419	0.035719	0.02401	0.026221	0.024677	0.023801	0.027886	0.034675	0.020873	0.02669
0.017799	0.025341	0.016029	0.024731	0.022703	0.011575	0.02416	0.01703	0.026199	0.01016	0.027114	0.019395	0.034505	0.0221	0.026271	0.019548	0.017329	0.020268	0.010541	0.019574	0.022019	0.014618	0.025458	0.021515	0.015643	0.016465	0.01973	0.020056	0.025844	0.024408	0.012853	0.029755	0.028721	0.020049	0.017266	0.016213	0.016681	0.047322	0.029175	0.037774	0.025589	0.040762	0.023034	0.022037	0.017079	0.016951	0.028267	0.020922	0.02249	0.020044
0.021419	0.019337	0.019059	0.017341	0.030691	0.013763	0.035818	0.01834	0.050444	0.013502	0.019689	0.025189	0.032155	0.022428	0.024981	0.021968	0.016093	0.023848	0.013192	0.027959	0.032359	0.017168	0.028819	0.033851	0.014664	0.017436	0.025715	0.024044	0.035122	0.024792	0.017283	0.036762	0.020759	0.019108	0.02612	0.019621	0.03011	0.033029	0.026963	0.032001	0.022992	0.046142	0.022552	0.035902	0.023188	0.020194	0.031538	0.021713	0.025722	0.026669
0.026157	0.019507	0.015874	0.018179	0.023797	0.014798	0.023694	0.018664	0.031779	0.011655	0.019877	0.022911	0.027623	0.025045	0.025313	0.020472	0.015597	0.022728	0.015245	0.03177	0.023983	0.016912	0.022075	0.030915	0.015529	0.019011	0.025962	0.02175	0.02343	0.027096	0.012354	0.031105	0.024331	0.023458	0.02194	0.018423	0.017899	0.049673	0.025044	0.025329	0.019896	0.033901	0.032117	0.024937	0.023822	0.027546	0.023831	0.029204	0.023544	0.02321
0.02633	0.021982	0.0143	0.022772	0.028001	0.01012	0.022387	0.017026	0.038151	0.010941	0.027181	0.026796	0.029477	0.021539	0.023446	0.019475	0.01437	0.022903	0.013644	0.020833	0.020108	0.015407	0.024106	0.027508	0.015909	0.014353	0.022639	0.025015	0.025845	0.021277	0.013694	0.029141	0.019473	0.019167	0.01965	0.020905	0.018121	0.050315	0.023737	0.022025	0.020898	0.032163	0.0221	0.024136	0.022269	0.025858	0.023615	0.027661	0.020585	0.025612
0.017412	0.016792	0.012104	0.012362	0.019492	0.010243	0.023831	0.012424	0.016819	0.0097805	0.016672	0.015013	0.025062	0.013934	0.018029	0.013952	0.012551	0.014136	0.013051	0.018062	0.018737	0.0143	0.016827	0.021085	0.011038	0.012853	0.015651	0.016033	0.01796	0.015745	0.0083696	0.020753	0.016863	0.015641	0.021565	0.015577	0.015553	0.033996	0.024259	0.021339	0.022164	0.026941	0.026014	0.026601	0.016788	0.021137	0.020369	0.017448	0.016638	0.019357
0.012099	0.016334	0.0091355	0.013958	0.017186	0.0085864	0.014396	0.012056	0.019957	0.0083207	0.016977	0.012265	0.021707	0.01377	0.0141	0.011931	0.0089359	0.01258	0.0070415	0.015727	0.013671	0.011649	0.019012	0.018702	0.0085951	0.010613	0.015652	0.01561	0.016214	0.018237	0.0079951	0.018753	0.01575	0.013853	0.014626	0.011196	0.013098	0.022183	0.019967	0.021036	0.011795	0.015583	0.01367	0.015734	0.012871	0.012382	0.020562	0.017477	0.015076	0.017756
0.014862	0.012714	0.010479	0.013331	0.018254	0.0075673	0.015216	0.0096957	0.016876	0.0078419	0.01606	0.012868	0.020646	0.014499	0.014633	0.012772	0.0095152	0.012608	0.00679	0.019591	0.017689	0.0094856	0.019352	0.019036	0.0086139	0.010185	0.016197	0.013903	0.015147	0.013595	0.0066388	0.017063	0.012921	0.013469	0.016829	0.009421	0.014724	0.028224	0.016983	0.01586	0.014651	0.017705	0.014143	0.017201	0.017009	0.010009	0.014041	0.012958	0.015109	0.013488
0.013648	0.013926	0.010655	0.012836	0.01429	0.0083265	0.015883	0.010187	0.015761	0.0077548	0.013872	0.012915	0.023998	0.013621	0.015027	0.012216	0.0092712	0.012468	0.0080824	0.017011	0.012128	0.0089664	0.020276	0.01691	0.0090507	0.010072	0.016542	0.011588	0.017214	0.015512	0.0065651	0.019734	0.012777	0.013528	0.013229	0.010669	0.01338	0.026236	0.01707	0.016469	0.01308	0.016414	0.013309	0.015543	0.015002	0.0089811	0.014671	0.014334	0.016109	0.013605
0.017815	0.018427	0.015426	0.014718	0.016421	0.01161	0.073006	0.018064	0.028523	0.011698	0.019751	0.014419	0.022927	0.082529	0.018641	0.021576	0.011535	0.01827	0.013142	0.017937	0.017707	0.014785	0.026452	0.027072	0.010699	0.012948	0.032443	0.023682	0.016972	0.016549	0.010088	0.018306	0.10743	0.057624	0.019374	0.014316	0.014645	0.0349	0.020082	0.021791	0.020669	0.022262	0.017797	0.016589	0.019963	0.013096	0.02028	0.015518	0.056647	0.16519
0.0082999	0.01081	0.0077594	0.009103	0.010765	0.0064652	0.0094961	0.0077601	0.012849	0.0060606	0.011784	0.0086732	0.014647	0.010912	0.012707	0.009173	0.0099027	0.010622	0.010085	0.011594	0.011127	0.0071454	0.012888	0.01283	0.0087993	0.0085286	0.01378	0.010308	0.011123	0.010925	0.0077943	0.013645	0.0087085	0.0085108	0.013233	0.0070666	0.012875	0.01636	0.013135	0.011224	0.011246	0.014668	0.014298	0.013192	0.011309	0.013117	0.011249	0.011694	0.012252	0.010909
0.015621	0.015631	0.014604	0.014685	0.018653	0.010275	0.015728	0.24426	0.017443	0.0092845	0.017536	0.03947	0.024811	0.017779	0.01642	0.01753	0.077569	0.015494	0.015312	0.022124	0.020045	0.078744	0.020165	0.027422	0.10534	0.01292	0.017178	0.13101	0.016346	0.021889	0.0088289	0.026048	0.017908	0.01762	0.015053	0.010409	0.014135	0.025062	0.020131	0.018778	0.017295	0.021524	0.015336	0.020691	0.017786	0.013402	0.017812	0.028416	0.018268	0.013688
0.018216	0.016041	0.012477	0.012172	0.015994	0.0091444	0.015643	0.24505	0.018138	0.0098943	0.013851	0.042893	0.030162	0.017379	0.019527	0.016115	0.078212	0.018144	0.011105	0.021101	0.019343	0.079201	0.018603	0.021982	0.10223	0.014408	0.016751	0.13332	0.018826	0.017153	0.0087816	0.022259	0.017812	0.016198	0.0147	0.011503	0.014561	0.028489	0.022481	0.02268	0.015405	0.021874	0.018707	0.020206	0.01624	0.011927	0.018719	0.020782	0.015787	0.017698
0.01763	0.016487	0.013555	0.016551	0.019456	0.0083136	0.01808	0.24606	0.018873	0.0093397	0.014067	0.041078	0.024607	0.018849	0.021596	0.017386	0.076579	0.014375	0.01139	0.027353	0.0181	0.081255	0.022607	0.021513	0.1038	0.016308	0.01403	0.13143	0.018203	0.017433	0.011181	0.019284	0.016557	0.01721	0.016015	0.011279	0.012767	0.031958	0.018564	0.021284	0.017153	0.021347	0.016358	0.020894	0.015615	0.026583	0.019999	0.023486	0.015445	0.015951
0.012311	0.01317	0.010904	0.010662	0.014225	0.0073759	0.01423	0.099031	0.019582	0.0066491	0.012548	0.034666	0.018969	0.014237	0.018684	0.0099864	0.058756	0.016949	0.011289	0.01564	0.012793	0.060269	0.011419	0.017198	0.096415	0.014143	0.026073	0.082283	0.013742	0.017115	0.0072098	0.015957	0.01365	0.012596	0.012914	0.010658	0.017492	0.025339	0.015622	0.015821	0.013892	0.023112	0.011519	0.019137	0.011177	0.01352	0.015113	0.014582	0.011922	0.011604
0.0197	0.015628	0.012744	0.014015	0.016989	0.0086532	0.020699	0.24345	0.017721	0.0094321	0.015981	0.04678	0.028473	0.019931	0.02067	0.014301	0.082409	0.019548	0.010047	0.01755	0.021276	0.085389	0.015438	0.024116	0.11292	0.012529	0.020531	0.11851	0.016023	0.022574	0.011867	0.021617	0.018193	0.013561	0.016961	0.01312	0.014103	0.032008	0.018657	0.021802	0.015472	0.021391	0.014404	0.023313	0.01481	0.016959	0.021851	0.026038	0.01582	0.017382
0.037205	0.021217	0.023401	0.018296	0.026444	0.01423	0.025865	0.023387	0.032597	0.014396	0.036472	0.022438	0.036268	0.022685	0.04344	0.02184	0.016639	0.020137	0.020985	0.026415	0.035425	0.016296	0.025471	0.034326	0.016846	0.018349	0.024372	0.022788	0.033012	0.024543	0.01921	0.037406	0.019966	0.023269	0.026556	0.018068	0.021585	0.04357	0.037751	0.022058	0.019103	0.038474	0.022365	0.029077	0.021097	0.020493	0.028186	0.02978	0.028564	0.021947
0.014963	0.014958	0.013279	0.012362	0.015967	0.011986	0.077746	0.01204	0.022025	0.0086231	0.017376	0.014688	0.021182	0.10544	0.018988	0.018524	0.01196	0.025108	0.012255	0.015763	0.015561	0.010458	0.021418	0.022738	0.010495	0.017355	0.023889	0.0137	0.01661	0.018817	0.0078675	0.020816	0.075345	0.066586	0.0165	0.015949	0.020289	0.048247	0.023796	0.01863	0.019834	0.025442	0.022575	0.021345	0.019301	0.01473	0.019069	0.014161	0.085667	0.075235
0.018489	0.019871	0.011353	0.015783	0.021341	0.010209	0.023311	0.012533	0.022225	0.009712	0.018883	0.019234	0.026284	0.019991	0.020012	0.017018	0.01381	0.014581	0.011497	0.015604	0.026015	0.014779	0.017387	0.028564	0.012306	0.016125	0.021966	0.018448	0.022639	0.018593	0.010101	0.020987	0.018752	0.018632	0.026304	0.010806	0.017616	0.029493	0.021011	0.016497	0.015653	0.026232	0.017215	0.024964	0.016679	0.013719	0.021148	0.02295	0.014391	0.017226
0.016175	0.015535	0.014833	0.018196	0.019314	0.016239	0.022837	0.016207	0.032926	0.014067	0.016476	0.025528	0.025832	0.030943	0.022806	0.02749	0.014743	0.019159	0.013044	0.018975	0.028672	0.021028	0.020538	0.026671	0.016362	0.014507	0.019367	0.016418	0.023452	0.027969	0.011455	0.037502	0.020943	0.017397	0.018885	0.019704	0.020319	0.047578	0.019856	0.023137	0.018801	0.03109	0.023663	0.023554	0.020118	0.020128	0.021471	0.024562	0.022194	0.029295
0.01831	0.019567	0.014511	0.015429	0.025362	0.011765	0.022357	0.014633	0.030725	0.012083	0.02174	0.022526	0.021865	0.023757	0.021355	0.018418	0.022928	0.020387	0.0091088	0.019368	0.023594	0.029353	0.020265	0.025042	0.015321	0.012776	0.027021	0.019526	0.022615	0.022547	0.013113	0.024941	0.020222	0.023231	0.017863	0.017822	0.015787	0.038944	0.020648	0.021429	0.02141	0.028629	0.02636	0.021483	0.022597	0.015984	0.021934	0.022728	0.02606	0.023729
0.016072	0.015815	0.013966	0.015993	0.02835	0.019803	0.087745	0.011989	0.02527	0.011692	0.017837	0.016852	0.021809	0.073585	0.020817	0.023054	0.013962	0.01864	0.0084365	0.018907	0.018665	0.015839	0.030518	0.027753	0.012735	0.020442	0.030149	0.017084	0.022169	0.026987	0.0097633	0.025375	0.048162	0.056844	0.016332	0.019083	0.013693	0.038845	0.022032	0.024557	0.022755	0.026018	0.023153	0.025	0.017399	0.017856	0.026435	0.017002	0.087728	0.069147
0.011803	0.011553	0.014359	0.019298	0.015268	0.013701	0.017623	0.026142	0.020269	0.0082343	0.015775	0.012457	0.018038	0.016232	0.024768	0.01746	0.0093993	0.014373	0.022717	0.016048	0.014477	0.0095316	0.015475	0.025783	0.010755	0.015548	0.018451	0.016561	0.013353	0.019075	0.010417	0.016747	0.024386	0.014137	0.012494	0.015134	0.013366	0.035302	0.030631	0.018981	0.019561	0.022641	0.090613	0.016486	0.017303	0.025329	0.019023	0.016533	0.015858	0.028429
0.013273	0.013501	0.013071	0.013707	0.015849	0.01055	0.021653	0.012036	0.019944	0.01103	0.013503	0.014008	0.021699	0.021716	0.021989	0.016362	0.010934	0.014368	0.014411	0.015558	0.01843	0.0094471	0.015902	0.026052	0.011394	0.011858	0.020403	0.019659	0.019432	0.020089	0.0083673	0.0226	0.01527	0.014253	0.015174	0.012666	0.013476	0.035288	0.018492	0.017214	0.018287	0.028824	0.084668	0.025492	0.018859	0.012311	0.017252	0.017162	0.018755	0.029511
0.014735	0.012517	0.0098442	0.012489	0.013253	0.0065323	0.014477	0.068545	0.019436	0.0075391	0.011727	0.03341	0.022199	0.012415	0.014457	0.011889	0.14239	0.012251	0.0079331	0.012489	0.016156	0.14635	0.013912	0.016285	0.059684	0.0086233	0.015556	0.048333	0.013448	0.017909	0.0079138	0.016161	0.019841	0.012899	0.014002	0.010682	0.012374	0.023912	0.015809	0.019775	0.012105	0.021942	0.014186	0.015236	0.013051	0.010023	0.019342	0.01346	0.013192	0.014588
0.011544	0.011552	0.0095471	0.010359	0.013309	0.0065944	0.016114	0.074986	0.035449	0.0070573	0.012388	0.024487	0.019354	0.014951	0.020048	0.012562	0.15571	0.017729	0.0086049	0.011199	0.013708	0.16647	0.014254	0.021475	0.069269	0.009837	0.015433	0.053436	0.016318	0.018382	0.0093353	0.020605	0.013458	0.017756	0.01254	0.012108	0.015296	0.035454	0.017747	0.016355	0.01259	0.017635	0.015824	0.018071	0.014221	0.010599	0.014405	0.014412	0.013943	0.015173
0.01926	0.012172	0.016035	0.012581	0.015243	0.0075323	0.015158	0.012784	0.017471	0.0084921	0.012652	0.011345	0.01681	0.014784	0.01959	0.011705	0.010184	0.014545	0.0090188	0.014616	0.018907	0.010741	0.012636	0.014974	0.013203	0.010255	0.018765	0.015712	0.019315	0.017098	0.0077931	0.018608	0.015648	0.014651	0.014793	0.0092961	0.011753	0.025603	0.015564	0.015335	0.015883	0.020232	0.016121	0.01783	0.016728	0.012903	0.017326	0.019922	0.013198	0.016218
0.013426	0.013222	0.0071879	0.014407	0.010135	0.0054229	0.010446	0.0082587	0.017264	0.0076759	0.010048	0.0089347	0.018429	0.011417	0.013499	0.0092837	0.0095606	0.0094505	0.0059407	0.020144	0.010629	0.0079086	0.011052	0.012664	0.0077286	0.010319	0.012931	0.012704	0.013146	0.012352	0.0077052	0.015135	0.015305	0.018204	0.011292	0.0081731	0.0085331	0.016002	0.012749	0.014218	0.010649	0.018231	0.011109	0.013149	0.010024	0.0080832	0.012132	0.011813	0.01184	0.01196
0.019136	0.020472	0.019311	0.022949	0.021376	0.0082118	0.019253	0.014756	0.021353	0.0098799	0.015663	0.024012	0.04265	0.019321	0.020863	0.01735	0.012612	0.015178	0.010785	0.028827	0.018514	0.012978	0.021099	0.025328	0.010957	0.014357	0.015826	0.027718	0.028592	0.019763	0.018679	0.02943	0.017392	0.017745	0.031365	0.014137	0.020248	0.030362	0.024284	0.024594	0.017749	0.026275	0.020228	0.029747	0.016707	0.018053	0.02696	0.029053	0.01613	0.014901
0.012878	0.014764	0.010345	0.012767	0.017769	0.012642	0.026207	0.012864	0.021062	0.0081741	0.016715	0.014756	0.018064	0.021823	0.017827	0.01778	0.012448	0.018056	0.010847	0.015457	0.017167	0.011469	0.0236	0.024788	0.011248	0.01456	0.0272	0.01633	0.018892	0.018677	0.010103	0.027677	0.026123	0.018722	0.014832	0.012698	0.014483	0.038043	0.016511	0.018884	0.02496	0.023865	0.017833	0.021985	0.01642	0.015739	0.019283	0.015097	0.02132	0.023997
0.011028	0.0092359	0.0097573	0.014218	0.014565	0.0072137	0.012419	0.087036	0.018692	0.006007	0.0104	0.022522	0.013397	0.01046	0.01218	0.011535	0.057265	0.010387	0.0087083	0.011846	0.010023	0.054891	0.011604	0.014473	0.55759	0.0080154	0.014419	0.057053	0.010319	0.013991	0.0072472	0.013884	0.012993	0.014244	0.012226	0.0086102	0.012371	0.018658	0.011394	0.016851	0.01041	0.016256	0.01131	0.014237	0.016461	0.01094	0.017931	0.011926	0.013563	0.016984
0.028528	0.019825	0.017744	0.021087	0.034662	0.013567	0.029226	0.019284	0.03315	0.012816	0.023961	0.033956	0.034152	0.03076	0.024543	0.023691	0.017152	0.035756	0.013634	0.030975	0.02335	0.014797	0.027696	0.026619	0.015229	0.017097	0.026914	0.0206	0.022382	0.024035	0.011106	0.033405	0.033841	0.035719	0.019835	0.019342	0.023452	0.054555	0.032157	0.029286	0.019667	0.03304	0.02581	0.027963	0.022214	0.023156	0.029352	0.025885	0.037285	0.034973
0.020421	0.023516	0.022908	0.020322	0.025493	0.01561	0.031415	0.019207	0.032108	0.014171	0.02933	0.020992	0.038796	0.028525	0.025835	0.026547	0.018353	0.022393	0.01924	0.022979	0.021138	0.016161	0.024173	0.028916	0.015888	0.017878	0.023798	0.022142	0.023226	0.028004	0.01498	0.0373	0.023014	0.023923	0.031128	0.021258	0.024793	0.04689	0.037124	0.030625	0.023576	0.041122	0.023436	0.031766	0.02261	0.022689	0.030694	0.028805	0.023739	0.027714
0.021521	0.021209	0.020527	0.017366	0.026893	0.012813	0.032547	0.018213	0.036834	0.011338	0.02444	0.020826	0.030737	0.034178	0.027196	0.045408	0.023749	0.028791	0.013634	0.028159	0.025574	0.014468	0.02498	0.030421	0.014277	0.019643	0.029418	0.0206	0.029842	0.039442	0.014387	0.034086	0.029893	0.021828	0.023395	0.018984	0.019699	0.050563	0.03347	0.023678	0.025902	0.042605	0.021508	0.032856	0.029799	0.028399	0.025605	0.026402	0.035616	0.03688
0.0075224	0.0083392	0.0075337	0.0067411	0.012484	0.42997	0.01083	0.015374	0.0137	0.0049602	0.0086676	0.0071508	0.01131	0.0098676	0.012335	0.00855	0.0082347	0.008754	0.021746	0.010904	0.0090642	0.0057799	0.0098223	0.012593	0.0063042	0.0087107	0.012118	0.010853	0.0095028	0.010519	0.0084233	0.01042	0.010776	0.011627	0.0086808	0.0095809	0.0093199	0.022372	0.012204	0.011905	0.0083094	0.015727	0.0083557	0.010151	0.0093856	0.011464	0.010341	0.0072535	0.010916	0.010367
0.022851	0.027787	0.024463	0.025297	0.035472	0.012389	0.023049	0.017283	0.03229	0.013054	0.021442	0.018191	0.02261	0.020286	0.027863	0.023437	0.018373	0.028835	0.016781	0.027257	0.020815	0.013512	0.023803	0.029863	0.023177	0.021591	0.029149	0.023941	0.027251	0.036017	0.015212	0.027391	0.029872	0.025369	0.02415	0.016354	0.02527	0.043742	0.028765	0.023898	0.03548	0.050815	0.025532	0.026811	0.03117	0.022342	0.025662	0.021273	0.023884	0.027871
0.022772	0.027433	0.01989	0.027496	0.033467	0.014656	0.024798	0.016665	0.029222	0.012652	0.029073	0.025354	0.04084	0.028577	0.042563	0.03455	0.027707	0.026547	0.019711	0.028253	0.026593	0.018414	0.019641	0.036379	0.02406	0.018673	0.026288	0.022941	0.031086	0.03595	0.012957	0.031019	0.028953	0.027203	0.029075	0.022566	0.02955	0.054334	0.031392	0.035622	0.024064	0.051735	0.028857	0.035071	0.024652	0.023447	0.03643	0.034427	0.031813	0.032642
0.016728	0.018318	0.019089	0.014341	0.019975	0.010299	0.019269	0.062383	0.021371	0.012279	0.014809	0.078804	0.024768	0.022272	0.023007	0.015563	0.041603	0.017864	0.015141	0.019534	0.022088	0.040022	0.022261	0.021104	0.038416	0.012846	0.022105	0.079423	0.024533	0.025262	0.011779	0.018487	0.019919	0.019397	0.017641	0.013779	0.016269	0.033566	0.019866	0.027507	0.016033	0.028513	0.025771	0.026893	0.020843	0.016532	0.03072	0.019262	0.015442	0.019649
0.012562	0.013199	0.010916	0.012323	0.015234	0.0080794	0.013285	0.1091	0.01329	0.0073461	0.015411	0.035866	0.022769	0.012957	0.016389	0.012388	0.067136	0.01639	0.010113	0.014356	0.013954	0.065767	0.011713	0.016703	0.083612	0.010414	0.014973	0.059121	0.013584	0.016193	0.010097	0.015774	0.017032	0.010311	0.012366	0.012221	0.014899	0.033397	0.017244	0.016128	0.011663	0.015686	0.01202	0.016998	0.013811	0.013707	0.018858	0.015024	0.014186	0.016708
0.015396	0.013092	0.010374	0.015067	0.017536	0.0077288	0.014775	0.059829	0.021965	0.0080486	0.015649	0.13842	0.018587	0.016175	0.019778	0.012847	0.034656	0.016922	0.0084166	0.014926	0.013945	0.036727	0.012594	0.023036	0.032583	0.011018	0.0157	0.074892	0.019168	0.0245	0.01326	0.018391	0.017351	0.013148	0.019016	0.010341	0.014207	0.02393	0.018636	0.01504	0.012713	0.02469	0.019849	0.017204	0.01436	0.011993	0.015369	0.018621	0.014749	0.016552
0.018172	0.012496	0.012099	0.016493	0.015892	0.0084798	0.02106	0.012236	0.023734	0.0086969	0.019605	0.016439	0.027944	0.018061	0.024763	0.019183	0.01029	0.014486	0.0090946	0.016128	0.020755	0.012444	0.015274	0.020225	0.011195	0.010789	0.014724	0.017238	0.019894	0.022692	0.0081319	0.024753	0.013845	0.013192	0.014565	0.011357	0.015111	0.032662	0.0245	0.018801	0.012265	0.020009	0.015949	0.017875	0.016624	0.010278	0.02012	0.017208	0.013945	0.014633
0.015348	0.014653	0.012998	0.016599	0.020326	0.0093858	0.019629	0.013938	0.017252	0.0097573	0.016567	0.014389	0.023327	0.013657	0.023671	0.015136	0.015081	0.015276	0.0090897	0.020411	0.021699	0.011917	0.018773	0.023323	0.012914	0.012778	0.024779	0.015924	0.015154	0.01993	0.0078813	0.022807	0.017297	0.022129	0.018433	0.013181	0.017522	0.027451	0.018296	0.026405	0.017385	0.023271	0.01589	0.026116	0.015105	0.016809	0.027161	0.018185	0.017997	0.022337
0.011176	0.013237	0.011654	0.010552	0.018587	0.010419	0.012713	0.011819	0.017331	0.0076658	0.014905	0.010471	0.015661	0.014083	0.013489	0.012793	0.010259	0.012776	0.010873	0.017741	0.01574	0.012063	0.012343	0.017893	0.0098677	0.010153	0.011481	0.015682	0.014449	0.014007	0.012581	0.020388	0.013494	0.01266	0.013182	0.0092837	0.015336	0.024407	0.015963	0.013666	0.012815	0.019762	0.011792	0.020349	0.015771	0.014286	0.015937	0.013212	0.014867	0.014452
0.023367	0.018835	0.018854	0.016546	0.023915	0.013196	0.02492	0.016077	0.028866	0.01274	0.022373	0.02076	0.028473	0.022321	0.028204	0.020986	0.0231	0.022455	0.01285	0.024415	0.031055	0.016448	0.024448	0.022826	0.018251	0.01759	0.024526	0.02459	0.020881	0.027231	0.014309	0.036375	0.023982	0.019026	0.021201	0.014035	0.019552	0.042155	0.021338	0.027014	0.021195	0.028996	0.022414	0.028558	0.025747	0.025133	0.031239	0.02417	0.029229	0.023856
0.013418	0.019036	0.010074	0.011085	0.016984	0.0095649	0.02137	0.011298	0.020936	0.010969	0.016702	0.016751	0.019228	0.021381	0.017428	0.015879	0.010081	0.015189	0.0084234	0.015703	0.025041	0.011813	0.020966	0.017944	0.010888	0.016384	0.017788	0.01205	0.020574	0.017845	0.00988	0.021202	0.016331	0.016227	0.01609	0.013636	0.016096	0.031394	0.022522	0.019045	0.022377	0.023311	0.017299	0.019117	0.01656	0.017336	0.022101	0.017488	0.028348	0.025913
0.021377	0.018977	0.01405	0.017661	0.023206	0.012097	0.02734	0.013035	0.036615	0.010145	0.019725	0.014064	0.033816	0.023888	0.034514	0.022998	0.012808	0.019113	0.013581	0.020119	0.020724	0.013024	0.028678	0.030713	0.014291	0.020905	0.032082	0.015271	0.020279	0.020101	0.011369	0.021707	0.021463	0.023501	0.024094	0.01975	0.016756	0.046501	0.021406	0.023712	0.027939	0.036463	0.023385	0.032574	0.018935	0.015269	0.02328	0.018896	0.024634	0.037037
0.011077	0.01148	0.0097627	0.011765	0.016297	0.0094328	0.014176	0.013125	0.018924	0.011592	0.012121	0.011988	0.02362	0.013733	0.014943	0.01502	0.011341	0.015416	0.009137	0.0138	0.010986	0.008577	0.010731	0.016832	0.0089025	0.015239	0.014347	0.017393	0.015374	0.015101	0.02045	0.015357	0.010923	0.016273	0.013467	0.0109	0.011864	0.022087	0.015303	0.015761	0.014028	0.021649	0.01275	0.019064	0.010706	0.015886	0.014809	0.013299	0.010557	0.012816
0.016131	0.011558	0.011906	0.011845	0.01617	0.0068978	0.014272	0.010941	0.019053	0.008434	0.011059	0.016934	0.020044	0.012919	0.018739	0.012569	0.0081372	0.011641	0.0082556	0.011653	0.012609	0.0090278	0.013181	0.017854	0.010099	0.010421	0.011207	0.016021	0.016539	0.012997	0.0069298	0.016818	0.01571	0.010067	0.016594	0.0099765	0.013437	0.029649	0.016451	0.017108	0.011261	0.016607	0.012623	0.019749	0.011642	0.011474	0.018388	0.015243	0.011071	0.012651
0.031326	0.022244	0.020415	0.028575	0.035067	0.012777	0.028582	0.025611	0.038424	0.014784	0.029369	0.03306	0.062346	0.02674	0.048437	0.040546	0.019355	0.026643	0.023576	0.030843	0.031173	0.027012	0.032574	0.03471	0.026477	0.024665	0.029382	0.024419	0.040998	0.034555	0.015798	0.032891	0.03236	0.028463	0.035149	0.020084	0.022018	0.052052	0.02824	0.039001	0.023143	0.030612	0.029448	0.036463	0.024727	0.024497	0.037459	0.033753	0.030477	0.031508
0.015835	0.020345	0.018539	0.015836	0.029357	0.012133	0.025993	0.014272	0.033735	0.013749	0.021147	0.016209	0.029857	0.026559	0.021539	0.026711	0.019499	0.022425	0.013573	0.02579	0.02083	0.018069	0.024868	0.032294	0.014264	0.016658	0.023451	0.01988	0.017748	0.028734	0.011348	0.027245	0.030524	0.018587	0.024561	0.019086	0.018354	0.049854	0.030053	0.026459	0.021167	0.031129	0.023728	0.029684	0.019398	0.018188	0.037437	0.021983	0.01946	0.036001
0.017898	0.023668	0.011037	0.011686	0.017235	0.011158	0.030267	0.014213	0.018271	0.011373	0.016308	0.020108	0.019699	0.016428	0.019895	0.01822	0.011225	0.017946	0.0095739	0.018191	0.01443	0.011569	0.02036	0.028514	0.014091	0.012799	0.023466	0.020793	0.020594	0.024172	0.0093176	0.018088	0.018544	0.013735	0.013201	0.012189	0.012445	0.02763	0.017791	0.017252	0.018537	0.023571	0.016748	0.019758	0.021251	0.017388	0.018371	0.01493	0.018617	0.02494
0.015979	0.011531	0.011478	0.013861	0.021624	0.0086899	0.015905	0.012732	0.019208	0.0085249	0.014535	0.013009	0.028168	0.016368	0.021178	0.016021	0.010531	0.012355	0.010883	0.019479	0.015088	0.011198	0.015316	0.020235	0.013337	0.013162	0.017985	0.015944	0.018999	0.016397	0.010342	0.02104	0.016207	0.014783	0.016238	0.013342	0.013977	0.03257	0.022699	0.0189	0.018633	0.030074	0.016881	0.023436	0.015569	0.015112	0.021933	0.017906	0.016879	0.015903
0.014929	0.013548	0.0088292	0.011781	0.014634	0.0070468	0.015378	0.013832	0.019351	0.0084493	0.013655	0.016125	0.022807	0.017499	0.020672	0.015162	0.011308	0.01778	0.0092373	0.015044	0.019554	0.0095157	0.013298	0.017269	0.0084751	0.0092311	0.016162	0.016884	0.019217	0.022224	0.0094394	0.017907	0.013058	0.012369	0.014039	0.010047	0.011276	0.03199	0.017239	0.013593	0.015163	0.020904	0.012448	0.022098	0.013749	0.015561	0.01418	0.016134	0.019077	0.017269
0.0095521	0.00809	0.0085682	0.0099278	0.013246	0.0075793	0.013086	0.012092	0.014287	0.0074354	0.011802	0.010035	0.016032	0.010696	0.01266	0.01018	0.0080215	0.0097205	0.008303	0.0095352	0.013007	0.0089076	0.011869	0.011472	0.0082039	0.0083983	0.0094412	0.011097	0.011155	0.011383	0.0067598	0.013011	0.010244	0.0097738	0.014091	0.009703	0.0095295	0.017204	0.011515	0.010742	0.0095979	0.014989	0.012083	0.013342	0.0095068	0.01076	0.010766	0.011634	0.0095933	0.010374
0.016603	0.015027	0.013162	0.014198	0.015304	0.0092121	0.018943	0.012471	0.023582	0.0091807	0.020081	0.016864	0.023355	0.016245	0.018917	0.017236	0.012094	0.01973	0.012076	0.022617	0.019091	0.010717	0.01928	0.022132	0.014772	0.012491	0.017486	0.019074	0.014577	0.015423	0.009108	0.02341	0.01904	0.013282	0.018353	0.011466	0.093361	0.035624	0.017952	0.015957	0.011167	0.022266	0.016899	0.018716	0.020497	0.0178	0.017083	0.014161	0.014899	0.018134
0.019844	0.017529	0.012283	0.014597	0.017528	0.0092791	0.019121	0.012607	0.026408	0.0087013	0.016137	0.012787	0.026896	0.013613	0.020536	0.018229	0.010928	0.014881	0.011591	0.015294	0.019929	0.014645	0.013568	0.021893	0.011545	0.015015	0.014278	0.013223	0.024023	0.013724	0.0086367	0.025549	0.017768	0.01482	0.017127	0.0107	0.015285	0.027463	0.02709	0.018952	0.016674	0.029752	0.016062	0.023541	0.017951	0.013289	0.01662	0.019683	0.012997	0.015887
0.013618	0.011773	0.011214	0.012288	0.01476	0.011989	0.017239	0.018237	0.020353	0.0081506	0.012638	0.010992	0.019299	0.012638	0.019159	0.013016	0.010632	0.017106	0.018487	0.014852	0.014662	0.0090845	0.014776	0.018783	0.011156	0.011877	0.016244	0.01411	0.019184	0.013157	0.0091922	0.013698	0.016763	0.01599	0.013626	0.012145	0.011388	0.028407	0.015933	0.012259	0.013051	0.020746	0.015981	0.021655	0.017237	0.016643	0.013594	0.015386	0.01188	0.01597
0.0172	0.016082	0.013206	0.013149	0.015633	0.013531	0.018739	0.013189	0.02305	0.0088496	0.014503	0.016953	0.021897	0.02279	0.016672	0.015696	0.011336	0.012624	0.011403	0.017333	0.017395	0.011638	0.017549	0.019115	0.014158	0.013994	0.016374	0.013688	0.017494	0.015806	0.0086744	0.018184	0.015333	0.013487	0.015392	0.014331	0.012751	0.024571	0.02996	0.0163	0.013778	0.030773	0.014894	0.022232	0.017786	0.011429	0.017939	0.016995	0.014843	0.018265
0.024709	0.016975	0.015139	0.015223	0.025004	0.012193	0.027791	0.013148	0.02589	0.014024	0.018045	0.017427	0.035007	0.026693	0.023867	0.018998	0.014076	0.018651	0.012897	0.027333	0.026517	0.020361	0.021812	0.031184	0.015398	0.017046	0.022521	0.023506	0.020958	0.022175	0.011828	0.027382	0.022182	0.024907	0.019577	0.014387	0.018054	0.036743	0.024163	0.021899	0.018865	0.02401	0.025196	0.028079	0.025389	0.015355	0.021948	0.020793	0.026543	0.025008
0.017589	0.021101	0.01507	0.022303	0.031259	0.012936	0.025515	0.013425	0.30465	0.012086	0.019974	0.021091	0.02512	0.028398	0.023853	0.016942	0.018331	0.020873	0.012112	0.018871	0.028171	0.020155	0.02441	0.034808	0.015039	0.014865	0.029669	0.024488	0.022647	0.026695	0.014646	0.026744	0.018438	0.021894	0.019952	0.016393	0.019167	0.036974	0.021991	0.024444	0.019601	0.029846	0.021533	0.022853	0.02214	0.017139	0.031644	0.021155	0.030017	0.031701
0.026326	0.023457	0.016801	0.019253	0.029374	0.012349	0.024629	0.015089	0.024775	0.012752	0.026034	0.021082	0.038284	0.025051	0.024596	0.020429	0.012515	0.022825	0.024537	0.025739	0.019656	0.015595	0.024819	0.053777	0.0145	0.023839	0.01943	0.02059	0.023436	0.028697	0.01023	0.031745	0.023832	0.020534	0.031577	0.020694	0.02265	0.044749	0.036218	0.03009	0.021095	0.035989	0.023183	0.041595	0.024295	0.022605	0.029619	0.024553	0.022074	0.021933
0.017682	0.022893	0.020598	0.01974	0.027962	0.013914	0.026639	0.01705	0.040096	0.016239	0.02471	0.021616	0.032611	0.025564	0.027869	0.01838	0.017638	0.022171	0.013868	0.029039	0.025482	0.019153	0.022298	0.028323	0.016965	0.016325	0.025102	0.026376	0.022898	0.025304	0.012051	0.024086	0.027467	0.027001	0.019426	0.015391	0.02105	0.049552	0.035719	0.02618	0.02336	0.036531	0.024645	0.031374	0.038284	0.02962	0.025642	0.025705	0.028695	0.030359
0.012335	0.010606	0.0082318	0.0125	0.015318	0.0063571	0.012005	0.0095053	0.012104	0.0075323	0.011496	0.0122	0.014589	0.012541	0.012424	0.011516	0.0092132	0.0096135	0.0072076	0.012585	0.011327	0.0097248	0.013741	0.016745	0.0089661	0.0080088	0.014809	0.012154	0.011382	0.014581	0.0093726	0.012097	0.011306	0.011575	0.013036	0.0077684	0.011406	0.033231	0.015096	0.01249	0.0099305	0.017143	0.012015	0.020216	0.013353	0.01005	0.011697	0.013099	0.011521	0.010657
0.016697	0.015689	0.015322	0.015173	0.016349	0.012405	0.070912	0.01525	0.026543	0.010689	0.017906	0.017219	0.023927	0.073735	0.021244	0.023053	0.015846	0.017971	0.0077129	0.019916	0.018548	0.014919	0.030437	0.022836	0.012913	0.022329	0.028399	0.014994	0.015645	0.018915	0.0095996	0.020924	0.11629	0.073153	0.014932	0.015296	0.013457	0.044392	0.019267	0.02744	0.024324	0.024366	0.020809	0.020524	0.017352	0.012244	0.020418	0.017962	0.064608	0.2656
0.017245	0.01951	0.014302	0.014247	0.024204	0.011998	0.01847	0.011873	0.020485	0.0096843	0.013905	0.014779	0.031483	0.023415	0.016841	0.017006	0.011166	0.015158	0.014513	0.029959	0.016804	0.01292	0.021994	0.031262	0.014192	0.018691	0.020431	0.014717	0.014496	0.023097	0.012969	0.023902	0.020457	0.017993	0.015065	0.01429	0.017295	0.037805	0.020629	0.021847	0.016238	0.029434	0.020152	0.019016	0.024564	0.022713	0.021896	0.016273	0.018166	0.017297
0.012219	0.010794	0.0090759	0.0091264	0.012192	0.0053775	0.012662	0.08181	0.012565	0.0065943	0.010417	0.036037	0.015134	0.011811	0.014863	0.0095739	0.058466	0.01025	0.0052537	0.013184	0.012272	0.061913	0.01126	0.014752	0.073956	0.010341	0.011513	0.05809	0.011763	0.014015	0.0079349	0.013224	0.012072	0.010618	0.012417	0.0077864	0.010196	0.01869	0.019534	0.014171	0.0094649	0.01861	0.01025	0.013326	0.015946	0.009936	0.012323	0.0116	0.011539	0.012334
0.017012	0.018729	0.021921	0.021252	0.021304	0.012289	0.021476	0.09533	0.030536	0.018798	0.02344	0.02177	0.03893	0.019834	0.020897	0.01514	0.014766	0.018094	0.017201	0.026146	0.022584	0.014993	0.02116	0.022698	0.016833	0.015983	0.022313	0.019407	0.026065	0.0281	0.012974	0.03165	0.020106	0.018919	0.027407	0.01366	0.018665	0.038609	0.027748	0.023763	0.020679	0.030996	0.021397	0.027239	0.019314	0.022457	0.024334	0.023176	0.025836	0.025831
0.027147	0.020168	0.017046	0.019172	0.02405	0.016265	0.024407	0.019683	0.02578	0.013369	0.020962	0.024954	0.031372	0.020931	0.027855	0.022886	0.01414	0.025594	0.016337	0.022172	0.019455	0.016973	0.020904	0.041918	0.015266	0.016548	0.026284	0.022937	0.024243	0.021567	0.014133	0.029225	0.027633	0.022135	0.016908	0.024129	0.017645	0.043072	0.022966	0.027257	0.019724	0.038795	0.02211	0.025075	0.022752	0.022552	0.028411	0.028534	0.027751	0.026146
0.014769	0.014533	0.017034	0.01747	0.019639	0.011626	0.065486	0.014849	0.019763	0.0095874	0.019927	0.015182	0.021187	0.080992	0.021354	0.019861	0.013052	0.021178	0.0077527	0.025684	0.023118	0.015217	0.038242	0.020403	0.012341	0.021957	0.020989	0.01727	0.020372	0.019013	0.0089719	0.022404	0.097595	0.076858	0.023536	0.013933	0.019189	0.040158	0.027289	0.023821	0.027023	0.025658	0.024522	0.0286	0.014898	0.014065	0.022617	0.017013	0.052625	0.26952
0.017816	0.016152	0.012582	0.020559	0.017221	0.0088014	0.019516	0.010694	0.024559	0.0097485	0.018954	0.016628	0.027498	0.022208	0.019864	0.016733	0.011555	0.014169	0.012058	0.023548	0.022618	0.010776	0.018104	0.018478	0.013266	0.013154	0.018037	0.017459	0.020475	0.019152	0.014832	0.020801	0.016891	0.022985	0.017817	0.01356	0.014046	0.033081	0.025957	0.027814	0.015178	0.029477	0.018533	0.02528	0.015307	0.14343	0.031758	0.017551	0.015722	0.016527
0.015084	0.016917	0.013449	0.018421	0.018794	0.0095473	0.023501	0.058494	0.02896	0.010819	0.015699	0.063183	0.026292	0.016048	0.029987	0.014229	0.060511	0.019776	0.011846	0.019925	0.024405	0.054291	0.018858	0.02043	0.041366	0.013823	0.023785	0.082208	0.018156	0.024631	0.012403	0.029926	0.018847	0.016902	0.015328	0.012203	0.020897	0.034872	0.022359	0.026128	0.016657	0.025636	0.022899	0.023359	0.019169	0.015172	0.025369	0.027474	0.01823	0.019164
0.014381	0.021141	0.012337	0.013903	0.020095	0.010599	0.41707	0.01441	0.019367	0.0084385	0.016114	0.017992	0.024534	0.13025	0.024738	0.021425	0.013713	0.017034	0.017578	0.019626	0.020394	0.014877	0.020585	0.025109	0.011056	0.014678	0.025639	0.015457	0.015639	0.023737	0.010185	0.025008	0.088967	0.081589	0.017413	0.014015	0.014912	0.039862	0.020463	0.020953	0.020529	0.0202	0.017095	0.028209	0.0212	0.016828	0.020618	0.01361	0.10649	0.07853
0.016535	0.016361	0.01192	0.011889	0.017916	0.015064	0.062178	0.015294	0.031099	0.0085953	0.015246	0.018282	0.020372	0.082946	0.020697	0.020534	0.013723	0.015342	0.010155	0.01964	0.019388	0.012473	0.028906	0.031176	0.013199	0.012018	0.027955	0.012031	0.016302	0.01659	0.011428	0.027111	0.093517	0.073756	0.017114	0.014025	0.014922	0.03582	0.016061	0.022874	0.02025	0.024471	0.01941	0.02053	0.017237	0.014435	0.022543	0.015837	0.068095	0.18402
0.014815	0.013648	0.014243	0.013281	0.019948	0.012975	0.020917	0.021142	0.025518	0.011176	0.017203	0.013402	0.021509	0.017579	0.024648	0.018029	0.012049	0.020472	0.014561	0.018799	0.017507	0.013668	0.019153	0.024908	0.015985	0.014662	0.021681	0.023589	0.018459	0.0229	0.012558	0.021897	0.028773	0.017184	0.016656	0.015114	0.01861	0.028493	0.029759	0.024724	0.017824	0.029571	0.026753	0.020693	0.019791	0.02504	0.027926	0.020867	0.021029	0.022827
0.017994	0.01934	0.018532	0.017343	0.022282	0.011709	0.020786	0.013077	0.026487	0.011651	0.019144	0.02291	0.026718	0.017446	0.022082	0.017746	0.014495	0.019788	0.012236	0.016874	0.02258	0.013136	0.017356	0.027344	0.012886	0.013079	0.023754	0.01995	0.01916	0.028723	0.012268	0.025873	0.018777	0.02147	0.021334	0.014309	0.017488	0.033666	0.020974	0.021159	0.02044	0.043419	0.028283	0.038633	0.023448	0.01309	0.021206	0.022405	0.022602	0.019898
0.017034	0.017503	0.016168	0.013531	0.022296	0.012333	0.020433	0.016361	0.026519	0.0093565	0.020701	0.021928	0.027941	0.016777	0.020405	0.016475	0.014465	0.016413	0.012028	0.019168	0.017466	0.013128	0.017416	0.026383	0.014121	0.019285	0.020074	0.018999	0.017788	0.019362	0.010903	0.02231	0.025841	0.015586	0.018309	0.019927	0.019955	0.030482	0.020618	0.019984	0.017896	0.02504	0.017597	0.023335	0.022696	0.022019	0.020029	0.017959	0.016755	0.017064
0.015454	0.010774	0.011469	0.012767	0.016458	0.0066046	0.014413	0.011623	0.015985	0.0071991	0.011398	0.011713	0.021732	0.011885	0.019375	0.011739	0.011561	0.012014	0.0082865	0.016215	0.016239	0.013309	0.014276	0.02158	0.0090022	0.018366	0.015409	0.013284	0.016455	0.014915	0.0067406	0.01593	0.013886	0.01242	0.015492	0.010612	0.01233	0.026651	0.017526	0.01794	0.01301	0.018141	0.013911	0.019252	0.013113	0.01185	0.015635	0.014041	0.015094	0.011675
0.0081073	0.0087756	0.005495	0.0051907	0.0095597	0.004782	0.0083389	0.007014	0.010293	0.0049407	0.013294	0.0069672	0.012793	0.0080739	0.0088646	0.0054967	0.0046752	0.0086506	0.0048614	0.0079825	0.0081053	0.0071908	0.0068176	0.0084699	0.010793	0.0074392	0.0084914	0.0068255	0.00669	0.0096087	0.0045998	0.0093867	0.0092507	0.0072325	0.0098864	0.0060923	0.0083576	0.014819	0.0095678	0.008832	0.0067989	0.014613	0.008819	0.0086347	0.010093	0.0070773	0.0083459	0.0068137	0.0072117	0.0064377
0.011984	0.015369	0.010945	0.013783	0.01459	0.012857	0.021519	0.0097246	0.020753	0.006596	0.015075	0.010628	0.016435	0.015244	0.019309	0.017612	0.0097565	0.012209	0.0072364	0.015336	0.015923	0.0091086	0.021672	0.021425	0.011768	0.012467	0.024685	0.01165	0.017764	0.013889	0.0082955	0.016964	0.016418	0.021662	0.014566	0.013454	0.011892	0.034985	0.016331	0.016383	0.016215	0.017554	0.014137	0.018709	0.012465	0.010462	0.015833	0.014098	0.018551	0.019406
0.018807	0.016474	0.016289	0.012735	0.022089	0.012072	0.023733	0.01254	0.026775	0.011539	0.015941	0.013109	0.026824	0.016844	0.01798	0.017635	0.013005	0.016592	0.013512	0.020816	0.020549	0.012356	0.022414	0.028111	0.012509	0.018375	0.017737	0.016151	0.020353	0.016705	0.010884	0.020998	0.017025	0.018642	0.022872	0.013019	0.016181	0.02869	0.023044	0.018809	0.019207	0.022497	0.022856	0.023255	0.022363	0.01588	0.018851	0.015308	0.017141	0.017236
0.0065937	0.0054264	0.0046449	0.005302	0.0074535	0.0045016	0.0064175	0.0048303	0.0084114	0.0034203	0.009344	0.0061238	0.007649	0.0073046	0.0097877	0.0061558	0.0045774	0.0086466	0.0056752	0.0071229	0.0075199	0.0046787	0.0069638	0.0093519	0.0098645	0.0042173	0.0074765	0.007155	0.0065527	0.0074698	0.0046998	0.0093408	0.00644	0.0057516	0.0067006	0.0044044	0.0076625	0.0095833	0.0085309	0.0072242	0.005477	0.0090114	0.0084064	0.0079821	0.0095175	0.0090562	0.0071306	0.0080027	0.0083092	0.0069253
0.015003	0.012286	0.014403	0.015936	0.020474	0.0077705	0.015487	0.011385	0.01998	0.0073885	0.01961	0.016157	0.019907	0.016805	0.017675	0.012682	0.010516	0.019665	0.013116	0.017419	0.015079	0.0097007	0.015504	0.029313	0.022494	0.011597	0.02055	0.013144	0.013693	0.018181	0.0091278	0.016219	0.011809	0.018885	0.014036	0.012783	0.057134	0.025959	0.0178	0.019272	0.011184	0.018204	0.016886	0.019958	0.025265	0.013929	0.019018	0.01478	0.015888	0.015733
0.022583	0.029397	0.016382	0.02474	0.028138	0.014294	0.023456	0.021718	0.04408	0.016682	0.028674	0.024426	0.03685	0.042466	0.028629	0.026144	0.015207	0.019131	0.013374	0.032594	0.026722	0.016127	0.022906	0.036555	0.015561	0.01677	0.03561	0.021125	0.024046	0.038689	0.016589	0.032099	0.02877	0.024331	0.027938	0.020027	0.022084	0.045683	0.025106	0.023227	0.020233	0.033263	0.025317	0.03703	0.026573	0.023143	0.026954	0.026407	0.02784	0.026197
0.013634	0.017201	0.01195	0.011753	0.023357	0.012646	0.13453	0.019456	0.023121	0.010071	0.016743	0.013137	0.026292	0.21893	0.017284	0.028936	0.013673	0.019524	0.015446	0.029682	0.01712	0.010905	0.020582	0.019817	0.012776	0.016156	0.020757	0.014694	0.019566	0.022992	0.011061	0.018167	0.062793	0.10987	0.017168	0.01103	0.016665	0.052794	0.020209	0.017712	0.023861	0.036558	0.020379	0.027737	0.017326	0.017852	0.018491	0.014102	0.082387	0.080959
0.017935	0.019621	0.014027	0.013891	0.020078	0.013505	0.022316	0.021596	0.02915	0.013065	0.024329	0.022647	0.032509	0.022965	0.028723	0.017319	0.015022	0.026695	0.031644	0.020182	0.019923	0.013502	0.015812	0.020441	0.012554	0.017652	0.021963	0.019224	0.021882	0.021625	0.012814	0.01985	0.021476	0.017037	0.017467	0.018719	0.01926	0.038743	0.024008	0.026982	0.021487	0.033756	0.018868	0.024008	0.018203	0.020224	0.025177	0.020871	0.024097	0.017565
0.015992	0.01383	0.012479	0.013481	0.022603	0.011141	0.080567	0.015137	0.026422	0.0096436	0.015	0.014172	0.026168	0.1081	0.020763	0.020599	0.012045	0.018775	0.010244	0.01469	0.018852	0.014796	0.02054	0.030749	0.012	0.016842	0.028571	0.012823	0.019808	0.020094	0.010863	0.020005	0.08055	0.07279	0.015257	0.018453	0.015905	0.037312	0.02097	0.02113	0.018143	0.023247	0.025246	0.018235	0.018373	0.012821	0.021177	0.014854	0.085281	0.092054
0.01487	0.023445	0.014313	0.011812	0.019121	0.013063	0.019735	0.024281	0.017257	0.013237	0.020262	0.013451	0.023903	0.020179	0.015539	0.020868	0.012627	0.017246	0.019475	0.016732	0.014294	0.011085	0.020168	0.021293	0.021572	0.016627	0.014662	0.020865	0.020704	0.017254	0.011537	0.017918	0.019336	0.021259	0.015983	0.013302	0.021439	0.027369	0.021748	0.014953	0.019185	0.026827	0.020584	0.02756	0.019503	0.022467	0.015343	0.013606	0.01717	0.017802
0.019023	0.019508	0.018214	0.019273	0.018429	0.0095491	0.021436	0.01511	0.029056	0.011666	0.018558	0.02013	0.028777	0.0192	0.029493	0.018759	0.01301	0.016651	0.010415	0.020194	0.019935	0.013441	0.019083	0.031634	0.012969	0.014608	0.021994	0.015109	0.02484	0.027843	0.013214	0.033245	0.020628	0.017077	0.021155	0.016953	0.020518	0.04294	0.028709	0.02413	0.014792	0.028059	0.022751	0.020053	0.02409	0.019739	0.024632	0.027102	0.023945	0.024624
0.015208	0.010789	0.0081418	0.0088091	0.011898	0.0076343	0.012296	0.0089804	0.016725	0.0062842	0.022094	0.010911	0.016103	0.011937	0.012742	0.013274	0.0087556	0.015246	0.01087	0.01967	0.012622	0.0076948	0.010432	0.013813	0.015292	0.0081312	0.013554	0.013245	0.012657	0.011408	0.0063474	0.016429	0.013396	0.0098765	0.018474	0.0095079	0.014089	0.019055	0.012836	0.015234	0.014743	0.01731	0.013522	0.019045	0.015896	0.014039	0.012215	0.01338	0.011273	0.012881
0.01567	0.014651	0.010568	0.013332	0.013684	0.00904	0.013657	0.031206	0.021343	0.012324	0.017243	0.014175	0.023539	0.013309	0.017358	0.013838	0.009094	0.013888	0.013574	0.018685	0.018965	0.012753	0.012942	0.017059	0.01023	0.011219	0.014624	0.022534	0.017929	0.015839	0.01439	0.018477	0.021349	0.0153	0.018538	0.012219	0.012931	0.029846	0.019627	0.018926	0.01457	0.023159	0.016081	0.01862	0.012406	0.016129	0.017801	0.013789	0.011962	0.015154
0.013378	0.021909	0.012606	0.014981	0.020234	0.010297	0.018544	0.014	0.020129	0.011566	0.018502	0.019363	0.025864	0.017594	0.020094	0.016711	0.01156	0.015998	0.010387	0.019068	0.018823	0.011328	0.017419	0.023491	0.012249	0.010587	0.017846	0.01891	0.019309	0.020133	0.0094453	0.029156	0.018761	0.017091	0.016918	0.012127	0.019502	0.038728	0.02144	0.019986	0.013391	0.023757	0.018205	0.016194	0.016091	0.012976	0.024112	0.01722	0.017519	0.023417
0.02623	0.02062	0.018234	0.014157	0.03132	0.011587	0.023672	0.019464	0.030372	0.014123	0.014065	0.016768	0.032814	0.01831	0.019004	0.01621	0.016134	0.017198	0.01367	0.019677	0.019425	0.012178	0.019353	0.029761	0.016184	0.016522	0.022744	0.018321	0.016012	0.019379	0.01217	0.029059	0.023254	0.022187	0.030565	0.017771	0.019665	0.030684	0.02614	0.026125	0.014413	0.026126	0.016157	0.030287	0.017794	0.016486	0.026184	0.01845	0.019832	0.017329
0.010631	0.011061	0.0098246	0.0083692	0.0097072	0.0050854	0.010125	0.0072284	0.0097569	0.005728	0.0089815	0.0090511	0.013655	0.0095373	0.0094483	0.0091271	0.0058523	0.0092834	0.0068884	0.010977	0.0077801	0.0058341	0.0093637	0.019005	0.0056291	0.0071812	0.0089154	0.0080727	0.011186	0.01078	0.0099658	0.011585	0.010148	0.0081821	0.010422	0.0069817	0.0080875	0.016293	0.011644	0.010433	0.0094696	0.013471	0.0095402	0.012229	0.010155	0.01059	0.011548	0.010091	0.011403	0.0093751
0.013458	0.015632	0.0096268	0.010313	0.013275	0.010476	0.027698	0.0098811	0.016651	0.0068197	0.0098981	0.011469	0.021295	0.012432	0.016544	0.010194	0.011955	0.012125	0.0097029	0.011852	0.013	0.011661	0.012698	0.018376	0.008655	0.0097815	0.013172	0.010765	0.013914	0.01441	0.0077709	0.015409	0.012749	0.01218	0.019424	0.0097712	0.010419	0.024891	0.019182	0.017727	0.012151	0.016604	0.016764	0.018526	0.011613	0.012429	0.015333	0.013114	0.01453	0.014621
0.024967	0.020073	0.018303	0.017626	0.024934	0.014584	0.027111	0.017491	0.036082	0.012966	0.023906	0.024639	0.034848	0.027383	0.036099	0.023727	0.016156	0.022744	0.015055	0.032692	0.026726	0.014316	0.022165	0.025524	0.013525	0.014187	0.025547	0.019109	0.022234	0.026272	0.017628	0.028444	0.021486	0.019799	0.024911	0.015269	0.02978	0.044655	0.026191	0.032215	0.019143	0.028391	0.020484	0.024095	0.026046	0.022192	0.031154	0.034278	0.021704	0.023647
0.015944	0.01495	0.011084	0.011996	0.019718	0.014006	0.029474	0.012595	0.031431	0.0092539	0.016629	0.014681	0.023314	0.019119	0.015848	0.019093	0.011446	0.013737	0.011297	0.015699	0.015497	0.010288	0.024714	0.02293	0.011732	0.013037	0.028485	0.013849	0.02304	0.020334	0.011774	0.019391	0.021818	0.016086	0.01302	0.016912	0.012541	0.030278	0.019787	0.022332	0.01801	0.025721	0.019271	0.021077	0.017568	0.018392	0.023448	0.014136	0.021527	0.026768
0.019295	0.015666	0.01546	0.016481	0.019525	0.015268	0.018664	0.012368	0.024069	0.0099854	0.014405	0.024851	0.023432	0.019728	0.023839	0.013868	0.013794	0.015475	0.012589	0.020976	0.021071	0.014826	0.021646	0.022861	0.014512	0.012836	0.020041	0.017744	0.017063	0.027787	0.0095661	0.041429	0.017691	0.017181	0.030575	0.018958	0.016244	0.043474	0.023157	0.023616	0.016612	0.026135	0.020027	0.025581	0.018056	0.017701	0.022036	0.024695	0.018182	0.023268
0.022674	0.013612	0.01346	0.014522	0.01734	0.0095918	0.018597	0.014724	0.01875	0.008155	0.013661	0.013828	0.022165	0.017108	0.016545	0.012562	0.012089	0.012765	0.013277	0.014334	0.01415	0.010545	0.013822	0.022067	0.0095285	0.012221	0.014656	0.015729	0.017903	0.01694	0.0087369	0.017004	0.016078	0.016162	0.020453	0.010757	0.018384	0.034544	0.021714	0.018397	0.014895	0.022573	0.018339	0.021707	0.013238	0.01579	0.018438	0.018183	0.013597	0.015213
0.01464	0.019452	0.013309	0.013723	0.021516	0.011589	0.022046	0.014062	0.034397	0.0092896	0.015905	0.018338	0.028818	0.023072	0.02724	0.014716	0.012803	0.01698	0.014173	0.017742	0.022518	0.0099887	0.014969	0.023531	0.010887	0.012482	0.019718	0.018173	0.022483	0.018028	0.012779	0.024161	0.016182	0.017303	0.01688	0.014306	0.014248	0.026947	0.020674	0.021032	0.015381	0.022011	0.020266	0.01927	0.016459	0.14919	0.024592	0.020095	0.0144	0.019316
0.018864	0.018343	0.014813	0.015872	0.019187	0.010521	0.020863	0.014706	0.021596	0.0098056	0.018062	0.020224	0.033968	0.019879	0.029168	0.015502	0.012202	0.025281	0.011999	0.017689	0.01785	0.012393	0.016678	0.021764	0.018158	0.012695	0.019222	0.016992	0.015994	0.022368	0.011451	0.023791	0.029919	0.022507	0.015619	0.0135	0.014732	0.037149	0.020613	0.022616	0.015736	0.026096	0.01839	0.018541	0.017774	0.023481	0.019179	0.022403	0.021363	0.022191
0.015537	0.017824	0.013246	0.014289	0.017152	0.012361	0.084037	0.023636	0.031499	0.0099612	0.019648	0.015911	0.019504	0.10176	0.017095	0.01908	0.012365	0.018224	0.025347	0.017813	0.018887	0.0104	0.01654	0.020046	0.0096633	0.012145	0.018331	0.017276	0.016543	0.01841	0.0096097	0.017969	0.057153	0.16069	0.015193	0.014057	0.016209	0.032734	0.02537	0.017884	0.019105	0.024955	0.019527	0.024978	0.013646	0.022264	0.017192	0.015161	0.052479	0.085663
0.017954	0.01768	0.018937	0.02097	0.016633	0.012587	0.020131	0.01502	0.023238	0.010824	0.020452	0.021282	0.02746	0.018321	0.020513	0.015874	0.013873	0.018095	0.01155	0.026125	0.017537	0.01566	0.016458	0.02352	0.011578	0.012149	0.018195	0.02027	0.025709	0.018296	0.01124	0.021083	0.01814	0.016876	0.017302	0.013292	0.017116	0.036212	0.025166	0.020812	0.015724	0.025814	0.019954	0.028105	0.018096	0.015673	0.019699	0.01601	0.01721	0.020058
0.019986	0.019398	0.016871	0.017986	0.017899	0.01272	0.030315	0.019099	0.022064	0.011952	0.018112	0.019048	0.023136	0.02356	0.022705	0.019358	0.013642	0.0202	0.018811	0.025301	0.020616	0.016648	0.014328	0.030914	0.016742	0.014007	0.02321	0.023036	0.020141	0.024611	0.014399	0.019932	0.020915	0.021226	0.019948	0.015836	0.021072	0.030364	0.033695	0.017774	0.019497	0.035342	0.019555	0.021436	0.019705	0.019317	0.016923	0.019935	0.018651	0.020858
0.01955	0.013041	0.010935	0.013923	0.015562	0.0072193	0.014911	0.013308	0.016538	0.0092954	0.014416	0.013416	0.021467	0.013555	0.017869	0.013074	0.0093299	0.011676	0.012243	0.01416	0.016474	0.010039	0.014142	0.017073	0.010114	0.011759	0.01377	0.012192	0.016509	0.018815	0.008386	0.019589	0.013675	0.015592	0.012331	0.013509	0.013056	0.020312	0.013259	0.016506	0.010122	0.017567	0.013278	0.01538	0.01119	0.011377	0.017665	0.020222	0.014741	0.015131
0.01447	0.015774	0.015592	0.012552	0.016415	0.011501	0.016324	0.012734	0.022009	0.0085513	0.017088	0.011563	0.015634	0.01894	0.020137	0.018313	0.010808	0.012083	0.016711	0.014383	0.017146	0.0093486	0.013869	0.018691	0.013148	0.013322	0.016589	0.014664	0.015151	0.020194	0.0097303	0.021353	0.017938	0.014821	0.018626	0.011564	0.014465	0.022442	0.018342	0.02312	0.019185	0.020111	0.014251	0.029981	0.013837	0.015158	0.021065	0.016714	0.023598	0.015321
0.01655	0.015492	0.015959	0.01698	0.017531	0.00938	0.020548	0.015428	0.022789	0.011042	0.015336	0.013281	0.027778	0.021267	0.022642	0.02106	0.012139	0.013374	0.0086947	0.017121	0.019274	0.010873	0.017378	0.02231	0.010491	0.015133	0.022701	0.01723	0.016201	0.018407	0.011981	0.018907	0.016545	0.017728	0.016005	0.013755	0.016761	0.025549	0.021352	0.016285	0.022002	0.021796	0.017207	0.021626	0.018205	0.012816	0.016654	0.015462	0.016028	0.02001
0.02	0.023404	0.021043	0.019202	0.027109	0.017095	0.028696	0.022756	0.030234	0.020497	0.025878	0.026405	0.040574	0.029531	0.040119	0.023455	0.017812	0.039621	0.021448	0.024938	0.022817	0.017402	0.023461	0.036963	0.016448	0.027501	0.028392	0.02326	0.027626	0.033946	0.016084	0.031661	0.030458	0.026254	0.030212	0.021664	0.027355	0.058921	0.033313	0.034322	0.02953	0.04038	0.029617	0.030201	0.030429	0.024537	0.033724	0.026279	0.026445	0.021976
0.015268	0.013315	0.010897	0.012109	0.01337	0.0085842	0.014049	0.013945	0.020376	0.0097245	0.013645	0.012338	0.02049	0.01367	0.016458	0.01064	0.0085867	0.013411	0.0097656	0.015119	0.012438	0.0097637	0.011045	0.01918	0.01084	0.010801	0.016039	0.020757	0.019508	0.018049	0.011293	0.018856	0.01193	0.012107	0.01324	0.0094701	0.011065	0.020567	0.018686	0.015968	0.011902	0.019805	0.015747	0.016208	0.014766	0.011018	0.016511	0.01453	0.013355	0.012156
0.015537	0.013103	0.011257	0.01392	0.015417	0.0083486	0.016264	0.010305	0.024802	0.0080823	0.013619	0.01742	0.019785	0.017683	0.018852	0.014675	0.0098069	0.015837	0.012312	0.014528	0.017502	0.011789	0.013059	0.018954	0.0083232	0.012247	0.016146	0.011668	0.019572	0.016167	0.010263	0.02325	0.016523	0.013448	0.012898	0.0090834	0.012305	0.02618	0.016069	0.016347	0.013213	0.026992	0.01246	0.016506	0.017056	0.012608	0.01611	0.016297	0.012409	0.014457
0.02048	0.015779	0.014237	0.016304	0.022232	0.009907	0.019274	0.014613	0.026857	0.012836	0.018184	0.021221	0.031126	0.019495	0.020728	0.020197	0.015952	0.021421	0.013011	0.020113	0.019855	0.014189	0.017778	0.024897	0.010386	0.017592	0.021887	0.018461	0.022599	0.021092	0.0093896	0.022317	0.020143	0.0203	0.02119	0.015457	0.019891	0.04059	0.028808	0.025962	0.018201	0.025876	0.017202	0.022365	0.016124	0.020479	0.020444	0.020414	0.019874	0.020816
0.016596	0.015866	0.013278	0.01578	0.015704	0.012732	0.027013	0.014076	0.02028	0.010332	0.020388	0.018695	0.03579	0.018176	0.023656	0.017911	0.011144	0.015398	0.012054	0.021846	0.020175	0.011932	0.016309	0.022364	0.013498	0.012517	0.016447	0.017282	0.021005	0.021207	0.010265	0.022606	0.023996	0.017071	0.018138	0.016359	0.018194	0.039128	0.02053	0.019103	0.022809	0.028832	0.016484	0.01837	0.024746	0.017768	0.019146	0.020082	0.018801	0.021483
0.017658	0.013275	0.0093123	0.011234	0.015753	0.0073358	0.01697	0.010137	0.017029	0.0065969	0.012243	0.013587	0.018351	0.014091	0.013181	0.015012	0.009096	0.013182	0.0069717	0.013703	0.013302	0.0078676	0.016737	0.017889	0.0086204	0.011949	0.020053	0.014809	0.016208	0.015745	0.006244	0.016312	0.012809	0.013882	0.012582	0.0085702	0.011032	0.025362	0.017033	0.016678	0.015757	0.016925	0.014392	0.021546	0.012524	0.010099	0.015955	0.013646	0.016475	0.018051
0.027126	0.022092	0.018584	0.017213	0.021594	0.01263	0.024523	0.013465	0.035299	0.011035	0.021833	0.020271	0.028838	0.025952	0.032825	0.019385	0.016841	0.029911	0.014435	0.020792	0.027512	0.015497	0.019196	0.02987	0.017196	0.014287	0.022616	0.020227	0.023441	0.030982	0.012094	0.021956	0.037215	0.016367	0.02437	0.014631	0.020264	0.048079	0.030415	0.019089	0.020347	0.034832	0.021541	0.028005	0.027238	0.017503	0.019132	0.020333	0.027102	0.03846
0.017226	0.018783	0.021506	0.016554	0.020149	0.011824	0.021929	0.012793	0.02639	0.01333	0.01784	0.021625	0.026987	0.027608	0.021432	0.022535	0.013901	0.023159	0.010202	0.028086	0.019916	0.014089	0.019454	0.088145	0.021394	0.014053	0.023301	0.017429	0.024705	0.01948	0.0092192	0.032083	0.022978	0.022999	0.022506	0.016102	0.020097	0.039255	0.024432	0.02451	0.020216	0.026262	0.01964	0.027498	0.027401	0.015651	0.01974	0.028	0.018372	0.020992
0.013239	0.01493	0.012377	0.0132	0.014446	0.0097397	0.019691	0.014658	0.017807	0.0084307	0.011584	0.012802	0.017523	0.016887	0.016336	0.015982	0.0087253	0.012707	0.016627	0.015668	0.014706	0.010348	0.015851	0.01769	0.0082478	0.011281	0.019412	0.014733	0.013367	0.013773	0.0084035	0.017412	0.01492	0.018101	0.012526	0.011762	0.012407	0.02913	0.016761	0.016767	0.018595	0.018242	0.016185	0.019768	0.014826	0.013151	0.016235	0.01393	0.024112	0.01914
0.020663	0.014043	0.014129	0.014832	0.029123	0.010883	0.058894	0.014502	0.029916	0.010009	0.022055	0.01287	0.023693	0.072867	0.025141	0.022716	0.014065	0.018543	0.010833	0.020583	0.024835	0.012463	0.023891	0.027282	0.012884	0.019696	0.028383	0.017111	0.015509	0.022107	0.011617	0.020302	0.066805	0.062453	0.019621	0.015758	0.016508	0.032421	0.028428	0.021087	0.026297	0.028248	0.02038	0.021765	0.020169	0.013011	0.020711	0.013315	0.051978	0.23714
0.018542	0.014919	0.012563	0.012604	0.015975	0.0069515	0.018067	0.012393	0.020729	0.0091312	0.012585	0.014862	0.026827	0.014425	0.016176	0.012731	0.010983	0.011977	0.011398	0.018752	0.015122	0.011411	0.013243	0.01712	0.011457	0.012112	0.016144	0.019541	0.018493	0.017341	0.0084042	0.017904	0.02116	0.013726	0.013834	0.012766	0.014737	0.030577	0.019389	0.016949	0.016196	0.020388	0.014625	0.020982	0.018294	0.01803	0.019329	0.015538	0.014093	0.015506
0.010229	0.012091	0.013015	0.012437	0.014519	0.007751	0.011783	0.046272	0.014205	0.0069385	0.018296	0.027586	0.017451	0.01977	0.018929	0.01123	0.027857	0.012894	0.0068582	0.015637	0.013293	0.027136	0.014031	0.015251	0.026305	0.0098195	0.013276	0.04604	0.013769	0.013071	0.0076897	0.015774	0.01131	0.010714	0.01216	0.010774	0.011214	0.022065	0.014679	0.015379	0.011099	0.019113	0.015967	0.016445	0.013581	0.01112	0.013487	0.013775	0.012018	0.012261
0.016888	0.014279	0.011901	0.014716	0.018785	0.0072003	0.015045	0.012546	0.013621	0.007975	0.016171	0.016533	0.031178	0.015009	0.01809	0.011407	0.01052	0.011377	0.0089056	0.018744	0.014391	0.013072	0.013053	0.020039	0.011146	0.010425	0.018517	0.014932	0.019214	0.014244	0.010734	0.018592	0.013297	0.015364	0.017867	0.010762	0.012792	0.028293	0.016381	0.01901	0.01153	0.023311	0.018641	0.018419	0.013524	0.01131	0.018764	0.017469	0.018007	0.019987
0.028221	0.016638	0.015956	0.017097	0.022465	0.0119	0.020475	0.016914	0.026031	0.010747	0.018014	0.024167	0.034021	0.023126	0.019948	0.020038	0.013639	0.019202	0.018496	0.021171	0.023825	0.015822	0.02368	0.030305	0.011449	0.016956	0.020705	0.021823	0.025641	0.020387	0.010817	0.024602	0.022898	0.020514	0.021795	0.017504	0.020453	0.038015	0.028124	0.022018	0.019474	0.028109	0.027894	0.028907	0.019145	0.025621	0.021128	0.021018	0.025103	0.021991
0.012192	0.011061	0.0084751	0.010072	0.012352	0.0068618	0.014709	0.0075127	0.013595	0.0060038	0.013442	0.013034	0.020798	0.013455	0.012486	0.012752	0.0086435	0.01114	0.0068919	0.010601	0.013132	0.0092235	0.012226	0.013193	0.0074942	0.011546	0.017788	0.010886	0.012588	0.016377	0.0071732	0.014594	0.013531	0.013916	0.014266	0.0085929	0.010214	0.029957	0.01526	0.013569	0.015934	0.016046	0.012106	0.016771	0.012598	0.0083851	0.01406	0.013184	0.014172	0.014316
0.012469	0.015383	0.011763	0.01122	0.018876	0.010171	0.01448	0.0098499	0.019664	0.007785	0.015989	0.011682	0.014813	0.014698	0.015345	0.01537	0.010712	0.013221	0.010021	0.015033	0.022754	0.01024	0.020535	0.025714	0.0098801	0.011652	0.01615	0.014996	0.016358	0.016176	0.0099937	0.017894	0.01355	0.014787	0.016743	0.0095608	0.013146	0.025454	0.024233	0.020791	0.017712	0.021275	0.013874	0.016483	0.013498	0.0138	0.01667	0.0152	0.021043	0.015559
0.017266	0.013437	0.01283	0.014264	0.023105	0.0097132	0.016593	0.011895	0.021909	0.0099686	0.016817	0.018042	0.027931	0.017618	0.02525	0.015559	0.01648	0.016296	0.01093	0.021103	0.015873	0.013104	0.018088	0.018547	0.012832	0.010818	0.017497	0.0181	0.023138	0.019061	0.012311	0.023924	0.015767	0.019475	0.016033	0.014061	0.017018	0.030866	0.025763	0.016307	0.021398	0.027927	0.01727	0.023285	0.019013	0.015592	0.015972	0.017244	0.018205	0.019289
0.025489	0.020686	0.021095	0.021058	0.039857	0.015233	0.028191	0.01862	0.030372	0.016438	0.030217	0.025803	0.054872	0.023485	0.037804	0.025137	0.019199	0.029281	0.020127	0.034146	0.031685	0.021531	0.032926	0.0332	0.025391	0.021614	0.038708	0.030657	0.024555	0.03064	0.014691	0.03224	0.02599	0.030078	0.026519	0.021283	0.02275	0.062927	0.03979	0.037024	0.030246	0.041119	0.023473	0.032213	0.027594	0.02543	0.037107	0.028877	0.022944	0.027758
0.013304	0.015956	0.012913	0.014724	0.017984	0.010585	0.01899	0.014329	0.026973	0.011249	0.014902	0.017258	0.023981	0.014285	0.016967	0.013615	0.010257	0.011645	0.015015	0.016101	0.013663	0.010555	0.014436	0.020217	0.009866	0.014596	0.014441	0.020195	0.014968	0.015764	0.011774	0.020858	0.022348	0.014183	0.012755	0.014731	0.017879	0.033369	0.018762	0.015626	0.014435	0.021369	0.018609	0.023142	0.015218	0.015997	0.015661	0.015579	0.015351	0.014352
0.015553	0.015732	0.012932	0.011085	0.025489	0.011481	0.13761	0.015014	0.02783	0.0096113	0.018396	0.015724	0.023931	0.23046	0.021017	0.020149	0.014873	0.020372	0.014448	0.025393	0.016599	0.012222	0.020184	0.02317	0.010632	0.018175	0.028603	0.01569	0.017859	0.017273	0.0099966	0.020769	0.076981	0.11698	0.019214	0.014404	0.015718	0.03162	0.026792	0.017845	0.025136	0.034436	0.023589	0.028539	0.015516	0.02316	0.017504	0.016087	0.068155	0.10112
0.023572	0.015954	0.01739	0.025435	0.034465	0.013765	0.027454	0.015103	0.04461	0.011845	0.023952	0.023499	0.029544	0.019163	0.037617	0.021348	0.015218	0.016961	0.020797	0.031938	0.026185	0.017067	0.024011	0.040206	0.018907	0.020629	0.026471	0.039151	0.023562	0.029026	0.018681	0.039316	0.021685	0.021458	0.033731	0.02169	0.019386	0.038369	0.032802	0.031144	0.023053	0.036773	0.022741	0.033597	0.035934	0.024777	0.030614	0.02289	0.02621	0.033616
0.021368	0.021516	0.021763	0.024632	0.025515	0.015716	0.023742	0.019501	0.034378	0.013215	0.023315	0.022027	0.043234	0.019795	0.030954	0.025973	0.016703	0.02582	0.017658	0.0274	0.022632	0.014365	0.030195	0.028695	0.018586	0.02456	0.023615	0.030215	0.021693	0.025088	0.014285	0.027752	0.028001	0.024628	0.030804	0.018849	0.030271	0.040956	0.034535	0.024747	0.020003	0.028489	0.025092	0.026376	0.030125	0.020822	0.025423	0.020047	0.020996	0.022097
0.020436	0.021754	0.017679	0.019884	0.02874	0.013222	0.030136	0.020414	0.029412	0.014313	0.024351	0.017665	0.030989	0.028428	0.032502	0.027767	0.014965	0.019804	0.017482	0.023507	0.029763	0.020289	0.022667	0.030364	0.018712	0.020134	0.026693	0.018267	0.030947	0.024605	0.013284	0.032785	0.033266	0.022507	0.020306	0.023401	0.022557	0.044673	0.027392	0.026574	0.025244	0.031558	0.018052	0.028545	0.026548	0.10743	0.0255	0.034291	0.024238	0.027118
0.014962	0.015365	0.010912	0.01236	0.017572	0.0082493	0.013997	0.011375	0.026355	0.0079719	0.020432	0.013312	0.020084	0.014516	0.017554	0.01161	0.0095371	0.022757	0.010023	0.015456	0.016892	0.011763	0.013573	0.019381	0.012283	0.011944	0.01411	0.015831	0.015669	0.016309	0.008535	0.017707	0.017414	0.015316	0.012462	0.0093033	0.11194	0.029344	0.022513	0.0171	0.011754	0.018323	0.016338	0.015074	0.015931	0.01199	0.016833	0.016744	0.016636	0.018385
0.014527	0.013582	0.011907	0.010926	0.014239	0.0076187	0.015539	0.011448	0.021063	0.0070469	0.013286	0.012552	0.018493	0.015053	0.022126	0.014326	0.0094308	0.013277	0.011813	0.016834	0.01156	0.0089742	0.016468	0.01845	0.0087963	0.010243	0.019251	0.014197	0.016852	0.014684	0.010606	0.014766	0.015882	0.013754	0.012779	0.013189	0.014426	0.025939	0.017342	0.016466	0.013091	0.0226	0.019567	0.02029	0.012674	0.015142	0.018397	0.015475	0.01784	0.02066
0.039773	0.022442	0.0197	0.023	0.020778	0.012479	0.019795	0.024477	0.033662	0.016649	0.026182	0.026535	0.028836	0.023766	0.036899	0.020102	0.017038	0.022603	0.013838	0.034685	0.026509	0.020905	0.023736	0.033241	0.018279	0.014454	0.024248	0.025114	0.026468	0.025712	0.016297	0.039955	0.024092	0.020205	0.024251	0.017079	0.028421	0.033044	0.028684	0.036519	0.017154	0.031957	0.03098	0.034027	0.024757	0.019096	0.031638	0.029313	0.024323	0.026529
0.020983	0.018096	0.019863	0.014384	0.02239	0.01905	0.026071	0.02644	0.039429	0.011653	0.023084	0.018982	0.038842	0.020325	0.030177	0.020693	0.020891	0.02444	0.02644	0.025119	0.023805	0.024932	0.023252	0.02578	0.014434	0.020443	0.018425	0.025475	0.028522	0.026388	0.018688	0.030406	0.036728	0.017701	0.023592	0.015976	0.019246	0.043917	0.026929	0.021678	0.021394	0.041107	0.018227	0.028062	0.019332	0.030789	0.021726	0.023552	0.018864	0.020987
0.022716	0.018564	0.015792	0.02482	0.021	0.013243	0.027717	0.015947	0.022651	0.01263	0.016138	0.024195	0.034377	0.017514	0.027679	0.020234	0.013522	0.016318	0.0115	0.036694	0.019536	0.019498	0.018685	0.028395	0.015562	0.012516	0.026576	0.023992	0.028869	0.027972	0.013304	0.03244	0.026426	0.02288	0.020106	0.015209	0.017168	0.03799	0.025463	0.020984	0.017909	0.030553	0.023225	0.0261	0.022212	0.019191	0.021945	0.019329	0.023222	0.027465
0.015983	0.01679	0.010916	0.013899	0.017411	0.010135	0.02084	0.019607	0.019811	0.010356	0.017183	0.023336	0.023917	0.014042	0.018581	0.016591	0.012197	0.017951	0.0094654	0.01483	0.022426	0.015475	0.017342	0.02514	0.009954	0.012024	0.023846	0.017312	0.020003	0.015883	0.011172	0.016424	0.016116	0.016121	0.017667	0.013847	0.024176	0.028329	0.022061	0.01955	0.017737	0.023383	0.018376	0.019583	0.014267	0.018114	0.018194	0.016242	0.01933	0.0228
0.022315	0.019123	0.017677	0.02701	0.026026	0.014589	0.02755	0.015182	0.035138	0.017378	0.025342	0.032392	0.055774	0.024807	0.028888	0.021495	0.016759	0.024557	0.011064	0.026278	0.04093	0.025913	0.031533	0.029967	0.017765	0.021877	0.033748	0.024758	0.029286	0.044732	0.014395	0.028276	0.032751	0.021605	0.024259	0.017456	0.019454	0.044151	0.030622	0.032305	0.023377	0.027949	0.024532	0.036969	0.022472	0.022651	0.03432	0.023082	0.022504	0.02967
0.018402	0.016387	0.012579	0.014949	0.021974	0.010008	0.022795	0.01138	0.020766	0.01012	0.02085	0.019699	0.026684	0.017803	0.021137	0.018148	0.017788	0.01622	0.007992	0.017256	0.021123	0.016322	0.026623	0.027032	0.015165	0.014044	0.020712	0.021805	0.018288	0.020771	0.0098993	0.027573	0.025923	0.018241	0.017765	0.013609	0.015234	0.035063	0.020511	0.028639	0.020577	0.020248	0.023066	0.018421	0.014609	0.017135	0.026789	0.023159	0.023872	0.025328
0.0070275	0.0067294	0.0061709	0.0050417	0.0082809	0.0061735	0.0077314	0.0060699	0.014155	0.0039161	0.011067	0.0058553	0.010253	0.0073669	0.010417	0.0090276	0.017916	0.0096089	0.010405	0.0091564	0.0078064	0.014641	0.0062206	0.0098359	0.0072684	0.007191	0.0072853	0.0084768	0.007581	0.0077425	0.0048032	0.0099502	0.0075028	0.0057743	0.0086448	0.0046985	0.0098789	0.012046	0.0095787	0.0069074	0.0078874	0.013976	0.0071527	0.010203	0.0090091	0.0087177	0.0071536	0.0057388	0.0064773	0.0070488
0.014153	0.011057	0.010337	0.01036	0.01583	0.0055757	0.012839	0.0098427	0.01213	0.0073226	0.010292	0.011506	0.02231	0.013253	0.013534	0.013604	0.0081467	0.010306	0.0063658	0.01391	0.012537	0.0085922	0.016912	0.019056	0.0076089	0.010417	0.013219	0.010725	0.01278	0.013898	0.0054209	0.013665	0.015344	0.015627	0.014746	0.0087185	0.0099056	0.020004	0.012215	0.012044	0.0099586	0.01525	0.013665	0.017767	0.012412	0.0084451	0.011848	0.010933	0.01494	0.013657
0.0058594	0.0065091	0.0041931	0.0042	0.0066879	0.0063586	0.0070903	0.012481	0.0069758	0.0046253	0.006683	0.0051446	0.011319	0.0069631	0.0070806	0.0050986	0.0042024	0.0071955	0.021433	0.0067873	0.0057431	0.0042459	0.0057033	0.0082493	0.0067187	0.005386	0.0074356	0.010156	0.0053214	0.0063663	0.012255	0.0070423	0.010002	0.0055518	0.0055166	0.0049951	0.0075101	0.010309	0.0085872	0.0067587	0.005781	0.0082334	0.0059248	0.0068604	0.0080222	0.015796	0.0068813	0.0052587	0.0068026	0.0062402
0.01837	0.018381	0.01277	0.017269	0.022313	0.0096983	0.02438	0.013107	0.024242	0.01045	0.027293	0.018336	0.023773	0.025593	0.01805	0.016866	0.012106	0.01675	0.011442	0.023878	0.017591	0.013733	0.015464	0.022139	0.013452	0.01151	0.022181	0.015999	0.024955	0.01989	0.011021	0.022865	0.023914	0.020092	0.018345	0.01428	0.016918	0.042944	0.023257	0.021687	0.014267	0.02421	0.018034	0.020792	0.0168	0.015483	0.020155	0.018018	0.015495	0.020119
0.01531	0.012895	0.011403	0.011022	0.014363	0.0075755	0.017416	0.098158	0.022857	0.0077548	0.0178	0.030468	0.020148	0.019167	0.016522	0.011863	0.067746	0.011161	0.0082896	0.016243	0.018707	0.070265	0.016374	0.02127	0.1123	0.011604	0.016685	0.054421	0.014205	0.017774	0.010148	0.020854	0.014542	0.012357	0.014446	0.010487	0.014348	0.028492	0.016634	0.019605	0.012787	0.025077	0.016213	0.016191	0.012785	0.012983	0.017466	0.014026	0.018725	0.014449
0.02013	0.02366	0.014717	0.016056	0.029838	0.024914	0.023031	0.027736	0.024521	0.010426	0.017613	0.01664	0.03434	0.021726	0.022079	0.021563	0.014639	0.018677	0.022815	0.022651	0.018891	0.013681	0.019582	0.027952	0.015401	0.023207	0.022136	0.02857	0.017368	0.019231	0.019079	0.026474	0.02073	0.018233	0.023278	0.015648	0.017889	0.037832	0.025485	0.022901	0.022619	0.027133	0.019389	0.025693	0.016156	0.021208	0.025118	0.029438	0.021225	0.018079
0.012051	0.013726	0.0094437	0.012852	0.019622	0.0063795	0.018029	0.0089114	0.018061	0.0071216	0.018672	0.019623	0.02168	0.015212	0.018005	0.011884	0.0088087	0.015044	0.013236	0.017752	0.01436	0.0086373	0.010936	0.015982	0.022501	0.011785	0.015071	0.013528	0.013065	0.015649	0.0099452	0.017609	0.015309	0.011728	0.012024	0.0094087	0.013963	0.023301	0.017526	0.015549	0.01029	0.026646	0.013889	0.02326	0.024194	0.013198	0.016131	0.013825	0.015592	0.013641
0.014047	0.011431	0.010904	0.010831	0.017332	0.0086969	0.019264	0.011192	0.020332	0.00784	0.014571	0.010589	0.021567	0.018386	0.016445	0.01847	0.010338	0.014554	0.01234	0.014753	0.015604	0.0083061	0.015496	0.019923	0.011576	0.012422	0.018739	0.011169	0.016951	0.016721	0.0090915	0.014351	0.018205	0.014156	0.016892	0.013237	0.015359	0.026765	0.016578	0.019529	0.025131	0.01871	0.01484	0.018313	0.017488	0.013489	0.018112	0.012835	0.020305	0.021416
0.0075171	0.0078692	0.0074426	0.0062101	0.0096559	0.004917	0.0095231	0.0065827	0.010059	0.006338	0.0090516	0.0075213	0.010492	0.0085556	0.01117	0.0066269	0.0062302	0.0086654	0.0077569	0.0082024	0.0087298	0.0050884	0.008898	0.012288	0.011985	0.0067052	0.0092585	0.0064991	0.0095804	0.010378	0.005744	0.014273	0.0088564	0.0077898	0.0097223	0.0050537	0.011528	0.016957	0.012097	0.0086499	0.0064404	0.013851	0.0078313	0.012727	0.0098639	0.009346	0.0090956	0.010839	0.0093715	0.0070905
0.015797	0.021054	0.011916	0.013883	0.020066	0.011304	0.12847	0.011991	0.018304	0.011255	0.014482	0.019154	0.021788	0.20045	0.017818	0.018893	0.011518	0.019958	0.0097532	0.019666	0.020161	0.015236	0.024798	0.026047	0.01321	0.016367	0.027321	0.017292	0.016462	0.021935	0.0089836	0.021059	0.075374	0.10128	0.017419	0.016597	0.015434	0.038423	0.021595	0.023433	0.029957	0.019852	0.019138	0.0169	0.017465	0.013496	0.024744	0.018078	0.10389	0.11743
0.018035	0.014058	0.012151	0.01467	0.016896	0.010446	0.023199	0.010888	0.018378	0.010111	0.013283	0.011294	0.028872	0.016421	0.016548	0.018332	0.012434	0.016476	0.0078872	0.014674	0.021574	0.01513	0.032213	0.01813	0.015126	0.016334	0.022207	0.017909	0.015953	0.019132	0.0097949	0.02003	0.013758	0.019802	0.015507	0.017077	0.014041	0.032457	0.018191	0.022108	0.018348	0.020727	0.018779	0.020152	0.016219	0.018892	0.023542	0.016359	0.027457	0.025028
0.029652	0.026154	0.02149	0.020848	0.030887	0.015202	0.037679	0.020707	0.046432	0.017399	0.040474	0.03196	0.036593	0.032313	0.028429	0.024887	0.021621	0.025171	0.020923	0.028397	0.030836	0.017409	0.025329	0.038348	0.015997	0.020634	0.029982	0.029508	0.035603	0.041174	0.015591	0.035234	0.032705	0.027516	0.025004	0.020318	0.02838	0.057029	0.032264	0.037703	0.025396	0.046034	0.029824	0.033487	0.028685	0.025885	0.035425	0.033282	0.046299	0.032864
0.018195	0.022349	0.014756	0.019102	0.021726	0.010656	0.01962	0.014876	0.022876	0.013814	0.017784	0.020917	0.026512	0.021571	0.028133	0.018317	0.015489	0.023916	0.012122	0.027299	0.024422	0.012701	0.019331	0.024769	0.012976	0.014602	0.02228	0.018439	0.022198	0.023805	0.019308	0.034078	0.025204	0.019538	0.02003	0.016819	0.017407	0.042327	0.022864	0.023125	0.019255	0.029634	0.02362	0.022767	0.017235	0.020516	0.023649	0.024702	0.016859	0.026488
0.019168	0.013244	0.011366	0.01374	0.018513	0.012311	0.024692	0.013275	0.021161	0.0080515	0.016194	0.01428	0.02164	0.020212	0.01868	0.022239	0.010404	0.016739	0.0088479	0.018398	0.013778	0.010742	0.03181	0.02356	0.010722	0.014342	0.019037	0.013448	0.015908	0.02638	0.011515	0.019198	0.01906	0.017324	0.019766	0.012508	0.013473	0.032226	0.031419	0.020004	0.019722	0.023017	0.020594	0.02953	0.014648	0.012796	0.016532	0.023618	0.021	0.023637
0.02181	0.015955	0.01427	0.024907	0.017234	0.010305	0.022987	0.055612	0.016996	0.010425	0.018427	0.06006	0.028999	0.018253	0.024655	0.013917	0.055594	0.019344	0.016906	0.021294	0.023871	0.051628	0.019141	0.021933	0.041274	0.015153	0.023265	0.079509	0.018783	0.022512	0.012293	0.031456	0.019157	0.016532	0.020534	0.013773	0.018937	0.034109	0.025235	0.02356	0.015985	0.025632	0.022398	0.022848	0.019444	0.01428	0.023213	0.025546	0.020685	0.022413
0.023234	0.014645	0.014239	0.0197	0.020077	0.010282	0.019475	0.043191	0.0225	0.012044	0.015514	0.066926	0.034421	0.018441	0.029578	0.015074	0.041908	0.017586	0.011949	0.016513	0.01698	0.04218	0.027864	0.025086	0.035465	0.014887	0.017969	0.065489	0.01888	0.017317	0.0090965	0.024986	0.019982	0.017273	0.015533	0.011596	0.01805	0.047955	0.021647	0.01865	0.014943	0.03346	0.022006	0.023913	0.016548	0.014945	0.019455	0.020555	0.022435	0.019421
0.018421	0.017216	0.012063	0.011689	0.029647	0.0099173	0.025865	0.01143	0.018076	0.0086772	0.015082	0.013766	0.024138	0.018839	0.016276	0.018166	0.011613	0.019816	0.0080635	0.016823	0.022242	0.0099979	0.022305	0.02637	0.010831	0.015523	0.018029	0.012737	0.015634	0.017752	0.0078091	0.017819	0.016848	0.014025	0.016549	0.014139	0.013511	0.029101	0.017854	0.02094	0.020214	0.02922	0.017496	0.020137	0.016185	0.013051	0.020987	0.012703	0.014842	0.018995
0.016365	0.014054	0.012341	0.012603	0.020866	0.010304	0.019142	0.016229	0.024496	0.01202	0.015935	0.015808	0.026025	0.013891	0.018748	0.013677	0.013345	0.016213	0.017084	0.017791	0.016638	0.011116	0.014747	0.01981	0.013187	0.012499	0.016304	0.015309	0.023036	0.016394	0.01161	0.018891	0.017817	0.013747	0.016912	0.016079	0.016376	0.03171	0.022186	0.018303	0.015419	0.027949	0.017284	0.024796	0.015914	0.055933	0.02042	0.018362	0.015421	0.021144
0.014229	0.0092353	0.0078684	0.0093507	0.016991	0.0092533	0.014164	0.0076147	0.01547	0.0074851	0.010683	0.0098002	0.019033	0.015091	0.016501	0.013554	0.0079924	0.0090016	0.0064159	0.010735	0.014549	0.0082863	0.012281	0.016463	0.0084051	0.0098718	0.01456	0.0096805	0.010846	0.011946	0.0061975	0.016519	0.013484	0.014265	0.013967	0.0097206	0.0098498	0.024934	0.011449	0.012884	0.011933	0.014046	0.011987	0.017842	0.012078	0.01101	0.011904	0.011541	0.013484	0.017051
0.029253	0.032877	0.019929	0.022716	0.031437	0.016153	0.033388	0.024212	0.028418	0.018727	0.026889	0.027521	0.042916	0.020642	0.033342	0.024232	0.025063	0.02117	0.017671	0.0316	0.028595	0.021525	0.024123	0.032895	0.022252	0.021686	0.033657	0.023533	0.030524	0.026655	0.021834	0.036658	0.02901	0.025516	0.03151	0.027216	0.036735	0.055996	0.039892	0.029864	0.021308	0.033541	0.027656	0.031871	0.022167	0.026558	0.029931	0.026627	0.033177	0.028246
0.020316	0.020052	0.013871	0.022178	0.022959	0.012566	0.026481	0.083609	0.025097	0.012684	0.020842	0.098124	0.028468	0.019819	0.028368	0.019677	0.060729	0.021206	0.012676	0.020411	0.020149	0.057918	0.022044	0.022602	0.062322	0.01793	0.02586	0.090948	0.024721	0.023676	0.015734	0.028661	0.027392	0.028048	0.01659	0.01428	0.017339	0.043403	0.026164	0.019873	0.018428	0.02458	0.020657	0.022803	0.025135	0.016785	0.02037	0.026643	0.025009	0.029037
0.011764	0.019642	0.010903	0.013767	0.019021	0.0091038	0.01854	0.010667	0.019479	0.0086896	0.021119	0.01308	0.016305	0.014226	0.017215	0.015226	0.012598	0.022966	0.010305	0.016822	0.017423	0.011593	0.013562	0.018621	0.017555	0.012647	0.014712	0.016965	0.012786	0.016598	0.0084045	0.020029	0.016571	0.011903	0.012701	0.010699	0.022508	0.026063	0.022174	0.018612	0.013153	0.018308	0.014745	0.01917	0.018306	0.027598	0.019877	0.011661	0.01417	0.01588
0.012719	0.012973	0.010737	0.015574	0.016273	0.0077532	0.015072	0.012317	0.015713	0.0082772	0.047846	0.016437	0.020536	0.012926	0.021373	0.015231	0.010478	0.016438	0.0094159	0.014313	0.01312	0.010894	0.017005	0.016567	0.0099348	0.011721	0.019316	0.014023	0.013059	0.013704	0.0090493	0.018873	0.016382	0.011032	0.012464	0.012517	0.014262	0.028986	0.017572	0.014422	0.012408	0.027622	0.014153	0.017766	0.014261	0.015267	0.014171	0.014801	0.01288	0.015294
0.013157	0.012121	0.011433	0.013406	0.021733	0.0079259	0.014843	0.010171	0.017107	0.0066955	0.013648	0.01468	0.021698	0.011481	0.016857	0.010597	0.010261	0.012411	0.0096103	0.016039	0.011936	0.0092208	0.012849	0.018328	0.0097309	0.011476	0.01289	0.014565	0.017045	0.021332	0.0081839	0.023598	0.014828	0.011738	0.013371	0.0084748	0.012947	0.027402	0.01524	0.017746	0.01261	0.020953	0.017199	0.018685	0.013532	0.01742	0.017786	0.014744	0.016581	0.015045
0.02057	0.014677	0.0088321	0.011496	0.014207	0.0058716	0.01365	0.013238	0.020185	0.0084416	0.013324	0.013135	0.020986	0.015837	0.015235	0.013921	0.010633	0.015718	0.0072854	0.01702	0.014561	0.0096722	0.014223	0.015629	0.0097159	0.010846	0.015385	0.013394	0.013528	0.01639	0.0081364	0.016207	0.010682	0.012394	0.011886	0.010536	0.013041	0.034851	0.013222	0.028623	0.013143	0.017868	0.01625	0.016901	0.01812	0.011267	0.023654	0.014185	0.014351	0.012811
0.032635	0.030763	0.022687	0.023826	0.032625	0.022478	0.035254	0.022744	0.037982	0.01495	0.024708	0.027462	0.051789	0.029369	0.035206	0.03368	0.019507	0.027463	0.016181	0.029891	0.03035	0.019447	0.028823	0.053052	0.020207	0.024822	0.034169	0.035498	0.037981	0.036447	0.017224	0.039284	0.033357	0.028587	0.043961	0.018467	0.026317	0.060533	0.033836	0.037796	0.03637	0.064607	0.030985	0.038163	0.032864	0.033127	0.039775	0.040037	0.029536	0.026035
0.01351	0.014276	0.0098061	0.01231	0.016132	0.0084774	0.012657	0.0096398	0.014329	0.007338	0.012936	0.01276	0.017624	0.012437	0.014219	0.012735	0.0096894	0.013641	0.0081186	0.013861	0.014787	0.011748	0.011641	0.018416	0.0093199	0.008664	0.011429	0.011523	0.014173	0.014679	0.0084166	0.021379	0.02127	0.013982	0.014537	0.0092422	0.013778	0.019544	0.015631	0.018057	0.012948	0.016222	0.016009	0.017206	0.012044	0.010233	0.016362	0.013975	0.014801	0.014893
0.013572	0.014504	0.012266	0.010764	0.02042	0.010084	0.018373	0.01259	0.037958	0.011229	0.015855	0.013997	0.020838	0.016992	0.016549	0.018471	0.020752	0.017126	0.010289	0.016494	0.018695	0.020331	0.016494	0.019387	0.012389	0.014205	0.021047	0.014728	0.013584	0.026072	0.012595	0.020336	0.017743	0.018566	0.016275	0.012239	0.018316	0.031754	0.015306	0.017912	0.014049	0.030653	0.020123	0.028058	0.022039	0.021327	0.017613	0.01432	0.016299	0.018278
0.014142	0.012283	0.0087075	0.010181	0.015198	0.0077076	0.015283	0.011676	0.01814	0.0062679	0.01122	0.011331	0.018956	0.011267	0.014191	0.010559	0.010119	0.012372	0.01352	0.016368	0.014587	0.009955	0.014468	0.016885	0.0083245	0.011453	0.011622	0.012284	0.015273	0.016419	0.0084567	0.015686	0.014116	0.016021	0.015808	0.010266	0.016661	0.024708	0.01563	0.014086	0.011811	0.029833	0.013457	0.017496	0.014216	0.011111	0.013613	0.014628	0.012804	0.016171
0.023567	0.024122	0.023967	0.016224	0.039084	0.012049	0.027802	0.018684	0.030834	0.013755	0.022565	0.01974	0.034247	0.019869	0.031234	0.02238	0.019846	0.021056	0.019126	0.025046	0.025209	0.01663	0.021309	0.027191	0.014939	0.019666	0.025106	0.022045	0.022769	0.022033	0.016507	0.029723	0.030001	0.031147	0.022618	0.017491	0.025358	0.052213	0.023463	0.029341	0.023423	0.03336	0.022037	0.026822	0.02126	0.022859	0.030496	0.02528	0.023292	0.03715
0.011659	0.012141	0.0098666	0.014238	0.020882	0.010687	0.021528	0.012659	0.027606	0.0087369	0.02087	0.011922	0.026374	0.015	0.021498	0.018246	0.012528	0.01552	0.0097564	0.018253	0.019426	0.0093249	0.013475	0.014635	0.013657	0.011421	0.013312	0.013751	0.013493	0.016229	0.0088196	0.021404	0.017994	0.019596	0.012878	0.011246	0.094772	0.035039	0.021602	0.01704	0.014575	0.02862	0.014704	0.014869	0.022773	0.020576	0.018659	0.014681	0.0186	0.015134
0.027636	0.029096	0.022413	0.026636	0.032999	0.018167	0.036678	0.023475	0.043583	0.01523	0.036542	0.029166	0.051635	0.038943	0.034011	0.029849	0.020815	0.025031	0.017536	0.03554	0.042393	0.019886	0.021419	0.036996	0.017102	0.019608	0.027978	0.027083	0.031527	0.03646	0.017919	0.043918	0.026695	0.048917	0.026078	0.022133	0.027133	0.052481	0.036238	0.03113	0.029009	0.035437	0.031811	0.056064	0.024931	0.024125	0.035305	0.034712	0.025607	0.026752
0.020248	0.023143	0.014336	0.020754	0.025968	0.012799	0.017915	0.01525	0.022077	0.01348	0.018669	0.021369	0.029424	0.019204	0.024848	0.018119	0.016063	0.018787	0.015988	0.020675	0.026657	0.01552	0.017901	0.02621	0.014975	0.015806	0.018288	0.019291	0.021958	0.019854	0.013804	0.031666	0.01986	0.01561	0.019814	0.014222	0.11069	0.032897	0.02065	0.025676	0.021562	0.028011	0.025782	0.020426	0.022325	0.017021	0.026201	0.023271	0.023348	0.020961
0.013928	0.011946	0.009849	0.01468	0.01577	0.0078354	0.015298	0.016277	0.019794	0.0088692	0.014945	0.014337	0.031543	0.017218	0.018141	0.012788	0.010445	0.015819	0.01095	0.021077	0.017072	0.01341	0.01407	0.017151	0.010656	0.01309	0.013814	0.014152	0.012784	0.019516	0.010657	0.031728	0.021108	0.012853	0.015374	0.0097959	0.015528	0.031283	0.017318	0.018536	0.014039	0.021693	0.017285	0.031194	0.018197	0.013626	0.018578	0.013661	0.014151	0.014339
0.019416	0.011421	0.0097569	0.012175	0.022625	0.0083373	0.024216	0.012184	0.022725	0.0085246	0.014783	0.013755	0.024342	0.014111	0.019532	0.014303	0.010329	0.011937	0.0077579	0.014741	0.014032	0.0090676	0.013199	0.019551	0.0096387	0.014961	0.016675	0.015536	0.014695	0.017283	0.008376	0.022304	0.017662	0.014376	0.015214	0.010882	0.015565	0.025499	0.019631	0.01893	0.013676	0.023571	0.015582	0.019604	0.013675	0.012048	0.019265	0.015002	0.013785	0.016049
0.018047	0.015886	0.017006	0.019216	0.030647	0.012884	0.019693	0.02003	0.021251	0.01106	0.019583	0.019953	0.030102	0.026473	0.023386	0.018192	0.017708	0.019721	0.010688	0.019856	0.02272	0.012911	0.020452	0.026205	0.012711	0.016906	0.021566	0.022884	0.021777	0.023703	0.012539	0.026221	0.027117	0.023056	0.024044	0.021239	0.019168	0.037317	0.027345	0.021969	0.020755	0.027868	0.028867	0.030809	0.031258	0.019955	0.027022	0.019497	0.02943	0.018852
0.023591	0.015565	0.012411	0.013695	0.019034	0.019844	0.033425	0.013193	0.033786	0.0089488	0.017399	0.017303	0.024473	0.023222	0.024929	0.025466	0.011976	0.017452	0.016803	0.017937	0.026206	0.012986	0.022139	0.022285	0.012328	0.018305	0.01834	0.017595	0.025798	0.017665	0.010129	0.021278	0.021556	0.024016	0.020086	0.013461	0.015237	0.035598	0.018394	0.018258	0.019555	0.028246	0.020893	0.021374	0.022778	0.013358	0.017105	0.018137	0.022332	0.026328
0.015662	0.013707	0.011976	0.014017	0.020883	0.0085172	0.017322	0.010803	0.020363	0.0083555	0.014996	0.013695	0.021374	0.015449	0.017644	0.021881	0.010494	0.020344	0.013604	0.017624	0.015658	0.014063	0.015861	0.021023	0.011583	0.012711	0.01926	0.014162	0.02557	0.02025	0.010531	0.020267	0.01765	0.012419	0.013793	0.011209	0.015901	0.024983	0.01951	0.017549	0.013009	0.016779	0.015705	0.031356	0.014129	0.018685	0.017914	0.01512	0.021768	0.018903
0.019767	0.012908	0.01235	0.012816	0.016134	0.0077874	0.016936	0.014283	0.021361	0.010843	0.015812	0.018787	0.03116	0.015663	0.021224	0.018506	0.011048	0.014626	0.00978	0.019427	0.016121	0.011179	0.020634	0.019011	0.010151	0.011639	0.020652	0.01615	0.017051	0.018794	0.0085807	0.025221	0.019456	0.017609	0.017544	0.01164	0.015007	0.025944	0.021326	0.018068	0.011751	0.02869	0.016935	0.025513	0.018419	0.01245	0.017484	0.018117	0.018362	0.01367
0.014881	0.016813	0.011711	0.014846	0.016764	0.0088798	0.020496	0.011219	0.026864	0.008573	0.024465	0.0127	0.022513	0.021092	0.018979	0.019937	0.0096226	0.017976	0.0091457	0.013586	0.016219	0.010515	0.021631	0.019627	0.0097896	0.014897	0.020366	0.013395	0.01734	0.015558	0.0092043	0.015298	0.015821	0.016699	0.014552	0.012258	0.012631	0.038818	0.018041	0.02517	0.021798	0.024878	0.019608	0.015688	0.020061	0.014462	0.024525	0.016845	0.020293	0.029252
0.012496	0.0090451	0.0084802	0.0097092	0.011724	0.0076173	0.0096746	0.016772	0.015109	0.0096705	0.0085466	0.0090166	0.01675	0.0099898	0.012027	0.0082157	0.0081377	0.01118	0.012511	0.010379	0.0094195	0.0090898	0.0090395	0.017181	0.0066957	0.0089744	0.010047	0.013777	0.011722	0.010808	0.015155	0.015198	0.0097238	0.014156	0.012094	0.011073	0.010317	0.017007	0.011314	0.01241	0.0091252	0.016024	0.00927	0.012468	0.011112	0.016233	0.012809	0.01585	0.0092632	0.010017
0.041775	0.032277	0.033725	0.031172	0.041837	0.018941	0.050078	0.030769	0.057523	0.018582	0.025806	0.041448	0.06207	0.039878	0.041079	0.035882	0.029308	0.030008	0.028731	0.039427	0.037424	0.030988	0.043866	0.071673	0.037588	0.03526	0.037077	0.028994	0.028697	0.056419	0.019709	0.047726	0.037967	0.030723	0.067102	0.023147	0.037887	0.071656	0.058313	0.043622	0.034872	0.072576	0.047777	0.062116	0.039389	0.031763	0.04372	0.062727	0.050946	0.054788
0.0169	0.015569	0.014621	0.020167	0.022423	0.016779	0.02891	0.020366	0.025429	0.013316	0.020138	0.022423	0.023706	0.02009	0.023395	0.019259	0.014356	0.016726	0.030249	0.023244	0.021277	0.012831	0.018745	0.019975	0.013332	0.025386	0.019727	0.020728	0.021594	0.021736	0.011175	0.021998	0.01693	0.021592	0.019846	0.012095	0.019358	0.036944	0.020191	0.026185	0.020877	0.030666	0.018157	0.022033	0.022361	0.019999	0.020151	0.01787	0.022968	0.022904
0.012088	0.024163	0.0095132	0.010552	0.019064	0.009503	0.013622	0.016111	0.024507	0.01112	0.012885	0.013205	0.019454	0.013499	0.016928	0.015295	0.0096202	0.013544	0.011616	0.012576	0.014948	0.010789	0.016334	0.017676	0.0098317	0.0096147	0.01255	0.017922	0.015542	0.017974	0.016449	0.015223	0.014908	0.017634	0.015065	0.013385	0.013894	0.027287	0.016449	0.014198	0.016613	0.019416	0.015928	0.017522	0.019012	0.011946	0.015368	0.013448	0.014963	0.016807
0.018204	0.013545	0.011519	0.012532	0.019786	0.0099584	0.017036	0.012656	0.067331	0.011149	0.01162	0.015623	0.02349	0.019391	0.014538	0.012889	0.030301	0.014292	0.0073255	0.015232	0.015555	0.028214	0.015701	0.024826	0.010356	0.010008	0.017804	0.014191	0.016401	0.026727	0.0095338	0.017803	0.015781	0.012724	0.01755	0.0098547	0.014436	0.022958	0.015302	0.02063	0.01521	0.021084	0.018053	0.018256	0.015917	0.014262	0.02155	0.015209	0.015311	0.013343
0.019768	0.018991	0.015313	0.015865	0.015849	0.0097817	0.01799	0.01471	0.027019	0.010013	0.016224	0.014817	0.020716	0.018964	0.020586	0.01671	0.012842	0.0207	0.017561	0.021291	0.018822	0.014101	0.015321	0.018024	0.010025	0.013752	0.016246	0.014001	0.018944	0.018778	0.012533	0.023465	0.018459	0.013436	0.017506	0.014148	0.014292	0.024026	0.024811	0.017228	0.014345	0.02404	0.024576	0.02209	0.01498	0.14816	0.018324	0.017235	0.020096	0.017222
0.02025	0.024873	0.01913	0.022734	0.0248	0.014596	0.043413	0.016672	0.04662	0.013041	0.022372	0.019727	0.027459	0.034276	0.02615	0.035843	0.020532	0.020715	0.014452	0.032719	0.031146	0.01808	0.028169	0.035506	0.017116	0.027548	0.024026	0.022342	0.029301	0.021738	0.012831	0.026168	0.031597	0.033453	0.023744	0.023782	0.02579	0.057978	0.029276	0.027797	0.034337	0.03518	0.030123	0.028285	0.023608	0.022663	0.027859	0.024706	0.02598	0.036942
0.030753	0.024378	0.014915	0.019793	0.024766	0.010232	0.021831	0.01633	0.024739	0.012327	0.016778	0.018762	0.052463	0.017908	0.027963	0.015517	0.01414	0.015594	0.013554	0.022936	0.019067	0.012922	0.020953	0.024997	0.015641	0.014035	0.020125	0.018733	0.028937	0.018494	0.011001	0.021432	0.019747	0.026584	0.02253	0.019706	0.019772	0.032325	0.03423	0.02137	0.021249	0.03976	0.015367	0.024974	0.018969	0.020603	0.023649	0.018125	0.01829	0.018628
0.017657	0.015832	0.0093288	0.013615	0.01518	0.0081547	0.020935	0.012263	0.019753	0.0084636	0.014427	0.013204	0.025704	0.012326	0.015913	0.015091	0.011482	0.010704	0.0078079	0.019074	0.015953	0.011446	0.012773	0.019319	0.011342	0.0094112	0.017077	0.016517	0.016795	0.016524	0.0081925	0.024693	0.014858	0.014235	0.016029	0.013142	0.012797	0.025037	0.018523	0.019052	0.012185	0.022086	0.014164	0.022362	0.015547	0.010482	0.019095	0.018508	0.012565	0.014956
0.01496	0.0096472	0.0094899	0.011587	0.014737	0.0077915	0.015388	0.0080059	0.020094	0.0073673	0.011639	0.011842	0.023288	0.012132	0.015118	0.011987	0.010476	0.01284	0.0059804	0.010942	0.013087	0.0081088	0.01887	0.015629	0.008061	0.0086986	0.0145	0.01207	0.012345	0.014507	0.0089594	0.011972	0.013488	0.010566	0.011972	0.0093683	0.013319	0.023367	0.012015	0.013504	0.012367	0.019168	0.012858	0.014889	0.011337	0.010448	0.013534	0.012186	0.012684	0.017106
0.015912	0.014397	0.011061	0.016197	0.016286	0.011126	0.018478	0.013787	0.023003	0.010355	0.016868	0.01388	0.021813	0.014229	0.025985	0.014011	0.011985	0.014764	0.010601	0.017905	0.015782	0.011948	0.015724	0.027634	0.011168	0.012184	0.017057	0.01648	0.018758	0.017144	0.010318	0.022061	0.017292	0.015772	0.019057	0.013015	0.017575	0.027951	0.018257	0.017334	0.015795	0.022707	0.015569	0.020638	0.016918	0.015627	0.019146	0.017341	0.016429	0.019133
0.012162	0.011577	0.011132	0.012559	0.01428	0.010989	0.015334	0.07969	0.015216	0.02755	0.013586	0.017419	0.020747	0.012227	0.015044	0.013393	0.054503	0.018242	0.020047	0.016194	0.014185	0.054733	0.013636	0.018789	0.081849	0.012522	0.012675	0.05328	0.012733	0.015974	0.024431	0.014909	0.014391	0.012859	0.012153	0.0094291	0.015007	0.023711	0.014352	0.014384	0.013016	0.025002	0.011324	0.016138	0.015799	0.020172	0.016187	0.014047	0.015326	0.013134
0.016862	0.018123	0.015239	0.01927	0.020135	0.010722	0.026482	0.013235	0.017788	0.010657	0.01776	0.014745	0.023492	0.016953	0.020858	0.016352	0.011669	0.016428	0.013648	0.022137	0.022477	0.012556	0.019516	0.022207	0.010689	0.01389	0.019682	0.015774	0.024537	0.019033	0.015732	0.02182	0.016786	0.01755	0.017707	0.012068	0.015012	0.022415	0.022848	0.022043	0.019663	0.024412	0.018418	0.027478	0.016733	0.013984	0.021391	0.017442	0.019687	0.018567
0.019701	0.017852	0.01392	0.012807	0.016969	0.013457	0.019289	0.02581	0.021868	0.013837	0.029378	0.015192	0.031405	0.018747	0.029107	0.023888	0.014474	0.01768	0.014154	0.019989	0.024037	0.01358	0.020676	0.021595	0.010646	0.019483	0.015349	0.018429	0.023384	0.016306	0.018243	0.019357	0.016743	0.018248	0.016738	0.013175	0.023911	0.024901	0.019481	0.022116	0.015477	0.032543	0.021166	0.022105	0.018181	0.022837	0.020956	0.019042	0.019392	0.027903
0.018976	0.016452	0.01526	0.019672	0.023991	0.010459	0.024196	0.013805	0.026835	0.011727	0.014963	0.018512	0.029832	0.024561	0.026135	0.017979	0.015448	0.016571	0.01234	0.019259	0.026452	0.013934	0.01736	0.033358	0.01368	0.01271	0.026057	0.016706	0.02377	0.030238	0.010508	0.024327	0.020965	0.023604	0.024955	0.013314	0.017783	0.030665	0.028785	0.020845	0.016404	0.026502	0.027982	0.022867	0.02457	0.019163	0.018571	0.018089	0.024409	0.021272
0.029652	0.03894	0.021929	0.022933	0.03164	0.016469	0.03433	0.018457	0.036217	0.013981	0.031412	0.025682	0.037669	0.030876	0.028429	0.036708	0.016216	0.024	0.014945	0.026977	0.026631	0.018653	0.028067	0.038348	0.021597	0.023386	0.028404	0.023607	0.024183	0.051273	0.014954	0.033515	0.029861	0.026891	0.036544	0.02077	0.021285	0.062061	0.028955	0.03299	0.033257	0.050418	0.031179	0.035249	0.026636	0.023682	0.032277	0.026104	0.026657	0.033665
0.014447	0.013527	0.010373	0.014283	0.017817	0.0077279	0.015402	0.011322	0.029632	0.010614	0.014967	0.011569	0.022222	0.015095	0.020089	0.016583	0.012487	0.014503	0.0089768	0.01679	0.01789	0.013071	0.012849	0.026633	0.01066	0.011189	0.017772	0.014844	0.022444	0.01954	0.0088388	0.017743	0.017082	0.012677	0.013959	0.012882	0.013761	0.023928	0.017081	0.037448	0.011804	0.01975	0.015776	0.014556	0.014614	0.013852	0.037828	0.013719	0.015537	0.015346
0.01651	0.017145	0.011269	0.01364	0.018998	0.013713	0.024701	0.014779	0.020767	0.009609	0.020407	0.021181	0.027141	0.017083	0.021086	0.015986	0.01286	0.020332	0.0088889	0.017227	0.019674	0.015383	0.023452	0.026914	0.011037	0.012873	0.016518	0.019657	0.020456	0.016634	0.0095376	0.024943	0.0159	0.017258	0.026845	0.013964	0.013785	0.03352	0.015745	0.019061	0.016112	0.021903	0.019995	0.023481	0.022748	0.015985	0.01798	0.019873	0.020027	0.025553
0.013461	0.013053	0.011656	0.014632	0.016073	0.0090097	0.015358	0.05746	0.021899	0.0075594	0.014472	0.13651	0.021352	0.015589	0.019718	0.012576	0.033462	0.015119	0.0076922	0.018336	0.014691	0.03491	0.011531	0.024403	0.031587	0.01047	0.015948	0.076436	0.019613	0.0221	0.011791	0.017692	0.018097	0.018493	0.017039	0.010479	0.013943	0.028881	0.016722	0.016171	0.011543	0.020103	0.019029	0.016493	0.012016	0.0134	0.016207	0.016122	0.016018	0.018902
0.014314	0.012604	0.013023	0.015477	0.018348	0.010989	0.012571	0.014118	0.014872	0.0076709	0.012093	0.012377	0.022623	0.014614	0.015065	0.011417	0.015399	0.013671	0.013713	0.01966	0.01286	0.011064	0.014389	0.019192	0.0093405	0.011168	0.016321	0.015753	0.015241	0.014774	0.013694	0.020071	0.013759	0.014605	0.015829	0.014462	0.014401	0.022385	0.014353	0.0152	0.013315	0.02121	0.014021	0.016171	0.014356	0.014517	0.014446	0.014588	0.013341	0.013372
0.023372	0.026714	0.017752	0.021811	0.02429	0.014991	0.024126	0.014206	0.024846	0.011936	0.023622	0.017227	0.040609	0.025123	0.033844	0.0175	0.014262	0.021685	0.014867	0.03604	0.022597	0.014218	0.022072	0.027623	0.017285	0.016043	0.028146	0.018219	0.019816	0.022384	0.013751	0.024761	0.021949	0.02188	0.02419	0.017346	0.021092	0.03337	0.028944	0.027482	0.017422	0.026317	0.02046	0.024786	0.031861	0.018891	0.026463	0.019698	0.024544	0.021996
0.01361	0.0101	0.010118	0.01343	0.014897	0.0066421	0.013296	0.0078226	0.017528	0.12278	0.010316	0.013679	0.015801	0.014844	0.017035	0.012489	0.01171	0.011751	0.0081719	0.014889	0.017008	0.0096867	0.0096397	0.014936	0.0098256	0.0075561	0.013711	0.010432	0.014692	0.014198	0.12326	0.021113	0.011503	0.015551	0.015943	0.0086579	0.012046	0.02362	0.014872	0.016709	0.012138	0.021017	0.0132	0.014257	0.012687	0.011881	0.015095	0.012122	0.0124	0.013689
0.0096116	0.0083336	0.0078608	0.0075901	0.01249	0.097989	0.012194	0.0075641	0.014772	0.005499	0.0093385	0.0095898	0.013985	0.013031	0.012926	0.010036	0.0076387	0.010098	0.0058597	0.01002	0.010049	0.0071506	0.011043	0.010954	0.0068098	0.0083213	0.013965	0.0096523	0.0091805	0.012184	0.0060592	0.011552	0.013221	0.012189	0.010486	0.010925	0.0092726	0.02142	0.010935	0.012495	0.01016	0.012769	0.010478	0.011451	0.010252	0.0080204	0.011641	0.0095035	0.012259	0.016701
0.025748	0.020557	0.014618	0.017372	0.030233	0.012064	0.023921	0.020822	0.033478	0.011412	0.021778	0.019798	0.030747	0.021979	0.0273	0.024546	0.014424	0.01951	0.024398	0.024628	0.035752	0.016917	0.026076	0.039779	0.016866	0.01965	0.023077	0.01967	0.027873	0.027478	0.014068	0.027474	0.024181	0.017015	0.022241	0.014128	0.022924	0.047919	0.030387	0.025646	0.020976	0.040259	0.027202	0.034766	0.021835	0.018356	0.021419	0.02397	0.017178	0.026171
0.015821	0.017781	0.014297	0.01307	0.016246	0.011913	0.026456	0.013095	0.018164	0.008726	0.019087	0.017174	0.02483	0.020167	0.021807	0.014978	0.013138	0.017028	0.02511	0.018871	0.01652	0.012473	0.01648	0.022118	0.022665	0.016788	0.014641	0.016575	0.018867	0.019871	0.010532	0.019826	0.020325	0.014427	0.019614	0.011775	0.020461	0.04122	0.027384	0.019303	0.015466	0.024187	0.018357	0.021656	0.021237	0.024031	0.019741	0.018983	0.023924	0.018894
0.024247	0.017247	0.012802	0.016735	0.018691	0.0086281	0.017923	0.014673	0.028913	0.011034	0.017339	0.019713	0.031415	0.016768	0.021966	0.013923	0.015778	0.022497	0.012542	0.01865	0.021138	0.015124	0.016318	0.020522	0.013036	0.013831	0.016121	0.020098	0.021896	0.020786	0.012228	0.035954	0.021445	0.015212	0.019962	0.013399	0.016971	0.027744	0.022538	0.024456	0.022062	0.020795	0.018466	0.031296	0.01462	0.015272	0.02183	0.017779	0.020135	0.020277
0.027926	0.025726	0.021671	0.028436	0.031795	0.024125	0.036201	0.018999	0.045885	0.017591	0.031714	0.024675	0.060935	0.031045	0.035291	0.025619	0.016693	0.025911	0.015769	0.037271	0.0303	0.019201	0.028187	0.034542	0.020585	0.025017	0.030052	0.024301	0.024894	0.041585	0.017032	0.042463	0.044646	0.023175	0.027059	0.02324	0.029823	0.07252	0.030658	0.030726	0.021786	0.037233	0.029305	0.029936	0.035153	0.030615	0.029174	0.025528	0.031052	0.028054
0.013711	0.013549	0.012824	0.010709	0.018455	0.012013	0.015219	0.014408	0.015778	0.0073659	0.019812	0.014207	0.018287	0.015605	0.020815	0.013275	0.011501	0.016653	0.016683	0.014026	0.012184	0.0099908	0.014336	0.031063	0.024968	0.016488	0.019953	0.013992	0.014599	0.015962	0.006789	0.01528	0.016856	0.013591	0.01596	0.013559	0.021961	0.023197	0.016671	0.018001	0.013141	0.025552	0.016873	0.02124	0.02159	0.020674	0.017731	0.012635	0.016631	0.016153
0.020865	0.02062	0.014769	0.017551	0.024462	0.011236	0.023161	0.014617	0.024011	0.01177	0.017799	0.02265	0.049186	0.021589	0.027654	0.020951	0.014001	0.018304	0.010335	0.025187	0.019385	0.015703	0.021817	0.025366	0.012505	0.015992	0.033211	0.021648	0.017773	0.033167	0.01014	0.02222	0.019239	0.019178	0.032769	0.017648	0.01671	0.031267	0.02736	0.033063	0.020361	0.027022	0.024047	0.027025	0.024641	0.015896	0.028403	0.026684	0.022779	0.01928
0.014107	0.012577	0.01123	0.022933	0.014672	0.0084524	0.016005	0.043348	0.020765	0.008516	0.012854	0.053311	0.026007	0.01502	0.018999	0.011893	0.025043	0.013511	0.0090284	0.016131	0.018704	0.023769	0.01432	0.015214	0.025242	0.0084342	0.013659	0.048317	0.017686	0.01541	0.0091801	0.021386	0.018462	0.015562	0.012255	0.011562	0.013221	0.029037	0.015515	0.017564	0.012866	0.018579	0.017112	0.017162	0.015026	0.015096	0.015616	0.019535	0.014674	0.014165
0.011526	0.016829	0.010734	0.011139	0.015581	0.0084063	0.016163	0.011328	0.015365	0.0073899	0.013535	0.011804	0.025599	0.012871	0.014124	0.017801	0.01161	0.016143	0.011334	0.022025	0.010388	0.010573	0.013451	0.019498	0.019163	0.012487	0.014959	0.013834	0.015515	0.015532	0.012613	0.016293	0.019362	0.01315	0.012597	0.0098056	0.017528	0.026597	0.018821	0.016787	0.010839	0.022292	0.016589	0.019441	0.016245	0.015758	0.01791	0.017097	0.014025	0.01575
0.019509	0.01416	0.014589	0.012454	0.022236	0.011425	0.084344	0.01392	0.02306	0.0091706	0.017265	0.013102	0.022187	0.086461	0.018413	0.02128	0.010909	0.015633	0.014705	0.016963	0.017403	0.011652	0.022451	0.020213	0.011805	0.014179	0.023658	0.015484	0.018569	0.021475	0.0098387	0.016911	0.079614	0.082625	0.015019	0.012693	0.015513	0.03615	0.020543	0.022817	0.031446	0.025163	0.022865	0.019818	0.01696	0.016256	0.019917	0.015899	0.044699	0.11004
0.011656	0.016107	0.012878	0.0092856	0.014664	0.010344	0.01326	0.008911	0.019302	0.0069702	0.019531	0.012239	0.017044	0.016109	0.015724	0.014163	0.010837	0.016802	0.011957	0.014287	0.013642	0.0094359	0.013099	0.018978	0.02032	0.010287	0.012495	0.01655	0.01086	0.013328	0.0066132	0.016161	0.019	0.012379	0.017345	0.0089378	0.017946	0.022689	0.015284	0.015549	0.012767	0.019527	0.014312	0.014827	0.017576	0.017807	0.013246	0.011626	0.018515	0.014809
0.01821	0.019385	0.01716	0.016381	0.028025	0.011172	0.021482	0.015014	0.034546	0.012355	0.020148	0.016839	0.028993	0.023028	0.019844	0.020751	0.018135	0.028535	0.019172	0.024133	0.023824	0.014888	0.023271	0.025827	0.014878	0.016764	0.026315	0.017413	0.022405	0.023419	0.014285	0.030867	0.024626	0.01805	0.022206	0.01448	0.022375	0.035503	0.029714	0.032244	0.017065	0.038665	0.021737	0.031652	0.025846	0.019429	0.029286	0.017161	0.022947	0.02365
0.021777	0.01937	0.013312	0.020162	0.02421	0.010366	0.020431	0.016342	0.028738	0.010724	0.018335	0.021738	0.033947	0.017948	0.022891	0.019624	0.0146	0.022992	0.014453	0.01859	0.020437	0.015048	0.017518	0.029098	0.012615	0.012553	0.020661	0.019317	0.019189	0.029589	0.012308	0.0358	0.020733	0.019725	0.033576	0.015854	0.019001	0.040927	0.025601	0.018231	0.019072	0.024787	0.017749	0.0236	0.026826	0.02196	0.021551	0.019419	0.025049	0.022897
0.017565	0.015766	0.010801	0.014325	0.014251	0.0090433	0.015541	0.011729	0.021876	0.010646	0.013153	0.016093	0.018055	0.016916	0.016116	0.011326	0.0087562	0.015879	0.008135	0.01571	0.01751	0.0096166	0.014905	0.016767	0.011134	0.0090017	0.014363	0.015799	0.017503	0.019965	0.0098803	0.020858	0.016241	0.013616	0.014188	0.011442	0.011818	0.028138	0.015059	0.018223	0.011654	0.025038	0.016693	0.02076	0.013164	0.012384	0.01714	0.016072	0.016526	0.019169
0.023385	0.013879	0.010942	0.017648	0.015573	0.0092559	0.014325	0.011391	0.021514	0.0083051	0.013349	0.01668	0.036442	0.013308	0.017285	0.013749	0.011411	0.011683	0.0081232	0.015435	0.018234	0.01108	0.011955	0.021527	0.011261	0.010296	0.012654	0.019562	0.015802	0.013567	0.0098659	0.015314	0.012417	0.01315	0.013025	0.010943	0.013487	0.025109	0.018281	0.017917	0.011207	0.021095	0.014012	0.020101	0.015823	0.01217	0.018238	0.017444	0.013001	0.013713
0.018397	0.025421	0.017052	0.018455	0.02249	0.012973	0.024416	0.014689	0.027079	0.012942	0.019293	0.019019	0.035867	0.022434	0.028446	0.022894	0.017609	0.022352	0.011154	0.03746	0.036492	0.018418	0.022813	0.031949	0.017215	0.015281	0.021364	0.020077	0.028916	0.030744	0.015463	0.029235	0.028137	0.023445	0.021366	0.016928	0.022988	0.03843	0.026995	0.026722	0.024349	0.036526	0.019765	0.028756	0.021338	0.021795	0.024595	0.023107	0.022891	0.022817
0.012336	0.013815	0.012779	0.010191	0.016462	0.011899	0.021829	0.012771	0.020293	0.0092908	0.012274	0.013128	0.023519	0.016793	0.014746	0.024091	0.011796	0.017505	0.0091675	0.022862	0.016658	0.012395	0.021783	0.01654	0.010733	0.013712	0.019662	0.014028	0.013907	0.016381	0.0082948	0.01845	0.017172	0.015344	0.017697	0.011425	0.01224	0.028294	0.017761	0.015659	0.017618	0.023531	0.016111	0.019257	0.015972	0.010557	0.01509	0.012259	0.016674	0.024891
0.0084074	0.0095995	0.0079024	0.008413	0.010887	0.0095702	0.0094294	0.017743	0.0090634	0.0073476	0.0083902	0.0084623	0.011918	0.0098384	0.010358	0.0079408	0.0062432	0.0094486	0.038079	0.011059	0.008813	0.0070796	0.0070667	0.010617	0.0068309	0.0105	0.0069602	0.011298	0.010213	0.0099151	0.013377	0.011291	0.012277	0.0092726	0.007581	0.008644	0.0093217	0.013222	0.010869	0.0092879	0.0095332	0.015635	0.0096686	0.011743	0.0078196	0.015919	0.0094564	0.012249	0.0090849	0.01008
0.024954	0.017241	0.013974	0.018039	0.021106	0.0090471	0.018859	0.015827	0.021936	0.011948	0.018916	0.019752	0.036658	0.017357	0.025723	0.015039	0.015304	0.01833	0.011905	0.0195	0.02233	0.014573	0.021812	0.027387	0.013402	0.013351	0.016037	0.016211	0.018821	0.02646	0.014158	0.030686	0.021092	0.017864	0.021484	0.013394	0.018514	0.033172	0.020906	0.020281	0.014616	0.028902	0.019735	0.022753	0.020261	0.019061	0.021624	0.026171	0.016571	0.020696
0.012327	0.0095815	0.0088371	0.011457	0.015179	0.0066715	0.020706	0.0097577	0.016727	0.0070191	0.013278	0.013416	0.0184	0.01688	0.016082	0.015765	0.0093935	0.013403	0.0070722	0.012787	0.014977	0.0089847	0.014002	0.017269	0.008669	0.0095193	0.014453	0.012252	0.014766	0.015891	0.014862	0.015217	0.012807	0.011646	0.013114	0.011993	0.0097473	0.020483	0.016417	0.015827	0.014214	0.018069	0.014692	0.014259	0.019183	0.012106	0.014901	0.012751	0.015848	0.013949
0.0096542	0.011018	0.0067113	0.0088089	0.0098072	0.0061483	0.0097531	0.0082251	0.016755	0.0066702	0.0095198	0.01108	0.012045	0.011316	0.012222	0.0098049	0.0073123	0.0097597	0.0064855	0.015079	0.010884	0.0088989	0.0089118	0.013576	0.0057546	0.010473	0.010812	0.010379	0.013962	0.010646	0.0067582	0.012758	0.011205	0.0084269	0.0099571	0.0062905	0.010398	0.016856	0.010392	0.012558	0.0085623	0.013518	0.011611	0.011472	0.010919	0.01044	0.011507	0.010731	0.0096131	0.012815
0.030875	0.025417	0.026486	0.024421	0.037651	0.019126	0.03313	0.01828	0.033842	0.017469	0.03082	0.051105	0.05267	0.029159	0.045273	0.031096	0.01775	0.028647	0.013616	0.038438	0.037215	0.020716	0.022096	0.048914	0.020821	0.014323	0.028754	0.034412	0.027278	0.027502	0.016233	0.034897	0.031093	0.026697	0.0247	0.019275	0.030781	0.041916	0.02498	0.03435	0.023295	0.031955	0.024701	0.04129	0.03129	0.032687	0.031148	0.04077	0.032139	0.036723
0.024232	0.018264	0.014803	0.023355	0.017974	0.010874	0.022902	0.016242	0.031884	0.014284	0.02039	0.019263	0.029437	0.022147	0.027249	0.019914	0.015728	0.018736	0.011524	0.022723	0.018761	0.013749	0.021911	0.022875	0.014663	0.015477	0.022499	0.016485	0.02541	0.024865	0.012776	0.024505	0.030204	0.018924	0.02052	0.015503	0.017204	0.060519	0.021664	0.027426	0.021113	0.029978	0.032739	0.032821	0.020668	0.014423	0.025655	0.027344	0.020412	0.023323
0.010098	0.0097673	0.0065809	0.0082378	0.011907	0.0049422	0.010721	0.010717	0.013005	0.0056565	0.0091852	0.0083352	0.013781	0.010343	0.010539	0.007593	0.0074036	0.0076123	0.0074751	0.0099423	0.0082724	0.0065513	0.0078066	0.012084	0.010402	0.0088987	0.011523	0.010863	0.01008	0.010103	0.010949	0.012723	0.011522	0.0083826	0.013981	0.0077687	0.010528	0.015101	0.011089	0.010057	0.0078633	0.017323	0.010984	0.012341	0.011615	0.051567	0.0099225	0.0090088	0.0085612	0.0084994
0.018532	0.016547	0.018433	0.018843	0.020086	0.0090168	0.01892	0.013223	0.035252	0.0099688	0.019656	0.015217	0.020428	0.021417	0.021539	0.025868	0.013153	0.016666	0.013001	0.021175	0.019636	0.011239	0.016396	0.022529	0.012832	0.016371	0.032447	0.017069	0.021554	0.020011	0.011072	0.022525	0.02217	0.015544	0.017963	0.014691	0.019238	0.034111	0.020562	0.020943	0.016122	0.025757	0.018991	0.025886	0.013581	0.11897	0.022769	0.023298	0.014583	0.017025
0.011145	0.012068	0.012233	0.017446	0.012608	0.0059874	0.01557	0.00865	0.015829	0.008281	0.012918	0.011143	0.016678	0.015801	0.017622	0.012919	0.0088916	0.014695	0.0099586	0.013641	0.014552	0.0087355	0.011032	0.017828	0.0083046	0.0086689	0.017851	0.013352	0.013949	0.020706	0.0097624	0.02184	0.013221	0.013179	0.013909	0.0096556	0.010628	0.021314	0.016922	0.015093	0.011244	0.017664	0.012394	0.014748	0.011854	0.010924	0.017567	0.01436	0.014349	0.014657
0.019641	0.020877	0.019693	0.020283	0.03112	0.010997	0.024062	0.013206	0.021683	0.011718	0.015913	0.020159	0.031573	0.020635	0.028534	0.022349	0.015434	0.018224	0.011856	0.023801	0.023916	0.014393	0.02459	0.029846	0.014845	0.016746	0.024091	0.020846	0.023728	0.02279	0.01162	0.024696	0.019155	0.019094	0.023798	0.014327	0.015575	0.035147	0.026745	0.027275	0.019548	0.023623	0.016638	0.033238	0.019218	0.017475	0.03252	0.018754	0.026879	0.019675
0.020751	0.0162	0.011491	0.016853	0.023518	0.012712	0.019605	0.015559	0.020708	0.012124	0.015491	0.028635	0.0258	0.028822	0.022841	0.017689	0.012749	0.017296	0.011248	0.020184	0.018363	0.016406	0.023279	0.03474	0.012486	0.016105	0.025512	0.024676	0.022095	0.022087	0.01082	0.022517	0.019818	0.01778	0.031095	0.015103	0.018788	0.032728	0.026749	0.028025	0.019214	0.02994	0.023806	0.028002	0.017134	0.022413	0.027649	0.019646	0.017207	0.01698
0.014289	0.01299	0.0086261	0.012426	0.012347	0.013308	0.017217	0.008854	0.017158	0.0066663	0.012421	0.011565	0.01732	0.013267	0.012957	0.010754	0.0099127	0.012037	0.0065693	0.012271	0.014828	0.0086467	0.015096	0.012857	0.0089388	0.010932	0.016694	0.013191	0.014614	0.013196	0.0068269	0.014341	0.017374	0.010623	0.010699	0.0095534	0.010043	0.022993	0.013559	0.015683	0.014415	0.023191	0.013331	0.014969	0.01038	0.010996	0.014311	0.012057	0.014425	0.018871
0.024717	0.028945	0.0166	0.033917	0.025012	0.011146	0.024464	0.020626	0.040699	0.013204	0.031689	0.022359	0.035019	0.02098	0.04664	0.022723	0.018499	0.01788	0.014142	0.023571	0.028387	0.020368	0.020001	0.031831	0.018324	0.012788	0.027244	0.016851	0.028994	0.026309	0.014578	0.029674	0.020773	0.019102	0.020435	0.014691	0.023164	0.035642	0.025819	0.02973	0.019674	0.039302	0.028355	0.026918	0.018594	0.018651	0.03241	0.023834	0.023757	0.024484
0.025726	0.029168	0.019718	0.030517	0.031506	0.020199	0.035018	0.023063	0.04175	0.014943	0.027159	0.032222	0.056265	0.027028	0.042838	0.029273	0.019998	0.035498	0.015626	0.03266	0.028577	0.021669	0.034355	0.037088	0.020071	0.017739	0.029698	0.026533	0.028796	0.029241	0.017631	0.039535	0.026761	0.039885	0.031505	0.02502	0.0272	0.047351	0.030274	0.035314	0.030346	0.040109	0.028347	0.045147	0.026421	0.025337	0.035393	0.031387	0.026404	0.026818
0.0098696	0.010249	0.0086074	0.011118	0.017356	0.0092783	0.018576	0.015749	0.013999	0.0068045	0.010309	0.010227	0.016531	0.014092	0.015935	0.01575	0.0074507	0.013486	0.018066	0.016558	0.010764	0.01179	0.018108	0.014998	0.0083041	0.013955	0.013016	0.012925	0.011273	0.013921	0.01095	0.016621	0.014763	0.015831	0.01313	0.010659	0.012949	0.021946	0.015295	0.013405	0.012211	0.015899	0.014266	0.016794	0.013987	0.011122	0.012987	0.011879	0.015164	0.023027
0.012916	0.016997	0.012277	0.015243	0.019514	0.009659	0.017841	0.056046	0.020175	0.011682	0.014133	0.13877	0.018885	0.0129	0.020262	0.014297	0.034743	0.017853	0.016859	0.019576	0.019617	0.033423	0.01573	0.021629	0.043109	0.012644	0.016152	0.067066	0.015716	0.018176	0.010103	0.019029	0.019605	0.012802	0.015536	0.011507	0.017044	0.030834	0.016936	0.017721	0.019957	0.025185	0.019256	0.019513	0.017691	0.016337	0.018089	0.016631	0.013189	0.019423
0.01206	0.010349	0.010221	0.010236	0.014795	0.0072978	0.014909	0.0087228	0.012158	0.0059389	0.0098072	0.010461	0.018318	0.012034	0.013137	0.010101	0.0062059	0.00935	0.0062615	0.013199	0.010277	0.007272	0.011293	0.013305	0.0065976	0.0098457	0.014462	0.010199	0.011609	0.014646	0.0078316	0.012376	0.013218	0.01048	0.012591	0.0096949	0.0080507	0.021961	0.01603	0.01378	0.015042	0.015785	0.011004	0.014768	0.011625	0.0086528	0.014842	0.011449	0.013593	0.012174
0.017912	0.017025	0.012057	0.015737	0.019351	0.0097053	0.016603	0.011969	0.020506	0.008961	0.016606	0.016461	0.025221	0.021034	0.01658	0.013459	0.011992	0.013718	0.0099344	0.022395	0.023056	0.011395	0.015116	0.02117	0.010814	0.011572	0.016356	0.017554	0.016347	0.018905	0.012475	0.020913	0.014098	0.016909	0.015602	0.012819	0.012257	0.02948	0.02647	0.022655	0.013625	0.020745	0.025964	0.01668	0.014774	0.12906	0.025189	0.016469	0.016123	0.022757
0.017024	0.014453	0.016243	0.011306	0.020726	0.013908	0.099677	0.012623	0.025058	0.009041	0.019496	0.017514	0.025625	0.070664	0.02035	0.020409	0.012099	0.016415	0.0090934	0.020659	0.018169	0.011623	0.028251	0.018261	0.014389	0.014799	0.028804	0.016549	0.017415	0.018907	0.0085854	0.022734	0.10232	0.073784	0.016282	0.014572	0.019082	0.039935	0.024073	0.018286	0.020155	0.024356	0.019724	0.019116	0.017345	0.014861	0.020409	0.015883	0.085736	0.10433
0.011837	0.013126	0.0099052	0.012496	0.015182	0.010784	0.018911	0.10198	0.02549	0.010363	0.017001	0.03034	0.023559	0.018213	0.023823	0.013619	0.10676	0.013424	0.010126	0.013814	0.015584	0.11392	0.012606	0.02032	0.10672	0.012587	0.018916	0.057827	0.015872	0.015116	0.0096181	0.017318	0.01581	0.014776	0.014702	0.010041	0.014175	0.026226	0.018396	0.015556	0.012186	0.026658	0.01366	0.024495	0.015425	0.011864	0.016412	0.013832	0.014137	0.020888
0.036804	0.020959	0.021864	0.037039	0.030363	0.015116	0.026643	0.020531	0.033489	0.019443	0.028192	0.02724	0.043379	0.02361	0.052326	0.030356	0.023374	0.030423	0.014663	0.038403	0.04237	0.021543	0.029769	0.033557	0.021634	0.024318	0.035148	0.031298	0.0342	0.033784	0.016199	0.037371	0.022623	0.025869	0.0272	0.02634	0.031356	0.05871	0.030711	0.042489	0.026936	0.039526	0.025881	0.0458	0.029701	0.030376	0.045924	0.036685	0.033482	0.033157
0.016346	0.015798	0.013785	0.013282	0.020158	0.0092814	0.015292	0.015105	0.021299	0.011876	0.016934	0.012362	0.022399	0.016469	0.019888	0.013741	0.012715	0.015415	0.012061	0.015378	0.01786	0.015492	0.013956	0.019138	0.011211	0.014801	0.018096	0.024565	0.018831	0.020127	0.0098651	0.02044	0.013891	0.013812	0.016883	0.012082	0.014063	0.024934	0.018271	0.018015	0.014125	0.02188	0.018713	0.022457	0.017115	0.018947	0.01839	0.02356	0.017281	0.018044
0.029328	0.030586	0.017695	0.023772	0.038324	0.014445	0.033783	0.020927	0.039097	0.014443	0.023843	0.023527	0.040592	0.027082	0.029336	0.024557	0.022976	0.022591	0.012781	0.033002	0.027661	0.018178	0.026419	0.042886	0.021047	0.018903	0.02699	0.027435	0.027103	0.040202	0.012558	0.028643	0.024321	0.024134	0.026992	0.022574	0.02593	0.044136	0.030476	0.031003	0.025987	0.031725	0.024969	0.044057	0.029353	0.020772	0.02762	0.02404	0.03138	0.031637
0.022354	0.017113	0.016853	0.018208	0.027069	0.011222	0.016714	0.013479	0.021782	0.010543	0.020801	0.015665	0.029541	0.016842	0.019612	0.014593	0.01328	0.016651	0.010628	0.018069	0.018536	0.012825	0.017423	0.026315	0.018562	0.014645	0.016931	0.015021	0.025478	0.020936	0.011433	0.023588	0.017386	0.015916	0.024316	0.012168	0.016524	0.03432	0.024771	0.020384	0.015088	0.027349	0.01759	0.025947	0.017724	0.014567	0.020036	0.019215	0.017854	0.017601
0.032874	0.016996	0.015157	0.017182	0.022831	0.012124	0.024486	0.013882	0.01975	0.010572	0.019914	0.013655	0.026323	0.019853	0.024007	0.026465	0.015254	0.013694	0.018277	0.021516	0.015278	0.011901	0.020019	0.031094	0.011908	0.018042	0.019297	0.017572	0.01893	0.023957	0.010489	0.021018	0.01928	0.016625	0.024203	0.018485	0.01509	0.040132	0.024632	0.016705	0.028292	0.033218	0.024146	0.037952	0.016704	0.01757	0.017161	0.015961	0.015665	0.017047
0.020924	0.017546	0.012494	0.013962	0.022102	0.0099649	0.020293	0.011867	0.023691	0.0081905	0.014384	0.013104	0.018305	0.015876	0.02702	0.013227	0.010431	0.012943	0.01128	0.025054	0.021455	0.011632	0.02183	0.02772	0.0090127	0.013648	0.023148	0.015558	0.016281	0.019159	0.010688	0.02704	0.015418	0.016486	0.020173	0.014975	0.014833	0.025675	0.017588	0.019371	0.014141	0.02703	0.016716	0.022107	0.016262	0.014285	0.018745	0.019424	0.014615	0.015678
[truncated: 726 more rows]
[truncated: 1,560 more columns]
