# Supplementary material for: DASPfind: new efficient method to predict drug–target interactions
Source: J Cheminform. 2016 Mar 16;8:15. doi: 10.1186/s13321-016-0128-4 (PMC4793623; doi:10.1186/s13321-016-0128-4)
Supplement: Supplementary file 2 — 10.1186/s13321-016-0128-4 This contains DTI data sets named as: Nuclear Receptor, GPCR, Ion Channels, Enzyme, and DrugBank_approved. [file 13321_2016_128_MOESM2_ESM.zip › DATA_1/e_DrugIDs.txt]

D00002
D00005
D00007
D00014
D00018
D00021
D00027
D00029
D00032
D00035
D00036
D00037
D00038
D00039
D00041
D00043
D00045
D00049
D00050
D00052
D00054
D00055
D00065
D00070
D00086
D00094
D00097
D00103
D00107
D00109
D00118
D00120
D00125
D00126
D00127
D00129
D00130
D00131
D00132
D00136
D00139
D00141
D00142
D00145
D00148
D00151
D00153
D00155
D00158
D00160
D00168
D00169
D00183
D00184
D00185
D00186
D00187
D00188
D00196
D00198
D00203
D00208
D00216
D00217
D00218
D00219
D00222
D00224
D00225
D00227
D00231
D00234
D00251
D00252
D00270
D00274
D00279
D00283
D00285
D00293
D00294
D00298
D00300
D00315
D00317
D00322
D00324
D00325
D00328
D00330
D00332
D00333
D00340
D00342
D00359
D00362
D00364
D00369
D00371
D00377
D00380
D00383
D00387
D00391
D00394
D00398
D00401
D00410
D00414
D00416
D00417
D00418
D00421
D00423
D00425
D00434
D00437
D00448
D00449
D00451
D00452
D00454
D00455
D00459
D00463
D00475
D00487
D00488
D00494
D00496
D00501
D00503
D00505
D00510
D00512
D00513
D00515
D00516
D00518
D00519
D00521
D00528
D00530
D00533
D00535
D00536
D00537
D00538
D00542
D00543
D00544
D00545
D00546
D00547
D00549
D00550
D00560
D00562
D00563
D00566
D00567
D00568
D00569
D00574
D00577
D00579
D00584
D00593
D00596
D00620
D00621
D00622
D00623
D00624
D00625
D00630
D00650
D00651
D00652
D00653
D00654
D00655
D00656
D00658
D00667
D00670
D00691
D00703
D00709
D00726
D00733
D00749
D00752
D00753
D00762
D00771
D00781
D00785
D00786
D00805
D00810
D00813
D00826
D00827
D00829
D00882
D00884
D00885
D00887
D00889
D00892
D00893
D00900
D00902
D00903
D00904
D00947
D00960
D00963
D00964
D00965
D00968
D00969
D00970
D00994
D00995
D00998
D01001
D01027
D01061
D01064
D01069
D01071
D01097
D01118
D01119
D01122
D01133
D01136
D01164
D01180
D01183
D01196
D01198
D01211
D01223
D01228
D01240
D01256
D01264
D01275
D01276
D01325
D01332
D01346
D01364
D01367
D01370
D01397
D01425
D01432
D01441
D01475
D01513
D01547
D01549
D01565
D01578
D01582
D01665
D01667
D01688
D01690
D01704
D01709
D01712
D01715
D01718
D01747
D01765
D01767
D01811
D01825
D01828
D01840
D01842
D01844
D01862
D01866
D01885
D01888
D01900
D01907
D01911
D01915
D01918
D01966
D01968
D01973
D01974
D01977
D01981
D01984
D02008
D02017
D02042
D02068
D02110
D02115
D02166
D02168
D02173
D02176
D02193
D02194
D02214
D02229
D02258
D02267
D02289
D02290
D02304
D02308
D02315
D02321
D02323
D02328
D02333
D02335
D02341
D02342
D02350
D02355
D02356
D02368
D02375
D02418
D02441
D02451
D02487
D02556
D02558
D02559
D02560
D02561
D02562
D02563
D02564
D02566
D02579
D02580
D02581
D02655
D02671
D02698
D02709
D02729
D02731
D02756
D02769
D02835
D02880
D03012
D03034
D03077
D03115
D03208
D03217
D03218
D03252
D03260
D03350
D03365
D03433
D03440
D03601
D03643
D03670
D03689
D03710
D03712
D03714
D03716
D03717
D03720
D03722
D03728
D03731
D03733
D03734
D03735
D03736
D03738
D03741
D03743
D03745
D03751
D03752
D03753
D03756
D03758
D03760
D03763
D03765
D03767
D03769
D03772
D03773
D03775
D03776
D03778
D03781
D03784
D03787
D03788
D03798
D03803
D03805
D03806
D03807
D03816
D03822
D03823
D03826
D03828
D03829
D03845
D03882
D03899
D04023
D04024
D04025
D04028
D04029
D04031
D04092
D04197
D04292
D04966
D04983
D05341
D05353
D05407
D05458
D06238
