# Supplementary material for: DASPfind: new efficient method to predict drug–target interactions
Source: J Cheminform. 2016 Mar 16;8:15. doi: 10.1186/s13321-016-0128-4 (PMC4793623; doi:10.1186/s13321-016-0128-4)
Supplement: Supplementary file 2 — 10.1186/s13321-016-0128-4 This contains DTI data sets named as: Nuclear Receptor, GPCR, Ion Channels, Enzyme, and DrugBank_approved. [file 13321_2016_128_MOESM2_ESM.zip › DATA_1/e_protIDs.txt]

hsa10
hsa100
hsa10056
hsa1017
hsa1018
hsa10188
hsa1019
hsa1020
hsa1021
hsa1022
hsa1024
hsa1025
hsa10269
hsa10279
hsa10295
hsa10327
hsa1033
hsa10461
hsa10549
hsa1056
hsa10667
hsa107
hsa10720
hsa10747
hsa108
hsa10825
hsa10846
hsa10858
hsa109
hsa10901
hsa10924
hsa10935
hsa10941
hsa11072
hsa111
hsa112
hsa11202
hsa11221
hsa11238
hsa11266
hsa113
hsa11330
hsa11343
hsa114
hsa1147
hsa115
hsa116447
hsa1178
hsa1200
hsa1215
hsa124
hsa125
hsa126
hsa1267
hsa128
hsa128853
hsa129807
hsa13
hsa130399
hsa131
hsa1312
hsa132
hsa132160
hsa133121
hsa134510
hsa1360
hsa1363
hsa1374
hsa1376
hsa1384
hsa142679
hsa1429
hsa1431
hsa1432
hsa1436
hsa1445
hsa150290
hsa1504
hsa151531
hsa1537
hsa1543
hsa1544
hsa1545
hsa1548
hsa1549
hsa1551
hsa1553
hsa1555
hsa1557
hsa1558
hsa1559
hsa1562
hsa1565
hsa1571
hsa1572
hsa1573
hsa1576
hsa1577
hsa1579
hsa1580
hsa1581
hsa1582
hsa1583
hsa1584
hsa1585
hsa1586
hsa1588
hsa1589
hsa1593
hsa1594
hsa1595
hsa1610
hsa1621
hsa1633
hsa1636
hsa1645
hsa1675
hsa1719
hsa1723
hsa1725
hsa1728
hsa1733
hsa1734
hsa1735
hsa18
hsa1800
hsa1803
hsa1806
hsa1843
hsa1844
hsa1845
hsa1846
hsa1847
hsa1848
hsa1849
hsa1850
hsa1852
hsa189
hsa1890
hsa191
hsa1956
hsa196883
hsa1969
hsa1990
hsa1991
hsa199974
hsa2041
hsa2042
hsa2043
hsa2044
hsa2045
hsa2046
hsa2047
hsa2048
hsa2049
hsa2050
hsa2051
hsa2058
hsa2064
hsa2065
hsa2066
hsa2098
hsa2135
hsa2147
hsa2155
hsa2158
hsa2159
hsa216
hsa2160
hsa2161
hsa217
hsa218
hsa2180
hsa2185
hsa219
hsa2193
hsa2224
hsa223
hsa2232
hsa2235
hsa224
hsa2241
hsa2242
hsa225689
hsa2260
hsa2261
hsa2263
hsa2264
hsa2280
hsa22843
hsa22954
hsa22978
hsa23035
hsa23097
hsa231
hsa2321
hsa2322
hsa23236
hsa23239
hsa2324
hsa2326
hsa2328
hsa2339
hsa2342
hsa23430
hsa23436
hsa23475
hsa2356
hsa23632
hsa238
hsa239
hsa240
hsa242
hsa246
hsa247
hsa25
hsa2534
hsa2548
hsa25796
hsa2582
hsa25824
hsa2595
hsa2597
hsa260293
hsa26279
hsa2638
hsa2639
hsa2673
hsa2677
hsa270
hsa27032
hsa27034
hsa27115
hsa2746
hsa2766
hsa279
hsa28
hsa2806
hsa2822
hsa28227
hsa284541
hsa285220
hsa2876
hsa2877
hsa2878
hsa2879
hsa2880
hsa2882
hsa28972
hsa2936
hsa2950
hsa29785
hsa29920
hsa29941
hsa29968
hsa30
hsa3001
hsa3002
hsa3028
hsa3033
hsa3034
hsa3035
hsa3055
hsa306
hsa3067
hsa30814
hsa30833
hsa31
hsa313
hsa3141
hsa3156
hsa32
hsa326625
hsa327
hsa3283
hsa3290
hsa3291
hsa3292
hsa3295
hsa3376
hsa339221
hsa34
hsa3416
hsa3480
hsa349565
hsa35
hsa353
hsa354
hsa3551
hsa36
hsa3612
hsa3614
hsa3615
hsa3643
hsa3645
hsa3702
hsa3712
hsa3716
hsa3717
hsa3718
hsa3735
hsa377677
hsa3791
hsa38
hsa3815
hsa3816
hsa3817
hsa3818
hsa3906
hsa390956
hsa3932
hsa3939
hsa3945
hsa3988
hsa3990
hsa3991
hsa4017
hsa4023
hsa4025
hsa4048
hsa4051
hsa4058
hsa4067
hsa4128
hsa4129
hsa4143
hsa4145
hsa4190
hsa4191
hsa4200
hsa4233
hsa4281
hsa4282
hsa43
hsa4311
hsa4329
hsa4353
hsa444
hsa4482
hsa4486
hsa4548
hsa4552
hsa4593
hsa4594
hsa472
hsa4758
hsa4759
hsa476
hsa4835
hsa4837
hsa4860
hsa4881
hsa49
hsa4907
hsa4914
hsa4915
hsa4916
hsa4919
hsa4920
hsa4921
hsa4942
hsa495
hsa4953
hsa50
hsa501
hsa5033
hsa5045
hsa50484
hsa50487
hsa5049
hsa5050
hsa5051
hsa5052
hsa5053
hsa5091
hsa50940
hsa5095
hsa5096
hsa51
hsa51004
hsa51095
hsa51166
hsa51172
hsa51181
hsa51205
hsa51207
hsa5122
hsa51251
hsa5126
hsa51292
hsa513
hsa51302
hsa5136
hsa51365
hsa5137
hsa5138
hsa5140
hsa5141
hsa5142
hsa5143
hsa5144
hsa5145
hsa5146
hsa5147
hsa5148
hsa5149
hsa5150
hsa5151
hsa5152
hsa5156
hsa5158
hsa5159
hsa51601
hsa51645
hsa5167
hsa5168
hsa5169
hsa51727
hsa52
hsa5294
hsa53
hsa5319
hsa5320
hsa5321
hsa5322
hsa5327
hsa5328
hsa5330
hsa5331
hsa5332
hsa5333
hsa5335
hsa5336
hsa5337
hsa5338
hsa5340
hsa5351
hsa53938
hsa54
hsa5406
hsa5407
hsa5408
hsa5422
hsa5423
hsa5444
hsa5445
hsa5447
hsa54490
hsa54575
hsa54576
hsa54577
hsa54578
hsa54579
hsa54600
hsa54657
hsa54658
hsa54659
hsa54677
hsa5470
hsa5475
hsa5476
hsa5478
hsa5479
hsa5481
hsa54878
hsa5494
hsa5495
hsa5496
hsa5499
hsa55
hsa5500
hsa5501
hsa5515
hsa5516
hsa5523
hsa5530
hsa5531
hsa55312
hsa5532
hsa5533
hsa55359
hsa5536
hsa5537
hsa5538
hsa5547
hsa5550
hsa55512
hsa5562
hsa55775
hsa558
hsa55811
hsa55902
hsa5594
hsa5595
hsa5596
hsa5597
hsa5598
hsa5599
hsa5600
hsa5601
hsa5602
hsa5603
hsa5604
hsa5605
hsa5606
hsa5607
hsa5608
hsa5624
hsa5625
hsa5645
hsa5646
hsa5650
hsa5651
hsa5657
hsa56922
hsa57016
hsa57176
hsa5740
hsa5742
hsa5743
hsa5747
hsa5754
hsa57665
hsa58190
hsa5831
hsa5834
hsa5836
hsa5837
hsa586
hsa5860
hsa587
hsa590
hsa5972
hsa5979
hsa6098
hsa613
hsa6240
hsa6241
hsa6259
hsa6300
hsa63036
hsa635
hsa63904
hsa64087
hsa6416
hsa64499
hsa645
hsa64600
hsa64802
hsa64816
hsa64850
hsa64902
hsa657
hsa658
hsa660
hsa6609
hsa6610
hsa6646
hsa6652
hsa670
hsa6713
hsa6714
hsa6716
hsa6725
hsa6768
hsa6799
hsa683
hsa686
hsa6897
hsa6898
hsa695
hsa7006
hsa7010
hsa7015
hsa7046
hsa7054
hsa7075
hsa7083
hsa7084
hsa7150
hsa7153
hsa7155
hsa7156
hsa7172
hsa7173
hsa7174
hsa7294
hsa7297
hsa7298
hsa7299
hsa7301
hsa7363
hsa7364
hsa7365
hsa7366
hsa7367
hsa7371
hsa7372
hsa7378
hsa7453
hsa7498
hsa7525
hsa7535
hsa759
hsa760
hsa761
hsa762
hsa763
hsa765
hsa766
hsa767
hsa768
hsa771
hsa780
hsa79001
hsa7957
hsa79799
hsa80339
hsa80824
hsa81579
hsa8192
hsa8288
hsa834
hsa8398
hsa8399
hsa84152
hsa84171
hsa8435
hsa84532
hsa84618
hsa84695
hsa84706
hsa84812
hsa8513
hsa8529
hsa85313
hsa8555
hsa8556
hsa8558
hsa8622
hsa8654
hsa8836
hsa8854
hsa8940
hsa8972
hsa90
hsa9023
hsa9088
hsa91
hsa91039
hsa9150
hsa93
hsa93650
hsa9388
hsa94
hsa94009
hsa9420
hsa9563
hsa9601
hsa9641
hsa9647
hsa983
hsa9945
hsa9955
