# Supplementary material for: DASPfind: new efficient method to predict drug–target interactions
Source: J Cheminform. 2016 Mar 16;8:15. doi: 10.1186/s13321-016-0128-4 (PMC4793623; doi:10.1186/s13321-016-0128-4)
Supplement: Supplementary file 2 — 10.1186/s13321-016-0128-4 This contains DTI data sets named as: Nuclear Receptor, GPCR, Ion Channels, Enzyme, and DrugBank_approved. [file 13321_2016_128_MOESM2_ESM.zip › DATA_1/e_simmat_dc.txt]

1	0.515625	0.038462	0.084746	0.098039	0.12	0.083333	0.090909	0.1	0.019608	0.177778	0.055556	0.104167	0.019608	0.04	0.057692	0.4	0.104167	0.224138	0.032258	0.340426	0.057692	0.039216	0.245902	0.056604	0	0.102041	0.038462	0.108696	0.075472	0.109091	0.131148	0.228571	0.092593	0.196429	0.138462	0.148148	0.034483	0.166667	0.186441	0.153846	0.189655	0.241935	0.181818	0.084507	0.148148	0.047619	0.235294	0.157895	0.06
0.469697	1	0.032787	0.073529	0.083333	0.083333	0.109091	0.095238	0.084746	0.016667	0.087719	0.047619	0.050847	0.051724	0.051724	0.103448	0.333333	0.068966	0.481481	0.042857	0.285714	0.103448	0.050847	0.231884	0.048387	0.027397	0.067797	0.067797	0.11	0.081967	0.129032	0.147059	0.202532	0.096774	0.169231	0.136986	0.126984	0.061538	0.125	0.144928	0.15	0.181818	0.228571	0.193548	0.178082	0.145161	0.086957	0.2	0.136364	0.050847
0.038462	0.032787	1	0.428571	0.1	0.375	0	0.238095	0.4	0.2	0.055556	0.4375	0.1875	0.384615	0.384615	0.05	0.074074	0.1875	0.057143	0.304348	0.035714	0.166667	0.461538	0.272727	0.294118	0.103448	0.176471	0.538462	0.014925	0.15	0.173913	0.129032	0	0.25	0	0.081081	0.12	0.04	0.16	0.058824	0	0.129032	0.264706	0.068966	0.075	0.12	0	0.035714	0.103448	0.461538
0.084746	0.073529	0.428571	1	0.066667	0.230769	0	0.2	0.24	0.12	0.074074	0.32	0.115385	0.217391	0.217391	0.068966	0.054054	0.115385	0.093023	0.333333	0.026316	0.107143	0.26087	0.333333	0.230769	0.076923	0.111111	0.304348	0.012987	0.1	0.121212	0.097561	0	0.206897	0.075	0.06383	0.085714	0.090909	0.181818	0.095238	0	0.153846	0.292683	0.051282	0.12766	0.117647	0	0.026316	0.135135	0.318182
0.098039	0.083333	0.1	0.066667	1	0.090909	0	0.076923	0.095238	0.052632	0	0.086957	0	0.052632	0.111111	0.045455	0.192308	0	0.181818	0.032258	0.192308	0	0.105263	0.047619	0.090909	0.0625	0.047619	0.157895	0.129032	0	0.035714	0.088235	0.125	0.08	0.029412	0.135135	0.034483	0.037037	0.033333	0.055556	0.076923	0.027778	0.046512	0.03125	0.097561	0	0.133333	0.192308	0.030303	0.05
0.12	0.083333	0.375	0.230769	0.090909	1	0.176471	0.166667	0.642857	0.176471	0.4	0.190476	0.615385	0.333333	0.333333	0.045455	0.148148	0.5	0.114286	0.142857	0.107143	0.277778	0.3125	0.257143	0.2	0.096774	0.571429	0.222222	0.014493	0.470588	0.380952	0.275862	0.08	0.5	0.166667	0.05	0.304348	0.037037	0.47619	0.151515	0.166667	0.275862	0.25	0.222222	0.153846	0.363636	0	0.068966	0.259259	0.3125
0.083333	0.109091	0	0	0	0.176471	1	0.043478	0.1875	0	0.214286	0	0.214286	0	0	0	0.125	0.214286	0.206897	0	0.227273	0.583333	0	0.142857	0	0	0.2	0	0.03125	0.166667	0.190476	0.137931	0.06383	0.15	0.148148	0	0.181818	0	0.173913	0.133333	0.2	0.137931	0.108108	0.115385	0.108108	0.181818	0.034483	0.08	0.153846	0
0.090909	0.095238	0.238095	0.2	0.076923	0.166667	0.043478	1	0.173913	0.263158	0	0.208333	0.136364	0.142857	0.142857	0	0.129032	0.136364	0.075	0.2	0.166667	0.173913	0.190476	0.170732	0.473684	0.117647	0.130435	0.130435	0.104478	0.115385	0.1	0.108108	0.074074	0.148148	0.026316	0.15	0.096774	0.066667	0.09375	0.105263	0	0.108108	0.139535	0.027778	0.113636	0.096774	0.1875	0.166667	0.085714	0.388889
0.1	0.084746	0.4	0.24	0.095238	0.642857	0.1875	0.173913	1	0.1875	0.25	0.2	0.333333	0.357143	0.357143	0.047619	0.2	0.428571	0.117647	0.148148	0.153846	0.294118	0.333333	0.228571	0.210526	0.1	0.4	0.235294	0.014706	0.333333	0.333333	0.2	0.06	0.368421	0.133333	0.051282	0.26087	0.038462	0.304348	0.088235	0.125	0.2	0.222222	0.185185	0.1	0.26087	0	0.111111	0.178571	0.333333
0.019608	0.016667	0.2	0.12	0.052632	0.176471	0	0.263158	0.1875	1	0	0.166667	0.214286	0.230769	0.230769	0	0.038462	0.214286	0	0.12	0.038462	0.1875	0.214286	0.081081	0.333333	0.25	0.2	0.2	0.064516	0.166667	0.136364	0.1	0.06383	0.15	0	0.085714	0.130435	0	0.125	0.0625	0	0.1	0.078947	0	0	0.130435	0.111111	0.125	0.071429	0.214286
0.177778	0.087719	0.055556	0.074074	0	0.4	0.214286	0	0.25	0	1	0	0.384615	0.0625	0.0625	0	0.166667	0.5	0.090909	0	0.12	0.111111	0.058824	0.171429	0	0	0.266667	0	0	0.222222	0.181818	0.133333	0.085106	0.2	0.230769	0	0.173913	0	0.333333	0.206897	0.190476	0.214286	0.166667	0.2	0.105263	0.173913	0	0.12	0.24	0.058824
0.055556	0.047619	0.4375	0.32	0.086957	0.190476	0	0.208333	0.2	0.166667	0	1	0.157895	0.166667	0.235294	0	0.066667	0.157895	0.081081	0.5	0.066667	0.142857	0.222222	0.216216	0.25	0.09375	0.210526	0.4375	0.028986	0.130435	0.111111	0.117647	0.018519	0.166667	0.028571	0.075	0.148148	0.074074	0.103448	0.083333	0	0.117647	0.210526	0.030303	0.045455	0.107143	0	0.066667	0.09375	0.294118
0.104167	0.050847	0.1875	0.115385	0	0.615385	0.214286	0.136364	0.333333	0.214286	0.384615	0.157895	1	0.214286	0.214286	0	0.12	0.8	0.090909	0.115385	0.12	0.333333	0.2	0.205882	0.166667	0.107143	0.727273	0.1875	0	0.571429	0.368421	0.259259	0.085106	0.411765	0.185185	0	0.35	0	0.4	0.166667	0.190476	0.259259	0.2	0.153846	0.135135	0.421053	0	0.076923	0.24	0.2
0.019608	0.051724	0.384615	0.217391	0.052632	0.333333	0	0.142857	0.357143	0.230769	0.0625	0.166667	0.214286	1	0.777778	0.1875	0.038462	0.214286	0.09375	0.12	0	0.1875	0.7	0.142857	0.176471	0.2	0.2	0.384615	0.03125	0.235294	0.25	0.178571	0.041667	0.352941	0.033333	0.085714	0.130435	0.090909	0.173913	0	0.043478	0.178571	0.138889	0.115385	0.078947	0.238095	0.071429	0	0.153846	0.307692
0.04	0.051724	0.384615	0.217391	0.111111	0.333333	0	0.142857	0.357143	0.230769	0.0625	0.235294	0.214286	0.777778	1	0.117647	0.08	0.214286	0.09375	0.12	0.038462	0.1875	0.7	0.142857	0.176471	0.153846	0.285714	0.5	0.03125	0.235294	0.25	0.137931	0.041667	0.277778	0.068966	0.085714	0.181818	0.043478	0.173913	0.030303	0.043478	0.137931	0.138889	0.074074	0.051282	0.181818	0.034483	0.038462	0.111111	0.307692
0.057692	0.103448	0.05	0.068966	0.045455	0.045455	0	0	0.047619	0	0	0	0	0.1875	0.117647	1	0	0	0.085714	0	0	0	0.176471	0.02381	0	0.137931	0	0.05	0.061538	0.043478	0.12	0.090909	0.06	0.238095	0.030303	0.108108	0.035714	0.173913	0.071429	0.027778	0.038462	0.090909	0.047619	0.103448	0.128205	0.074074	0.064516	0	0.064516	0
0.4	0.333333	0.074074	0.054054	0.192308	0.148148	0.125	0.129032	0.2	0.038462	0.166667	0.066667	0.12	0.038462	0.08	0	1	0.12	0.277778	0.026316	0.809524	0.071429	0.076923	0.186047	0.068966	0	0.16	0.074074	0.084507	0.103448	0.125	0.128205	0.22	0.133333	0.166667	0.113636	0.193548	0.029412	0.117647	0.153846	0.206897	0.128205	0.181818	0.212121	0.083333	0.15625	0.078947	0.52	0.138889	0.076923
0.104167	0.068966	0.1875	0.115385	0	0.5	0.214286	0.136364	0.428571	0.214286	0.5	0.157895	0.8	0.214286	0.214286	0	0.12	1	0.090909	0.115385	0.12	0.333333	0.2	0.205882	0.166667	0.107143	0.583333	0.1875	0	0.466667	0.3	0.214286	0.085106	0.333333	0.142857	0	0.35	0	0.333333	0.129032	0.190476	0.214286	0.2	0.153846	0.105263	0.35	0	0.12	0.192308	0.2
0.224138	0.481481	0.057143	0.093023	0.181818	0.114286	0.206897	0.075	0.117647	0	0.090909	0.081081	0.090909	0.09375	0.09375	0.085714	0.277778	0.090909	1	0.044444	0.352941	0.1875	0.090909	0.340909	0.054054	0.042553	0.121212	0.121212	0.103896	0.142857	0.222222	0.209302	0.210526	0.166667	0.219512	0.14	0.216216	0.102564	0.15	0.204545	0.228571	0.268293	0.304348	0.263158	0.25	0.216216	0.065217	0.210526	0.195122	0.058824
0.032258	0.042857	0.304348	0.333333	0.032258	0.142857	0	0.2	0.148148	0.12	0	0.5	0.115385	0.12	0.12	0	0.026316	0.115385	0.044444	1	0.026316	0.107143	0.16	0.181818	0.230769	0.076923	0.111111	0.25	0.012987	0.1	0.088235	0.097561	0	0.129032	0	0.041667	0.085714	0.2	0.083333	0.045455	0	0.097561	0.204545	0.025	0.12766	0.085714	0	0.026316	0.076923	0.26087
0.340426	0.285714	0.035714	0.026316	0.192308	0.107143	0.227273	0.166667	0.153846	0.038462	0.12	0.066667	0.12	0	0.038462	0	0.809524	0.12	0.352941	0.026316	1	0.153846	0.037037	0.186047	0.068966	0	0.16	0.074074	0.1	0.103448	0.125	0.128205	0.22	0.133333	0.166667	0.113636	0.193548	0.029412	0.117647	0.153846	0.206897	0.128205	0.155556	0.176471	0.106383	0.15625	0.108108	0.52	0.138889	0.037037
0.057692	0.103448	0.166667	0.107143	0	0.277778	0.583333	0.173913	0.294118	0.1875	0.111111	0.142857	0.333333	0.1875	0.1875	0	0.071429	0.333333	0.1875	0.107143	0.153846	1	0.176471	0.228571	0.15	0.1	0.3125	0.166667	0.029851	0.263158	0.272727	0.2	0.081633	0.3	0.096774	0	0.318182	0	0.25	0.088235	0.173913	0.2	0.157895	0.142857	0.1	0.26087	0.03125	0.071429	0.178571	0.176471
0.039216	0.050847	0.461538	0.26087	0.105263	0.3125	0	0.190476	0.333333	0.214286	0.058824	0.222222	0.2	0.7	0.7	0.176471	0.076923	0.2	0.090909	0.16	0.037037	0.176471	1	0.171429	0.235294	0.192308	0.1875	0.357143	0.030769	0.222222	0.238095	0.172414	0.040816	0.333333	0.032258	0.083333	0.125	0.136364	0.166667	0.029412	0.041667	0.172414	0.166667	0.111111	0.076923	0.227273	0.068966	0.037037	0.148148	0.384615
0.245902	0.231884	0.272727	0.333333	0.047619	0.257143	0.142857	0.170732	0.228571	0.081081	0.171429	0.216216	0.205882	0.142857	0.142857	0.02381	0.186047	0.205882	0.340909	0.181818	0.186047	0.228571	0.171429	1	0.157895	0.058824	0.2	0.2	0.022727	0.184211	0.25641	0.325581	0.121212	0.27027	0.25	0.050847	0.282051	0.043478	0.307692	0.288889	0.2	0.425	0.805556	0.261905	0.160714	0.282051	0.018868	0.108696	0.285714	0.205882
0.056604	0.048387	0.294118	0.230769	0.090909	0.2	0	0.473684	0.210526	0.333333	0	0.25	0.166667	0.176471	0.176471	0	0.068966	0.166667	0.054054	0.230769	0.068966	0.15	0.235294	0.157895	1	0.172414	0.157895	0.157895	0.060606	0.136364	0.115385	0.121212	0.038462	0.173913	0	0.166667	0.111111	0.076923	0.107143	0.151515	0	0.121212	0.153846	0.03125	0.071429	0.111111	0.096774	0.107143	0.096774	0.5
0	0.027397	0.103448	0.076923	0.0625	0.096774	0	0.117647	0.1	0.25	0	0.09375	0.107143	0.2	0.153846	0.137931	0	0.107143	0.042553	0.076923	0	0.1	0.192308	0.058824	0.172414	1	0.103448	0.103448	0.176471	0.129032	0.147059	0.205128	0.084746	0.193548	0.022727	0.238095	0.081081	0.151515	0.108108	0.066667	0.027027	0.119048	0.078431	0.075	0.195652	0.142857	0.157895	0.051282	0.1	0.107143
0.102041	0.067797	0.176471	0.111111	0.047619	0.571429	0.2	0.130435	0.4	0.2	0.266667	0.210526	0.727273	0.2	0.285714	0	0.16	0.583333	0.121212	0.111111	0.16	0.3125	0.1875	0.2	0.157895	0.103448	1	0.25	0.014925	0.642857	0.35	0.25	0.106383	0.388889	0.222222	0.025641	0.473684	0	0.380952	0.16129	0.181818	0.25	0.194444	0.148148	0.162162	0.473684	0	0.115385	0.230769	0.1875
0.038462	0.067797	0.538462	0.304348	0.157895	0.222222	0	0.130435	0.235294	0.2	0	0.4375	0.1875	0.384615	0.5	0.05	0.074074	0.1875	0.121212	0.25	0.074074	0.166667	0.357143	0.2	0.157895	0.103448	0.25	1	0.030303	0.15	0.173913	0.09375	0.04	0.190476	0.03125	0.052632	0.166667	0	0.16	0.028571	0	0.09375	0.194444	0	0.02381	0.12	0	0.074074	0.066667	0.1875
0.108696	0.11	0.014925	0.012987	0.129032	0.014493	0.03125	0.104478	0.014706	0.064516	0	0.028986	0	0.03125	0.03125	0.061538	0.084507	0	0.103896	0.012987	0.1	0.029851	0.030769	0.022727	0.060606	0.176471	0.014925	0.030303	1	0.014286	0.041667	0.064103	0.219512	0.057971	0.025316	0.294118	0.013333	0.072464	0.013158	0.076923	0.072464	0.050633	0.022472	0.097222	0.166667	0.027027	0.212121	0.132353	0.052632	0.015152
0.075472	0.081967	0.15	0.1	0	0.470588	0.166667	0.115385	0.333333	0.166667	0.222222	0.130435	0.571429	0.235294	0.235294	0.043478	0.103448	0.466667	0.142857	0.1	0.103448	0.263158	0.222222	0.184211	0.136364	0.129032	0.642857	0.15	0.014286	1	0.363636	0.266667	0.1	0.4	0.241379	0.02381	0.347826	0.035714	0.391304	0.114286	0.208333	0.266667	0.210526	0.172414	0.179487	0.47619	0.029412	0.103448	0.25	0.157895
0.109091	0.129032	0.173913	0.121212	0.035714	0.380952	0.190476	0.1	0.333333	0.136364	0.181818	0.111111	0.368421	0.25	0.25	0.12	0.125	0.3	0.222222	0.088235	0.125	0.272727	0.238095	0.25641	0.115385	0.147059	0.35	0.173913	0.041667	0.363636	1	0.448276	0.204082	0.52381	0.25	0.068182	0.458333	0.064516	0.565217	0.228571	0.375	0.5	0.282051	0.310345	0.190476	0.521739	0.054054	0.090909	0.392857	0.130435
0.131148	0.147059	0.129032	0.097561	0.088235	0.275862	0.137931	0.108108	0.2	0.1	0.133333	0.117647	0.259259	0.178571	0.137931	0.090909	0.128205	0.214286	0.209302	0.097561	0.128205	0.2	0.172414	0.325581	0.121212	0.205128	0.25	0.09375	0.064103	0.266667	0.448276	1	0.196429	0.37931	0.297297	0.1	0.482759	0.078947	0.466667	0.342105	0.28125	0.5625	0.348837	0.277778	0.208333	0.387097	0.068182	0.1	0.382353	0.133333
0.211268	0.202532	0	0	0.125	0.08	0.06383	0.074074	0.06	0.06383	0.085106	0.018519	0.085106	0.041667	0.041667	0.06	0.22	0.085106	0.210526	0	0.22	0.081633	0.040816	0.121212	0.038462	0.084746	0.106383	0.04	0.234568	0.1	0.204082	0.196429	1	0.14	0.160714	0.2	0.2	0.054545	0.150943	0.192982	0.234043	0.196429	0.136364	0.3125	0.102941	0.176471	0.185185	0.22	0.142857	0
0.092593	0.096774	0.25	0.206897	0.08	0.5	0.15	0.148148	0.368421	0.15	0.2	0.166667	0.411765	0.352941	0.277778	0.238095	0.133333	0.333333	0.166667	0.129032	0.133333	0.3	0.333333	0.27027	0.173913	0.193548	0.388889	0.190476	0.057971	0.4	0.52381	0.37931	0.14	1	0.151515	0.125	0.32	0.148148	0.416667	0.171429	0.24	0.37931	0.297297	0.285714	0.2	0.375	0.057143	0.096774	0.321429	0.2
0.196429	0.169231	0	0.075	0.029412	0.166667	0.148148	0.026316	0.133333	0	0.230769	0.028571	0.185185	0.033333	0.068966	0.030303	0.166667	0.142857	0.219512	0	0.166667	0.096774	0.032258	0.25	0	0.022727	0.222222	0.03125	0.025316	0.241379	0.25	0.297297	0.160714	0.151515	1	0.039216	0.322581	0.026316	0.354839	0.289474	0.344828	0.371429	0.272727	0.257143	0.142857	0.366667	0.022727	0.105263	0.285714	0
0.138462	0.136986	0.081081	0.06383	0.135135	0.05	0	0.15	0.051282	0.085714	0	0.075	0	0.085714	0.085714	0.108108	0.113636	0	0.14	0.041667	0.113636	0	0.083333	0.050847	0.166667	0.238095	0.025641	0.052632	0.294118	0.02381	0.068182	0.1	0.2	0.125	0.039216	1	0.021277	0.095238	0.042553	0.166667	0.022222	0.057692	0.067797	0.085106	0.211538	0.043478	0.268293	0.195122	0.061224	0.083333
0.148148	0.126984	0.12	0.085714	0.034483	0.304348	0.181818	0.096774	0.26087	0.130435	0.173913	0.148148	0.35	0.130435	0.181818	0.035714	0.193548	0.35	0.216216	0.085714	0.193548	0.318182	0.125	0.282051	0.111111	0.081081	0.473684	0.166667	0.013333	0.347826	0.458333	0.482759	0.2	0.32	0.322581	0.021277	1	0	0.48	0.333333	0.36	0.433333	0.275	0.258065	0.108696	0.5	0	0.121212	0.333333	0.125
0.034483	0.061538	0.04	0.090909	0.037037	0.037037	0	0.066667	0.038462	0	0	0.074074	0	0.090909	0.043478	0.173913	0.029412	0	0.102564	0.2	0.029412	0	0.136364	0.043478	0.076923	0.151515	0	0	0.072464	0.035714	0.064516	0.078947	0.054545	0.148148	0.026316	0.095238	0	1	0.029412	0.05	0.032258	0.078947	0.065217	0.121212	0.113636	0.0625	0.055556	0.029412	0.085714	0.136364
0.166667	0.125	0.16	0.181818	0.033333	0.47619	0.173913	0.09375	0.304348	0.125	0.333333	0.103448	0.4	0.173913	0.173913	0.071429	0.117647	0.333333	0.15	0.083333	0.117647	0.25	0.166667	0.307692	0.107143	0.108108	0.380952	0.16	0.013158	0.391304	0.565217	0.466667	0.150943	0.416667	0.354839	0.042553	0.48	0.029412	1	0.323529	0.346154	0.517241	0.333333	0.212121	0.155556	0.608696	0.025	0.055556	0.464286	0.12
0.186441	0.144928	0.058824	0.095238	0.055556	0.151515	0.133333	0.105263	0.088235	0.0625	0.206897	0.083333	0.166667	0	0.030303	0.027778	0.153846	0.129032	0.204545	0.045455	0.153846	0.088235	0.029412	0.288889	0.151515	0.066667	0.16129	0.028571	0.076923	0.114286	0.228571	0.342105	0.192982	0.171429	0.289474	0.166667	0.333333	0.05	0.323529	1	0.2	0.416667	0.282609	0.175	0.134615	0.222222	0.090909	0.153846	0.297297	0.09375
0.153846	0.15	0	0	0.076923	0.166667	0.2	0	0.125	0	0.190476	0	0.190476	0.043478	0.043478	0.038462	0.206897	0.190476	0.228571	0	0.206897	0.173913	0.041667	0.2	0	0.027027	0.181818	0	0.072464	0.208333	0.375	0.28125	0.234043	0.24	0.344828	0.022222	0.36	0.032258	0.346154	0.2	1	0.322581	0.225	0.321429	0.113636	0.36	0.085714	0.129032	0.266667	0
0.189655	0.181818	0.129032	0.153846	0.027778	0.275862	0.137931	0.108108	0.2	0.1	0.214286	0.117647	0.259259	0.178571	0.137931	0.090909	0.128205	0.214286	0.268293	0.097561	0.128205	0.2	0.172414	0.425	0.121212	0.119048	0.25	0.09375	0.050633	0.266667	0.5	0.5625	0.196429	0.37931	0.371429	0.057692	0.433333	0.078947	0.517241	0.416667	0.322581	1	0.45	0.314286	0.16	0.433333	0.044444	0.1	0.424242	0.133333
0.241935	0.228571	0.264706	0.292683	0.046512	0.25	0.108108	0.139535	0.222222	0.078947	0.166667	0.210526	0.2	0.138889	0.138889	0.047619	0.181818	0.2	0.304348	0.204545	0.155556	0.157895	0.166667	0.805556	0.153846	0.078431	0.194444	0.194444	0.022472	0.210526	0.282051	0.348837	0.136364	0.297297	0.272727	0.067797	0.275	0.065217	0.333333	0.282609	0.225	0.45	1	0.285714	0.157895	0.307692	0.018519	0.106383	0.309524	0.2
0.181818	0.193548	0.068966	0.051282	0.03125	0.222222	0.115385	0.027778	0.185185	0	0.2	0.030303	0.153846	0.115385	0.074074	0.103448	0.212121	0.153846	0.263158	0.025	0.176471	0.142857	0.111111	0.261905	0.03125	0.075	0.148148	0	0.097222	0.172414	0.310345	0.277778	0.3125	0.285714	0.257143	0.085106	0.258065	0.121212	0.212121	0.175	0.321429	0.314286	0.285714	1	0.173913	0.258065	0.04878	0.111111	0.264706	0.071429
0.084507	0.178082	0.075	0.12766	0.097561	0.153846	0.108108	0.113636	0.1	0	0.105263	0.045455	0.135135	0.078947	0.051282	0.128205	0.083333	0.105263	0.25	0.12766	0.106383	0.1	0.076923	0.160714	0.071429	0.195652	0.162162	0.02381	0.166667	0.179487	0.190476	0.208333	0.102941	0.230769	0.142857	0.211538	0.108696	0.113636	0.155556	0.134615	0.113636	0.16	0.157895	0.173913	1	0.186047	0.1	0.083333	0.145833	0.105263
0.148148	0.145161	0.12	0.117647	0	0.363636	0.181818	0.096774	0.26087	0.130435	0.173913	0.107143	0.421053	0.238095	0.181818	0.074074	0.15625	0.35	0.216216	0.085714	0.15625	0.26087	0.227273	0.282051	0.111111	0.142857	0.473684	0.12	0.027027	0.47619	0.521739	0.387097	0.176471	0.375	0.366667	0.043478	0.5	0.0625	0.608696	0.222222	0.36	0.433333	0.307692	0.258065	0.186047	1	0.052632	0.088235	0.37931	0.125
0.047619	0.086957	0	0	0.133333	0	0.034483	0.1875	0	0.111111	0	0	0	0.071429	0.034483	0.064516	0.078947	0	0.065217	0	0.108108	0.03125	0.068966	0.018868	0.096774	0.157895	0	0	0.230769	0.029412	0.054054	0.068182	0.185185	0.057143	0.022727	0.268293	0	0.055556	0.025	0.090909	0.085714	0.044444	0.018519	0.04878	0.1	0.052632	1	0.138889	0.047619	0
0.235294	0.2	0.035714	0.026316	0.192308	0.068966	0.08	0.166667	0.111111	0.125	0.12	0.066667	0.076923	0	0.038462	0	0.52	0.12	0.210526	0.026316	0.52	0.071429	0.037037	0.108696	0.107143	0.051282	0.115385	0.074074	0.132353	0.103448	0.090909	0.1	0.22	0.096774	0.105263	0.195122	0.121212	0.029412	0.055556	0.153846	0.129032	0.1	0.106383	0.111111	0.083333	0.088235	0.138889	1	0.078947	0.037037
0.157895	0.136364	0.103448	0.135135	0.030303	0.259259	0.153846	0.085714	0.178571	0.071429	0.24	0.09375	0.24	0.153846	0.111111	0.064516	0.138889	0.192308	0.195122	0.076923	0.138889	0.178571	0.148148	0.285714	0.096774	0.1	0.230769	0.066667	0.052632	0.25	0.392857	0.382353	0.142857	0.321429	0.285714	0.061224	0.333333	0.085714	0.464286	0.297297	0.266667	0.424242	0.309524	0.264706	0.145833	0.37931	0.047619	0.078947	1	0.107143
0.06	0.050847	0.461538	0.318182	0.05	0.3125	0	0.388889	0.333333	0.214286	0.058824	0.294118	0.2	0.307692	0.307692	0	0.076923	0.2	0.058824	0.26087	0.037037	0.176471	0.384615	0.205882	0.5	0.107143	0.1875	0.1875	0.015152	0.157895	0.130435	0.133333	0	0.2	0	0.083333	0.125	0.136364	0.12	0.09375	0	0.133333	0.2	0.071429	0.105263	0.125	0	0.037037	0.107143	1
0.270833	0.25	0.08	0.057143	0.208333	0.16	0.25	0.178571	0.166667	0.041667	0.181818	0.071429	0.130435	0.041667	0.086957	0	0.636364	0.130435	0.257143	0.027778	0.565217	0.166667	0.083333	0.139535	0.074074	0	0.173913	0.08	0.102941	0.111111	0.133333	0.135135	0.204082	0.142857	0.142857	0.119048	0.166667	0.03125	0.125	0.162162	0.178571	0.135135	0.136364	0.1875	0.111111	0.129032	0.114286	0.44	0.147059	0.083333
0.140351	0.138462	0.068966	0.078947	0	0.269231	0.16	0.057143	0.185185	0.074074	0.153846	0.0625	0.304348	0.115385	0.115385	0.066667	0.142857	0.25	0.2	0.051282	0.142857	0.185185	0.111111	0.261905	0.064516	0.075	0.347826	0.068966	0.025974	0.36	0.357143	0.352941	0.166667	0.241379	0.333333	0.02	0.56	0.027778	0.428571	0.27027	0.321429	0.352941	0.255814	0.235294	0.148936	0.625	0.02381	0.081081	0.433333	0.071429
0.12963	0.147541	0.173913	0.121212	0.035714	0.318182	0.25	0.178571	0.272727	0.136364	0.181818	0.153846	0.368421	0.25	0.190476	0.076923	0.2	0.368421	0.257143	0.121212	0.241379	0.333333	0.3	0.289474	0.16	0.147059	0.35	0.125	0.041667	0.363636	0.416667	0.3125	0.134615	0.391304	0.25	0.044444	0.4	0.1	0.384615	0.194444	0.32	0.3125	0.282051	0.266667	0.162791	0.521739	0.083333	0.125	0.344828	0.181818
0.057377	0.095238	0.021505	0.05	0.031915	0.021053	0.021978	0.074468	0.021277	0.033333	0	0.031579	0	0.033333	0.033333	0.066667	0.04	0	0.076923	0.05	0.050505	0.021277	0.044444	0.035398	0.043011	0.080808	0.010638	0.032609	0.222222	0.010309	0.030303	0.037736	0.094828	0.06383	0.018868	0.138614	0.009804	0.052083	0.019608	0.037383	0.01	0.028037	0.035088	0.039216	0.18	0.019802	0.07	0.061224	0.028846	0.032967
0.203704	0.15625	0	0	0.137931	0.137931	0.16	0.121212	0.103448	0.115385	0.153846	0.030303	0.153846	0.035714	0.074074	0.032258	0.25	0.153846	0.2	0	0.25	0.103448	0.034483	0.104167	0.1	0.102564	0.192308	0.068966	0.179104	0.214286	0.225806	0.179487	0.3125	0.2	0.189189	0.275	0.21875	0.027778	0.176471	0.27027	0.193548	0.179487	0.125	0.166667	0.125	0.181818	0.30303	0.37931	0.162162	0
0.114754	0.132353	0.096774	0.073171	0.028571	0.2	0.142857	0.212121	0.206897	0.230769	0.1	0.088235	0.222222	0.103448	0.103448	0.029412	0.162162	0.222222	0.214286	0.073171	0.194444	0.25	0.1	0.217391	0.16129	0.121951	0.259259	0.096774	0.093333	0.233333	0.28125	0.25641	0.222222	0.21875	0.175	0.125	0.354839	0	0.264706	0.315789	0.212121	0.25641	0.1875	0.184211	0.096154	0.3125	0.179487	0.228571	0.210526	0.1
0.057971	0.093333	0.026316	0.042553	0.108108	0.025	0	0.071429	0.025641	0.088235	0	0.02439	0	0.121212	0.088235	0.142857	0.066667	0	0.098039	0	0.066667	0	0.117647	0.016667	0.078947	0.342105	0.026316	0.054054	0.242857	0.02439	0.069767	0.102041	0.163934	0.128205	0.04	0.638889	0.021739	0.097561	0.043478	0.1	0.022727	0.038462	0.033333	0.06383	0.192308	0.044444	0.275	0.142857	0.040816	0
0.090909	0.109589	0.085714	0.090909	0.142857	0.052632	0	0.157895	0.054054	0.090909	0	0.078947	0	0.090909	0.090909	0.147059	0.093023	0	0.122449	0.043478	0.093023	0	0.088235	0.052632	0.176471	0.25	0.027027	0.055556	0.264706	0.025	0.071429	0.104167	0.166667	0.162162	0.040816	0.8125	0.022222	0.1	0.044444	0.173913	0.023256	0.06	0.070175	0.088889	0.244898	0.045455	0.282051	0.146341	0.06383	0.088235
0.084746	0.106061	0	0.025641	0.032258	0.142857	0.166667	0.058824	0.107143	0.12	0.16	0	0.16	0.076923	0.037037	0.148148	0.114286	0.16	0.146341	0	0.114286	0.107143	0.074074	0.130435	0.066667	0.2	0.2	0	0.098592	0.269231	0.275862	0.216216	0.192308	0.296296	0.194444	0.190476	0.1875	0.125	0.181818	0.243243	0.2	0.216216	0.152174	0.242424	0.204545	0.225806	0.166667	0.147059	0.166667	0
0.168831	0.192771	0	0	0.017544	0.074074	0.08	0.068966	0.055556	0.058824	0.078431	0	0.078431	0.038462	0.018868	0.075472	0.160714	0.078431	0.15873	0	0.160714	0.096154	0.037736	0.164179	0.035714	0.152542	0.098039	0	0.195402	0.134615	0.211538	0.224138	0.353846	0.150943	0.189655	0.245902	0.185185	0.068966	0.160714	0.220339	0.192308	0.224138	0.161765	0.313725	0.179104	0.185185	0.133333	0.160714	0.152542	0
0.123711	0.102804	0.056338	0.049383	0.115942	0.054795	0	0.08	0.055556	0.089552	0.013699	0.054054	0.042254	0.089552	0.089552	0.055556	0.105263	0.042254	0.069767	0.036585	0.090909	0.041096	0.088235	0.043011	0.084507	0.115385	0.056338	0.071429	0.294737	0.054054	0.064935	0.058824	0.229885	0.081081	0.023256	0.202532	0.050633	0.051948	0.05	0.045977	0.051948	0.058824	0.053763	0.04878	0.042553	0.064103	0.191781	0.135135	0.048193	0.057143
0.096774	0.132353	0.0625	0.047619	0.090909	0.058824	0.066667	0.176471	0.060606	0.103448	0.03125	0.027778	0	0.103448	0.066667	0.060606	0.131579	0	0.108696	0.023256	0.131579	0.060606	0.1	0.056604	0.090909	0.121951	0	0	0.171429	0.088235	0.078947	0.113636	0.118644	0.083333	0.021739	0.2	0	0.081081	0.02381	0.06383	0.052632	0.088889	0.075472	0.153846	0.1875	0.05	0.210526	0.102564	0.069767	0.064516
0.189189	0.141176	0.018868	0.066667	0.12	0.018182	0	0.090909	0.018519	0.019608	0	0.055556	0	0.019608	0.04	0.018519	0.145455	0	0.109375	0.04918	0.145455	0	0.039216	0.041096	0.056604	0.03125	0.018868	0.038462	0.214286	0.017857	0.033898	0.045455	0.246377	0.035088	0.046875	0.174603	0.016393	0.071429	0.016129	0.044776	0.034483	0.045455	0.054795	0.065574	0.069444	0.033333	0.1	0.166667	0.03125	0.06
0.122449	0.084746	0	0.107143	0.045455	0.277778	0.1875	0	0.157895	0	0.333333	0.043478	0.333333	0.055556	0.117647	0.047619	0.153846	0.25	0.151515	0	0.153846	0.157895	0.052632	0.228571	0	0.03125	0.3125	0.05	0.029851	0.263158	0.272727	0.241379	0.12766	0.368421	0.307692	0.051282	0.26087	0.038462	0.304348	0.275862	0.285714	0.285714	0.222222	0.185185	0.128205	0.26087	0.03125	0.111111	0.32	0
0.096154	0.081967	0.045455	0.137931	0	0.086957	0.105263	0.035714	0.142857	0	0.222222	0	0.047619	0.105263	0.105263	0.043478	0.103448	0.1	0.111111	0	0.103448	0.090909	0.1	0.153846	0	0.029412	0.045455	0	0.014286	0.083333	0.111111	0.151515	0.057692	0.12	0.285714	0.02381	0.068966	0.035714	0.142857	0.114286	0.115385	0.117647	0.15	0.172414	0.045455	0.148148	0.029412	0.066667	0.129032	0.047619
0.118644	0.086957	0	0.135135	0.030303	0.172414	0.111111	0.055556	0.1	0.153846	0.24	0	0.192308	0.034483	0.034483	0.03125	0.108108	0.148148	0.113636	0	0.108108	0.1	0.033333	0.173913	0.096774	0.1	0.142857	0	0.081081	0.166667	0.181818	0.236842	0.142857	0.233333	0.285714	0.106383	0.142857	0.027027	0.205882	0.333333	0.1875	0.205128	0.195652	0.131579	0.1	0.176471	0.128205	0.138889	0.222222	0
0.2	0.210526	0.130435	0.125	0.076923	0.12	0.263158	0.142857	0.173913	0	0.190476	0.115385	0.086957	0.043478	0.090909	0	0.346154	0.136364	0.387097	0.090909	0.458333	0.227273	0.086957	0.333333	0.12	0	0.130435	0.04	0.042254	0.115385	0.178571	0.138889	0.137255	0.107143	0.181818	0.069767	0.214286	0.066667	0.129032	0.2	0.185185	0.171429	0.25641	0.275862	0.166667	0.172414	0.027027	0.25	0.151515	0.190476
0.148936	0.125	0	0	0.047619	0.157895	0.2	0	0.235294	0	0.266667	0.045455	0.1875	0	0.058824	0	0.26087	0.266667	0.193548	0	0.26087	0.166667	0	0.166667	0	0	0.25	0.052632	0.014925	0.210526	0.173913	0.129032	0.106383	0.136364	0.222222	0.025641	0.217391	0	0.16	0.125	0.238095	0.166667	0.162162	0.192308	0.102564	0.217391	0	0.208333	0.142857	0
0.178571	0.190476	0	0	0.030303	0.214286	0.153846	0.027027	0.1	0.034483	0.192308	0	0.24	0.034483	0.034483	0.064516	0.138889	0.192308	0.25641	0	0.138889	0.137931	0.033333	0.255814	0.030303	0.073171	0.185185	0	0.038961	0.206897	0.3	0.382353	0.185185	0.193548	0.363636	0.061224	0.37931	0.027027	0.413793	0.333333	0.310345	0.424242	0.27907	0.30303	0.122449	0.333333	0.073171	0.108108	0.294118	0
0.15625	0.257576	0.052632	0.041667	0.02439	0.105263	0.151515	0.069767	0.138889	0	0.114286	0.02381	0.083333	0.085714	0.055556	0.108108	0.195122	0.083333	0.266667	0.041667	0.195122	0.138889	0.083333	0.215686	0.05	0.083333	0.081081	0	0.1	0.102564	0.146341	0.195652	0.16129	0.184211	0.204545	0.111111	0.142857	0.095238	0.139535	0.142857	0.179487	0.222222	0.211538	0.275	0.211538	0.170732	0.061224	0.113636	0.181818	0.083333
0.16	0.175439	0.043478	0.030303	0	0.3	0.294118	0.034483	0.190476	0	0.277778	0	0.277778	0.047619	0.047619	0	0.222222	0.210526	0.242424	0	0.269231	0.25	0.045455	0.277778	0	0	0.263158	0	0.014085	0.227273	0.291667	0.3	0.142857	0.208333	0.275862	0	0.391304	0	0.32	0.25	0.304348	0.3	0.236842	0.25	0.146341	0.333333	0.028571	0.1	0.241379	0.045455
0.164179	0.208333	0.047619	0.08	0.045455	0.15	0.105263	0.111111	0.097561	0.076923	0.102564	0.044444	0.131579	0.02439	0.02439	0.046512	0.152174	0.102564	0.244898	0.058824	0.152174	0.071429	0.04878	0.269231	0.121951	0.056604	0.157895	0	0.082353	0.175	0.243902	0.311111	0.206349	0.195122	0.266667	0.122807	0.268293	0.06383	0.232558	0.463415	0.25	0.404762	0.288462	0.25	0.175439	0.268293	0.098039	0.177778	0.272727	0.075
0.074074	0.046875	0.263158	0.307692	0.083333	0.181818	0	0.2	0.190476	0.466667	0.095238	0.173913	0.15	0.294118	0.294118	0.086957	0.064516	0.15	0.051282	0.133333	0.064516	0.136364	0.352941	0.15	0.3	0.241379	0.142857	0.2	0.090909	0.173913	0.148148	0.114286	0.076923	0.26087	0.088235	0.157895	0.103448	0.071429	0.222222	0.142857	0.034483	0.181818	0.175	0.060606	0.068182	0.142857	0.125	0.137931	0.16129	0.210526
0.192308	0.126984	0.037037	0.055556	0	0.25	0.181818	0	0.16	0	0.35	0	0.227273	0.04	0.04	0	0.15625	0.173913	0.153846	0	0.121212	0.115385	0.038462	0.25	0	0	0.272727	0	0.027027	0.24	0.25	0.264706	0.153846	0.137931	0.464286	0	0.384615	0	0.37037	0.294118	0.307692	0.34375	0.243902	0.258065	0.133333	0.44	0.052632	0.121212	0.290323	0.038462
0.160714	0.193548	0.068966	0.051282	0.03125	0.178571	0.16	0.121212	0.103448	0	0.153846	0.0625	0.2	0.074074	0.035714	0.103448	0.142857	0.153846	0.333333	0.078947	0.142857	0.142857	0.071429	0.232558	0.1	0.04878	0.24	0	0.039474	0.259259	0.357143	0.4375	0.211538	0.241379	0.375	0.108696	0.444444	0.121212	0.37931	0.382353	0.37037	0.483871	0.285714	0.3125	0.255814	0.392857	0.04878	0.111111	0.30303	0.111111
0.206349	0.197183	0.076923	0.130435	0.047619	0.157895	0.111111	0.142857	0.102564	0.081081	0.171429	0.046512	0.138889	0.081081	0.052632	0.075	0.186047	0.108108	0.204082	0.04	0.159091	0.102564	0.078947	0.28	0.157895	0.08	0.105263	0	0.139241	0.125	0.25641	0.357143	0.275862	0.205128	0.25	0.169811	0.282051	0.090909	0.275	0.526316	0.263158	0.425	0.3	0.325	0.160714	0.219512	0.148936	0.159091	0.255814	0.108108
0.090909	0.095238	0.04	0.028571	0.037037	0.217391	0.142857	0.032258	0.125	0	0.190476	0.035714	0.25	0.090909	0.043478	0.173913	0.129032	0.190476	0.162162	0.028571	0.129032	0.125	0.136364	0.170732	0.037037	0.085714	0.181818	0	0.057143	0.318182	0.269231	0.28125	0.137255	0.409091	0.147059	0.095238	0.214286	0.142857	0.206897	0.235294	0.230769	0.322581	0.195122	0.275862	0.166667	0.214286	0.055556	0.09375	0.266667	0.041667
0.116667	0.134328	0	0	0.029412	0.166667	0.148148	0.054054	0.096774	0.107143	0.142857	0	0.185185	0.033333	0.033333	0.0625	0.105263	0.142857	0.190476	0	0.105263	0.133333	0.032258	0.170213	0.060606	0.097561	0.222222	0	0.08	0.241379	0.290323	0.371429	0.226415	0.1875	0.314286	0.12766	0.413793	0.026316	0.354839	0.441176	0.344828	0.333333	0.191489	0.257143	0.142857	0.366667	0.153846	0.166667	0.25	0
0.188406	0.22973	0.043478	0.054545	0.020408	0.136364	0.095238	0.018868	0.113636	0	0.119048	0.02	0.119048	0.069767	0.045455	0.088889	0.163265	0.093023	0.226415	0.017544	0.14	0.088889	0.068182	0.296296	0.020408	0.071429	0.090909	0	0.103448	0.108696	0.222222	0.285714	0.230769	0.204545	0.297872	0.079365	0.191489	0.08	0.1875	0.185185	0.227273	0.3125	0.314815	0.552632	0.145161	0.217391	0.034483	0.096154	0.22449	0.044444
0.142857	0.15873	0	0	0.032258	0.230769	0.166667	0.058824	0.107143	0.037037	0.208333	0	0.26087	0.037037	0.037037	0.068966	0.114286	0.208333	0.205128	0	0.147059	0.148148	0.035714	0.238095	0.032258	0.076923	0.2	0	0.068493	0.222222	0.321429	0.40625	0.192308	0.206897	0.34375	0.06383	0.407407	0.028571	0.444444	0.352941	0.333333	0.363636	0.232558	0.242424	0.177778	0.357143	0.105263	0.114286	0.3125	0
0.115385	0.135593	0	0	0	0.181818	0.222222	0.034483	0.136364	0	0.210526	0	0.210526	0.047619	0.047619	0.086957	0.137931	0.210526	0.242424	0	0.178571	0.190476	0.045455	0.179487	0	0.028571	0.263158	0	0.014085	0.285714	0.291667	0.3	0.12	0.26087	0.321429	0.023256	0.333333	0.034483	0.222222	0.212121	0.25	0.258065	0.146341	0.206897	0.146341	0.28	0.028571	0.1	0.2	0
0.125	0.113402	0	0	0.116667	0	0	0.059701	0	0.05	0	0.014925	0	0.032787	0.032787	0.064516	0.104478	0	0.078947	0	0.104478	0	0.032258	0	0.046875	0.115942	0.015625	0.031746	0.313953	0.014925	0.028571	0.038961	0.276316	0.044776	0.026316	0.231884	0.013889	0.059701	0.013699	0.065789	0.059701	0.025641	0.011494	0.041096	0.073171	0.028169	0.222222	0.15625	0.026667	0
0.166667	0.142857	0.074074	0.083333	0.033333	0.24	0.173913	0.060606	0.111111	0	0.217391	0.032258	0.272727	0.125	0.08	0.111111	0.151515	0.217391	0.179487	0.083333	0.151515	0.111111	0.12	0.214286	0.068966	0.051282	0.208333	0.035714	0.054795	0.230769	0.384615	0.375	0.173077	0.36	0.354839	0.113636	0.275862	0.09375	0.461538	0.363636	0.296296	0.375	0.238095	0.290323	0.209302	0.423077	0.051282	0.085714	0.366667	0.076923
0.160714	0.15625	0.148148	0.171429	0.03125	0.32	0.16	0.193548	0.28	0.208333	0.153846	0.172414	0.25	0.208333	0.16	0.066667	0.176471	0.25	0.230769	0.171429	0.212121	0.28	0.25	0.292683	0.269231	0.228571	0.291667	0.107143	0.067568	0.307692	0.357143	0.314286	0.188679	0.333333	0.222222	0.108696	0.3	0.15625	0.333333	0.236842	0.275862	0.314286	0.285714	0.272727	0.173913	0.344828	0.102564	0.176471	0.264706	0.25
0.175439	0.206349	0.1	0.131579	0.060606	0.129032	0.107143	0.083333	0.172414	0	0.185185	0.058824	0.103448	0.107143	0.068966	0.096774	0.272727	0.142857	0.282051	0.102564	0.2	0.096774	0.103448	0.195652	0.09375	0.046512	0.137931	0.03125	0.038462	0.241379	0.212121	0.2	0.12069	0.1875	0.15	0.104167	0.138889	0.114286	0.135135	0.139535	0.181818	0.2	0.244444	0.294118	0.217391	0.205882	0.046512	0.166667	0.184211	0.142857
0.222222	0.229508	0.032258	0.05	0.0625	0.133333	0.153846	0.055556	0.137931	0	0.148148	0.129032	0.148148	0	0.034483	0.03125	0.242424	0.148148	0.25641	0.05	0.242424	0.1	0.033333	0.255814	0.0625	0	0.185185	0.032258	0.025641	0.166667	0.21875	0.27027	0.142857	0.15625	0.285714	0.061224	0.37931	0.055556	0.242424	0.333333	0.1875	0.27027	0.27907	0.228571	0.145833	0.212121	0	0.138889	0.222222	0.068966
0.126316	0.104762	0.013889	0.064103	0.086957	0.013514	0.028986	0.112676	0.013699	0.044118	0.028571	0.041096	0	0.028986	0.028986	0.072464	0.093333	0	0.111111	0.024691	0.108108	0.027778	0.028571	0.043956	0.056338	0.103896	0.013889	0.028169	0.344444	0.013333	0.025641	0.060241	0.206897	0.054054	0.04878	0.207792	0.038462	0.053333	0.037975	0.1125	0.025974	0.073171	0.043478	0.05	0.142857	0.025316	0.231884	0.138889	0.075949	0.028571
0.128571	0.1	0.022727	0.057692	0.093023	0.021739	0.02381	0.133333	0.022222	0.075	0.047619	0.043478	0	0.04878	0.04878	0.121951	0.102041	0	0.087719	0.018519	0.125	0.022222	0.047619	0.046875	0.068182	0.163265	0.022727	0.022727	0.24	0.090909	0.04	0.090909	0.166667	0.086957	0.074074	0.25	0.06	0.085106	0.058824	0.150943	0.040816	0.090909	0.046154	0.076923	0.152542	0.039216	0.357143	0.2	0.075472	0.023256
0.153846	0.105263	0.025	0.0625	0.131579	0.02381	0.026316	0.175	0.02439	0.083333	0.052632	0.047619	0	0.054054	0.054054	0.135135	0.136364	0	0.115385	0.02	0.162791	0.02439	0.052632	0.05	0.075	0.177778	0.025	0.051282	0.253521	0.023256	0.043478	0.098039	0.237288	0.095238	0.08	0.326087	0.042553	0.093023	0.06383	0.163265	0.044444	0.098039	0.04918	0.083333	0.142857	0.042553	0.358974	0.25	0.081633	0.025641
0.148148	0.126984	0.166667	0.117647	0.034483	0.5	0.181818	0.096774	0.318182	0.130435	0.227273	0.107143	0.421053	0.181818	0.181818	0.115385	0.15625	0.35	0.184211	0.085714	0.15625	0.26087	0.173913	0.282051	0.111111	0.111111	0.4	0.166667	0.013333	0.409091	0.590909	0.482759	0.153846	0.434783	0.322581	0.043478	0.636364	0.030303	0.761905	0.294118	0.36	0.482759	0.307692	0.21875	0.159091	0.565217	0.025641	0.088235	0.37931	0.125
0.037037	0.031746	0.294118	0.185185	0.043478	0.2	0	0.272727	0.210526	0.428571	0.05	0.25	0.166667	0.25	0.25	0	0.068966	0.166667	0.054054	0.185185	0.033333	0.15	0.235294	0.128205	0.411765	0.259259	0.157895	0.157895	0.076923	0.136364	0.115385	0.121212	0.058824	0.173913	0	0.166667	0.111111	0.076923	0.107143	0.1875	0	0.121212	0.125	0.064516	0.046512	0.111111	0.133333	0.107143	0.096774	0.4
0.192308	0.224138	0.076923	0.117647	0.153846	0.111111	0.238095	0.096774	0.16	0	0.173913	0.107143	0.08	0.083333	0.083333	0.035714	0.37037	0.125	0.451613	0.085714	0.48	0.208333	0.125	0.315789	0.071429	0	0.12	0.076923	0.055556	0.107143	0.166667	0.131579	0.153846	0.137931	0.171429	0.090909	0.2	0.096774	0.121212	0.189189	0.172414	0.162162	0.243902	0.258065	0.186047	0.16129	0.025641	0.275862	0.142857	0.125
0.070175	0.111111	0.038462	0.027778	0	0.16	0.136364	0.064516	0.166667	0.086957	0.181818	0	0.130435	0.041667	0.041667	0.037037	0.090909	0.130435	0.157895	0	0.090909	0.12	0.04	0.113636	0.035714	0.026316	0.173913	0	0.013514	0.153846	0.172414	0.235294	0.134615	0.142857	0.212121	0.021739	0.206897	0	0.125	0.162162	0.178571	0.166667	0.111111	0.151515	0.086957	0.129032	0.026316	0.125	0.114286	0.04
0.196078	0.206897	0.038462	0.027778	0.16	0.074074	0.315789	0.178571	0.076923	0.086957	0.083333	0.071429	0.083333	0	0.041667	0.037037	0.44	0.083333	0.257143	0.027778	0.5	0.272727	0.04	0.139535	0.115385	0.026316	0.125	0.08	0.102941	0.111111	0.133333	0.135135	0.204082	0.103448	0.142857	0.119048	0.206897	0.03125	0.090909	0.194444	0.178571	0.135135	0.086957	0.151515	0.111111	0.129032	0.114286	0.44	0.114286	0.04
0.123077	0.123288	0.054054	0.088889	0.205882	0.051282	0	0.184211	0.052632	0.088235	0	0.076923	0	0.088235	0.088235	0.111111	0.116279	0	0.12	0.065217	0.116279	0	0.117647	0.051724	0.138889	0.159091	0.026316	0.054054	0.26087	0.076923	0.069767	0.08	0.224138	0.128205	0.04	0.282609	0.021739	0.125	0.043478	0.1	0.071429	0.058824	0.068966	0.086957	0.148148	0.044444	0.378378	0.2	0.0625	0.085714
0.153846	0.135135	0.242424	0.378378	0.04878	0.34375	0.083333	0.205128	0.235294	0.21875	0.212121	0.189189	0.25	0.147059	0.147059	0.05	0.136364	0.212121	0.137255	0.243902	0.111111	0.135135	0.176471	0.369565	0.228571	0.12766	0.242424	0.205882	0.072289	0.222222	0.2	0.166667	0.106061	0.277778	0.148936	0.12963	0.166667	0.068182	0.282051	0.23913	0.093023	0.217391	0.361702	0.130435	0.207547	0.195122	0.06	0.136364	0.261905	0.25
0.145161	0.142857	0.027778	0.021739	0.083333	0.147059	0.129032	0.04878	0.117647	0.060606	0.16129	0.025641	0.125	0.029412	0.029412	0.055556	0.15	0.16129	0.2	0.021739	0.15	0.117647	0.058824	0.204082	0.083333	0.113636	0.15625	0	0.103896	0.212121	0.257143	0.333333	0.210526	0.166667	0.282051	0.14	0.323529	0.04878	0.277778	0.394737	0.30303	0.268293	0.2	0.263158	0.132075	0.323529	0.166667	0.179487	0.225	0.028571
0.125	0.107692	0.26087	0.258065	0.068966	0.55	0.125	0.166667	0.428571	0.125	0.217391	0.185185	0.333333	0.227273	0.227273	0.071429	0.151515	0.272727	0.179487	0.258065	0.117647	0.25	0.272727	0.342105	0.192308	0.078947	0.318182	0.16	0.013158	0.28	0.333333	0.294118	0.070175	0.416667	0.105263	0.065217	0.37037	0.129032	0.310345	0.25	0.166667	0.257143	0.333333	0.176471	0.238095	0.233333	0	0.085714	0.242424	0.272727
0.117647	0.157895	0	0	0	0.086957	0.3125	0.035714	0.2	0	0.157895	0	0.1	0.105263	0.05	0.090909	0.230769	0.157895	0.290323	0	0.28	0.263158	0.1	0.184211	0	0.060606	0.15	0	0.059701	0.181818	0.25	0.1875	0.145833	0.166667	0.241379	0.04878	0.192308	0.074074	0.185185	0.114286	0.26087	0.225806	0.179487	0.259259	0.179487	0.24	0.09375	0.142857	0.25	0
0.122449	0.084746	0.235294	0.148148	0.045455	0.533333	0.266667	0.125	0.466667	0.1875	0.333333	0.2	0.538462	0.266667	0.357143	0	0.2	0.538462	0.151515	0.107143	0.153846	0.375	0.25	0.228571	0.15	0.1	0.75	0.235294	0.014706	0.5	0.4	0.285714	0.12766	0.444444	0.172414	0.025	0.526316	0	0.304348	0.15625	0.227273	0.285714	0.222222	0.185185	0.128205	0.380952	0	0.111111	0.269231	0.25
0.127273	0.109375	0.076923	0.151515	0.034483	0.2	0.130435	0.096774	0.115385	0	0.227273	0.068966	0.227273	0.083333	0.04	0.074074	0.121212	0.173913	0.184211	0.055556	0.121212	0.115385	0.125	0.25	0.111111	0.052632	0.166667	0	0.041096	0.192308	0.206897	0.30303	0.090909	0.32	0.322581	0.090909	0.16129	0.133333	0.233333	0.294118	0.214286	0.30303	0.275	0.181818	0.186047	0.241379	0.052632	0.088235	0.333333	0.125
0.171875	0.135135	0.138889	0.243902	0.04878	0.30303	0.083333	0.205128	0.2	0.181818	0.176471	0.128205	0.25	0.147059	0.147059	0.076923	0.136364	0.212121	0.137255	0.133333	0.136364	0.135135	0.176471	0.26	0.228571	0.177778	0.242424	0.108108	0.126582	0.294118	0.230769	0.217391	0.177419	0.314286	0.173913	0.22	0.166667	0.093023	0.282051	0.23913	0.119048	0.272727	0.28	0.155556	0.185185	0.25641	0.177778	0.162791	0.232558	0.176471
0.155172	0.1875	0	0	0.029412	0.166667	0.148148	0.026316	0.096774	0.033333	0.142857	0	0.185185	0.033333	0.033333	0.0625	0.135135	0.142857	0.25	0	0.135135	0.133333	0.032258	0.222222	0.029412	0.071429	0.222222	0	0.038462	0.241379	0.290323	0.371429	0.203704	0.1875	0.352941	0.06	0.413793	0.026316	0.354839	0.324324	0.344828	0.411765	0.244444	0.294118	0.142857	0.366667	0.071429	0.105263	0.25	0
0.185185	0.196721	0.034483	0.025641	0.142857	0.066667	0.272727	0.16129	0.068966	0.076923	0.074074	0.064516	0.074074	0	0.037037	0.033333	0.392857	0.074074	0.236842	0.025641	0.444444	0.24	0.035714	0.130435	0.103448	0.02439	0.111111	0.071429	0.098592	0.1	0.121212	0.153846	0.192308	0.09375	0.131579	0.136364	0.225806	0.028571	0.083333	0.210526	0.16129	0.153846	0.081633	0.138889	0.104167	0.117647	0.105263	0.392857	0.105263	0.035714
0.157895	0.171875	0.066667	0.05	0.0625	0.214286	0.153846	0.085714	0.137931	0.071429	0.148148	0.060606	0.192308	0.111111	0.071429	0.137931	0.138889	0.148148	0.25641	0.076923	0.138889	0.1	0.107143	0.227273	0.133333	0.128205	0.230769	0.032258	0.09589	0.25	0.344828	0.342857	0.207547	0.275862	0.363636	0.155556	0.333333	0.117647	0.366667	0.333333	0.310345	0.342857	0.27907	0.30303	0.27907	0.428571	0.1	0.138889	0.294118	0.068966
0.152542	0.222222	0.096774	0.128205	0.028571	0.125	0.185185	0.111111	0.166667	0	0.137931	0.057143	0.064516	0.185185	0.142857	0.129032	0.228571	0.1	0.378378	0.073171	0.30303	0.166667	0.137931	0.272727	0.090909	0.045455	0.096774	0.0625	0.064935	0.15625	0.171429	0.195122	0.137931	0.147059	0.146341	0.102041	0.166667	0.111111	0.131579	0.162791	0.176471	0.195122	0.266667	0.323529	0.212766	0.166667	0.069767	0.162162	0.15	0.137931
0.0625	0.071429	0	0	0	0.1875	0.363636	0	0.125	0	0.230769	0	0.230769	0.071429	0.071429	0.058824	0.130435	0.230769	0.133333	0	0.130435	0.2	0.066667	0.083333	0	0.035714	0.214286	0	0.015625	0.25	0.2	0.142857	0.065217	0.157895	0.153846	0.027778	0.136364	0.095238	0.181818	0.1	0.210526	0.142857	0.111111	0.12	0.111111	0.190476	0.035714	0.130435	0.16	0
0.196078	0.147541	0	0.057143	0	0.208333	0.190476	0	0.12	0	0.444444	0.034483	0.238095	0.086957	0.041667	0.076923	0.16129	0.3	0.222222	0	0.16129	0.12	0.083333	0.25641	0	0.054054	0.173913	0	0.027397	0.2	0.416667	0.3125	0.156863	0.230769	0.37931	0.068182	0.296296	0.064516	0.565217	0.30303	0.32	0.4	0.282051	0.310345	0.136364	0.4	0.054054	0.090909	0.392857	0
0.153846	0.131148	0.04	0.090909	0.037037	0.272727	0.2	0.032258	0.173913	0	0.388889	0	0.25	0.142857	0.142857	0.08	0.129032	0.25	0.162162	0.028571	0.129032	0.125	0.136364	0.2	0	0.027027	0.3	0.04	0.013699	0.318182	0.375	0.205882	0.137255	0.24	0.344828	0.045455	0.259259	0.066667	0.4	0.235294	0.28	0.28125	0.225	0.233333	0.195122	0.307692	0.027027	0.09375	0.310345	0.041667
0.189655	0.181818	0.060606	0.071429	0.057143	0.193548	0.137931	0.051282	0.16129	0	0.133333	0.055556	0.133333	0.03125	0.03125	0.058824	0.157895	0.133333	0.238095	0.046512	0.157895	0.125	0.0625	0.266667	0.057143	0	0.166667	0.029412	0.024691	0.151515	0.272727	0.351351	0.196429	0.176471	0.263158	0.057692	0.433333	0.051282	0.257143	0.342105	0.322581	0.351351	0.26087	0.277778	0.137255	0.264706	0	0.1	0.27027	0.0625
0.132075	0.169492	0	0	0	0.217391	0.263158	0.032258	0.125	0	0.190476	0	0.25	0.043478	0.043478	0.038462	0.166667	0.190476	0.264706	0	0.206897	0.227273	0.041667	0.263158	0	0.027027	0.238095	0	0.027778	0.26087	0.269231	0.28125	0.16	0.24	0.258065	0.022222	0.307692	0.032258	0.296296	0.235294	0.333333	0.322581	0.195122	0.233333	0.166667	0.36	0.055556	0.09375	0.266667	0
0.092593	0.079365	0.041667	0.029412	0	0.125	0.15	0.033333	0.181818	0.15	0.2	0	0.090909	0.045455	0.045455	0	0.133333	0.142857	0.135135	0	0.096774	0.181818	0.043478	0.119048	0.08	0.088235	0.086957	0	0.089552	0.076923	0.142857	0.111111	0.14	0.111111	0.117647	0.097561	0.137931	0	0.133333	0.242424	0.148148	0.111111	0.142857	0.16129	0.043478	0.1	0.121212	0.133333	0.121212	0.043478
0.174603	0.136986	0.142857	0.25	0.05	0.3125	0.085714	0.210526	0.205882	0.1875	0.181818	0.131579	0.258065	0.151515	0.151515	0.078947	0.139535	0.21875	0.14	0.136364	0.139535	0.138889	0.181818	0.265306	0.235294	0.181818	0.25	0.111111	0.113924	0.30303	0.236842	0.222222	0.180328	0.323529	0.177778	0.2	0.170732	0.095238	0.289474	0.244444	0.121951	0.27907	0.285714	0.159091	0.188679	0.263158	0.155556	0.166667	0.238095	0.181818
0.297872	0.22807	0.08	0.088235	0.208333	0.115385	0.086957	0.137931	0.166667	0.041667	0.238095	0.071429	0.083333	0.041667	0.086957	0	0.636364	0.083333	0.189189	0.027778	0.565217	0.076923	0.083333	0.166667	0.074074	0	0.125	0.08	0.086957	0.071429	0.0625	0.076923	0.18	0.103448	0.142857	0.119048	0.09375	0.03125	0.125	0.162162	0.1	0.135135	0.162791	0.1875	0.06383	0.060606	0.083333	0.5	0.147059	0.083333
0.150943	0.147541	0.08	0.121212	0.035714	0.208333	0.190476	0.064516	0.166667	0	0.238095	0.034483	0.181818	0.086957	0.041667	0.076923	0.16129	0.181818	0.257143	0.057143	0.16129	0.166667	0.083333	0.225	0.074074	0.054054	0.227273	0	0.056338	0.25	0.619048	0.354839	0.204082	0.333333	0.333333	0.093023	0.296296	0.1	0.384615	0.34375	0.375	0.448276	0.25	0.357143	0.219512	0.346154	0.054054	0.125	0.392857	0.083333
0.121212	0.121622	0.052632	0.06383	0.166667	0.02439	0	0.179487	0.025	0.085714	0	0.075	0	0.055556	0.055556	0.108108	0.113636	0	0.096154	0.06383	0.113636	0	0.083333	0.050847	0.135135	0.181818	0.025641	0.025641	0.275362	0.075	0.044444	0.078431	0.220339	0.097561	0.039216	0.333333	0.021277	0.121951	0.020833	0.098039	0.069767	0.057692	0.067797	0.085106	0.145455	0.043478	0.368421	0.195122	0.061224	0.083333
0.078125	0.083333	0	0	0.088235	0.15625	0.1	0.051282	0.090909	0.03125	0.133333	0	0.172414	0.064516	0.03125	0.125	0.1	0.133333	0.130435	0	0.1	0.058824	0.0625	0.075472	0.027778	0.146341	0.206897	0	0.092105	0.266667	0.2	0.190476	0.135593	0.212121	0.170732	0.122449	0.131579	0.108108	0.157895	0.085106	0.138889	0.162791	0.09434	0.179487	0.26087	0.228571	0.093023	0.128205	0.175	0
0.16129	0.157143	0.085714	0.090909	0.025641	0.25	0.125	0.073171	0.21875	0.090909	0.121212	0.108108	0.233333	0.090909	0.125	0	0.146341	0.233333	0.195652	0.066667	0.146341	0.21875	0.088235	0.304348	0.081081	0.06383	0.310345	0.117647	0.011765	0.242424	0.323529	0.432432	0.147541	0.264706	0.457143	0.017544	0.4375	0	0.342857	0.255814	0.257143	0.394737	0.297872	0.225	0.089286	0.352941	0	0.093023	0.315789	0.088235
0.177419	0.15493	0.054054	0.042553	0.051282	0.171429	0.121212	0.097561	0.081081	0.027778	0.151515	0.02439	0.1875	0	0	0	0.142857	0.151515	0.166667	0.042553	0.142857	0.111111	0.027027	0.22	0.078947	0	0.147059	0	0.074074	0.135135	0.210526	0.285714	0.126984	0.157895	0.3	0.035088	0.205128	0.022727	0.297297	0.309524	0.216216	0.255814	0.192308	0.162791	0.192308	0.236842	0.040816	0.090909	0.214286	0.055556
0.122807	0.140625	0.071429	0.111111	0.032258	0.185185	0.166667	0.090909	0.148148	0	0.16	0.064516	0.16	0.076923	0.037037	0.107143	0.147059	0.16	0.236842	0.111111	0.181818	0.148148	0.074074	0.209302	0.103448	0.076923	0.2	0	0.054054	0.222222	0.321429	0.323529	0.169811	0.346154	0.30303	0.111111	0.225806	0.125	0.21875	0.210526	0.241379	0.285714	0.232558	0.322581	0.261905	0.266667	0.05	0.114286	0.272727	0.115385
0.169811	0.109375	0.166667	0.1875	0.034483	0.428571	0.181818	0.133333	0.318182	0.130435	0.285714	0.107143	0.35	0.181818	0.181818	0.074074	0.121212	0.35	0.153846	0.085714	0.121212	0.26087	0.173913	0.315789	0.111111	0.111111	0.333333	0.166667	0.013333	0.347826	0.590909	0.433333	0.153846	0.5	0.322581	0.043478	0.44	0.030303	0.761905	0.294118	0.36	0.482759	0.342105	0.21875	0.133333	0.5	0.025641	0.057143	0.538462	0.125
0.137931	0.171875	0	0	0	0.172414	0.2	0.027027	0.1	0.071429	0.148148	0	0.192308	0.071429	0.034483	0.064516	0.138889	0.148148	0.25641	0	0.171429	0.137931	0.068966	0.2	0.0625	0.1	0.230769	0	0.081081	0.25	0.3	0.236842	0.207547	0.193548	0.323529	0.130435	0.290323	0.055556	0.28125	0.333333	0.266667	0.27027	0.222222	0.30303	0.170213	0.37931	0.157895	0.138889	0.222222	0
0.172414	0.203125	0.030303	0.023256	0.028571	0.125	0.185185	0.025641	0.129032	0	0.137931	0.027778	0.137931	0.066667	0.032258	0.129032	0.162162	0.137931	0.275	0.023256	0.162162	0.129032	0.064516	0.272727	0.028571	0.095238	0.172414	0	0.093333	0.193548	0.366667	0.361111	0.245283	0.258065	0.342857	0.102041	0.272727	0.111111	0.228571	0.219512	0.333333	0.4	0.295455	0.451613	0.212766	0.3125	0.045455	0.102564	0.277778	0.03125
0.184615	0.162162	0.131579	0.232558	0.046512	0.285714	0.108108	0.166667	0.189189	0.171429	0.166667	0.121951	0.235294	0.138889	0.138889	0.1	0.130435	0.2	0.176471	0.12766	0.130435	0.157895	0.166667	0.326531	0.153846	0.145833	0.228571	0.102564	0.083333	0.277778	0.315789	0.380952	0.153846	0.297297	0.333333	0.145455	0.342105	0.088889	0.405405	0.311111	0.225	0.414634	0.346939	0.2	0.222222	0.378378	0.1	0.130435	0.309524	0.166667
0.2	0.153846	0.185185	0.105263	0.030303	0.36	0.153846	0.151515	0.222222	0.111111	0.192308	0.129032	0.347826	0.111111	0.111111	0	0.171429	0.291667	0.195122	0.105263	0.171429	0.222222	0.148148	0.35	0.172414	0.073171	0.333333	0.103448	0.025641	0.296296	0.392857	0.382353	0.142857	0.321429	0.323529	0.04	0.37931	0.027027	0.518519	0.333333	0.310345	0.424242	0.341463	0.228571	0.145833	0.481481	0	0.138889	0.333333	0.192308
0.105263	0.107692	0.208333	0.181818	0.033333	0.347826	0.125	0.166667	0.25	0.125	0.166667	0.185185	0.4	0.227273	0.173913	0.071429	0.117647	0.333333	0.179487	0.21875	0.117647	0.25	0.272727	0.275	0.192308	0.138889	0.318182	0.115385	0.040541	0.333333	0.333333	0.375	0.109091	0.478261	0.2	0.088889	0.233333	0.166667	0.310345	0.216216	0.206897	0.333333	0.3	0.212121	0.181818	0.321429	0.051282	0.085714	0.28125	0.272727
0.115385	0.080645	0	0	0	0.238095	0.157895	0	0.136364	0	0.277778	0	0.277778	0.1	0.047619	0.190476	0.064516	0.277778	0.138889	0.030303	0.064516	0.086957	0.095238	0.095238	0	0.090909	0.2	0	0.043478	0.35	0.24	0.21875	0.142857	0.318182	0.15625	0.073171	0.185185	0.111111	0.222222	0.142857	0.2	0.21875	0.146341	0.25	0.175	0.230769	0.058824	0.064516	0.2	0
0.22	0.166667	0.08	0.057143	0.035714	0.26087	0.190476	0.03125	0.166667	0	0.238095	0.034483	0.238095	0.086957	0.086957	0.076923	0.241379	0.181818	0.257143	0.027778	0.2	0.12	0.130435	0.324324	0.035714	0.026316	0.173913	0	0.013514	0.2	0.259259	0.272727	0.156863	0.28	0.290323	0.021739	0.296296	0.064516	0.285714	0.30303	0.32	0.354839	0.388889	0.407407	0.111111	0.296296	0.026316	0.125	0.3	0.083333
0.142857	0.177419	0.071429	0.052632	0.066667	0.230769	0.166667	0.058824	0.148148	0	0.16	0.03125	0.208333	0.12	0.076923	0.148148	0.147059	0.16	0.27027	0.052632	0.147059	0.107143	0.115385	0.238095	0.032258	0.076923	0.25	0.034483	0.054054	0.269231	0.37037	0.363636	0.215686	0.296296	0.433333	0.111111	0.357143	0.125	0.392857	0.277778	0.333333	0.363636	0.261905	0.322581	0.261905	0.461538	0.05	0.114286	0.3125	0.035714
0.019231	0.050847	0.357143	0.26087	0.05	0.3125	0	0.136364	0.333333	0.214286	0.058824	0.222222	0.2	0.7	0.545455	0.176471	0.037037	0.2	0.090909	0.115385	0	0.176471	0.636364	0.108108	0.166667	0.192308	0.1875	0.266667	0.030769	0.222222	0.238095	0.172414	0.040816	0.333333	0.032258	0.083333	0.125	0.086957	0.166667	0	0.041667	0.172414	0.135135	0.111111	0.076923	0.227273	0.068966	0	0.148148	0.285714
0.185185	0.196721	0.071429	0.142857	0.032258	0.066667	0.217391	0.16129	0.107143	0	0.16	0.064516	0.074074	0.076923	0.037037	0.107143	0.21875	0.115385	0.305556	0.081081	0.258065	0.192308	0.074074	0.268293	0.142857	0.076923	0.111111	0	0.083333	0.137931	0.193548	0.184211	0.148148	0.206897	0.228571	0.136364	0.151515	0.125	0.181818	0.243243	0.2	0.25	0.261905	0.28125	0.261905	0.1875	0.076923	0.181818	0.235294	0.16
0.183333	0.19403	0.057143	0.093023	0.054054	0.147059	0.129032	0.102564	0.085714	0.060606	0.125	0.081081	0.16129	0	0.029412	0.027027	0.15	0.125	0.255814	0.093023	0.15	0.117647	0.028571	0.229167	0.147059	0.042553	0.193548	0.027778	0.075949	0.176471	0.222222	0.3	0.210526	0.135135	0.315789	0.163265	0.363636	0.075	0.277778	0.558824	0.264706	0.333333	0.22449	0.2	0.22449	0.285714	0.088889	0.179487	0.25641	0.125
0.134615	0.079365	0.136364	0.09375	0.038462	0.421053	0.15	0.068966	0.238095	0	0.333333	0.037037	0.333333	0.045455	0.045455	0	0.172414	0.263158	0.105263	0.060606	0.133333	0.083333	0.090909	0.175	0.08	0	0.25	0	0.013889	0.217391	0.142857	0.25	0.075472	0.25	0.266667	0.046512	0.137931	0.033333	0.214286	0.171429	0.148148	0.176471	0.170732	0.2	0.142857	0.222222	0	0.096774	0.193548	0.142857
0.196429	0.169231	0.064516	0.04878	0.060606	0.206897	0.148148	0.147059	0.096774	0.033333	0.185185	0.058824	0.230769	0.033333	0.033333	0.030303	0.166667	0.185185	0.190476	0.04878	0.166667	0.133333	0.066667	0.222222	0.129032	0.022727	0.178571	0	0.094595	0.2	0.290323	0.297297	0.140351	0.225806	0.314286	0.06	0.242424	0.083333	0.4	0.361111	0.258065	0.297297	0.217391	0.189189	0.244444	0.322581	0.071429	0.105263	0.285714	0.103448
0.166667	0.125	0	0	0.068966	0.24	0.173913	0.060606	0.111111	0.038462	0.217391	0.032258	0.272727	0	0.038462	0	0.151515	0.217391	0.15	0	0.151515	0.153846	0	0.186047	0	0.051282	0.26087	0.035714	0.054795	0.185185	0.285714	0.294118	0.12963	0.172414	0.354839	0.042553	0.321429	0	0.407407	0.323529	0.25	0.257143	0.155556	0.142857	0.181818	0.321429	0.078947	0.151515	0.242424	0
0.148148	0.183333	0.076923	0.117647	0.111111	0.25	0.181818	0.0625	0.16	0	0.173913	0.107143	0.173913	0.130435	0.083333	0.16	0.233333	0.173913	0.285714	0.055556	0.275862	0.16	0.125	0.219512	0.071429	0.052632	0.217391	0.076923	0.070423	0.24	0.346154	0.264706	0.2	0.32	0.28125	0.116279	0.285714	0.133333	0.275862	0.257143	0.259259	0.264706	0.186047	0.344828	0.275	0.333333	0.052632	0.15625	0.25	0.08
0.035088	0.030303	0.086957	0.060606	0.08	0.08	0	0.068966	0.083333	0	0	0.076923	0	0.045455	0.045455	0.04	0.030303	0	0.05	0.060606	0.030303	0	0.090909	0.044444	0.08	0	0	0.041667	0.057971	0	0.066667	0.025641	0.055556	0.071429	0	0.046512	0	0.068966	0.030303	0.051282	0.033333	0.052632	0.043478	0.090909	0.066667	0	0	0.030303	0.121212	0.090909
0.090909	0.061538	0	0	0.037037	0	0	0.142857	0	0.142857	0	0	0	0	0	0	0.129032	0	0	0	0.129032	0	0	0	0.076923	0.055556	0	0	0.121212	0	0.03125	0	0.137255	0	0	0.095238	0	0	0	0.05	0.066667	0.025	0	0.057143	0	0	0.151515	0.166667	0.055556	0
0.111111	0.078125	0.04	0.028571	0	0.166667	0.142857	0	0.173913	0	0.190476	0	0.136364	0.043478	0.043478	0.038462	0.129032	0.136364	0.102564	0	0.09375	0.173913	0.041667	0.116279	0	0	0.181818	0	0	0.16	0.178571	0.205882	0.115385	0.148148	0.181818	0	0.214286	0	0.129032	0.166667	0.185185	0.171429	0.139535	0.275862	0.088889	0.172414	0	0.09375	0.117647	0.041667
0.109091	0.147541	0.038462	0.027778	0	0.16	0.136364	0.03125	0.217391	0	0.238095	0	0.130435	0.041667	0.041667	0.037037	0.16129	0.181818	0.222222	0	0.16129	0.12	0.04	0.166667	0	0	0.173913	0	0	0.153846	0.214286	0.272727	0.134615	0.142857	0.290323	0	0.25	0	0.16129	0.162162	0.222222	0.2	0.162791	0.225806	0.086957	0.166667	0	0.125	0.147059	0.04
0.215385	0.205479	0.071429	0.057692	0.093023	0.175	0.102564	0.108696	0.095238	0.075	0.128205	0.066667	0.157895	0.075	0.075	0.069767	0.173913	0.128205	0.24	0.037736	0.173913	0.069767	0.073171	0.196429	0.146341	0.096154	0.153846	0.071429	0.120482	0.142857	0.238095	0.276596	0.262295	0.219512	0.288889	0.226415	0.232558	0.085106	0.285714	0.487805	0.214286	0.276596	0.214286	0.244444	0.214286	0.261905	0.117647	0.173913	0.23913	0.073171
0.115385	0.175439	0	0	0	0.083333	0.294118	0.034483	0.136364	0	0.15	0	0.095238	0.1	0.047619	0.136364	0.222222	0.15	0.28125	0	0.269231	0.25	0.095238	0.179487	0	0.090909	0.142857	0	0.074627	0.173913	0.24	0.181818	0.166667	0.208333	0.233333	0.073171	0.185185	0.111111	0.178571	0.111111	0.25	0.21875	0.175	0.296296	0.205128	0.230769	0.090909	0.178571	0.241379	0
0.240741	0.1875	0.03125	0.075	0.029412	0.166667	0.148148	0.026316	0.133333	0	0.230769	0.028571	0.185185	0.068966	0.033333	0.0625	0.2	0.185185	0.282051	0.04878	0.2	0.133333	0.103448	0.27907	0.029412	0.046512	0.178571	0	0.025316	0.2	0.290323	0.297297	0.203704	0.1875	0.352941	0.039216	0.28125	0.114286	0.4	0.289474	0.344828	0.371429	0.302326	0.375	0.142857	0.322581	0.046512	0.135135	0.323529	0.032258
0.188679	0.142857	0.035714	0.054054	0	0.24	0.173913	0.060606	0.153846	0.038462	0.333333	0	0.217391	0.038462	0.038462	0	0.151515	0.166667	0.179487	0	0.151515	0.153846	0.037037	0.275	0.033333	0.025	0.26087	0	0.054795	0.230769	0.241379	0.257143	0.150943	0.133333	0.448276	0.020833	0.37037	0	0.357143	0.323529	0.296296	0.333333	0.238095	0.25	0.181818	0.423077	0.051282	0.117647	0.28125	0.037037
0.039216	0.033333	0.583333	0.26087	0.105263	0.3125	0	0.25	0.333333	0.214286	0.058824	0.222222	0.2	0.307692	0.307692	0.052632	0.076923	0.2	0.058824	0.16	0.037037	0.176471	0.384615	0.171429	0.3125	0.148148	0.1875	0.266667	0.030769	0.157895	0.130435	0.172414	0	0.263158	0	0.114286	0.125	0.041667	0.12	0.060606	0	0.133333	0.166667	0.071429	0.076923	0.125	0	0.037037	0.107143	0.5
0.173077	0.09375	0.08	0.088235	0.074074	0.318182	0.136364	0.064516	0.166667	0	0.3	0.071429	0.3	0.086957	0.086957	0.037037	0.16129	0.238095	0.128205	0.057143	0.125	0.076923	0.130435	0.195122	0.074074	0	0.227273	0.038462	0.013514	0.363636	0.172414	0.166667	0.072727	0.230769	0.142857	0.044444	0.129032	0.064516	0.2	0.194444	0.137931	0.166667	0.219512	0.1875	0.162791	0.166667	0	0.090909	0.181818	0.130435
0.118644	0.119403	0.066667	0.05	0.0625	0.0625	0	0.151515	0.064516	0.071429	0.033333	0.029412	0	0.111111	0.071429	0.137931	0.171429	0	0.065217	0.02439	0.138889	0	0.107143	0.038462	0.096774	0.157895	0	0	0.142857	0.029412	0.054054	0.093023	0.230769	0.121212	0.071429	0.181818	0	0.117647	0.025	0.066667	0.055556	0.068182	0.057692	0.131579	0.1	0.052632	0.157895	0.138889	0.073171	0.068966
0.137255	0.116667	0.090909	0.0625	0.04	0.3	0.222222	0.034483	0.190476	0	0.277778	0.038462	0.277778	0.047619	0.047619	0	0.222222	0.210526	0.171429	0.030303	0.178571	0.136364	0.095238	0.210526	0.04	0	0.333333	0	0.028571	0.285714	0.192308	0.21875	0.098039	0.208333	0.321429	0.023256	0.230769	0.034483	0.222222	0.142857	0.25	0.21875	0.205128	0.25	0.175	0.230769	0	0.137931	0.2	0.095238
0	0.016949	0.0625	0.038462	0.055556	0.055556	0	0	0.058824	0	0	0.052632	0	0.071429	0.071429	0.125	0	0	0.030303	0	0	0	0.066667	0.026316	0	0	0	0.0625	0	0	0.043478	0.032258	0	0.047619	0	0.027778	0.086957	0	0.04	0.064516	0	0.032258	0.025641	0	0.025641	0	0	0	0	0
0	0.032787	0.052632	0.071429	0.047619	0.047619	0	0	0.05	0	0	0.045455	0	0.058824	0.058824	0.166667	0	0	0.057143	0	0	0	0.055556	0.02439	0	0	0	0.052632	0.014925	0	0.08	0.029412	0.019608	0.086957	0	0.052632	0.076923	0	0.035714	0.058824	0.04	0.060606	0.02381	0.033333	0.04878	0	0	0	0	0
0	0.033898	0.058824	0.037037	0.052632	0.052632	0	0	0.055556	0	0	0.05	0	0.142857	0.142857	0.1875	0	0	0.060606	0	0	0	0.133333	0.025641	0	0.034483	0	0.058824	0.03125	0.05	0.136364	0.064516	0.041667	0.095238	0.033333	0.055556	0.083333	0.043478	0.038462	0.0625	0.090909	0.1	0.051282	0.074074	0.051282	0.04	0.034483	0	0.034483	0
0	0.032787	0.052632	0.071429	0.047619	0.047619	0	0	0.05	0	0	0.045455	0	0.058824	0.058824	0.166667	0	0	0.057143	0	0	0	0.055556	0.02439	0	0	0	0.052632	0.014925	0	0.038462	0.029412	0.019608	0.086957	0	0.052632	0.076923	0	0.035714	0.058824	0.04	0.060606	0.02381	0.033333	0.04878	0	0	0	0	0
0	0.032787	0.052632	0.071429	0.047619	0.047619	0	0	0.05	0	0	0.045455	0	0.058824	0.058824	0.166667	0	0	0.057143	0	0	0	0.055556	0.02439	0	0	0	0.052632	0.014925	0	0.038462	0.029412	0.019608	0.086957	0	0.052632	0.076923	0	0.035714	0.058824	0.04	0.060606	0.02381	0.033333	0.04878	0	0	0	0	0
0.018182	0.031746	0.1	0.066667	0.043478	0.043478	0	0.037037	0.045455	0	0	0.041667	0	0.052632	0.052632	0.095238	0.033333	0	0.054054	0.032258	0.033333	0	0.105263	0.047619	0.043478	0	0	0.047619	0.014493	0	0.035714	0.057143	0.018868	0.08	0	0.05	0.071429	0.037037	0.033333	0.085714	0.037037	0.057143	0.046512	0.03125	0.046512	0	0	0.033333	0.030303	0.05
0.096154	0.118644	0.045455	0.064516	0.086957	0.25	0.235294	0	0.2	0	0.222222	0.04	0.222222	0.166667	0.166667	0.333333	0.142857	0.222222	0.212121	0	0.142857	0.142857	0.157895	0.125	0	0.129032	0.352941	0.095238	0.075758	0.3	0.304348	0.1875	0.195652	0.4	0.241379	0.131579	0.192308	0.16	0.28	0.147059	0.26087	0.225806	0.15	0.307692	0.277778	0.291667	0.060606	0.103448	0.206897	0
0.155172	0.1875	0	0	0.029412	0.166667	0.148148	0.026316	0.096774	0.033333	0.142857	0	0.185185	0.033333	0.033333	0.0625	0.135135	0.142857	0.25	0	0.135135	0.133333	0.032258	0.222222	0.029412	0.071429	0.222222	0	0.038462	0.241379	0.290323	0.371429	0.203704	0.1875	0.352941	0.06	0.413793	0.026316	0.354839	0.324324	0.344828	0.411765	0.244444	0.294118	0.142857	0.366667	0.071429	0.105263	0.25	0
0.164179	0.191781	0.073171	0.058824	0.045455	0.15	0.166667	0.136364	0.097561	0.076923	0.102564	0.044444	0.131579	0.02439	0.02439	0.046512	0.12766	0.102564	0.244898	0.038462	0.152174	0.125	0.04878	0.294118	0.15	0.037037	0.157895	0.023256	0.069767	0.146341	0.214286	0.282609	0.169231	0.166667	0.23913	0.142857	0.3	0.041667	0.232558	0.578947	0.219512	0.340909	0.240741	0.170213	0.196429	0.238095	0.098039	0.152174	0.244444	0.075
0.078431	0.103448	0.105263	0.068966	0.045455	0.15	0.461538	0.125	0.157895	0	0.111111	0.043478	0.111111	0.055556	0.055556	0.047619	0.111111	0.111111	0.1875	0.068966	0.2	0.466667	0.111111	0.162162	0.095238	0.03125	0.105263	0	0.045455	0.142857	0.217391	0.16129	0.104167	0.238095	0.133333	0.051282	0.16	0.125	0.2	0.15625	0.227273	0.16129	0.128205	0.230769	0.128205	0.16	0.064516	0.111111	0.178571	0.111111
0.163636	0.140625	0	0	0.032258	0.185185	0.166667	0.058824	0.107143	0.12	0.208333	0	0.208333	0.037037	0.037037	0.033333	0.181818	0.208333	0.205128	0	0.181818	0.107143	0.035714	0.181818	0.066667	0.076923	0.25	0	0.098592	0.269231	0.275862	0.25	0.215686	0.166667	0.387097	0.136364	0.310345	0.028571	0.344828	0.314286	0.333333	0.25	0.204545	0.28125	0.152174	0.461538	0.166667	0.21875	0.235294	0
0.1	0.066667	0.105263	0.068966	0.045455	0.4375	0.1875	0.08	0.294118	0.117647	0.25	0.142857	0.538462	0.117647	0.1875	0	0.153846	0.428571	0.117647	0.068966	0.153846	0.222222	0.111111	0.162162	0.095238	0.064516	0.75	0.166667	0.029851	0.5	0.272727	0.2	0.104167	0.3	0.214286	0.025	0.380952	0	0.304348	0.15625	0.173913	0.2	0.157895	0.142857	0.157895	0.380952	0	0.111111	0.32	0.111111
0.147541	0.179104	0.028571	0.022222	0	0.1875	0.133333	0	0.121212	0	0.166667	0.026316	0.166667	0.0625	0.0625	0.057143	0.125	0.129032	0.204545	0	0.097561	0.121212	0.060606	0.26087	0	0.021277	0.16129	0	0.012048	0.181818	0.264706	0.416667	0.172414	0.205882	0.324324	0.037037	0.333333	0.02439	0.285714	0.3	0.3125	0.378378	0.282609	0.27027	0.113208	0.294118	0.021277	0.071429	0.297297	0.029412
0.137931	0.119403	0	0	0.172414	0.214286	0.153846	0.027027	0.1	0.034483	0.192308	0	0.24	0.034483	0.034483	0.03125	0.108108	0.192308	0.139535	0	0.108108	0.1	0.033333	0.173913	0.030303	0.1	0.185185	0	0.066667	0.206897	0.3	0.424242	0.230769	0.233333	0.363636	0.083333	0.290323	0.027027	0.366667	0.333333	0.357143	0.305556	0.195652	0.194444	0.145833	0.333333	0.128205	0.078947	0.294118	0
0.117647	0.1	0.045455	0.137931	0.041667	0.25	0.166667	0.035714	0.142857	0	0.294118	0.04	0.294118	0.105263	0.05	0.090909	0.142857	0.222222	0.176471	0.03125	0.142857	0.142857	0.157895	0.25	0.041667	0.060606	0.210526	0	0.044118	0.238095	0.304348	0.266667	0.145833	0.4	0.285714	0.04878	0.192308	0.115385	0.28	0.3	0.26087	0.310345	0.243243	0.259259	0.15	0.291667	0.060606	0.103448	0.346154	0.047619
0.109091	0.111111	0.08	0.057143	0.035714	0.26087	0.190476	0.178571	0.166667	0.136364	0.238095	0.034483	0.238095	0.086957	0.086957	0.037037	0.16129	0.181818	0.189189	0.027778	0.16129	0.166667	0.130435	0.195122	0.115385	0.114286	0.173913	0	0.102941	0.2	0.214286	0.2	0.113208	0.28	0.142857	0.093023	0.166667	0.064516	0.2	0.264706	0.222222	0.2	0.162791	0.1875	0.190476	0.166667	0.147059	0.16129	0.21875	0.083333
0.207547	0.15873	0.034483	0.052632	0.103448	0.185185	0.166667	0.058824	0.107143	0	0.16	0.1	0.208333	0.076923	0.076923	0.068966	0.21875	0.16	0.205128	0.052632	0.21875	0.107143	0.115385	0.238095	0.066667	0.076923	0.2	0.071429	0.068493	0.178571	0.37037	0.40625	0.215686	0.296296	0.30303	0.086957	0.357143	0.125	0.344828	0.4375	0.285714	0.40625	0.261905	0.28125	0.152174	0.310345	0.05	0.147059	0.354839	0.074074
0.038462	0.032787	0.111111	0.071429	0	0.1	0	0.083333	0.105263	0.125	0	0.095238	0.117647	0.125	0.125	0.105263	0	0.117647	0	0.071429	0	0.105263	0.117647	0.05	0.1	0.066667	0.111111	0.111111	0.014925	0.095238	0.08	0.060606	0	0.086957	0	0	0.076923	0	0.074074	0	0	0.060606	0.04878	0	0	0.076923	0	0	0.230769	0.117647
0.06	0.107143	0	0	0	0.105263	0.7	0.041667	0.176471	0	0.125	0	0.125	0	0	0.052632	0.12	0.125	0.2	0	0.217391	0.428571	0	0.138889	0	0	0.1875	0	0.030769	0.157895	0.181818	0.133333	0.085106	0.142857	0.142857	0	0.227273	0	0.12	0.129032	0.190476	0.133333	0.076923	0.153846	0.105263	0.173913	0.033333	0.076923	0.107143	0
0.130435	0.12987	0.047619	0.173913	0.069767	0.15	0.105263	0.162791	0.097561	0.076923	0.131579	0.044444	0.131579	0.05	0.02439	0.071429	0.12766	0.102564	0.150943	0.058824	0.152174	0.097561	0.075	0.222222	0.121951	0.142857	0.1	0	0.15	0.119048	0.159091	0.255319	0.169231	0.25641	0.212766	0.207547	0.106383	0.111111	0.152174	0.276596	0.136364	0.204082	0.218182	0.170213	0.218182	0.155556	0.217391	0.152174	0.191489	0.075
0.166667	0.178082	0.194444	0.204545	0.046512	0.25	0.108108	0.225	0.189189	0.108108	0.105263	0.179487	0.2	0.108108	0.108108	0.023256	0.155556	0.2	0.2	0.232558	0.155556	0.157895	0.135135	0.354167	0.153846	0.1	0.228571	0.162162	0.109756	0.243243	0.351351	0.318182	0.153846	0.297297	0.272727	0.105263	0.307692	0.065217	0.333333	0.255319	0.225	0.318182	0.346939	0.227273	0.245283	0.342105	0.078431	0.130435	0.27907	0.166667
0.169231	0.164384	0.135135	0.181818	0.047619	0.294118	0.111111	0.230769	0.194444	0.142857	0.138889	0.125	0.242424	0.111111	0.111111	0.075	0.133333	0.205882	0.204082	0.155556	0.159091	0.162162	0.138889	0.333333	0.222222	0.125	0.235294	0.105263	0.084337	0.285714	0.289474	0.390244	0.15625	0.305556	0.27907	0.127273	0.351351	0.090909	0.378378	0.318182	0.230769	0.390244	0.3	0.177778	0.226415	0.388889	0.102041	0.133333	0.285714	0.171429
0.128571	0.1	0.184211	0.27907	0.044444	0.27027	0.075	0.159091	0.179487	0.194444	0.157895	0.230769	0.222222	0.131579	0.131579	0.069767	0.102041	0.189189	0.127273	0.27907	0.102041	0.121951	0.157895	0.288462	0.205128	0.212766	0.216216	0.153846	0.094118	0.263158	0.209302	0.22449	0.132353	0.282051	0.16	0.181818	0.152174	0.085106	0.255814	0.196078	0.108696	0.25	0.307692	0.142857	0.192982	0.232558	0.096154	0.125	0.212766	0.157895
0.166667	0.148148	0.086957	0.153846	0.04	0.209302	0.066667	0.166667	0.133333	0.116279	0.139535	0.081633	0.166667	0.116279	0.090909	0.133333	0.113208	0.139535	0.135593	0.132075	0.113208	0.085106	0.113636	0.2	0.155556	0.148148	0.162791	0.06383	0.152941	0.204545	0.163265	0.160714	0.188406	0.25	0.145455	0.25	0.115385	0.098039	0.204082	0.245283	0.098039	0.203704	0.216667	0.150943	0.216667	0.183673	0.148148	0.134615	0.24	0.139535
0.173913	0.184211	0.119048	0.212766	0.042553	0.25641	0.097561	0.152174	0.170732	0.153846	0.15	0.111111	0.210526	0.125	0.125	0.116279	0.12	0.179487	0.207547	0.117647	0.12	0.142857	0.15	0.277778	0.139535	0.18	0.205128	0.093023	0.130952	0.25	0.317073	0.319149	0.215385	0.3	0.25	0.175439	0.27907	0.104167	0.365854	0.285714	0.232558	0.409091	0.320755	0.288889	0.206897	0.309524	0.092593	0.142857	0.282609	0.15
0.119403	0.12	0.171429	0.275	0.04878	0.131579	0	0.205128	0.135135	0.181818	0.052632	0.128205	0.081081	0.181818	0.181818	0.105263	0.086957	0.081081	0.09434	0.133333	0.06383	0.076923	0.212121	0.166667	0.228571	0.261905	0.078947	0.108108	0.186667	0.157895	0.116279	0.098039	0.123077	0.179487	0.058824	0.270833	0.065217	0.146341	0.136364	0.14	0.021739	0.142857	0.185185	0.106383	0.163636	0.139535	0.177778	0.111111	0.12766	0.176471
0.183673	0.155172	0.090909	0.096774	0.3	0.04	0	0.25	0.041667	0.1	0	0.125	0	0	0.047619	0	0.32	0	0.171429	0.096774	0.32	0	0.045455	0.069767	0.238095	0.028571	0.043478	0.090909	0.125	0	0	0.026316	0.142857	0.035714	0.027778	0.222222	0.032258	0.071429	0	0.142857	0	0.026316	0.068182	0.029412	0.068182	0	0.125	0.32	0.028571	0.15
0.117647	0.081967	0	0	0.086957	0	0	0.16	0	0.166667	0	0.04	0	0	0.05	0	0.185185	0	0.025641	0	0.185185	0	0	0	0.086957	0.060606	0.045455	0.045455	0.126984	0	0.034483	0	0.145833	0	0.028571	0.131579	0.033333	0	0	0.083333	0.074074	0.027027	0	0.030303	0	0	0.166667	0.230769	0.029412	0
0.163934	0.15942	0.057143	0.044444	0.026316	0.258065	0.129032	0.075	0.151515	0.060606	0.2	0.025641	0.2	0.029412	0.029412	0.027027	0.179487	0.16129	0.148936	0.021739	0.15	0.117647	0.058824	0.18	0.054054	0	0.15625	0	0.024096	0.142857	0.189189	0.3	0.169492	0.166667	0.315789	0.036364	0.285714	0.02381	0.277778	0.232558	0.228571	0.268293	0.176471	0.230769	0.090909	0.25	0.020833	0.121951	0.195122	0.058824
0.186441	0.19697	0.058824	0.069767	0.027027	0.266667	0.133333	0.076923	0.15625	0	0.206897	0.054054	0.206897	0.030303	0.030303	0.027778	0.153846	0.166667	0.232558	0.045455	0.153846	0.121212	0.060606	0.26087	0.055556	0	0.16129	0	0.012048	0.147059	0.194444	0.378378	0.172414	0.171429	0.361111	0.037037	0.294118	0.05	0.285714	0.268293	0.235294	0.307692	0.255319	0.27027	0.113208	0.257143	0	0.097561	0.230769	0.09375
0.116667	0.134328	0.1	0.131579	0.060606	0.09375	0.107143	0.147059	0.096774	0.068966	0.103448	0.058824	0.066667	0.107143	0.068966	0.0625	0.135135	0.066667	0.162791	0.075	0.105263	0.096774	0.142857	0.170213	0.166667	0.071429	0.1	0	0.08	0.125	0.212121	0.2	0.140351	0.151515	0.210526	0.152174	0.108108	0.147059	0.105263	0.195122	0.181818	0.170732	0.166667	0.222222	0.166667	0.138889	0.097561	0.135135	0.153846	0.142857
0.122807	0.106061	0.071429	0.081081	0.066667	0.103448	0.12	0.125	0.107143	0.076923	0.115385	0.03125	0.074074	0.12	0.076923	0.107143	0.181818	0.074074	0.146341	0.025641	0.147059	0.107143	0.16	0.130435	0.103448	0.076923	0.111111	0	0.068493	0.137931	0.193548	0.216216	0.148148	0.166667	0.228571	0.086957	0.151515	0.090909	0.114286	0.15	0.16129	0.184211	0.12766	0.205882	0.104167	0.151515	0.105263	0.181818	0.135135	0.074074
0.066667	0.106061	0.034483	0.025641	0	0.142857	0.12	0.058824	0.148148	0.076923	0.16	0.03125	0.115385	0.037037	0.037037	0.033333	0.083333	0.115385	0.146341	0	0.083333	0.107143	0.035714	0.106383	0.032258	0.02439	0.153846	0	0.012987	0.137931	0.15625	0.184211	0.127273	0.129032	0.194444	0.041667	0.225806	0	0.114286	0.179487	0.16129	0.153846	0.104167	0.138889	0.081633	0.117647	0.02439	0.114286	0.105263	0.035714
0.09434	0.098361	0.043478	0.096774	0	0.083333	0.1	0.034483	0.136364	0	0.210526	0	0.045455	0.157895	0.1	0.086957	0.1	0.095238	0.138889	0	0.1	0.086957	0.15	0.15	0	0.058824	0.043478	0	0.028571	0.08	0.148148	0.147059	0.076923	0.16	0.275862	0.047619	0.066667	0.071429	0.137931	0.111111	0.111111	0.147059	0.175	0.206897	0.068182	0.142857	0.058824	0.064516	0.2	0.045455
0.103448	0.140625	0.071429	0.052632	0.032258	0.142857	0.12	0.090909	0.148148	0.076923	0.16	0.03125	0.115385	0.076923	0.076923	0.068966	0.147059	0.115385	0.175	0.025641	0.147059	0.107143	0.115385	0.130435	0.066667	0.02439	0.153846	0	0.04	0.178571	0.193548	0.285714	0.148148	0.166667	0.228571	0.041667	0.225806	0.058824	0.147059	0.179487	0.2	0.216216	0.152174	0.205882	0.12766	0.151515	0.05	0.114286	0.166667	0.074074
0.084746	0.123077	0.034483	0.052632	0.066667	0.142857	0.12	0.090909	0.148148	0.076923	0.16	0	0.115385	0.076923	0.076923	0.068966	0.114286	0.115385	0.175	0	0.114286	0.107143	0.074074	0.130435	0.032258	0	0.153846	0.034483	0.012987	0.137931	0.193548	0.216216	0.127273	0.166667	0.194444	0.041667	0.225806	0	0.147059	0.15	0.16129	0.153846	0.12766	0.138889	0.104167	0.117647	0.02439	0.083333	0.105263	0.035714
0.131579	0.130952	0.04	0.068966	0.018868	0.102041	0.086957	0.074074	0.06	0	0.108696	0.037736	0.108696	0.041667	0.020408	0.104167	0.089286	0.108696	0.169492	0.107143	0.089286	0.081633	0.040816	0.15625	0.08	0.084746	0.083333	0	0.098901	0.145833	0.204082	0.218182	0.150685	0.163265	0.160714	0.107692	0.2	0.115385	0.244898	0.236364	0.183673	0.240741	0.190476	0.211538	0.315789	0.2	0.032258	0.051724	0.185185	0.108696
0.15873	0.188406	0.026316	0.042553	0.051282	0.205882	0.121212	0.153846	0.111111	0.088235	0.151515	0.05	0.1875	0.057143	0.027778	0.081081	0.170732	0.151515	0.217391	0.042553	0.2	0.111111	0.055556	0.196078	0.138889	0.085106	0.147059	0	0.16	0.166667	0.277778	0.317073	0.290909	0.222222	0.238095	0.18	0.27027	0.097561	0.297297	0.410256	0.285714	0.384615	0.192308	0.315789	0.192308	0.27027	0.214286	0.170732	0.243902	0.055556
0.169811	0.224138	0.076923	0.055556	0.153846	0.111111	0.238095	0.096774	0.16	0	0.125	0.107143	0.08	0.130435	0.130435	0.115385	0.321429	0.125	0.40625	0.055556	0.37037	0.208333	0.125	0.219512	0.071429	0.052632	0.12	0.12	0.101449	0.148148	0.206897	0.194444	0.176471	0.178571	0.242424	0.116279	0.2	0.133333	0.15625	0.189189	0.214286	0.194444	0.214286	0.258065	0.243902	0.2	0.081081	0.275862	0.212121	0.08
0.018182	0.015625	0.047619	0.032258	0	0.043478	0	0.037037	0.045455	0.176471	0.05	0	0	0.052632	0.052632	0	0.033333	0	0	0	0	0	0.05	0.023256	0.090909	0.133333	0	0	0.060606	0.136364	0	0	0.058824	0	0	0.105263	0	0	0	0.151515	0	0	0.022727	0.03125	0	0	0.133333	0.068966	0	0.05
0.076923	0.065574	0.1	0.142857	0.090909	0.090909	0.052632	0.166667	0.095238	0.176471	0.166667	0.041667	0	0.111111	0.111111	0.095238	0.068966	0	0.083333	0.032258	0.068966	0.045455	0.235294	0.128205	0.142857	0.133333	0	0.047619	0.09375	0.041667	0.074074	0.027778	0.058824	0.08	0.09375	0.135135	0	0.076923	0.107143	0.1875	0.037037	0.088235	0.097561	0.064516	0.097561	0.034483	0.172414	0.107143	0.096774	0.105263
0.142857	0.15873	0.111111	0.212121	0.032258	0.142857	0.12	0.090909	0.148148	0	0.208333	0.064516	0.115385	0.12	0.076923	0.148148	0.147059	0.115385	0.205128	0.142857	0.114286	0.107143	0.16	0.209302	0.103448	0.076923	0.153846	0	0.068493	0.178571	0.275862	0.25	0.169811	0.25	0.228571	0.111111	0.1875	0.241379	0.21875	0.243243	0.2	0.323529	0.232558	0.322581	0.204545	0.1875	0.05	0.083333	0.235294	0.16
0.169492	0.164179	0.060606	0.184211	0.027778	0.15625	0.137931	0.078947	0.090909	0	0.214286	0.055556	0.172414	0.064516	0.03125	0.090909	0.157895	0.133333	0.238095	0.184211	0.157895	0.125	0.096774	0.266667	0.088235	0.068182	0.206897	0	0.064103	0.225806	0.272727	0.25	0.175439	0.25	0.297297	0.1	0.228571	0.242424	0.294118	0.243902	0.205882	0.315789	0.288889	0.277778	0.288889	0.30303	0.044444	0.1	0.27027	0.133333
0.145455	0.107692	0	0.083333	0	0.192308	0.173913	0	0.111111	0	0.272727	0.032258	0.217391	0.038462	0.038462	0.071429	0.151515	0.166667	0.179487	0	0.151515	0.111111	0.037037	0.275	0	0.025	0.16	0	0.026667	0.185185	0.285714	0.294118	0.150943	0.259259	0.3125	0.042553	0.321429	0.029412	0.310345	0.323529	0.296296	0.333333	0.268293	0.25	0.106383	0.321429	0.025	0.085714	0.322581	0
0.119403	0.135135	0.051282	0.085106	0.131579	0.04878	0.054054	0.093023	0.05	0.054054	0.025641	0.073171	0.025641	0.054054	0.054054	0.076923	0.136364	0.025641	0.183673	0.085106	0.136364	0.076923	0.052632	0.125	0.131579	0.152174	0.078947	0.025	0.202703	0.1	0.142857	0.142857	0.237288	0.15	0.125	0.244898	0.113636	0.119048	0.086957	0.23913	0.205128	0.166667	0.142857	0.209302	0.230769	0.139535	0.204545	0.162791	0.12766	0.111111
0.09	0.113208	0.027397	0.024096	0.115942	0.026667	0.028169	0.08	0.027027	0.057971	0	0.026316	0	0.042857	0.042857	0.055556	0.076923	0	0.108434	0.011905	0.090909	0.027027	0.042254	0.031915	0.054795	0.115385	0.013514	0.027397	0.5	0.012987	0.051282	0.046512	0.202247	0.052632	0.023256	0.233766	0.012195	0.051948	0.02439	0.070588	0.065789	0.046512	0.031579	0.088608	0.139535	0.024691	0.225352	0.12	0.035714	0.013699
0.115385	0.098361	0.263158	0.172414	0.083333	0.625	0.157895	0.153846	0.470588	0.157895	0.277778	0.227273	0.4375	0.294118	0.375	0.041667	0.178571	0.352941	0.138889	0.133333	0.137931	0.315789	0.352941	0.277778	0.181818	0.125	0.5	0.2	0.043478	0.421053	0.409091	0.344828	0.12	0.611111	0.193548	0.1	0.391304	0.071429	0.375	0.176471	0.25	0.344828	0.305556	0.25	0.146341	0.333333	0.028571	0.1	0.333333	0.277778
0.145833	0.122807	0	0	0.045455	0.210526	0.266667	0	0.157895	0	0.25	0.043478	0.25	0	0.055556	0.047619	0.25	0.25	0.225806	0	0.25	0.222222	0	0.194444	0	0	0.3125	0.05	0.029851	0.263158	0.333333	0.285714	0.152174	0.238095	0.214286	0.025	0.45	0	0.25	0.233333	0.285714	0.241379	0.189189	0.230769	0.128205	0.26087	0	0.153846	0.222222	0
0.137931	0.102941	0.032258	0.105263	0.096774	0.096774	0.111111	0.055556	0.1	0	0.148148	0.09375	0.107143	0.071429	0.071429	0.064516	0.138889	0.107143	0.166667	0.076923	0.138889	0.137931	0.107143	0.173913	0.0625	0.1	0.185185	0.066667	0.09589	0.166667	0.21875	0.175	0.163636	0.193548	0.216216	0.106383	0.176471	0.1875	0.171429	0.2	0.1875	0.236842	0.170213	0.228571	0.170213	0.176471	0.047619	0.138889	0.222222	0.068966
0.113208	0.114754	0.086957	0.09375	0.08	0.421053	0.15	0.068966	0.238095	0	0.263158	0.076923	0.333333	0.095238	0.095238	0.181818	0.133333	0.263158	0.166667	0.09375	0.133333	0.083333	0.142857	0.175	0.08	0.057143	0.25	0.041667	0.042857	0.272727	0.28	0.290323	0.117647	0.428571	0.1875	0.125	0.178571	0.148148	0.307692	0.205882	0.192308	0.290323	0.2	0.241379	0.230769	0.269231	0.057143	0.096774	0.275862	0.090909
0.185185	0.140625	0	0.052632	0.066667	0.185185	0.166667	0	0.107143	0	0.26087	0.03125	0.208333	0.037037	0.076923	0.033333	0.181818	0.16	0.236842	0	0.181818	0.148148	0.035714	0.268293	0	0.02439	0.2	0.071429	0.054054	0.178571	0.275862	0.323529	0.215686	0.206897	0.387097	0.06383	0.357143	0.028571	0.444444	0.393939	0.333333	0.363636	0.261905	0.28125	0.104167	0.310345	0.02439	0.114286	0.448276	0
0.076923	0.083333	0.047619	0.032258	0.090909	0.043478	0	0	0.045455	0	0	0.041667	0	0.176471	0.111111	0.277778	0.033333	0	0.114286	0	0.033333	0	0.166667	0.023256	0	0.0625	0.047619	0.1	0.044776	0.041667	0.074074	0.088235	0.058824	0.125	0.060606	0.105263	0.111111	0.076923	0.033333	0.085714	0.037037	0.088235	0.046512	0.064516	0.071429	0.071429	0.0625	0.033333	0.0625	0
0.12963	0.129032	0.173913	0.121212	0.115385	0.318182	0.136364	0.137931	0.217391	0.086957	0.181818	0.153846	0.368421	0.190476	0.190476	0.12	0.2	0.3	0.222222	0.121212	0.2	0.166667	0.181818	0.195122	0.16	0.147059	0.5	0.173913	0.102941	0.428571	0.307692	0.272727	0.18	0.454545	0.25	0.146341	0.296296	0.137931	0.285714	0.194444	0.178571	0.272727	0.219512	0.266667	0.282051	0.4	0.054054	0.16129	0.3	0.181818
0.245614	0.15942	0.15625	0.236842	0.147059	0.344828	0.129032	0.162162	0.225806	0.206897	0.241379	0.176471	0.285714	0.129032	0.166667	0	0.243243	0.241379	0.227273	0.146341	0.243243	0.1875	0.16129	0.340909	0.21875	0.113636	0.275862	0.15625	0.075949	0.25	0.294118	0.3	0.189655	0.272727	0.25	0.14	0.323529	0.075	0.4375	0.394737	0.194444	0.333333	0.333333	0.2	0.153846	0.323529	0.065217	0.210526	0.4	0.2
0.169492	0.114286	0.029412	0.022727	0.027778	0.233333	0.137931	0.078947	0.125	0.1	0.214286	0	0.214286	0.03125	0.03125	0	0.157895	0.172414	0.083333	0	0.157895	0.090909	0.030303	0.163265	0.057143	0.044444	0.166667	0	0.050633	0.151515	0.235294	0.282051	0.175439	0.142857	0.333333	0.078431	0.228571	0	0.333333	0.307692	0.205882	0.219512	0.183673	0.179487	0.09434	0.264706	0.093023	0.157895	0.205128	0.030303
0.15	0.114286	0	0	0.057143	0.15625	0.137931	0	0.090909	0	0.133333	0.027027	0.172414	0	0.03125	0	0.157895	0.133333	0.130435	0	0.157895	0.090909	0	0.163265	0	0	0.25	0.060606	0.0375	0.266667	0.2	0.219512	0.155172	0.111111	0.333333	0.037736	0.34375	0	0.257143	0.214286	0.242424	0.219512	0.16	0.179487	0.115385	0.34375	0	0.1	0.305556	0
0.054545	0.063492	0.333333	0.259259	0.04	0.238095	0	0.25	0.25	0.157895	0.045455	0.227273	0.15	0.294118	0.294118	0.086957	0.064516	0.15	0.078947	0.172414	0.03125	0.136364	0.277778	0.15	0.3	0.090909	0.142857	0.2	0.028571	0.125	0.107143	0.114286	0	0.16	0	0.1	0.185185	0.071429	0.1	0.142857	0	0.114286	0.175	0.09375	0.093023	0.103448	0	0.03125	0.090909	0.4375
0.177419	0.171429	0.054054	0.065217	0.051282	0.171429	0.121212	0.046512	0.142857	0	0.117647	0.05	0.117647	0.027778	0.027778	0.052632	0.142857	0.117647	0.217391	0.042553	0.142857	0.111111	0.055556	0.244898	0.051282	0	0.147059	0.026316	0.035714	0.135135	0.243243	0.317073	0.183333	0.157895	0.238095	0.053571	0.382353	0.046512	0.230769	0.309524	0.285714	0.317073	0.24	0.25	0.127273	0.236842	0	0.090909	0.275	0.055556
0.151899	0.123596	0.075472	0.063492	0.156863	0.072727	0	0.105263	0.074074	0.1	0.018182	0.071429	0.056604	0.122449	0.122449	0.035714	0.137931	0.056604	0.088235	0.046875	0.118644	0.054545	0.12	0.053333	0.092593	0.131148	0.075472	0.096154	0.25	0.071429	0.084746	0.074627	0.253521	0.087719	0.029412	0.203125	0.065574	0.032787	0.064516	0.057971	0.067797	0.074627	0.066667	0.0625	0.025641	0.083333	0.254545	0.178571	0.061538	0.076923
0.174603	0.185714	0.025641	0.041667	0.02439	0.135135	0.117647	0.045455	0.108108	0	0.114286	0.04878	0.114286	0	0	0.025	0.139535	0.114286	0.212766	0.041667	0.139535	0.108108	0.026316	0.215686	0.05	0.019608	0.142857	0	0.035294	0.131579	0.205128	0.309524	0.180328	0.153846	0.232558	0.034483	0.371429	0.045455	0.225	0.302326	0.277778	0.309524	0.211538	0.243902	0.125	0.230769	0	0.088889	0.268293	0.054054
0.154545	0.182609	0.056818	0.131868	0.055556	0.104651	0.045977	0.053191	0.068182	0.022472	0.069767	0.078652	0.095238	0.05814	0.05814	0.08046	0.085106	0.082353	0.170213	0.107527	0.085106	0.05618	0.057471	0.197917	0.055556	0.060606	0.094118	0.068966	0.068182	0.090909	0.136364	0.186813	0.126126	0.139535	0.177778	0.086538	0.16092	0.042105	0.172414	0.197802	0.11236	0.186813	0.208333	0.11828	0.171717	0.16092	0.019417	0.0625	0.179775	0.069767
0.181818	0.225352	0.1	0.148936	0.095238	0.179487	0.105263	0.086957	0.125	0.05	0.102564	0.119048	0.162162	0.135135	0.105263	0.184211	0.177778	0.131579	0.326087	0.102041	0.177778	0.125	0.131579	0.294118	0.095238	0.191489	0.157895	0.128205	0.135802	0.175	0.275	0.311111	0.225806	0.324324	0.212766	0.185185	0.238095	0.086957	0.232558	0.25	0.219512	0.340909	0.288462	0.27907	0.240741	0.238095	0.037037	0.12766	0.302326	0.131579
0.209677	0.2	0.108108	0.133333	0.102564	0.194444	0.114286	0.093023	0.135135	0.054054	0.111111	0.128205	0.176471	0.147059	0.114286	0.135135	0.190476	0.176471	0.348837	0.085106	0.190476	0.135135	0.111111	0.3125	0.102564	0.12766	0.205882	0.138889	0.085366	0.222222	0.333333	0.435897	0.196721	0.314286	0.317073	0.150943	0.324324	0.093023	0.315789	0.325581	0.305556	0.473684	0.306122	0.238095	0.254902	0.324324	0.039216	0.136364	0.394737	0.111111
0.136364	0.183099	0.108108	0.186047	0.131579	0.075	0	0.236842	0.076923	0.083333	0	0.128205	0.052632	0.114286	0.114286	0.105263	0.111111	0.052632	0.183673	0.159091	0.111111	0.05	0.176471	0.086207	0.194444	0.152174	0.078947	0.138889	0.186667	0.128205	0.090909	0.12	0.15873	0.15	0.038462	0.270833	0.065217	0.119048	0.06383	0.075472	0.021739	0.098039	0.103448	0.083333	0.185185	0.088889	0.204545	0.190476	0.152174	0.142857
0.163934	0.15942	0.057143	0.175	0.083333	0.054054	0	0.162162	0.055556	0.060606	0.058824	0.052632	0	0.09375	0.060606	0.1875	0.095238	0	0.102041	0.068182	0.095238	0	0.125	0.113208	0.114286	0.139535	0	0.027778	0.118421	0.081081	0.047619	0.083333	0.112903	0.105263	0.086957	0.1875	0	0.194444	0.069767	0.081633	0.02381	0.106383	0.132075	0.116279	0.111111	0.071429	0.139535	0.095238	0.113636	0.090909
0.175439	0.151515	0.178571	0.264706	0.206897	0.166667	0	0.21875	0.172414	0.107143	0.066667	0.16129	0.103448	0.192308	0.24	0.0625	0.2	0.103448	0.162791	0.102564	0.166667	0.096774	0.230769	0.195652	0.166667	0.125	0.137931	0.222222	0.125	0.125	0.111111	0.116279	0.12069	0.1875	0.095238	0.152174	0.108108	0.083333	0.135135	0.088889	0.054054	0.116279	0.166667	0.073171	0.098039	0.138889	0.125	0.2	0.097561	0.185185
0.163636	0.123077	0.111111	0.111111	0.032258	0.28	0.166667	0.090909	0.192308	0.076923	0.16	0.1	0.26087	0.076923	0.076923	0.033333	0.181818	0.26087	0.175	0.081081	0.181818	0.192308	0.074074	0.268293	0.103448	0.05	0.304348	0.071429	0.026316	0.269231	0.321429	0.363636	0.169811	0.206897	0.30303	0.020408	0.461538	0.028571	0.444444	0.277778	0.285714	0.363636	0.261905	0.28125	0.12766	0.52	0	0.114286	0.4	0.115385
0.163636	0.123077	0.111111	0.111111	0.032258	0.28	0.166667	0.090909	0.192308	0.076923	0.16	0.1	0.26087	0.076923	0.076923	0.033333	0.181818	0.26087	0.175	0.081081	0.181818	0.192308	0.074074	0.268293	0.103448	0.05	0.304348	0.071429	0.026316	0.269231	0.321429	0.363636	0.169811	0.206897	0.30303	0.020408	0.461538	0.028571	0.444444	0.277778	0.285714	0.363636	0.261905	0.28125	0.12766	0.52	0	0.114286	0.4	0.115385
0.133333	0.115942	0.030303	0.1	0.125	0.125	0.142857	0.081081	0.09375	0.103448	0.178571	0.027778	0.137931	0.032258	0.032258	0.060606	0.131579	0.137931	0.159091	0.023256	0.131579	0.09375	0.064516	0.142857	0.090909	0.069767	0.172414	0	0.138889	0.193548	0.205882	0.195122	0.245283	0.181818	0.205128	0.148936	0.2	0.052632	0.194444	0.351351	0.290323	0.225	0.163265	0.153846	0.14	0.166667	0.243243	0.194444	0.210526	0.03125
0.137931	0.136364	0.032258	0.02439	0.030303	0.172414	0.111111	0.027027	0.137931	0	0.148148	0.029412	0.148148	0.071429	0.034483	0.137931	0.171429	0.148148	0.195122	0.02439	0.171429	0.137931	0.068966	0.173913	0.030303	0.1	0.103448	0	0.066667	0.129032	0.258065	0.236842	0.185185	0.275862	0.184211	0.130435	0.176471	0.117647	0.242424	0.170732	0.225806	0.236842	0.195652	0.387097	0.170213	0.25	0.047619	0.108108	0.222222	0.033333
0.047619	0.102941	0	0	0.0625	0	0.071429	0.1875	0	0.111111	0	0	0	0.071429	0.034483	0.064516	0.078947	0	0.088889	0	0.108108	0.064516	0.068966	0.018868	0.096774	0.157895	0	0	0.212121	0.029412	0.054054	0.068182	0.142857	0.057143	0.022727	0.268293	0	0.055556	0.025	0.090909	0.027027	0.044444	0.018519	0.04878	0.122449	0.052632	0.692308	0.138889	0.047619	0
0.157895	0.136364	0.032258	0.02439	0.030303	0.214286	0.153846	0	0.137931	0	0.148148	0	0.192308	0.034483	0.034483	0.03125	0.138889	0.148148	0.166667	0	0.138889	0.1	0.033333	0.255814	0	0	0.142857	0.032258	0	0.129032	0.3	0.305556	0.122807	0.233333	0.285714	0.019608	0.290323	0	0.322581	0.333333	0.225806	0.305556	0.25	0.194444	0.1	0.25	0	0.078947	0.294118	0
0.064516	0.119403	0	0	0	0.133333	0.153846	0.085714	0.1	0.034483	0.148148	0.029412	0.148148	0.071429	0.034483	0.1	0.078947	0.148148	0.195122	0	0.108108	0.137931	0.068966	0.125	0	0.073171	0.185185	0	0.09589	0.206897	0.258065	0.205128	0.122807	0.233333	0.153846	0.061224	0.25	0.055556	0.171429	0.2	0.1875	0.236842	0.122449	0.194444	0.195652	0.212121	0.1	0.108108	0.189189	0
0.121622	0.15	0.113636	0.092593	0.02	0.214286	0.093023	0.037736	0.136364	0.044444	0.116279	0.083333	0.2	0.093023	0.093023	0.086957	0.074074	0.170732	0.137931	0.072727	0.074074	0.136364	0.116279	0.267857	0.040816	0.070175	0.166667	0.113636	0.054348	0.181818	0.302326	0.28	0.140845	0.255814	0.215686	0.045455	0.266667	0.037736	0.380952	0.160714	0.195652	0.28	0.263158	0.2	0.142857	0.295455	0.033898	0.035714	0.355556	0.043478
0.196429	0.169231	0	0.075	0.029412	0.166667	0.148148	0.026316	0.096774	0	0.230769	0.028571	0.185185	0.068966	0.068966	0.0625	0.166667	0.142857	0.25	0	0.166667	0.096774	0.066667	0.25	0	0.046512	0.222222	0.03125	0.038462	0.241379	0.25	0.263158	0.181818	0.1875	0.769231	0.06	0.28125	0.054054	0.3125	0.25641	0.3	0.333333	0.272727	0.294118	0.166667	0.366667	0.046512	0.105263	0.285714	0
0.107143	0.126984	0.12	0.085714	0.034483	0.304348	0.181818	0.0625	0.26087	0.083333	0.173913	0.068966	0.285714	0.181818	0.181818	0.115385	0.121212	0.227273	0.216216	0.055556	0.121212	0.208333	0.173913	0.219512	0.071429	0.111111	0.272727	0.12	0.055556	0.291667	0.842105	0.387097	0.2	0.434783	0.242424	0.066667	0.384615	0.0625	0.48	0.222222	0.36	0.433333	0.243902	0.3	0.186047	0.44	0.052632	0.088235	0.481481	0.08
0.14	0.118644	0.045455	0.03125	0.086957	0.25	0.235294	0.035714	0.142857	0	0.294118	0.083333	0.294118	0.105263	0.105263	0.2	0.142857	0.294118	0.212121	0.03125	0.142857	0.142857	0.157895	0.125	0.041667	0.09375	0.277778	0.045455	0.059701	0.238095	0.304348	0.266667	0.170213	0.333333	0.2	0.102564	0.24	0.16	0.28	0.21875	0.26087	0.310345	0.15	0.259259	0.179487	0.24	0.060606	0.142857	0.25	0.047619
0.089286	0.076923	0	0	0	0.208333	0.190476	0	0.12	0	0.238095	0	0.238095	0.086957	0.041667	0.217391	0.090909	0.238095	0.128205	0.027778	0.090909	0.12	0.083333	0.088889	0	0.147059	0.173913	0	0.071429	0.304348	0.259259	0.2	0.134615	0.28	0.142857	0.093023	0.206897	0.137931	0.241379	0.131579	0.222222	0.235294	0.136364	0.225806	0.219512	0.206897	0.054054	0.058824	0.181818	0
0.081967	0.071429	0	0	0	0.172414	0.153846	0	0.1	0	0.192308	0	0.192308	0.071429	0.034483	0.137931	0.078947	0.192308	0.113636	0.02439	0.078947	0.1	0.068966	0.08	0	0.128205	0.142857	0	0.111111	0.25	0.258065	0.205128	0.142857	0.233333	0.184211	0.083333	0.142857	0.151515	0.205882	0.090909	0.225806	0.175	0.122449	0.228571	0.222222	0.176471	0.047619	0.051282	0.189189	0
0.15493	0.151899	0.043478	0.16	0.020408	0.136364	0.095238	0.058824	0.088889	0	0.146341	0.040816	0.119048	0.045455	0.022222	0.113636	0.096154	0.093023	0.181818	0.115385	0.096154	0.065217	0.068182	0.22807	0.06383	0.071429	0.142857	0	0.054945	0.159091	0.195652	0.26	0.15942	0.177778	0.297872	0.096774	0.272727	0.173913	0.23913	0.254902	0.2	0.285714	0.245614	0.229167	0.267857	0.272727	0.034483	0.075472	0.22449	0.093023
0.192982	0.178862	0.030303	0.098039	0.061224	0.050505	0.030928	0.058824	0.05102	0.010101	0.063158	0.029412	0.030612	0.030928	0.030928	0.084211	0.14433	0.041237	0.101852	0.056604	0.14433	0.03	0.041237	0.107143	0.04	0.065421	0.040816	0.02	0.171875	0.05	0.09	0.093458	0.155172	0.07	0.105769	0.12963	0.067961	0.038462	0.07767	0.092593	0.069307	0.103774	0.126126	0.118812	0.168224	0.078431	0.075472	0.132653	0.106796	0.041237
0.166667	0.190476	0.017857	0.030769	0.092593	0.072727	0.1	0.086207	0.054545	0.057692	0.076923	0.052632	0.076923	0.037736	0.037736	0.054545	0.157895	0.076923	0.233333	0.030769	0.157895	0.09434	0.056604	0.19697	0.092593	0.078125	0.096154	0.017857	0.193182	0.132075	0.185185	0.180328	0.289855	0.127273	0.186441	0.166667	0.181818	0.067797	0.137931	0.258621	0.211538	0.220339	0.19403	0.192982	0.111111	0.160714	0.210526	0.157895	0.232143	0.037037
0.1875	0.214286	0.272727	0.268293	0.047619	0.257143	0.142857	0.2	0.194444	0.081081	0.171429	0.216216	0.205882	0.176471	0.142857	0.075	0.133333	0.171429	0.311111	0.209302	0.186047	0.228571	0.171429	0.684211	0.157895	0.102041	0.2	0.2	0.046512	0.216216	0.361111	0.390244	0.15625	0.305556	0.309524	0.087719	0.315789	0.090909	0.342105	0.288889	0.263158	0.5	0.666667	0.232558	0.226415	0.351351	0.058824	0.085106	0.317073	0.171429
0.136364	0.12	0.138889	0.159091	0.04878	0.30303	0.114286	0.236842	0.2	0.21875	0.142857	0.128205	0.25	0.114286	0.114286	0.05	0.136364	0.212121	0.137255	0.133333	0.162791	0.166667	0.142857	0.26	0.228571	0.152174	0.242424	0.108108	0.155844	0.294118	0.2	0.191489	0.15873	0.314286	0.148936	0.196078	0.166667	0.068182	0.25	0.23913	0.119048	0.191489	0.230769	0.130435	0.185185	0.225	0.177778	0.162791	0.204545	0.176471
0	0.060606	0	0	0.035714	0	0.086957	0.137931	0	0.136364	0	0	0	0.086957	0.041667	0.076923	0	0	0.1	0	0.028571	0.076923	0.083333	0.020833	0.074074	0.181818	0	0	0.171875	0.034483	0.0625	0.076923	0.072727	0.066667	0.025641	0.146341	0	0.064516	0.028571	0.075	0.03125	0.05	0.020408	0.055556	0.136364	0.060606	0.3	0.090909	0.054054	0
0.16	0.098361	0.090909	0.172414	0.04	0.238095	0.157895	0.071429	0.25	0	0.4375	0.038462	0.210526	0.047619	0.047619	0.041667	0.222222	0.277778	0.138889	0.0625	0.178571	0.136364	0.095238	0.243243	0.083333	0	0.2	0	0.014085	0.173913	0.192308	0.21875	0.076923	0.208333	0.233333	0.047619	0.28	0.034483	0.222222	0.37931	0.2	0.3	0.236842	0.206897	0.146341	0.185185	0	0.137931	0.285714	0.15
0.175439	0.1875	0.064516	0.102564	0.060606	0.206897	0.148148	0.083333	0.133333	0	0.142857	0.058824	0.185185	0.107143	0.068966	0.172414	0.135135	0.142857	0.282051	0.102564	0.135135	0.096774	0.142857	0.222222	0.060606	0.071429	0.222222	0.03125	0.051948	0.241379	0.333333	0.371429	0.203704	0.266667	0.393939	0.104167	0.366667	0.21875	0.354839	0.289474	0.3	0.411765	0.217391	0.294118	0.244444	0.413793	0.046512	0.105263	0.285714	0.103448
0.166667	0.146667	0.131579	0.177778	0.046512	0.285714	0.108108	0.25641	0.189189	0.138889	0.135135	0.121951	0.235294	0.108108	0.108108	0.073171	0.130435	0.2	0.176471	0.152174	0.155556	0.157895	0.135135	0.27451	0.184211	0.122449	0.228571	0.102564	0.083333	0.277778	0.282051	0.318182	0.153846	0.297297	0.244444	0.145455	0.275	0.088889	0.368421	0.311111	0.195122	0.318182	0.294118	0.148936	0.2	0.342105	0.122449	0.155556	0.27907	0.166667
0.157895	0.153846	0.066667	0.105263	0.0625	0.259259	0.153846	0.055556	0.178571	0	0.148148	0.060606	0.192308	0.111111	0.071429	0.178571	0.171429	0.148148	0.195122	0.05	0.171429	0.1	0.107143	0.255814	0.0625	0.073171	0.185185	0.032258	0.052632	0.296296	0.392857	0.342857	0.185185	0.48	0.323529	0.106383	0.290323	0.117647	0.366667	0.263158	0.310345	0.342857	0.27907	0.34375	0.222222	0.333333	0.047619	0.108108	0.333333	0.068966
0.15	0.2	0	0	0.057143	0.15625	0.178571	0.108108	0.090909	0.064516	0.133333	0	0.172414	0.064516	0.03125	0.058824	0.128205	0.133333	0.268293	0	0.157895	0.16129	0.0625	0.266667	0.057143	0.093023	0.166667	0	0.092105	0.1875	0.354839	0.388889	0.240741	0.25	0.297297	0.078431	0.30303	0.051282	0.333333	0.307692	0.366667	0.388889	0.26087	0.352941	0.183673	0.30303	0.119048	0.157895	0.305556	0
0.057692	0.04918	0.235294	0.148148	0.095238	0.210526	0	0.285714	0.222222	0.461538	0.052632	0.2	0.176471	0.266667	0.266667	0	0.111111	0.176471	0.027027	0.148148	0.111111	0.157895	0.25	0.102564	0.4375	0.178571	0.166667	0.166667	0.078125	0.142857	0.12	0.090909	0.081633	0.181818	0	0.138889	0.115385	0.038462	0.111111	0.15625	0	0.090909	0.1	0.032258	0.023256	0.115385	0.137931	0.153846	0.064516	0.333333
0.15625	0.169014	0.052632	0.06383	0.02439	0.135135	0.117647	0.210526	0.078947	0.085714	0.114286	0.04878	0.114286	0	0	0.025	0.139535	0.114286	0.23913	0.06383	0.139535	0.108108	0.026316	0.24	0.166667	0.04	0.142857	0	0.113924	0.131579	0.236842	0.25	0.220339	0.125	0.204545	0.153846	0.297297	0.045455	0.225	0.473684	0.243243	0.309524	0.235294	0.214286	0.166667	0.297297	0.155556	0.139535	0.209302	0.114286
0.133333	0.1	0	0	0.16129	0	0	0.111111	0	0.103448	0	0.027778	0	0.066667	0.066667	0.060606	0.131579	0	0.085106	0	0.131579	0	0.064516	0	0.090909	0.15	0.030303	0.0625	0.242424	0.027778	0.051282	0.065217	0.245283	0.054054	0.044444	0.35	0.02439	0.052632	0.02381	0.111111	0.052632	0.042553	0.017857	0.046512	0.075472	0.05	0.393939	0.194444	0.045455	0
0.127273	0.145161	0.12	0.117647	0	0.363636	0.181818	0.096774	0.26087	0.130435	0.173913	0.107143	0.421053	0.181818	0.181818	0.074074	0.121212	0.35	0.216216	0.085714	0.121212	0.26087	0.173913	0.282051	0.111111	0.111111	0.473684	0.12	0.013333	0.47619	0.521739	0.433333	0.176471	0.375	0.366667	0.021277	0.636364	0.030303	0.541667	0.294118	0.416667	0.482759	0.275	0.258065	0.159091	0.714286	0.025641	0.088235	0.37931	0.125
0.09434	0.063492	0	0.096774	0	0.04	0.1	0.034483	0.086957	0	0.15	0	0.045455	0.047619	0.047619	0.041667	0.1	0.095238	0.108108	0	0.1	0.086957	0.045455	0.121951	0	0.028571	0.043478	0	0.014085	0.08	0.107143	0.147059	0.056604	0.115385	0.275862	0.023256	0.066667	0.034483	0.137931	0.111111	0.111111	0.114286	0.119048	0.129032	0.044444	0.142857	0.028571	0.064516	0.16129	0
0.180328	0.246154	0.055556	0.090909	0.081081	0.176471	0.2	0.073171	0.114286	0	0.121212	0.078947	0.121212	0.090909	0.058824	0.083333	0.146341	0.121212	0.375	0.066667	0.175	0.147059	0.088235	0.304348	0.052632	0.041667	0.151515	0.055556	0.102564	0.171429	0.323529	0.358974	0.25	0.228571	0.307692	0.09434	0.314286	0.1	0.27027	0.317073	0.333333	0.358974	0.297872	0.4	0.244898	0.277778	0.06383	0.119048	0.282051	0.088235
0.19697	0.205479	0.184211	0.25	0.044444	0.205128	0.131579	0.186047	0.15	0.102564	0.157895	0.142857	0.189189	0.102564	0.102564	0.022222	0.148936	0.157895	0.291667	0.122449	0.2	0.179487	0.128205	0.634146	0.175	0.055556	0.153846	0.125	0.068966	0.142857	0.181818	0.25	0.149254	0.219512	0.208333	0.083333	0.204545	0.040816	0.227273	0.270833	0.159091	0.304348	0.511111	0.191489	0.152542	0.232558	0.055556	0.125	0.325581	0.157895
0.210526	0.238095	0.060606	0.097561	0.121212	0.057143	0.137931	0.205882	0.090909	0.03125	0.096774	0.085714	0.0625	0.064516	0.064516	0.090909	0.333333	0.096774	0.268293	0.071429	0.333333	0.125	0.096774	0.163265	0.121212	0.044444	0.09375	0.060606	0.121622	0.151515	0.166667	0.162791	0.218182	0.142857	0.142857	0.195652	0.162162	0.108108	0.1	0.186047	0.171429	0.162791	0.183673	0.179487	0.183673	0.162162	0.146341	0.257143	0.146341	0.133333
0.151515	0.133333	0.05	0.083333	0.023256	0.128205	0.111111	0.090909	0.075	0	0.138889	0.046512	0.138889	0.052632	0.025641	0.131579	0.108696	0.138889	0.156863	0.106383	0.108696	0.075	0.051282	0.163636	0.1	0.08	0.105263	0	0.058824	0.184211	0.25641	0.266667	0.138462	0.205128	0.195652	0.127273	0.219512	0.142857	0.275	0.288889	0.2	0.266667	0.203704	0.204545	0.25	0.25	0.038462	0.0625	0.227273	0.138889
0.122449	0.11215	0.013333	0.011765	0.114286	0.012987	0	0.064935	0.013158	0.042254	0	0.025974	0	0.027778	0.027778	0.054795	0.103896	0	0.081395	0.011765	0.103896	0	0.027397	0.010309	0.054054	0.1	0.013333	0.027027	0.278351	0.012821	0.024691	0.045977	0.255814	0.051948	0.022989	0.230769	0.012048	0.051282	0.011905	0.069767	0.051282	0.034091	0.020619	0.048193	0.076087	0.02439	0.173333	0.148649	0.035294	0.013514
0.133333	0.149254	0.030303	0.023256	0.028571	0.125	0.103448	0.111111	0.129032	0.103448	0.137931	0	0.1	0.032258	0.032258	0.029412	0.162162	0.1	0.133333	0	0.162162	0.09375	0.03125	0.098039	0.058824	0.045455	0.133333	0	0.078947	0.121212	0.138889	0.195122	0.178571	0.114286	0.175	0.102041	0.166667	0	0.102564	0.162791	0.142857	0.139535	0.096154	0.125	0.075472	0.105263	0.15	0.194444	0.095238	0.03125
0.257576	0.260274	0.020833	0.053571	0.108696	0.108696	0.093023	0.122449	0.086957	0.068182	0.142857	0.019608	0.090909	0.068182	0.068182	0.086957	0.26087	0.090909	0.245283	0	0.26087	0.086957	0.066667	0.163934	0.040816	0.109091	0.113636	0.042553	0.2125	0.130435	0.191489	0.163636	0.372881	0.148936	0.215686	0.189655	0.1875	0.057692	0.16	0.181818	0.195652	0.230769	0.180328	0.25	0.2	0.163265	0.196078	0.234043	0.150943	0.021277
0.272727	0.256757	0.041667	0.071429	0.130435	0.106383	0.090909	0.142857	0.085106	0.066667	0.139535	0.039216	0.088889	0.066667	0.066667	0.0625	0.255319	0.088889	0.264151	0.016949	0.229167	0.085106	0.065217	0.180328	0.061224	0.087719	0.111111	0.041667	0.225	0.12766	0.1875	0.181818	0.344262	0.122449	0.211538	0.186441	0.183673	0.056604	0.156863	0.2	0.191489	0.226415	0.196721	0.22	0.196721	0.16	0.169811	0.229167	0.148148	0.042553
0.162791	0.159574	0.03125	0.134328	0.046154	0.133333	0.066667	0.028571	0.080645	0	0.101695	0.045455	0.101695	0.04918	0.04918	0.063492	0.102941	0.083333	0.185714	0.055556	0.102941	0.046875	0.048387	0.205479	0.030303	0.068493	0.1	0.047619	0.096154	0.131148	0.15873	0.208955	0.139535	0.145161	0.274194	0.088608	0.15625	0.074627	0.190476	0.223881	0.16129	0.227273	0.219178	0.166667	0.186667	0.174603	0.026316	0.086957	0.164179	0.048387
0.169811	0.109375	0.166667	0.1875	0.034483	0.5	0.181818	0.133333	0.318182	0.130435	0.35	0.107143	0.421053	0.181818	0.181818	0.074074	0.121212	0.35	0.153846	0.085714	0.121212	0.26087	0.173913	0.315789	0.111111	0.111111	0.4	0.166667	0.013333	0.409091	0.521739	0.433333	0.153846	0.434783	0.366667	0.043478	0.44	0.030303	0.761905	0.294118	0.307692	0.482759	0.342105	0.21875	0.159091	0.5	0.025641	0.057143	0.538462	0.125
0.104478	0.121622	0.176471	0.136364	0.05	0.235294	0.117647	0.15	0.171429	0.151515	0.114286	0.162162	0.21875	0.117647	0.117647	0.025	0.088889	0.21875	0.163265	0.136364	0.113636	0.171429	0.114286	0.291667	0.135135	0.209302	0.25	0.176471	0.128205	0.264706	0.305556	0.341463	0.16129	0.216216	0.232558	0.176471	0.297297	0.022222	0.324324	0.272727	0.243243	0.27907	0.285714	0.186047	0.188679	0.371429	0.181818	0.113636	0.238095	0.083333
0.213115	0.136986	0.142857	0.282051	0.076923	0.272727	0.117647	0.095238	0.205882	0.085714	0.21875	0.131579	0.258065	0.117647	0.117647	0.025	0.139535	0.21875	0.163265	0.086957	0.139535	0.171429	0.147059	0.347826	0.105263	0.061224	0.25	0.142857	0.023256	0.228571	0.305556	0.309524	0.142857	0.323529	0.358974	0.052632	0.371429	0.022222	0.4	0.365854	0.210526	0.410256	0.340426	0.186047	0.125	0.333333	0	0.088889	0.333333	0.114286
0.125	0.125	0.074074	0.054054	0.107143	0.148148	0.173913	0.166667	0.153846	0.173913	0.166667	0.066667	0.12	0.08	0.125	0.034483	0.225806	0.12	0.210526	0.054054	0.1875	0.2	0.12	0.133333	0.192308	0.108108	0.16	0.035714	0.132353	0.142857	0.16129	0.157895	0.173077	0.172414	0.166667	0.166667	0.15625	0.060606	0.151515	0.285714	0.166667	0.157895	0.155556	0.212121	0.155556	0.15625	0.171429	0.225806	0.171429	0.12
0.126984	0.111111	0	0.044444	0.114286	0	0.029412	0.131579	0	0.09375	0.058824	0.025641	0	0.060606	0.060606	0.151515	0.121951	0	0.102041	0	0.15	0.027027	0.058824	0.053571	0.083333	0.195122	0.027778	0.057143	0.231884	0.025641	0.047619	0.083333	0.169492	0.076923	0.086957	0.295455	0.046512	0.102564	0.069767	0.152174	0.02381	0.106383	0.052632	0.066667	0.132075	0.046512	0.484848	0.243243	0.088889	0
0.3125	0.263158	0.074074	0.054054	0.148148	0.107143	0.125	0.129032	0.153846	0.08	0.166667	0.066667	0.076923	0.038462	0.08	0.034483	0.727273	0.12	0.277778	0.026316	0.583333	0.111111	0.076923	0.186047	0.107143	0.025	0.115385	0.074074	0.069444	0.103448	0.125	0.157895	0.22	0.096774	0.166667	0.113636	0.233333	0.029412	0.117647	0.216216	0.206897	0.157895	0.209302	0.212121	0.083333	0.15625	0.078947	0.52	0.138889	0.076923
0.190476	0.166667	0.051282	0.108696	0.02381	0.162162	0.114286	0.044444	0.135135	0	0.176471	0.023256	0.142857	0.083333	0.054054	0.105263	0.136364	0.111111	0.208333	0.02	0.136364	0.076923	0.111111	0.26	0.02381	0.06	0.171429	0.025	0.047059	0.222222	0.263158	0.302326	0.177419	0.210526	0.6875	0.070175	0.225	0.093023	0.315789	0.23913	0.27027	0.333333	0.28	0.3	0.185185	0.324324	0.039216	0.086957	0.292683	0.025641
0.168831	0.207317	0.037037	0.157895	0.054545	0.16	0.08	0.107143	0.096154	0.08	0.122449	0.053571	0.122449	0.08	0.058824	0.096154	0.12069	0.1	0.216667	0.064516	0.12069	0.075472	0.078431	0.258065	0.074074	0.114754	0.12	0.056604	0.130435	0.113208	0.188679	0.20339	0.189189	0.196078	0.254545	0.151515	0.163636	0.068966	0.27451	0.285714	0.192308	0.245614	0.274194	0.196429	0.274194	0.230769	0.096774	0.140351	0.214286	0.057692
0.121622	0.164557	0.042553	0.035088	0.133333	0.0625	0.068182	0.122449	0.086957	0.068182	0.090909	0.04	0.043478	0.068182	0.068182	0.086957	0.16	0.066667	0.222222	0.017241	0.16	0.086957	0.090909	0.145161	0.085106	0.12963	0.065217	0.020833	0.2125	0.083333	0.142857	0.207547	0.285714	0.125	0.192308	0.210526	0.163265	0.078431	0.09434	0.203704	0.170213	0.163636	0.16129	0.22449	0.142857	0.14	0.270833	0.183673	0.173077	0.043478
0.178082	0.1875	0.019608	0.087719	0.018868	0.125	0.086957	0.035714	0.081633	0.041667	0.159091	0.018519	0.108696	0.041667	0.020408	0.06	0.12963	0.133333	0.210526	0.016393	0.12963	0.081633	0.040816	0.275862	0.058824	0.084746	0.106383	0	0.086957	0.122449	0.204082	0.313725	0.183099	0.212766	0.3	0.125	0.22449	0.074074	0.270833	0.36	0.208333	0.313725	0.293103	0.26	0.136364	0.22449	0.103448	0.109091	0.254902	0.02
0.133333	0.149254	0.030303	0.047619	0.028571	0.241379	0.142857	0	0.129032	0	0.178571	0	0.222222	0.103448	0.066667	0.166667	0.131579	0.178571	0.214286	0	0.131579	0.129032	0.1	0.191489	0	0.069767	0.172414	0.030303	0.037975	0.321429	0.366667	0.324324	0.178571	0.3	0.27027	0.08	0.354839	0.081081	0.433333	0.25	0.290323	0.324324	0.212766	0.25	0.212766	0.3125	0.045455	0.075	0.277778	0
0.090909	0.095238	0.238095	0.2	0.037037	0.473684	0.142857	0.142857	0.35	0.142857	0.190476	0.16	0.388889	0.263158	0.263158	0.125	0.129032	0.315789	0.162162	0.125	0.129032	0.285714	0.315789	0.297297	0.166667	0.1875	0.368421	0.181818	0.057143	0.380952	0.5	0.366667	0.115385	0.631579	0.181818	0.121951	0.307692	0.103448	0.4	0.2	0.230769	0.366667	0.289474	0.233333	0.225	0.416667	0.055556	0.09375	0.310345	0.190476
0.12069	0.15625	0.148148	0.108108	0.03125	0.375	0.16	0.193548	0.28	0.16	0.153846	0.096774	0.304348	0.16	0.16	0.066667	0.111111	0.304348	0.230769	0.078947	0.142857	0.230769	0.153846	0.325	0.137931	0.131579	0.347826	0.148148	0.053333	0.36	0.52	0.4375	0.188679	0.384615	0.375	0.0625	0.5	0.027778	0.6	0.27027	0.37037	0.4375	0.285714	0.272727	0.227273	0.5	0.075	0.111111	0.34375	0.111111
0.138462	0.136986	0.142857	0.25	0.05	0.3125	0.117647	0.243243	0.205882	0.151515	0.181818	0.131579	0.258065	0.151515	0.151515	0.138889	0.113636	0.21875	0.1875	0.136364	0.139535	0.171429	0.181818	0.291667	0.166667	0.155556	0.25	0.111111	0.113924	0.30303	0.236842	0.25	0.142857	0.363636	0.177778	0.153846	0.2	0.121951	0.289474	0.244444	0.121951	0.27907	0.285714	0.186047	0.26	0.263158	0.130435	0.113636	0.238095	0.181818
0.166667	0.177215	0.041667	0.111111	0.019608	0.106383	0.090909	0.056604	0.0625	0	0.139535	0.039216	0.113636	0.043478	0.021277	0.108696	0.113208	0.088889	0.196429	0.090909	0.113208	0.085106	0.042553	0.285714	0.061224	0.192308	0.111111	0	0.113636	0.152174	0.23913	0.3	0.171429	0.195652	0.26	0.111111	0.234043	0.12	0.255319	0.32	0.217391	0.511628	0.303571	0.244898	0.351852	0.234043	0.033333	0.072727	0.24	0.088889
0.145455	0.16129	0.16	0.114286	0.033333	0.347826	0.173913	0.129032	0.304348	0.173913	0.217391	0.103448	0.333333	0.173913	0.173913	0.071429	0.1875	0.333333	0.243243	0.083333	0.1875	0.25	0.166667	0.307692	0.148148	0.138889	0.318182	0.16	0.040541	0.333333	0.565217	0.419355	0.196078	0.416667	0.354839	0.065217	0.48	0.029412	0.583333	0.25	0.4	0.419355	0.333333	0.333333	0.155556	0.541667	0.051282	0.151515	0.366667	0.12
0.196721	0.188406	0.114286	0.166667	0.025	0.242424	0.121212	0.125	0.176471	0.088235	0.1875	0.135135	0.225806	0.15625	0.121212	0.081081	0.142857	0.1875	0.244444	0.113636	0.142857	0.176471	0.151515	0.386364	0.138889	0.108696	0.21875	0.083333	0.048193	0.272727	0.4375	0.5	0.183333	0.333333	0.333333	0.072727	0.382353	0.097561	0.454545	0.375	0.285714	0.8	0.409091	0.282051	0.169811	0.382353	0.040816	0.090909	0.378378	0.151515
0.169811	0.183333	0.076923	0.117647	0.25	0.071429	0	0.214286	0.074074	0.083333	0	0.107143	0	0.04	0.083333	0.035714	0.233333	0	0.153846	0.085714	0.233333	0	0.08	0.086957	0.153846	0.052632	0.037037	0.076923	0.117647	0	0.029412	0.02381	0.153846	0.064516	0.051282	0.230769	0.028571	0.096774	0.027778	0.128205	0	0.02381	0.085106	0.026316	0.085106	0.028571	0.142857	0.233333	0.025641	0.125
0.181818	0.16	0.128205	0.227273	0.045455	0.277778	0.105263	0.190476	0.184211	0.135135	0.162162	0.119048	0.228571	0.135135	0.135135	0.097561	0.12766	0.194444	0.196078	0.148936	0.12766	0.153846	0.162162	0.32	0.179487	0.142857	0.222222	0.1	0.069767	0.27027	0.307692	0.404762	0.151515	0.289474	0.325581	0.142857	0.333333	0.136364	0.394737	0.304348	0.219512	0.439024	0.313725	0.195652	0.240741	0.368421	0.076923	0.104167	0.333333	0.162162
0.101695	0.088235	0.148148	0.108108	0.064516	0.375	0.16	0.233333	0.230769	0.115385	0.2	0.133333	0.363636	0.16	0.16	0.032258	0.111111	0.304348	0.142857	0.108108	0.142857	0.230769	0.153846	0.232558	0.137931	0.228571	0.347826	0.107143	0.097222	0.36	0.266667	0.352941	0.086207	0.333333	0.189189	0.108696	0.21875	0.088235	0.333333	0.175	0.15625	0.277778	0.227273	0.135135	0.285714	0.3	0.102564	0.081081	0.264706	0.153846
0.140625	0.138889	0	0.042553	0	0.108108	0.121212	0.097561	0.081081	0.088235	0.1875	0	0.117647	0.057143	0.027778	0.052632	0.090909	0.117647	0.217391	0	0.116279	0.111111	0.055556	0.244898	0.051282	0.085106	0.147059	0	0.144737	0.166667	0.314286	0.317073	0.267857	0.189189	0.3	0.134615	0.305556	0.046512	0.297297	0.410256	0.285714	0.384615	0.24	0.351351	0.148148	0.27027	0.214286	0.116279	0.275	0
0.095238	0.114286	0.09375	0.071429	0.027778	0.233333	0.137931	0.138889	0.2	0.222222	0.133333	0.085714	0.214286	0.137931	0.137931	0.028571	0.128205	0.214286	0.130435	0.071429	0.128205	0.2	0.133333	0.163265	0.193548	0.175	0.25	0.09375	0.152778	0.266667	0.3125	0.25	0.218182	0.290323	0.142857	0.170213	0.264706	0.025	0.257143	0.243902	0.205882	0.25	0.183673	0.210526	0.115385	0.228571	0.205128	0.189189	0.205128	0.096774
0.101695	0.104478	0.148148	0.108108	0.03125	0.32	0.16	0.193548	0.230769	0.208333	0.153846	0.096774	0.25	0.115385	0.115385	0.066667	0.142857	0.2	0.142857	0.078947	0.176471	0.185185	0.153846	0.204545	0.222222	0.162162	0.24	0.107143	0.097222	0.259259	0.310345	0.243243	0.145455	0.44	0.128205	0.133333	0.21875	0.057143	0.290323	0.205128	0.193548	0.243243	0.2	0.166667	0.173913	0.21875	0.131579	0.142857	0.433333	0.111111
0.107143	0.145161	0.076923	0.055556	0	0.153846	0.238095	0.096774	0.26087	0.083333	0.125	0.068966	0.125	0.181818	0.130435	0.115385	0.193548	0.173913	0.25	0.055556	0.233333	0.26087	0.173913	0.219512	0.071429	0.111111	0.166667	0.076923	0.085714	0.192308	0.296296	0.228571	0.153846	0.222222	0.205882	0.066667	0.241379	0.096774	0.233333	0.1	0.214286	0.264706	0.214286	0.258065	0.186047	0.241379	0.081081	0.121212	0.37931	0.08
0.118644	0.171875	0.066667	0.105263	0.0625	0.133333	0.153846	0.266667	0.1	0.034483	0.148148	0.060606	0.148148	0.071429	0.034483	0.064516	0.138889	0.148148	0.25641	0.105263	0.171429	0.137931	0.107143	0.2	0.133333	0.047619	0.185185	0	0.126761	0.206897	0.258065	0.236842	0.163636	0.233333	0.153846	0.130435	0.176471	0.151515	0.171429	0.2	0.1875	0.236842	0.195652	0.228571	0.27907	0.212121	0.128205	0.171429	0.189189	0.148148
0.189655	0.181818	0.129032	0.097561	0.027778	0.275862	0.137931	0.108108	0.2	0.1	0.133333	0.117647	0.259259	0.178571	0.137931	0.058824	0.189189	0.214286	0.268293	0.097561	0.189189	0.2	0.172414	0.357143	0.121212	0.119048	0.25	0.09375	0.077922	0.266667	0.5	0.515152	0.218182	0.37931	0.297297	0.057692	0.387097	0.078947	0.419355	0.342105	0.366667	0.612903	0.348837	0.352941	0.137255	0.387097	0.044444	0.128205	0.382353	0.133333
0.265625	0.267606	0.021739	0.055556	0.113636	0.139535	0.097561	0.12766	0.090909	0.071429	0.15	0.020408	0.121951	0.071429	0.071429	0.066667	0.272727	0.095238	0.28	0	0.272727	0.090909	0.069767	0.189655	0.042553	0.092593	0.146341	0.044444	0.202532	0.162791	0.173913	0.192308	0.338983	0.130435	0.25	0.175439	0.195652	0.039216	0.191489	0.211538	0.204545	0.24	0.206897	0.208333	0.206897	0.195652	0.18	0.244444	0.18	0.022222
0.121495	0.141593	0.088608	0.156627	0.023256	0.113924	0.05	0.082353	0.074074	0.063291	0.089744	0.1125	0.103896	0.063291	0.05	0.060976	0.067416	0.089744	0.131868	0.185185	0.067416	0.074074	0.075949	0.227273	0.1	0.139535	0.102564	0.075	0.089431	0.126582	0.177215	0.202381	0.134615	0.151899	0.164706	0.139785	0.160494	0.082353	0.202532	0.259259	0.121951	0.294872	0.238636	0.141176	0.197802	0.175	0.065217	0.067416	0.166667	0.075949
0.2	0.153846	0	0.076923	0.030303	0.172414	0.153846	0.027027	0.137931	0	0.24	0.029412	0.192308	0.034483	0.071429	0.03125	0.171429	0.148148	0.195122	0	0.171429	0.1	0.033333	0.255814	0	0.023256	0.230769	0.032258	0.025641	0.206897	0.258065	0.27027	0.163636	0.15625	0.875	0.04	0.290323	0.027027	0.366667	0.263158	0.357143	0.342857	0.27907	0.264706	0.122449	0.333333	0.023256	0.108108	0.294118	0
0.173913	0.086207	0.052632	0.071429	0.047619	0.375	0.2	0	0.235294	0	0.583333	0.045455	0.357143	0.058824	0.125	0	0.208333	0.266667	0.121212	0	0.16	0.105263	0.055556	0.166667	0	0	0.538462	0.052632	0.014925	0.352941	0.227273	0.166667	0.106383	0.190476	0.269231	0.025641	0.272727	0	0.318182	0.241379	0.181818	0.206897	0.162162	0.192308	0.162162	0.272727	0	0.115385	0.230769	0.055556
0.151515	0.103896	0.02439	0.061224	0.128205	0.023256	0.025641	0.142857	0.02381	0.081081	0.051282	0.046512	0	0.052632	0.052632	0.131579	0.133333	0	0.113208	0.019608	0.159091	0.02381	0.051282	0.04918	0.073171	0.148936	0.02439	0.05	0.232877	0.022727	0.042553	0.096154	0.193548	0.093023	0.078431	0.265306	0.06383	0.090909	0.0625	0.16	0.043478	0.096154	0.048387	0.081633	0.140351	0.041667	0.384615	0.243902	0.08	0.025
0.178571	0.209677	0.142857	0.135135	0.030303	0.307692	0.2	0.117647	0.269231	0.111111	0.192308	0.09375	0.291667	0.304348	0.25	0.1	0.171429	0.291667	0.289474	0.076923	0.171429	0.269231	0.24	0.384615	0.096774	0.128205	0.28	0.142857	0.052632	0.296296	0.5	0.424242	0.230769	0.37037	0.285714	0.04	0.428571	0.055556	0.366667	0.2	0.310345	0.424242	0.375	0.433333	0.195652	0.428571	0.073171	0.108108	0.333333	0.148148
0.12069	0.104478	0	0	0	0.178571	0.16	0.057143	0.103448	0.16	0.2	0	0.2	0	0	0.032258	0.142857	0.2	0.116279	0	0.142857	0.103448	0	0.152174	0.064516	0.075	0.192308	0	0.067568	0.172414	0.225806	0.277778	0.166667	0.125	0.257143	0.108696	0.3	0	0.212121	0.342857	0.233333	0.210526	0.148936	0.2	0.102041	0.21875	0.102564	0.176471	0.162162	0
0.142857	0.140625	0.034483	0.052632	0.032258	0.185185	0.166667	0.16129	0.148148	0.076923	0.26087	0	0.16	0.037037	0.037037	0.033333	0.147059	0.16	0.175	0	0.147059	0.148148	0.035714	0.181818	0.066667	0.05	0.2	0	0.083333	0.178571	0.193548	0.184211	0.127273	0.166667	0.194444	0.041667	0.225806	0	0.181818	0.243243	0.2	0.216216	0.152174	0.171429	0.152174	0.151515	0.105263	0.181818	0.166667	0.035714
0.10687	0.092199	0.04717	0.070796	0.046296	0.027273	0	0.063636	0.027523	0.028302	0	0.055556	0.018519	0.028302	0.038095	0.009009	0.061947	0.018519	0.04918	0.061404	0.061947	0.018182	0.037736	0.055556	0.046296	0.025	0.027778	0.057143	0.12766	0.027027	0.035088	0.05	0.162602	0.035714	0.042017	0.082645	0.025862	0.035398	0.025641	0.024194	0.026316	0.041322	0.063492	0.042735	0.030769	0.034783	0.033613	0.071429	0.060345	0.047619
0.188889	0.247312	0.073529	0.106667	0.071429	0.119403	0.059701	0.097222	0.088235	0.075758	0.058824	0.101449	0.107692	0.044118	0.059701	0.042254	0.138889	0.090909	0.2	0.106667	0.138889	0.072464	0.058824	0.233766	0.086957	0.103896	0.123077	0.089552	0.09009	0.117647	0.142857	0.205479	0.153846	0.130435	0.178082	0.148148	0.208955	0.053333	0.171429	0.308824	0.144928	0.222222	0.230769	0.135135	0.156627	0.191176	0.049383	0.123288	0.214286	0.074627
0.175439	0.169231	0	0.075	0.029412	0.166667	0.148148	0.026316	0.133333	0	0.230769	0.028571	0.185185	0.033333	0.068966	0.0625	0.166667	0.142857	0.219512	0	0.166667	0.133333	0.032258	0.25	0	0.022727	0.222222	0.03125	0.025316	0.2	0.212121	0.297297	0.181818	0.151515	0.769231	0.039216	0.322581	0.026316	0.3125	0.289474	0.344828	0.333333	0.244444	0.257143	0.12	0.28125	0.022727	0.105263	0.285714	0
0.271429	0.240506	0.037736	0.065574	0.117647	0.096154	0.081633	0.12963	0.076923	0.081633	0.125	0.035714	0.08	0.06	0.06	0.037037	0.185185	0.08	0.220339	0.015625	0.185185	0.076923	0.058824	0.166667	0.075472	0.080645	0.1	0.037736	0.271605	0.115385	0.169811	0.166667	0.380952	0.111111	0.192982	0.229508	0.145455	0.051724	0.142857	0.20339	0.173077	0.206897	0.181818	0.2	0.181818	0.145455	0.175439	0.207547	0.135593	0.038462
0.153846	0.131148	0.130435	0.090909	0.076923	0.272727	0.2	0.103448	0.227273	0.043478	0.25	0.035714	0.190476	0.142857	0.142857	0.125	0.206897	0.190476	0.194444	0.058824	0.166667	0.125	0.190476	0.2	0.12	0.055556	0.238095	0.04	0.042254	0.26087	0.32	0.242424	0.183673	0.291667	0.21875	0.121951	0.259259	0.066667	0.206897	0.235294	0.28	0.28125	0.195122	0.275862	0.225	0.214286	0.055556	0.166667	0.225806	0.136364
0.142857	0.125	0.151515	0.297297	0.052632	0.37931	0.090909	0.189189	0.258065	0.2	0.193548	0.138889	0.275862	0.2	0.16129	0.083333	0.119048	0.233333	0.145833	0.116279	0.119048	0.147059	0.193548	0.276596	0.212121	0.190476	0.266667	0.117647	0.088608	0.28125	0.25	0.232558	0.147541	0.387097	0.214286	0.16	0.179487	0.1	0.305556	0.255814	0.128205	0.292683	0.297872	0.166667	0.196078	0.277778	0.111111	0.146341	0.25	0.15625
0.446809	0.375	0.0625	0.047619	0.125	0.090909	0.103448	0.111111	0.129032	0.032258	0.137931	0.057143	0.064516	0.032258	0.066667	0.09375	0.653846	0.1	0.243902	0.023256	0.535714	0.09375	0.064516	0.166667	0.058824	0	0.096774	0.0625	0.078947	0.088235	0.108108	0.139535	0.2	0.083333	0.146341	0.102041	0.2	0.025641	0.102564	0.162791	0.176471	0.139535	0.1875	0.184211	0.075472	0.135135	0.069767	0.387097	0.121951	0.064516
0.22619	0.204301	0.014706	0.012821	0.075758	0.075758	0.063492	0.102941	0.044776	0.046875	0.0625	0.028571	0.0625	0.030769	0.030769	0.076923	0.164179	0.0625	0.194444	0.025974	0.164179	0.060606	0.046154	0.123457	0.059701	0.094595	0.095238	0.029851	0.329545	0.107692	0.117647	0.150685	0.328947	0.121212	0.15493	0.219178	0.149254	0.086957	0.114286	0.164384	0.153846	0.150685	0.135802	0.176471	0.194805	0.132353	0.140845	0.164179	0.109589	0.014925
0.168421	0.25	0.069444	0.101266	0.067568	0.112676	0.056338	0.050633	0.083333	0.027397	0.055556	0.09589	0.101449	0.071429	0.071429	0.098592	0.116883	0.085714	0.220779	0.101266	0.102564	0.068493	0.070423	0.222222	0.053333	0.141026	0.1	0.084507	0.126126	0.09589	0.166667	0.243243	0.135417	0.15493	0.168831	0.127907	0.180556	0.077922	0.178082	0.223684	0.152778	0.226667	0.25	0.157895	0.190476	0.148649	0.022989	0.075	0.219178	0.070423
0.144928	0.113924	0.071429	0.145833	0.021739	0.175	0.102564	0.0625	0.121951	0.04878	0.157895	0.066667	0.157895	0.102564	0.075	0.069767	0.102041	0.157895	0.169811	0.057692	0.102041	0.121951	0.1	0.240741	0.068182	0.096154	0.184211	0.046512	0.056818	0.230769	0.3	0.395349	0.166667	0.282051	0.318182	0.065574	0.261905	0.085106	0.35	0.270833	0.243902	0.395349	0.259259	0.217391	0.172414	0.292683	0.036364	0.08	0.461538	0.073171
0.213115	0.202899	0.081081	0.06383	0.105263	0.166667	0.117647	0.121951	0.108108	0.027027	0.114286	0.04878	0.147059	0.027027	0.055556	0.051282	0.195122	0.114286	0.23913	0.041667	0.195122	0.108108	0.054054	0.291667	0.076923	0	0.142857	0.081081	0.08642	0.102564	0.236842	0.309524	0.2	0.184211	0.232558	0.090909	0.333333	0.022222	0.25641	0.435897	0.210526	0.341463	0.26	0.186047	0.166667	0.170732	0.061224	0.139535	0.238095	0.054054
0.22	0.186441	0.038462	0.027778	0.074074	0.16	0.086957	0.03125	0.166667	0	0.181818	0.111111	0.130435	0	0.041667	0.076923	0.16129	0.181818	0.1	0.027778	0.16129	0.037037	0.04	0.088889	0.035714	0	0.173913	0.038462	0.041667	0.111111	0.096774	0.105263	0.053571	0.142857	0.111111	0.068182	0.129032	0.03125	0.090909	0.131579	0.1	0.105263	0.086957	0.117647	0.086957	0.09375	0	0.125	0.147059	0.04
0.2	0.173913	0.055556	0.066667	0.052632	0.176471	0.125	0.128205	0.114286	0.125	0.15625	0.051282	0.193548	0.028571	0.028571	0.054054	0.175	0.15625	0.222222	0.066667	0.175	0.114286	0.057143	0.25	0.176471	0.086957	0.151515	0	0.075	0.171429	0.25	0.394737	0.206897	0.194444	0.378378	0.115385	0.314286	0.073171	0.342857	0.384615	0.294118	0.394737	0.244898	0.25641	0.173077	0.277778	0.086957	0.175	0.282051	0.088235
0.155172	0.151515	0.03125	0.02381	0.029412	0.166667	0.148148	0.054054	0.133333	0.148148	0.185185	0	0.142857	0.068966	0.068966	0.0625	0.2	0.142857	0.190476	0	0.166667	0.133333	0.066667	0.195652	0.09375	0.097561	0.178571	0	0.094595	0.2	0.25	0.263158	0.203704	0.1875	0.277778	0.104167	0.28125	0.026316	0.2	0.289474	0.258065	0.230769	0.191489	0.257143	0.12	0.242424	0.125	0.2	0.184211	0.032258
0.209677	0.253731	0.051282	0.0625	0.02381	0.102564	0.114286	0.093023	0.105263	0.054054	0.111111	0.047619	0.111111	0.026316	0.026316	0.05	0.219512	0.111111	0.26087	0.040816	0.190476	0.105263	0.052632	0.26	0.131579	0.06	0.138889	0	0.098765	0.157895	0.263158	0.272727	0.258621	0.15	0.285714	0.150943	0.289474	0.068182	0.219512	0.461538	0.27027	0.333333	0.28	0.3	0.163636	0.25641	0.104167	0.190476	0.204545	0.081081
0.130435	0.101266	0.047619	0.2	0.045455	0.15	0.076923	0.111111	0.097561	0.105263	0.131579	0.044444	0.131579	0.05	0.05	0.046512	0.12766	0.102564	0.12963	0.058824	0.12766	0.071429	0.075	0.2	0.121951	0.098039	0.1	0.023256	0.135802	0.175	0.159091	0.156863	0.151515	0.195122	0.163265	0.185185	0.106383	0.111111	0.152174	0.276596	0.136364	0.18	0.196429	0.122449	0.135593	0.130435	0.166667	0.152174	0.191489	0.075
0.142857	0.206897	0.016393	0.028571	0.015873	0.084746	0.071429	0.030303	0.067797	0	0.070175	0.031746	0.070175	0.034483	0.016949	0.067797	0.109375	0.070175	0.19697	0.028571	0.109375	0.067797	0.033898	0.2	0.032258	0.072464	0.087719	0	0.134021	0.101695	0.189655	0.241935	0.189873	0.135593	0.209677	0.078947	0.186441	0.0625	0.163934	0.164179	0.192982	0.262295	0.214286	0.258621	0.180556	0.166667	0.027778	0.075758	0.233333	0.033898
0.196721	0.205882	0	0	0.025	0.138889	0.15625	0.125	0.081081	0.088235	0.117647	0	0.151515	0.027778	0.027778	0.025641	0.170732	0.117647	0.244444	0	0.170732	0.142857	0.027027	0.22	0.051282	0.0625	0.181818	0	0.115385	0.2	0.243243	0.255814	0.314815	0.157895	0.333333	0.113208	0.305556	0.022727	0.297297	0.27907	0.285714	0.317073	0.192308	0.25	0.169811	0.305556	0.159091	0.170732	0.214286	0
0.142857	0.196721	0.071429	0.052632	0.066667	0.066667	0.217391	0.090909	0.107143	0	0.115385	0.064516	0.074074	0.076923	0.076923	0.148148	0.258065	0.115385	0.342857	0.052632	0.3	0.192308	0.074074	0.209302	0.066667	0.135135	0.111111	0.034483	0.130435	0.137931	0.193548	0.184211	0.169811	0.206897	0.228571	0.136364	0.1875	0.125	0.147059	0.15	0.2	0.184211	0.204545	0.28125	0.292683	0.1875	0.076923	0.181818	0.2	0.074074
0.163636	0.196721	0	0	0	0.142857	0.217391	0.028571	0.148148	0	0.16	0	0.16	0.037037	0.037037	0.068966	0.181818	0.16	0.27027	0	0.21875	0.192308	0.035714	0.268293	0	0.02439	0.2	0	0.026316	0.222222	0.275862	0.323529	0.169811	0.206897	0.34375	0.020408	0.357143	0.028571	0.3	0.243243	0.384615	0.323529	0.204545	0.28125	0.152174	0.357143	0.05	0.083333	0.235294	0
0.153846	0.131148	0.04	0.028571	0	0.272727	0.2	0.032258	0.173913	0.142857	0.25	0	0.25	0.043478	0.043478	0.038462	0.206897	0.190476	0.194444	0	0.166667	0.125	0.041667	0.2	0.076923	0.085714	0.3	0	0.057143	0.26087	0.222222	0.205882	0.16	0.148148	0.258065	0.069767	0.307692	0	0.25	0.272727	0.28	0.242424	0.195122	0.233333	0.139535	0.307692	0.085714	0.166667	0.1875	0.041667
0.177419	0.171429	0.083333	0.113636	0.025	0.205882	0.121212	0.071429	0.142857	0.057143	0.1875	0.076923	0.1875	0.121212	0.088235	0.081081	0.116279	0.151515	0.244444	0.065217	0.116279	0.142857	0.117647	0.355556	0.078947	0.085106	0.181818	0.054054	0.060976	0.2	0.393939	0.459459	0.183333	0.294118	0.333333	0.053571	0.342857	0.071429	0.411765	0.375	0.285714	0.8	0.377778	0.282051	0.148148	0.342857	0.040816	0.090909	0.545455	0.085714
0.238095	0.225352	0.222222	0.255814	0.045455	0.243243	0.105263	0.111111	0.216216	0.076923	0.162162	0.175	0.194444	0.135135	0.135135	0.046512	0.177778	0.194444	0.297872	0.173913	0.152174	0.153846	0.162162	0.736842	0.121951	0.076923	0.189189	0.157895	0.033708	0.205128	0.275	0.311111	0.134328	0.25641	0.266667	0.066667	0.268293	0.06383	0.325	0.276596	0.219512	0.404762	0.914286	0.27907	0.155172	0.3	0.018182	0.104167	0.365854	0.162162
0.2	0.225352	0.047619	0.125	0.121951	0.121951	0.105263	0.111111	0.071429	0	0.102564	0.068182	0.102564	0	0.02439	0.022727	0.204545	0.102564	0.270833	0.102041	0.204545	0.097561	0.02381	0.245283	0.069767	0	0.128205	0.047619	0.095238	0.093023	0.159091	0.204082	0.169231	0.113636	0.212766	0.084746	0.238095	0.086957	0.152174	0.22449	0.219512	0.229167	0.218182	0.170213	0.288462	0.209302	0.037037	0.152174	0.166667	0.102564
0.1875	0.231884	0.02439	0.04	0.157895	0.1	0.142857	0.090909	0.075	0.052632	0.108108	0.071429	0.108108	0.052632	0.052632	0.102564	0.214286	0.108108	0.340909	0.061224	0.214286	0.131579	0.078947	0.230769	0.073171	0.102041	0.135135	0.05	0.139241	0.153846	0.225	0.266667	0.321429	0.205128	0.25	0.148148	0.25	0.116279	0.186047	0.288889	0.263158	0.295455	0.25	0.292683	0.181818	0.219512	0.148936	0.186047	0.227273	0.051282
0.137931	0.153846	0	0	0.0625	0.096774	0.153846	0.055556	0.064516	0.111111	0.107143	0.029412	0.107143	0.071429	0.071429	0.1	0.205882	0.107143	0.166667	0	0.205882	0.1	0.068966	0.08	0.0625	0.128205	0.142857	0.032258	0.15942	0.166667	0.258065	0.175	0.230769	0.193548	0.153846	0.209302	0.212121	0.055556	0.138889	0.263158	0.225806	0.236842	0.1	0.194444	0.122449	0.176471	0.257143	0.322581	0.157895	0
0.057692	0.084746	0.235294	0.148148	0.15	0.15	0	0.173913	0.157895	0.117647	0	0.263158	0.111111	0.266667	0.266667	0.157895	0.071429	0.111111	0.151515	0.148148	0.071429	0.1	0.25	0.102564	0.210526	0.178571	0.166667	0.235294	0.095238	0.142857	0.166667	0.16129	0.081633	0.3	0.0625	0.171429	0.115385	0.173913	0.111111	0.088235	0.038462	0.16129	0.128205	0.142857	0.157895	0.16	0.064516	0.071429	0.222222	0.25
0.090909	0.131148	0.083333	0.125	0.037037	0.037037	0	0.103448	0.038462	0	0	0.074074	0	0.090909	0.043478	0.421053	0.029412	0	0.102564	0.125	0.029412	0	0.136364	0.066667	0.12	0.151515	0	0	0.088235	0.035714	0.064516	0.108108	0.054545	0.148148	0.026316	0.15	0.030303	0.230769	0.029412	0.076923	0.032258	0.108108	0.088889	0.121212	0.166667	0.0625	0.055556	0.029412	0.085714	0.136364
0.078125	0.098592	0.296296	0.363636	0.057143	0.193548	0	0.242424	0.2	0.137931	0.0625	0.1875	0.096774	0.269231	0.222222	0.090909	0.073171	0.096774	0.106383	0.25	0.047619	0.090909	0.259259	0.23913	0.233333	0.236842	0.09375	0.206897	0.106667	0.117647	0.135135	0.136364	0.063492	0.212121	0.090909	0.170213	0.075	0.138889	0.157895	0.133333	0.025	0.162791	0.26087	0.095238	0.183673	0.162162	0.093023	0.073171	0.205128	0.259259
0.272727	0.256757	0.041667	0.071429	0.130435	0.106383	0.090909	0.142857	0.085106	0.066667	0.139535	0.039216	0.088889	0.066667	0.066667	0.0625	0.255319	0.088889	0.264151	0.016949	0.229167	0.085106	0.065217	0.180328	0.061224	0.087719	0.111111	0.041667	0.225	0.12766	0.1875	0.181818	0.344262	0.122449	0.211538	0.186441	0.183673	0.056604	0.156863	0.2	0.191489	0.226415	0.196721	0.22	0.196721	0.16	0.169811	0.229167	0.148148	0.042553
0.153846	0.207317	0.142857	0.178571	0.035714	0.137255	0.102041	0.148148	0.14	0.102041	0.078431	0.282609	0.122449	0.102041	0.102041	0.075472	0.140351	0.122449	0.258621	0.269231	0.160714	0.163265	0.122449	0.344828	0.16	0.152542	0.142857	0.142857	0.130435	0.156863	0.235294	0.267857	0.205479	0.22	0.210526	0.169231	0.207547	0.107143	0.181818	0.241379	0.169811	0.267857	0.316667	0.218182	0.179104	0.185185	0.114754	0.140351	0.192982	0.122449
0.150442	0.177966	0.054945	0.12766	0.053763	0.101124	0.044444	0.051546	0.065934	0.021739	0.067416	0.076087	0.091954	0.05618	0.05618	0.077778	0.082474	0.079545	0.164948	0.104167	0.082474	0.054348	0.055556	0.191919	0.053763	0.058824	0.090909	0.066667	0.066667	0.087912	0.131868	0.180851	0.122807	0.134831	0.172043	0.084112	0.155556	0.040816	0.166667	0.191489	0.108696	0.180851	0.20202	0.114583	0.166667	0.155556	0.018868	0.060606	0.186813	0.067416
0.034483	0.029851	0.083333	0.058824	0	0.076923	0	0.066667	0.08	0.090909	0	0.074074	0.086957	0.090909	0.090909	0.08	0	0.086957	0	0.058824	0	0.08	0.086957	0.043478	0.076923	0.055556	0.083333	0.083333	0.013699	0.074074	0.064516	0.051282	0	0.068966	0	0	0.0625	0	0.060606	0	0	0.051282	0.042553	0	0	0.0625	0	0	0.1875	0.086957
0.112903	0.098592	0	0.046512	0.088235	0	0.03125	0.171429	0	0.1	0.0625	0.027027	0	0.064516	0.064516	0.125	0.1	0	0.083333	0	0.128205	0.028571	0.0625	0.055556	0.088235	0.205128	0.029412	0.029412	0.257576	0.027027	0.05	0.06383	0.218182	0.081081	0.090909	0.341463	0.02381	0.108108	0.073171	0.159091	0.025	0.086957	0.054545	0.069767	0.137255	0.04878	0.46875	0.222222	0.093023	0
0.140351	0.121212	0.107143	0.078947	0.03125	0.375	0.16	0.057143	0.230769	0.074074	0.2	0.0625	0.304348	0.115385	0.115385	0.103448	0.142857	0.25	0.170732	0.051282	0.142857	0.185185	0.111111	0.232558	0.064516	0.075	0.291667	0.107143	0.025974	0.307692	0.461538	0.393939	0.145455	0.333333	0.294118	0.040816	0.5	0.027778	0.6	0.27027	0.321429	0.393939	0.255814	0.2	0.148936	0.444444	0.02381	0.081081	0.535714	0.071429
0.08	0.067797	0.538462	0.363636	0.1	0.375	0	0.3	0.4	0.2	0.055556	0.277778	0.1875	0.384615	0.384615	0.05	0.074074	0.1875	0.088235	0.25	0.035714	0.166667	0.461538	0.2	0.375	0.103448	0.176471	0.25	0.014925	0.15	0.173913	0.09375	0	0.25	0	0.111111	0.12	0.083333	0.16	0.090909	0	0.09375	0.194444	0.107143	0.102564	0.12	0	0.035714	0.066667	0.727273
0	0	0.5	0.272727	0	0.176471	0	0.142857	0.1875	0.230769	0	0.4	0.214286	0.230769	0.230769	0	0	0.214286	0	0.272727	0	0.1875	0.214286	0.176471	0.176471	0.153846	0.2	0.5	0.015385	0.166667	0.136364	0.137931	0	0.15	0	0.055556	0.130435	0	0.125	0	0	0.1	0.171429	0	0.025	0.130435	0	0	0.071429	0.214286
0.032258	0.057971	0.2	0.212121	0.032258	0.142857	0	0.241379	0.148148	0.12	0	0.178571	0.115385	0.166667	0.166667	0.033333	0.026316	0.115385	0.068182	0.290323	0.026316	0.107143	0.208333	0.130435	0.28	0.166667	0.111111	0.111111	0.04	0.137931	0.121212	0.153846	0.016393	0.166667	0.02381	0.136364	0.085714	0.16129	0.114286	0.069767	0.028571	0.125	0.152174	0.051282	0.292683	0.117647	0.02439	0.026316	0.105263	0.380952
0.125	0.208955	0	0.043478	0	0.142857	0.125	0	0.083333	0	0.121212	0	0.15625	0.058824	0.028571	0.054054	0.119048	0.121212	0.222222	0	0.119048	0.083333	0.057143	0.25	0	0.041667	0.1875	0	0.036145	0.205882	0.285714	0.292683	0.186441	0.162162	0.457143	0.035714	0.277778	0.047619	0.305556	0.148936	0.333333	0.325	0.270833	0.361111	0.150943	0.352941	0.041667	0.068182	0.219512	0
0.133333	0.149254	0.133333	0.1	0.028571	0.241379	0.142857	0.111111	0.206897	0.103448	0.137931	0.121212	0.269231	0.185185	0.142857	0.09375	0.162162	0.269231	0.214286	0.128205	0.162162	0.206897	0.178571	0.244444	0.125	0.15	0.259259	0.096774	0.064935	0.275862	0.464286	0.4	0.178571	0.3	0.236842	0.08	0.4	0.142857	0.387097	0.219512	0.290323	0.441176	0.266667	0.285714	0.1875	0.4	0.045455	0.102564	0.314286	0.137931
0.177419	0.205882	0.114286	0.113636	0.025	0.242424	0.15625	0.184211	0.176471	0.088235	0.117647	0.135135	0.225806	0.088235	0.088235	0.025641	0.142857	0.225806	0.244444	0.113636	0.170732	0.212121	0.117647	0.326087	0.138889	0.0625	0.258065	0.083333	0.023529	0.235294	0.314286	0.384615	0.145161	0.222222	0.3	0.035088	0.382353	0.046512	0.371429	0.27907	0.25	0.421053	0.291667	0.219512	0.169811	0.342857	0.02	0.090909	0.275	0.151515
0.192308	0.1875	0	0.06383	0.069767	0.045455	0.047619	0.032258	0.034091	0.011494	0.072289	0.01087	0.047059	0.023256	0.023256	0.045977	0.125	0.047059	0.150538	0	0.125	0.045977	0.022989	0.131313	0.010989	0.0625	0.058824	0.022727	0.169492	0.081395	0.114943	0.117021	0.244898	0.079545	0.144444	0.1	0.113636	0.043478	0.11236	0.104167	0.142857	0.141304	0.141414	0.134831	0.097087	0.101124	0.085106	0.1	0.120879	0
0.075472	0.118644	0	0	0.041667	0.25	0.235294	0.074074	0.142857	0	0.222222	0	0.294118	0.05	0.05	0.043478	0.103448	0.222222	0.212121	0	0.142857	0.2	0.047619	0.125	0	0.060606	0.352941	0	0.075758	0.368421	0.25	0.225806	0.1	0.217391	0.241379	0.02381	0.192308	0.035714	0.230769	0.114286	0.208333	0.1875	0.121951	0.172414	0.352941	0.291667	0.129032	0.142857	0.166667	0
0.145455	0.142857	0.115385	0.114286	0	0.347826	0.173913	0.09375	0.25	0.125	0.166667	0.103448	0.4	0.173913	0.173913	0.071429	0.151515	0.333333	0.210526	0.083333	0.151515	0.25	0.166667	0.307692	0.107143	0.108108	0.45	0.115385	0.013158	0.454545	0.44	0.419355	0.173077	0.307692	0.354839	0.020833	0.681818	0.029412	0.52	0.285714	0.346154	0.419355	0.3	0.25	0.155556	0.761905	0.025	0.085714	0.322581	0.12
0.116667	0.151515	0.064516	0.131579	0.09375	0.206897	0.107143	0.083333	0.133333	0	0.142857	0.090909	0.185185	0.107143	0.107143	0.214286	0.135135	0.142857	0.219512	0.131579	0.135135	0.096774	0.103448	0.222222	0.09375	0.097561	0.178571	0.064516	0.125	0.16129	0.25	0.230769	0.160714	0.357143	0.179487	0.152174	0.171429	0.114286	0.2	0.225	0.181818	0.230769	0.244444	0.222222	0.365854	0.205882	0.046512	0.105263	0.216216	0.103448
0.148148	0.126984	0.166667	0.117647	0.034483	0.5	0.181818	0.096774	0.318182	0.130435	0.227273	0.107143	0.421053	0.181818	0.181818	0.074074	0.121212	0.35	0.153846	0.085714	0.121212	0.26087	0.173913	0.282051	0.111111	0.111111	0.4	0.166667	0.027027	0.409091	0.666667	0.482759	0.153846	0.434783	0.322581	0.043478	0.5	0.030303	0.85	0.257143	0.36	0.482759	0.307692	0.21875	0.159091	0.636364	0.025641	0.057143	0.37931	0.125
0.166667	0.142857	0.16	0.181818	0.033333	0.347826	0.173913	0.129032	0.25	0.125	0.272727	0.142857	0.333333	0.227273	0.173913	0.071429	0.151515	0.272727	0.210526	0.114286	0.151515	0.25	0.217391	0.342105	0.148148	0.138889	0.318182	0.115385	0.040541	0.333333	0.5	0.466667	0.150943	0.416667	0.3125	0.065217	0.423077	0.09375	0.583333	0.323529	0.296296	0.517241	0.368421	0.290323	0.155556	0.48	0.051282	0.085714	0.782609	0.166667
0.132353	0.178082	0.04878	0.081633	0.022727	0.125	0.108108	0.065217	0.1	0	0.105263	0.045455	0.105263	0.078947	0.051282	0.128205	0.106383	0.105263	0.25	0.104167	0.106383	0.1	0.076923	0.226415	0.071429	0.1	0.131579	0.02381	0.1375	0.15	0.282051	0.318182	0.229508	0.230769	0.217391	0.125	0.275	0.113636	0.238095	0.282609	0.25641	0.318182	0.245283	0.384615	0.346939	0.243902	0.037736	0.083333	0.25	0.105263
0.215686	0.20339	0.076923	0.055556	0.153846	0.153846	0.238095	0.133333	0.16	0.04	0.173913	0.068966	0.125	0.04	0.083333	0.035714	0.48	0.125	0.216216	0.027027	0.423077	0.16	0.08	0.136364	0.071429	0.025641	0.166667	0.076923	0.085714	0.107143	0.129032	0.162162	0.176471	0.137931	0.138889	0.116279	0.241379	0.030303	0.121212	0.222222	0.172414	0.162162	0.133333	0.181818	0.108696	0.125	0.111111	0.37037	0.142857	0.08
0.137931	0.153846	0.032258	0.05	0.030303	0.172414	0.153846	0.055556	0.137931	0	0.192308	0.060606	0.192308	0.071429	0.034483	0.137931	0.171429	0.192308	0.195122	0.076923	0.171429	0.1	0.068966	0.173913	0.0625	0.157895	0.230769	0	0.081081	0.25	0.3	0.305556	0.163636	0.321429	0.25	0.155556	0.25	0.151515	0.28125	0.2	0.266667	0.27027	0.222222	0.30303	0.309524	0.333333	0.047619	0.108108	0.294118	0.068966
0.138462	0.152778	0.081081	0.086957	0.05	0.235294	0.117647	0.121951	0.171429	0.151515	0.114286	0.102564	0.258065	0.151515	0.151515	0.108108	0.139535	0.21875	0.1875	0.06383	0.139535	0.171429	0.147059	0.24	0.135135	0.238095	0.333333	0.111111	0.1	0.34375	0.382353	0.375	0.263158	0.323529	0.292683	0.176471	0.454545	0.095238	0.4	0.302326	0.277778	0.375	0.26	0.275	0.188679	0.411765	0.130435	0.139535	0.3	0.083333
0.153846	0.15	0.083333	0.058824	0.037037	0.217391	0.2	0.066667	0.173913	0	0.25	0.035714	0.190476	0.090909	0.090909	0.038462	0.206897	0.190476	0.228571	0.028571	0.166667	0.173913	0.136364	0.2	0.037037	0.027027	0.238095	0	0.027778	0.26087	0.375	0.322581	0.137255	0.24	0.3	0.022222	0.259259	0.066667	0.25	0.2	0.28	0.28125	0.195122	0.321429	0.139535	0.259259	0.027027	0.129032	0.225806	0.086957
0.169811	0.126984	0	0	0.034483	0.2	0.181818	0.0625	0.115385	0.181818	0.173913	0	0.227273	0	0	0.035714	0.233333	0.173913	0.153846	0	0.233333	0.115385	0	0.219512	0.111111	0.081081	0.166667	0	0.055556	0.148148	0.25	0.30303	0.176471	0.222222	0.205882	0.066667	0.333333	0	0.275862	0.375	0.259259	0.264706	0.214286	0.21875	0.085106	0.241379	0.081081	0.193548	0.290323	0
0.107143	0.092308	0.037037	0.085714	0.034483	0.25	0.130435	0	0.16	0	0.227273	0	0.227273	0.181818	0.130435	0.16	0.121212	0.173913	0.125	0	0.088235	0.115385	0.125	0.219512	0	0.111111	0.166667	0.037037	0.041096	0.192308	0.25	0.264706	0.111111	0.375	0.171429	0.043478	0.241379	0.133333	0.233333	0.222222	0.214286	0.264706	0.214286	0.258065	0.186047	0.241379	0.052632	0.057143	0.212121	0.038462
0.171875	0.235294	0.051282	0.040816	0.04878	0.162162	0.114286	0.044444	0.105263	0	0.111111	0.073171	0.142857	0.054054	0.054054	0.076923	0.162791	0.111111	0.26087	0.02	0.162791	0.105263	0.052632	0.26	0.02381	0.019231	0.138889	0.051282	0.034884	0.157895	0.230769	0.365854	0.177419	0.210526	0.285714	0.070175	0.361111	0.044444	0.282051	0.325581	0.27027	0.365854	0.28	0.268293	0.142857	0.25641	0.019231	0.111111	0.261905	0.025641
0.125	0.140845	0.225806	0.230769	0.081081	0.290323	0.125	0.1	0.21875	0.090909	0.15625	0.242424	0.233333	0.2	0.2	0.114286	0.146341	0.233333	0.222222	0.230769	0.146341	0.181818	0.233333	0.25	0.111111	0.190476	0.225806	0.357143	0.088608	0.322581	0.285714	0.232558	0.147541	0.34375	0.133333	0.16	0.243243	0.157895	0.27027	0.125	0.157895	0.232558	0.297872	0.195122	0.22	0.243243	0.041667	0.119048	0.190476	0.121212
0.134615	0.114754	0.041667	0.029412	0.227273	0.227273	0.210526	0.068966	0.130435	0.095238	0.263158	0.037037	0.263158	0.045455	0.095238	0.04	0.214286	0.263158	0.2	0.029412	0.214286	0.130435	0.090909	0.119048	0.125	0.057143	0.25	0.041667	0.089552	0.217391	0.185185	0.176471	0.212766	0.25	0.1875	0.097561	0.222222	0.068966	0.214286	0.205882	0.291667	0.176471	0.142857	0.16129	0.142857	0.222222	0.15625	0.172414	0.193548	0.043478
0.107143	0.109375	0	0	0.034483	0.153846	0.130435	0.096774	0.115385	0.130435	0.173913	0	0.173913	0.04	0.04	0.074074	0.15625	0.173913	0.184211	0	0.15625	0.16	0.038462	0.136364	0.111111	0.081081	0.166667	0	0.101449	0.192308	0.346154	0.228571	0.22449	0.178571	0.205882	0.116279	0.285714	0.030303	0.233333	0.333333	0.307692	0.264706	0.159091	0.258065	0.108696	0.241379	0.142857	0.233333	0.212121	0
0.148148	0.092308	0.076923	0.117647	0.034483	0.2	0.130435	0.096774	0.115385	0.083333	0.285714	0.033333	0.227273	0	0	0.035714	0.15625	0.173913	0.125	0.055556	0.15625	0.115385	0.038462	0.25	0.153846	0.052632	0.166667	0	0.070423	0.148148	0.166667	0.194444	0.132075	0.222222	0.205882	0.142857	0.2	0.030303	0.233333	0.571429	0.214286	0.30303	0.243902	0.147059	0.133333	0.16129	0.111111	0.193548	0.290323	0.08
0.107143	0.092308	0.037037	0.055556	0.071429	0.2	0.130435	0.096774	0.115385	0.130435	0.173913	0.033333	0.227273	0.04	0.04	0.035714	0.15625	0.173913	0.153846	0.027027	0.15625	0.074074	0.08	0.136364	0.153846	0.081081	0.272727	0	0.070423	0.291667	0.206897	0.264706	0.111111	0.222222	0.322581	0.116279	0.16129	0.0625	0.193548	0.189189	0.172414	0.194444	0.133333	0.181818	0.186047	0.241379	0.111111	0.193548	0.176471	0.038462
0.133333	0.149254	0.096774	0.1	0.2	0.2	0.103448	0.111111	0.129032	0.066667	0.137931	0.088235	0.178571	0.066667	0.066667	0.09375	0.162162	0.137931	0.214286	0.073171	0.162162	0.09375	0.1	0.217391	0.16129	0.045455	0.172414	0.0625	0.123288	0.15625	0.205882	0.225	0.222222	0.258065	0.146341	0.148936	0.2	0.081081	0.162162	0.315789	0.25	0.225	0.23913	0.216216	0.1875	0.135135	0.121951	0.162162	0.210526	0.1
0.117647	0.1	0.045455	0.064516	0.041667	0.388889	0.166667	0.074074	0.2	0	0.294118	0.083333	0.375	0.05	0.05	0.090909	0.142857	0.294118	0.142857	0.1	0.142857	0.090909	0.1	0.153846	0.086957	0.029412	0.277778	0	0.028986	0.3	0.2	0.266667	0.1	0.333333	0.2	0.075	0.192308	0.115385	0.28	0.21875	0.208333	0.266667	0.210526	0.214286	0.179487	0.24	0.029412	0.103448	0.25	0.1
0.181818	0.15625	0.068966	0.078947	0.064516	0.178571	0.16	0.15625	0.103448	0.115385	0.153846	0.0625	0.2	0.035714	0.035714	0.032258	0.176471	0.153846	0.230769	0.051282	0.176471	0.103448	0.071429	0.261905	0.222222	0.102564	0.24	0	0.067568	0.259259	0.266667	0.314286	0.188679	0.2	0.375	0.159091	0.344828	0.088235	0.333333	0.382353	0.321429	0.314286	0.255814	0.235294	0.227273	0.444444	0.131579	0.176471	0.264706	0.111111
0.117647	0.1	0.045455	0.137931	0.041667	0.315789	0.166667	0	0.2	0	0.375	0	0.294118	0.166667	0.105263	0.142857	0.103448	0.222222	0.142857	0	0.103448	0.090909	0.1	0.216216	0	0.060606	0.210526	0.045455	0.028986	0.238095	0.25	0.225806	0.1	0.4	0.285714	0.04878	0.148148	0.074074	0.391304	0.21875	0.208333	0.310345	0.243243	0.214286	0.179487	0.291667	0.060606	0.103448	0.346154	0
0.173077	0.147541	0.038462	0.121212	0.035714	0.318182	0.190476	0.03125	0.166667	0	0.3	0.034483	0.3	0.041667	0.041667	0.037037	0.16129	0.238095	0.189189	0.027778	0.16129	0.166667	0.083333	0.289474	0.035714	0.026316	0.227273	0	0.041667	0.25	0.259259	0.235294	0.156863	0.28	0.37931	0.044444	0.25	0.064516	0.384615	0.264706	0.269231	0.272727	0.282051	0.266667	0.136364	0.346154	0.026316	0.125	0.344828	0.04
0.189655	0.130435	0.029412	0.046512	0.15625	0.193548	0.137931	0.078947	0.125	0.064516	0.172414	0.055556	0.172414	0.03125	0.03125	0.028571	0.157895	0.172414	0.181818	0.046512	0.157895	0.125	0.0625	0.23913	0.121212	0.044444	0.129032	0	0.092105	0.151515	0.3125	0.351351	0.264151	0.212121	0.230769	0.078431	0.30303	0.078947	0.375	0.342105	0.366667	0.351351	0.26087	0.277778	0.137255	0.30303	0.119048	0.128205	0.305556	0.0625
0.137931	0.153846	0.032258	0.076923	0.030303	0.096774	0.111111	0.055556	0.137931	0	0.148148	0.060606	0.107143	0.071429	0.034483	0.178571	0.205882	0.148148	0.225	0.05	0.205882	0.1	0.107143	0.173913	0.0625	0.1	0.142857	0	0.052632	0.206897	0.21875	0.236842	0.142857	0.233333	0.184211	0.083333	0.176471	0.1875	0.138889	0.170732	0.1875	0.27027	0.195652	0.30303	0.170213	0.212121	0.047619	0.138889	0.189189	0.068966
0.147541	0.161765	0.058824	0.045455	0.055556	0.151515	0.133333	0.105263	0.088235	0.133333	0.129032	0.026316	0.166667	0.0625	0.030303	0.057143	0.153846	0.129032	0.232558	0.045455	0.153846	0.121212	0.060606	0.208333	0.151515	0.116279	0.2	0	0.105263	0.21875	0.30303	0.416667	0.259259	0.205882	0.324324	0.142857	0.333333	0.076923	0.323529	0.368421	0.3125	0.342105	0.229167	0.27027	0.204082	0.333333	0.142857	0.184211	0.263158	0.060606
0.25	0.222222	0	0	0.115385	0.074074	0.08	0.068966	0.055556	0.058824	0.078431	0.017241	0.078431	0.038462	0.038462	0.036364	0.203704	0.078431	0.196721	0	0.203704	0.075472	0.037736	0.147059	0.035714	0.0625	0.098039	0.037037	0.209302	0.092593	0.188679	0.183333	0.87234	0.109091	0.189655	0.169231	0.185185	0.033333	0.160714	0.180328	0.215686	0.20339	0.161765	0.264151	0.082192	0.185185	0.172414	0.203704	0.152542	0
0.2	0.171875	0.032258	0.02439	0	0.259259	0.153846	0	0.137931	0	0.24	0	0.24	0.071429	0.071429	0.03125	0.171429	0.192308	0.195122	0	0.171429	0.1	0.068966	0.255814	0	0.023256	0.185185	0	0.025641	0.206897	0.3	0.382353	0.185185	0.233333	0.451613	0.019608	0.290323	0.027027	0.366667	0.297297	0.407407	0.342857	0.27907	0.30303	0.122449	0.37931	0.023256	0.108108	0.294118	0.033333
0.183333	0.15942	0.057143	0.146341	0.026316	0.181818	0.129032	0.075	0.117647	0	0.2	0.052632	0.16129	0.060606	0.029412	0.151515	0.121951	0.125	0.227273	0.093023	0.121951	0.117647	0.058824	0.311111	0.083333	0.088889	0.15625	0	0.103896	0.176471	0.333333	0.405405	0.232143	0.3125	0.315789	0.117647	0.323529	0.131579	0.352941	0.394737	0.30303	0.444444	0.333333	0.371429	0.25	0.285714	0.042553	0.095238	0.324324	0.090909
0.15942	0.202703	0.045455	0.076923	0.021277	0.090909	0.128205	0.106383	0.093023	0.047619	0.097561	0.042553	0.097561	0.047619	0.023256	0.119048	0.145833	0.097561	0.285714	0.076923	0.145833	0.119048	0.071429	0.259259	0.116279	0.115385	0.121951	0	0.13253	0.139535	0.204545	0.244898	0.21875	0.186047	0.229167	0.157895	0.2	0.155556	0.145833	0.291667	0.181818	0.244898	0.277778	0.266667	0.169492	0.2	0.137255	0.145833	0.183673	0.071429
0.228916	0.206522	0.014925	0.012987	0.076923	0.076923	0.064516	0.104478	0.045455	0.047619	0.063492	0.028986	0.063492	0.03125	0.03125	0.061538	0.166667	0.063492	0.197183	0.026316	0.166667	0.061538	0.046875	0.125	0.060606	0.09589	0.096774	0.030303	0.333333	0.109375	0.119403	0.152778	0.333333	0.123077	0.157143	0.222222	0.134328	0.088235	0.115942	0.166667	0.15625	0.152778	0.1375	0.179104	0.197368	0.134328	0.142857	0.166667	0.111111	0.015152
0.488889	0.407407	0.064516	0.04878	0.129032	0.129032	0.107143	0.114286	0.172414	0.033333	0.142857	0.058824	0.103448	0.033333	0.068966	0.096774	0.75	0.103448	0.219512	0.02381	0.615385	0.0625	0.066667	0.170213	0.060606	0	0.137931	0.064516	0.08	0.090909	0.111111	0.116279	0.203704	0.117647	0.15	0.104167	0.171429	0.026316	0.105263	0.139535	0.181818	0.116279	0.166667	0.189189	0.076923	0.138889	0.071429	0.4	0.125	0.066667
0.122807	0.140625	0.111111	0.081081	0.032258	0.28	0.166667	0.16129	0.192308	0.076923	0.208333	0.1	0.26087	0.076923	0.076923	0	0.181818	0.26087	0.205128	0.081081	0.181818	0.192308	0.074074	0.268293	0.103448	0.05	0.25	0.071429	0.083333	0.222222	0.321429	0.285714	0.127273	0.25	0.228571	0.020408	0.310345	0.028571	0.344828	0.243243	0.241379	0.285714	0.232558	0.205882	0.204545	0.357143	0.05	0.114286	0.4	0.115385
0.216667	0.223881	0	0	0.108108	0.138889	0.15625	0.097561	0.081081	0.088235	0.117647	0.02439	0.151515	0.027778	0.057143	0.052632	0.263158	0.117647	0.272727	0	0.297297	0.142857	0.027027	0.22	0.078947	0.0625	0.181818	0.054054	0.12987	0.2	0.210526	0.255814	0.267857	0.128205	0.3	0.156863	0.342857	0.022727	0.263158	0.341463	0.285714	0.285714	0.215686	0.25	0.148148	0.305556	0.159091	0.263158	0.186047	0
0.128571	0.142857	0.046512	0.1	0.021739	0.119048	0.102564	0.02	0.095238	0	0.157895	0.021277	0.1	0.075	0.04878	0.15	0.125	0.1	0.215686	0.018519	0.125	0.095238	0.073171	0.218182	0.021739	0.096154	0.125	0.022727	0.107143	0.142857	0.238095	0.25	0.222222	0.219512	0.288889	0.101695	0.204545	0.085106	0.255814	0.196078	0.214286	0.25	0.214286	0.272727	0.283019	0.204545	0.036364	0.08	0.212766	0.023256
0.036364	0.047619	0.533333	0.434783	0.041667	0.190476	0	0.318182	0.2	0.166667	0	0.444444	0.157895	0.166667	0.166667	0	0.032258	0.157895	0.052632	0.434783	0.032258	0.142857	0.222222	0.25	0.388889	0.09375	0.15	0.352941	0.014286	0.130435	0.111111	0.117647	0	0.166667	0	0.075	0.107143	0.16	0.103448	0.083333	0	0.117647	0.243243	0.030303	0.15	0.107143	0	0.032258	0.09375	0.571429
0.177419	0.171429	0.258065	0.25641	0.051282	0.322581	0.121212	0.25	0.212121	0.15625	0.151515	0.235294	0.266667	0.121212	0.121212	0.025641	0.142857	0.225806	0.191489	0.225	0.170732	0.176471	0.151515	0.452381	0.242424	0.108696	0.258065	0.21875	0.074074	0.235294	0.314286	0.35	0.126984	0.294118	0.268293	0.113208	0.342857	0.046512	0.411765	0.309524	0.216216	0.35	0.409091	0.162791	0.215686	0.382353	0.085106	0.142857	0.275	0.1875
0.12987	0.129412	0	0	0	0.1	0.085106	0.053571	0.058824	0.085106	0.106383	0	0.106383	0	0	0.018868	0.087719	0.106383	0.111111	0	0.087719	0.058824	0	0.136364	0.037736	0.048387	0.104167	0	0.10989	0.098039	0.153846	0.214286	0.164384	0.074074	0.222222	0.106061	0.22	0	0.192308	0.277778	0.18	0.192982	0.134328	0.163636	0.070423	0.22	0.101695	0.107143	0.140351	0
0.136986	0.164557	0.065217	0.229167	0.0625	0.133333	0.093023	0.057692	0.111111	0	0.142857	0.061224	0.090909	0.093023	0.093023	0.136364	0.115385	0.090909	0.178571	0.113208	0.09434	0.06383	0.090909	0.183333	0.0625	0.089286	0.113636	0.065217	0.141176	0.130435	0.191489	0.163636	0.140845	0.2	0.192308	0.131148	0.14	0.078431	0.137255	0.181818	0.145833	0.207547	0.220339	0.276596	0.333333	0.14	0.033898	0.09434	0.150943	0.090909
0.238095	0.242857	0.023256	0.125	0.069767	0.121951	0.105263	0.086957	0.097561	0.105263	0.162162	0.068182	0.102564	0.02439	0.05	0.046512	0.204545	0.102564	0.270833	0.058824	0.204545	0.097561	0.04878	0.32	0.121951	0.076923	0.128205	0.023256	0.095238	0.146341	0.214286	0.255319	0.225806	0.166667	0.357143	0.122807	0.3	0.086957	0.261905	0.363636	0.25	0.311111	0.34	0.309524	0.155172	0.238095	0.076923	0.177778	0.244444	0.075
0.180328	0.208955	0	0.066667	0	0.142857	0.125	0	0.114286	0	0.193548	0	0.15625	0.028571	0.028571	0.026316	0.119048	0.121212	0.222222	0	0.119048	0.114286	0.027778	0.276596	0	0.06383	0.1875	0	0.02381	0.205882	0.25	0.292683	0.166667	0.162162	0.416667	0.054545	0.314286	0.023256	0.342857	0.255814	0.294118	0.325	0.270833	0.25641	0.150943	0.314286	0.020408	0.068182	0.25	0
0.142857	0.202703	0.045455	0.056604	0.021277	0.090909	0.073171	0.083333	0.093023	0.047619	0.097561	0.042553	0.071429	0.047619	0.023256	0.093023	0.145833	0.097561	0.235294	0.037037	0.145833	0.093023	0.046512	0.236364	0.116279	0.09434	0.095238	0	0.13253	0.113636	0.232558	0.270833	0.278689	0.159091	0.204082	0.178571	0.255814	0.083333	0.170213	0.377778	0.238095	0.297872	0.254545	0.325581	0.169492	0.227273	0.115385	0.145833	0.16	0.071429
0.15493	0.197368	0.043478	0.074074	0.020408	0.086957	0.121951	0.102041	0.088889	0.045455	0.093023	0.040816	0.093023	0.045455	0.022222	0.113636	0.14	0.093023	0.27451	0.074074	0.14	0.113636	0.068182	0.25	0.111111	0.111111	0.116279	0	0.142857	0.133333	0.195652	0.235294	0.212121	0.177778	0.22	0.152542	0.166667	0.148936	0.14	0.28	0.173913	0.235294	0.267857	0.255319	0.163934	0.191489	0.132075	0.14	0.25	0.068182
0.212121	0.219178	0.045455	0.12	0.021277	0.090909	0.1	0.083333	0.093023	0.047619	0.153846	0.042553	0.097561	0	0	0.021739	0.195652	0.097561	0.211538	0.037037	0.170213	0.093023	0.022727	0.283019	0.116279	0.054545	0.121951	0	0.08046	0.113636	0.204545	0.22	0.21875	0.108696	0.255319	0.137931	0.255814	0.04	0.195652	0.44186	0.209302	0.297872	0.277778	0.212766	0.15	0.2	0.074074	0.170213	0.183673	0.071429
0.098039	0.083333	0	0	0.043478	0.263158	0.176471	0.076923	0.15	0.25	0.4	0	0.3125	0.052632	0.052632	0.045455	0.148148	0.4	0.114286	0	0.148148	0.095238	0.05	0.1	0.142857	0.133333	0.222222	0	0.076923	0.25	0.208333	0.15625	0.148936	0.227273	0.166667	0.105263	0.153846	0.037037	0.24	0.225806	0.217391	0.15625	0.125	0.178571	0.125	0.2	0.133333	0.192308	0.172414	0
0.166667	0.142857	0.074074	0.054054	0.192308	0.033333	0	0.206897	0.034483	0.125	0	0.066667	0	0.038462	0.08	0.071429	0.225806	0	0.121951	0.054054	0.225806	0	0.076923	0.040816	0.192308	0.078947	0.035714	0.074074	0.166667	0.103448	0.028571	0.073171	0.196078	0.0625	0.05	0.25641	0.057143	0.060606	0.027027	0.184211	0.029412	0.073171	0.04	0.052632	0.04	0.027778	0.205882	0.266667	0.051282	0.076923
0.213115	0.169014	0.176471	0.282051	0.05	0.354839	0.085714	0.210526	0.242424	0.225806	0.21875	0.131579	0.258065	0.151515	0.151515	0.108108	0.139535	0.21875	0.117647	0.190476	0.113636	0.138889	0.181818	0.291667	0.235294	0.130435	0.25	0.111111	0.060241	0.228571	0.175	0.170213	0.107692	0.285714	0.152174	0.132075	0.170732	0.095238	0.25641	0.244444	0.095238	0.222222	0.285714	0.133333	0.235294	0.2	0.061224	0.139535	0.209302	0.258065
0.050847	0.075758	0	0	0.034483	0	0.04	0.214286	0	0.181818	0	0	0	0.083333	0.04	0.115385	0.057143	0	0.071429	0	0.088235	0.035714	0.08	0.020408	0.111111	0.176471	0	0	0.169231	0.107143	0.060606	0.04878	0.153846	0.1	0.025	0.263158	0	0.096774	0.027778	0.073171	0.030303	0.04878	0.02	0.083333	0.108696	0.058824	0.290323	0.15625	0.052632	0
0.107692	0.125	0	0	0.142857	0.111111	0.125	0.073171	0.083333	0.090909	0.121212	0.025	0.121212	0.058824	0.058824	0.147059	0.146341	0.121212	0.145833	0	0.146341	0.083333	0.057143	0.090909	0.052632	0.282051	0.151515	0.027027	0.211268	0.171429	0.216216	0.204545	0.272727	0.228571	0.159091	0.288889	0.179487	0.1	0.146341	0.2	0.222222	0.177778	0.109091	0.195122	0.244898	0.179487	0.282051	0.205128	0.136364	0
0.064103	0.057471	0.065217	0.229167	0.02	0.040816	0	0.078431	0.041667	0	0.043478	0.04	0	0.044444	0.044444	0.020408	0.035714	0	0.047619	0.113208	0.017544	0	0.066667	0.126984	0.085106	0.016667	0	0	0.021053	0.019608	0.018182	0.032258	0.0125	0.038462	0.068966	0.061538	0	0.1	0.054545	0.065574	0.018519	0.066667	0.125	0.052632	0.180328	0.036364	0.016667	0.017544	0.070175	0.142857
0.145161	0.19403	0.027778	0.044444	0.026316	0.181818	0.129032	0	0.117647	0	0.16129	0	0.16129	0.060606	0.060606	0.085714	0.121951	0.125	0.227273	0	0.095238	0.117647	0.090909	0.282609	0	0.020833	0.15625	0.027778	0.024096	0.176471	0.294118	0.405405	0.189655	0.235294	0.351351	0.036364	0.323529	0.02381	0.314286	0.261905	0.34375	0.368421	0.304348	0.333333	0.132075	0.285714	0.020833	0.069767	0.289474	0.028571
0.172414	0.184615	0	0	0	0.16129	0.142857	0	0.129032	0	0.178571	0	0.178571	0.066667	0.032258	0.09375	0.162162	0.178571	0.275	0	0.162162	0.129032	0.064516	0.272727	0	0.045455	0.172414	0	0.025	0.193548	0.322581	0.441176	0.2	0.258065	0.424242	0.038462	0.354839	0.052632	0.30303	0.282051	0.333333	0.361111	0.325581	0.323529	0.14	0.354839	0.045455	0.102564	0.314286	0
0.098361	0.101449	0.03125	0.02381	0.206897	0.166667	0.107143	0.054054	0.096774	0.068966	0.142857	0.028571	0.185185	0.068966	0.033333	0.096774	0.135135	0.142857	0.136364	0.02381	0.135135	0.096774	0.066667	0.145833	0.09375	0.184211	0.137931	0	0.140845	0.16129	0.212121	0.333333	0.25	0.310345	0.179487	0.177778	0.138889	0.114286	0.166667	0.225	0.21875	0.230769	0.166667	0.222222	0.217391	0.171429	0.216216	0.105263	0.216216	0.032258
0.163636	0.15873	0.153846	0.142857	0.032258	0.28	0.166667	0.125	0.24	0.12	0.16	0.137931	0.318182	0.166667	0.166667	0.068966	0.181818	0.318182	0.236842	0.111111	0.181818	0.24	0.16	0.333333	0.142857	0.105263	0.304348	0.111111	0.026316	0.32	0.423077	0.451613	0.192308	0.296296	0.30303	0.041667	0.583333	0.058824	0.5	0.314286	0.333333	0.451613	0.325	0.322581	0.152174	0.52	0.02439	0.114286	0.4	0.16
0.206897	0.161765	0.028571	0.095238	0.027027	0.1875	0.133333	0.02439	0.088235	0	0.206897	0.026316	0.206897	0.0625	0.030303	0.057143	0.184211	0.166667	0.204545	0.022222	0.184211	0.088235	0.09375	0.318182	0.027027	0.043478	0.16129	0	0.037037	0.181818	0.30303	0.378378	0.192982	0.242424	0.441176	0.037037	0.257143	0.076923	0.363636	0.368421	0.354839	0.416667	0.311111	0.27027	0.134615	0.333333	0.043478	0.125	0.333333	0.029412
0.20339	0.15942	0.027778	0.068182	0.026316	0.181818	0.129032	0.02381	0.085714	0	0.2	0.025641	0.2	0.060606	0.029412	0.055556	0.179487	0.16129	0.2	0.021739	0.179487	0.085714	0.090909	0.282609	0.026316	0.042553	0.15625	0	0.036585	0.176471	0.294118	0.368421	0.189655	0.235294	0.428571	0.036364	0.25	0.075	0.352941	0.358974	0.34375	0.405405	0.276596	0.263158	0.132075	0.323529	0.042553	0.121951	0.361111	0.028571
0.181818	0.208333	0.023256	0.018868	0	0.15	0.135135	0.020408	0.097561	0	0.162162	0.021739	0.131579	0.076923	0.05	0.071429	0.12766	0.131579	0.196078	0	0.152174	0.125	0.075	0.222222	0	0.037037	0.128205	0	0.033708	0.146341	0.243902	0.282609	0.169231	0.195122	0.266667	0.04918	0.3	0.041667	0.292683	0.25	0.282051	0.340909	0.240741	0.25	0.135593	0.268293	0.056604	0.081633	0.244444	0.02381
0.144928	0.142857	0.071429	0.222222	0.044444	0.205128	0.075	0.108696	0.121951	0.102564	0.189189	0.043478	0.157895	0.04878	0.04878	0.045455	0.125	0.128205	0.127273	0.057692	0.102041	0.045455	0.073171	0.218182	0.146341	0.096154	0.125	0.022727	0.081395	0.142857	0.130435	0.176471	0.115942	0.190476	0.234043	0.140351	0.081633	0.108696	0.173913	0.22	0.108696	0.176471	0.236364	0.142857	0.214286	0.152174	0.075472	0.125	0.1875	0.1
0.166667	0.1625	0.111111	0.25	0.04	0.209302	0.090909	0.166667	0.159091	0.142857	0.166667	0.104167	0.166667	0.116279	0.116279	0.02	0.156863	0.166667	0.135593	0.132075	0.134615	0.133333	0.139535	0.285714	0.181818	0.127273	0.190476	0.086957	0.101124	0.177778	0.266667	0.25	0.138889	0.222222	0.235294	0.147541	0.234043	0.098039	0.282609	0.269231	0.142857	0.27451	0.258621	0.12963	0.177419	0.234043	0.107143	0.156863	0.24	0.139535
0.115385	0.116667	0.090909	0.096774	0.083333	0.444444	0.157895	0.071429	0.25	0	0.277778	0.08	0.352941	0.1	0.1	0.136364	0.137931	0.277778	0.171429	0.096774	0.137931	0.086957	0.15	0.179487	0.083333	0.058824	0.263158	0.043478	0.043478	0.285714	0.291667	0.258065	0.12	0.45	0.193548	0.128205	0.142857	0.153846	0.32	0.176471	0.2	0.258065	0.205128	0.25	0.236842	0.28	0.058824	0.1	0.285714	0.095238
0.113208	0.096774	0.136364	0.09375	0.038462	0.35	0.15	0.107143	0.238095	0	0.263158	0.076923	0.263158	0.045455	0.045455	0.04	0.172414	0.2	0.166667	0.09375	0.133333	0.130435	0.090909	0.205128	0.125	0.057143	0.190476	0	0.042857	0.166667	0.185185	0.25	0.075472	0.304348	0.117647	0.071429	0.269231	0.068966	0.172414	0.322581	0.192308	0.25	0.2	0.2	0.2	0.137931	0	0.096774	0.233333	0.2
0.111111	0.137931	0.037037	0.081967	0.115385	0.115385	0.08	0.068966	0.075472	0	0.078431	0.053571	0.1	0.038462	0.038462	0.075472	0.101695	0.078431	0.177419	0.1	0.101695	0.075472	0.057692	0.2	0.074074	0.096774	0.098039	0.018182	0.142857	0.092593	0.166667	0.245614	0.222222	0.173077	0.189655	0.151515	0.185185	0.127273	0.181818	0.241379	0.192308	0.245614	0.215385	0.218182	0.274194	0.163636	0.096774	0.065574	0.172414	0.1
0.178082	0.217949	0.04	0.107143	0.018868	0.125	0.086957	0.074074	0.06	0	0.133333	0.037736	0.133333	0.020408	0.020408	0.039216	0.109091	0.108696	0.232143	0.107143	0.109091	0.081633	0.040816	0.298246	0.08	0.015873	0.106383	0	0.020408	0.122449	0.18	0.218182	0.135135	0.14	0.27451	0.058824	0.25	0.115385	0.270833	0.283019	0.234043	0.264151	0.293103	0.211538	0.209677	0.22449	0.015873	0.070175	0.207547	0.108696
0.169014	0.194805	0.042553	0.092593	0.02	0.108696	0.093023	0.057692	0.06383	0.044444	0.142857	0.019608	0.116279	0.044444	0.021739	0.086957	0.137255	0.090909	0.178571	0.035088	0.137255	0.086957	0.043478	0.290909	0.085106	0.109091	0.139535	0	0.114943	0.155556	0.217391	0.28	0.227273	0.2	0.319149	0.169492	0.212766	0.078431	0.234043	0.413043	0.222222	0.306122	0.309091	0.25	0.2	0.266667	0.109091	0.137255	0.270833	0.043478
0.181818	0.204819	0.036364	0.175439	0.072727	0.134615	0.078431	0.067797	0.137255	0.078431	0.12	0.052632	0.098039	0.078431	0.057692	0.09434	0.157895	0.076923	0.254237	0.080645	0.157895	0.054545	0.076923	0.234375	0.092593	0.131148	0.096154	0.075472	0.153846	0.090909	0.185185	0.2	0.202703	0.192308	0.206897	0.222222	0.160714	0.067797	0.2	0.303571	0.145455	0.241379	0.25	0.236364	0.230769	0.160714	0.095238	0.157895	0.189655	0.056604
0.168421	0.188119	0.026667	0.12987	0.039474	0.112676	0.056338	0.050633	0.098592	0.056338	0.085714	0.038961	0.085714	0.056338	0.041667	0.083333	0.116883	0.070423	0.175	0.060976	0.116883	0.04	0.070423	0.178571	0.067568	0.098765	0.084507	0.040541	0.126126	0.111111	0.135135	0.15	0.147368	0.123288	0.2	0.127907	0.118421	0.077922	0.178082	0.207792	0.121622	0.179487	0.204819	0.142857	0.204819	0.148649	0.059524	0.102564	0.141026	0.041096
0.144737	0.142857	0.039216	0.188679	0.057692	0.170213	0.0625	0.072727	0.102041	0.085106	0.130435	0.056604	0.130435	0.0625	0.0625	0.08	0.127273	0.106383	0.166667	0.05	0.127273	0.038462	0.061224	0.171875	0.1	0.101695	0.12766	0.06	0.147727	0.166667	0.132075	0.133333	0.180556	0.183673	0.178571	0.237288	0.089286	0.072727	0.169811	0.232143	0.113208	0.172414	0.1875	0.142857	0.1875	0.150943	0.160714	0.148148	0.160714	0.061224
0.177215	0.186047	0.035088	0.169492	0.070175	0.150943	0.075472	0.065574	0.111111	0.075472	0.115385	0.050847	0.115385	0.055556	0.055556	0.090909	0.152542	0.09434	0.225806	0.078125	0.152542	0.052632	0.054545	0.208955	0.089286	0.092308	0.113208	0.072727	0.150538	0.107143	0.157895	0.213115	0.197368	0.185185	0.263158	0.234375	0.155172	0.065574	0.214286	0.293103	0.12069	0.213115	0.223881	0.166667	0.205882	0.175439	0.145161	0.152542	0.183333	0.054545
0.15942	0.171053	0.179487	0.191489	0.043478	0.263158	0.1	0.238095	0.175	0.157895	0.125	0.166667	0.216216	0.073171	0.073171	0	0.145833	0.184211	0.188679	0.191489	0.170213	0.146341	0.097561	0.36	0.2	0.115385	0.210526	0.15	0.119048	0.195122	0.232558	0.297872	0.2	0.214286	0.204082	0.157895	0.285714	0.04	0.309524	0.347826	0.181818	0.297872	0.326923	0.1875	0.169492	0.285714	0.115385	0.170213	0.208333	0.153846
0.1875	0.164384	0.135135	0.238095	0.047619	0.294118	0.111111	0.170732	0.194444	0.176471	0.171429	0.125	0.242424	0.142857	0.142857	0.075	0.133333	0.205882	0.18	0.130435	0.133333	0.162162	0.171429	0.333333	0.157895	0.148936	0.235294	0.105263	0.084337	0.285714	0.324324	0.357143	0.15625	0.305556	0.341463	0.148148	0.315789	0.090909	0.416667	0.288889	0.230769	0.425	0.354167	0.204545	0.226415	0.388889	0.102041	0.133333	0.317073	0.171429
0.111111	0.112676	0.16129	0.277778	0.055556	0.117647	0	0.235294	0.121212	0.214286	0.060606	0.147059	0.09375	0.172414	0.172414	0.121212	0.071429	0.09375	0.104167	0.15	0.071429	0.088235	0.206897	0.16	0.266667	0.230769	0.090909	0.125	0.150685	0.181818	0.131579	0.108696	0.133333	0.205882	0.065217	0.244444	0.073171	0.135135	0.153846	0.155556	0.02439	0.159091	0.18	0.093023	0.113208	0.157895	0.2	0.125	0.142857	0.206897
0.169231	0.133333	0.135135	0.238095	0.047619	0.294118	0.081081	0.2	0.194444	0.176471	0.171429	0.125	0.242424	0.142857	0.142857	0.102564	0.133333	0.205882	0.134615	0.130435	0.133333	0.131579	0.171429	0.254902	0.222222	0.173913	0.235294	0.105263	0.125	0.285714	0.225	0.23913	0.174603	0.305556	0.170213	0.215686	0.190476	0.090909	0.275	0.26087	0.116279	0.266667	0.27451	0.152174	0.181818	0.25	0.173913	0.159091	0.227273	0.171429
0.129032	0.161765	0.285714	0.314286	0.055556	0.310345	0.133333	0.272727	0.233333	0.172414	0.166667	0.258065	0.25	0.172414	0.172414	0.027778	0.153846	0.206897	0.177778	0.277778	0.153846	0.193548	0.206897	0.380952	0.266667	0.116279	0.285714	0.241379	0.076923	0.258065	0.264706	0.214286	0.096774	0.28125	0.166667	0.142857	0.222222	0.076923	0.25	0.209302	0.105263	0.214286	0.340909	0.146341	0.255319	0.257143	0.090909	0.153846	0.170732	0.296296
0.152542	0.132353	0.172414	0.222222	0.058824	0.285714	0.103448	0.176471	0.206897	0.185185	0.178571	0.15625	0.269231	0.185185	0.185185	0.129032	0.131579	0.222222	0.186047	0.128205	0.131579	0.166667	0.222222	0.272727	0.2	0.179487	0.307692	0.133333	0.093333	0.37037	0.322581	0.25641	0.137931	0.392857	0.236842	0.148936	0.235294	0.142857	0.30303	0.190476	0.142857	0.324324	0.295455	0.216216	0.23913	0.3125	0.095238	0.131579	0.277778	0.178571
0.081967	0.086957	0.185185	0.3125	0.0625	0.133333	0	0.225806	0.137931	0.25	0.068966	0.166667	0.107143	0.2	0.2	0.137931	0.051282	0.107143	0.113636	0.166667	0.051282	0.1	0.24	0.148936	0.307692	0.294118	0.103448	0.142857	0.126761	0.129032	0.147059	0.146341	0.103448	0.233333	0.071429	0.238095	0.081081	0.151515	0.171429	0.142857	0.027027	0.205128	0.170213	0.102564	0.145833	0.142857	0.128205	0.108108	0.189189	0.192308
0.134328	0.103896	0.135135	0.238095	0.047619	0.294118	0.081081	0.2	0.194444	0.176471	0.171429	0.125	0.242424	0.142857	0.142857	0.102564	0.108696	0.205882	0.134615	0.130435	0.108696	0.131579	0.171429	0.254902	0.189189	0.173913	0.235294	0.105263	0.111111	0.285714	0.225	0.23913	0.15625	0.305556	0.195652	0.192308	0.190476	0.090909	0.275	0.26087	0.116279	0.266667	0.27451	0.152174	0.181818	0.25	0.148936	0.133333	0.227273	0.171429
0.183908	0.142857	0.078125	0.161765	0.028986	0.145161	0.063492	0.102941	0.09375	0.080645	0.114754	0.074627	0.133333	0.063492	0.063492	0.060606	0.098592	0.114754	0.131579	0.082192	0.098592	0.076923	0.079365	0.22973	0.092308	0.08	0.112903	0.061538	0.114286	0.125	0.1875	0.2	0.174419	0.174603	0.205882	0.155844	0.149254	0.056338	0.258065	0.231884	0.136364	0.235294	0.243243	0.142857	0.135802	0.203125	0.094595	0.114286	0.246154	0.0625
0.126984	0.09589	0.275862	0.342857	0.054054	0.344828	0.09375	0.194444	0.225806	0.25	0.2	0.212121	0.285714	0.166667	0.166667	0.085714	0.121951	0.241379	0.125	0.205128	0.121951	0.151515	0.2	0.340909	0.258065	0.166667	0.275862	0.233333	0.089744	0.290323	0.257143	0.209302	0.131148	0.354839	0.190476	0.14	0.184211	0.04878	0.314286	0.232558	0.131579	0.268293	0.363636	0.142857	0.176471	0.25	0.088889	0.15	0.324324	0.16129
0.213115	0.136986	0.142857	0.190476	0.05	0.3125	0.085714	0.243243	0.205882	0.1875	0.181818	0.131579	0.258065	0.085714	0.085714	0.025	0.139535	0.21875	0.096154	0.162791	0.139535	0.138889	0.114286	0.24	0.235294	0.130435	0.25	0.081081	0.113924	0.228571	0.175	0.170213	0.16129	0.25	0.152174	0.22449	0.170732	0.069767	0.25641	0.302326	0.095238	0.222222	0.235294	0.108696	0.166667	0.2	0.130435	0.166667	0.209302	0.21875
0.174603	0.152778	0.25	0.315789	0.05	0.3125	0.117647	0.179487	0.205882	0.1875	0.181818	0.194444	0.258065	0.151515	0.151515	0.078947	0.139535	0.21875	0.163265	0.190476	0.139535	0.171429	0.181818	0.409091	0.2	0.130435	0.25	0.212121	0.073171	0.264706	0.305556	0.341463	0.142857	0.323529	0.358974	0.132075	0.333333	0.045455	0.441176	0.302326	0.243243	0.410256	0.431818	0.186047	0.211538	0.411765	0.083333	0.139535	0.333333	0.147059
0.123077	0.093333	0.258065	0.324324	0.051282	0.322581	0.088235	0.216216	0.212121	0.193548	0.1875	0.2	0.266667	0.15625	0.15625	0.081081	0.116279	0.225806	0.12	0.195122	0.116279	0.142857	0.1875	0.326087	0.205882	0.159091	0.258065	0.21875	0.101266	0.272727	0.243243	0.2	0.145161	0.333333	0.209302	0.18	0.175	0.046512	0.297297	0.25	0.125	0.255814	0.347826	0.136364	0.169811	0.236842	0.133333	0.142857	0.243902	0.151515
0.166667	0.146667	0.264706	0.394737	0.046512	0.323529	0.078947	0.195122	0.222222	0.171429	0.2	0.179487	0.235294	0.171429	0.171429	0.073171	0.155556	0.2	0.132075	0.204545	0.130435	0.128205	0.2	0.354167	0.184211	0.145833	0.228571	0.194444	0.083333	0.243243	0.219512	0.183673	0.119403	0.297297	0.166667	0.166667	0.159091	0.113636	0.268293	0.229167	0.113636	0.234043	0.375	0.148936	0.245283	0.214286	0.078431	0.130435	0.222222	0.2
0.173913	0.168831	0	0	0.020833	0.113636	0.097561	0.06	0.066667	0.097561	0.095238	0	0.121951	0	0	0.021277	0.166667	0.095238	0.142857	0	0.166667	0.066667	0	0.189655	0.065217	0.053571	0.093023	0	0.091954	0.086957	0.173913	0.215686	0.179104	0.130435	0.2	0.098361	0.222222	0	0.191489	0.340426	0.177778	0.24	0.186441	0.16	0.060606	0.145833	0.113208	0.166667	0.229167	0
0.108911	0.163462	0.083333	0.08642	0.012658	0.111111	0.055556	0.037037	0.097222	0.041096	0.069444	0.125	0.1	0.055556	0.055556	0.039474	0.074074	0.1	0.130952	0.157895	0.0875	0.097222	0.054795	0.190476	0.038961	0.097561	0.098592	0.083333	0.016129	0.094595	0.148649	0.1625	0.1	0.121622	0.1375	0.031579	0.178082	0	0.175676	0.105882	0.12	0.177215	0.202381	0.1125	0.086022	0.146667	0	0.048193	0.139241	0.040541
0.196429	0.1875	0.03125	0.02381	0.029412	0.206897	0.148148	0	0.172414	0	0.185185	0	0.185185	0.033333	0.033333	0.0625	0.166667	0.185185	0.219512	0	0.2	0.133333	0.032258	0.25	0	0	0.178571	0.03125	0	0.16129	0.290323	0.297297	0.160714	0.1875	0.314286	0.019231	0.413793	0	0.354839	0.25641	0.258065	0.333333	0.217391	0.222222	0.12	0.322581	0	0.105263	0.216216	0
0.157895	0.136364	0.032258	0.02439	0.0625	0.172414	0.153846	0.085714	0.137931	0.111111	0.192308	0.029412	0.148148	0.034483	0.034483	0.03125	0.171429	0.148148	0.195122	0.02439	0.205882	0.137931	0.033333	0.173913	0.133333	0.047619	0.142857	0	0.081081	0.129032	0.21875	0.236842	0.207547	0.15625	0.184211	0.083333	0.290323	0.055556	0.171429	0.297297	0.225806	0.236842	0.170213	0.30303	0.1	0.212121	0.073171	0.171429	0.294118	0.068966
0.15625	0.121622	0.111111	0.190476	0.02439	0.235294	0.117647	0.095238	0.171429	0.085714	0.181818	0.102564	0.21875	0.151515	0.117647	0.078947	0.113636	0.21875	0.1875	0.086957	0.113636	0.171429	0.147059	0.291667	0.105263	0.130435	0.25	0.081081	0.047619	0.30303	0.382353	0.486486	0.180328	0.363636	0.358974	0.071429	0.333333	0.095238	0.441176	0.302326	0.277778	0.486486	0.3125	0.243902	0.188679	0.371429	0.04	0.088889	0.368421	0.114286
0.189655	0.181818	0.029412	0.022727	0.15625	0.15625	0.137931	0.025	0.090909	0	0.133333	0.055556	0.172414	0	0.03125	0	0.189189	0.133333	0.238095	0.022727	0.189189	0.090909	0.030303	0.23913	0.027778	0	0.206897	0.060606	0.064103	0.1875	0.2	0.219512	0.218182	0.142857	0.411765	0.057692	0.30303	0.025	0.257143	0.214286	0.322581	0.282051	0.234043	0.210526	0.137255	0.34375	0.044444	0.157895	0.205128	0.030303
0.183333	0.176471	0.121212	0.119048	0.026316	0.258065	0.129032	0.162162	0.225806	0.09375	0.125	0.142857	0.241379	0.09375	0.09375	0.027027	0.15	0.241379	0.227273	0.119048	0.15	0.1875	0.125	0.340909	0.147059	0.065217	0.275862	0.088235	0.024096	0.25	0.294118	0.333333	0.169492	0.235294	0.282051	0.036364	0.40625	0.04878	0.352941	0.261905	0.264706	0.368421	0.333333	0.263158	0.153846	0.363636	0	0.121951	0.289474	0.16129
0.125	0.157143	0.027027	0.021277	0.025641	0.142857	0.125	0.128205	0.114286	0.058824	0.121212	0.025	0.121212	0	0	0.026316	0.119048	0.121212	0.195652	0.021277	0.146341	0.114286	0.027778	0.2	0.052632	0.041667	0.151515	0	0.088608	0.138889	0.216216	0.292683	0.186441	0.162162	0.214286	0.054545	0.393939	0.023256	0.236842	0.384615	0.257143	0.292683	0.173077	0.225	0.173077	0.243243	0.086957	0.146341	0.25	0.027778
0.172414	0.184615	0.133333	0.128205	0.028571	0.285714	0.185185	0.176471	0.25	0.103448	0.137931	0.15625	0.269231	0.103448	0.103448	0.029412	0.162162	0.269231	0.243902	0.128205	0.194444	0.25	0.137931	0.365854	0.16129	0.069767	0.307692	0.096774	0.025	0.275862	0.366667	0.441176	0.157895	0.3	0.342857	0.038462	0.555556	0.052632	0.433333	0.315789	0.290323	0.484848	0.325581	0.25	0.1875	0.4	0.022222	0.102564	0.314286	0.178571
0.166667	0.19697	0.125	0.121951	0.027027	0.266667	0.172414	0.166667	0.233333	0.096774	0.129032	0.147059	0.25	0.096774	0.096774	0.027778	0.153846	0.206897	0.292683	0.121951	0.184211	0.233333	0.129032	0.380952	0.151515	0.066667	0.241379	0.090909	0.037037	0.21875	0.34375	0.457143	0.172414	0.28125	0.289474	0.037037	0.517241	0.05	0.363636	0.333333	0.272727	0.5	0.340909	0.236842	0.18	0.333333	0.021277	0.097561	0.297297	0.166667
0.103093	0.137255	0.073529	0.121622	0.071429	0.056338	0	0.128571	0.057143	0.075758	0	0.101449	0.028571	0.075758	0.075758	0.057143	0.064935	0.028571	0.111111	0.136986	0.064935	0.027778	0.090909	0.067416	0.102941	0.133333	0.042857	0.089552	0.247423	0.070423	0.052632	0.073171	0.166667	0.083333	0.02381	0.192308	0.038462	0.082192	0.037975	0.059524	0.012821	0.060241	0.078652	0.05	0.156627	0.051948	0.148649	0.108108	0.103896	0.090909
0.107143	0.109375	0.076923	0.055556	0.034483	0.25	0.181818	0.030303	0.16	0	0.227273	0.033333	0.227273	0.130435	0.083333	0.16	0.121212	0.227273	0.184211	0.085714	0.121212	0.115385	0.173913	0.136364	0.034483	0.142857	0.166667	0.037037	0.070423	0.291667	0.296296	0.228571	0.132075	0.375	0.138889	0.142857	0.16129	0.214286	0.275862	0.128205	0.214286	0.228571	0.186047	0.258065	0.243902	0.2	0.052632	0.088235	0.212121	0.038462
0.125	0.140845	0	0	0.025641	0.142857	0.125	0.047619	0.083333	0.090909	0.121212	0	0.15625	0.058824	0.028571	0.083333	0.119048	0.121212	0.195652	0	0.119048	0.114286	0.057143	0.153846	0.052632	0.136364	0.1875	0	0.116883	0.242424	0.285714	0.292683	0.272727	0.228571	0.275	0.183673	0.314286	0.073171	0.305556	0.317073	0.294118	0.292683	0.173077	0.289474	0.173077	0.314286	0.219512	0.146341	0.25	0
0.1125	0.126437	0	0.031746	0.017857	0.075472	0.081633	0.033898	0.056604	0.06	0.08	0	0.08	0.039216	0.019231	0.076923	0.103448	0.08	0.142857	0	0.103448	0.076923	0.038462	0.149254	0.036364	0.116667	0.1	0	0.157303	0.137255	0.192308	0.25	0.242857	0.153846	0.214286	0.153846	0.211538	0.070175	0.185185	0.245614	0.196078	0.22807	0.164179	0.222222	0.164179	0.188679	0.135593	0.103448	0.175439	0
0.203125	0.211268	0.194444	0.261905	0.046512	0.25	0.138889	0.139535	0.189189	0.051282	0.166667	0.15	0.2	0.108108	0.108108	0.023256	0.130435	0.166667	0.304348	0.152174	0.181818	0.189189	0.135135	0.666667	0.125	0.037736	0.162162	0.131579	0.034091	0.15	0.219512	0.288889	0.119403	0.230769	0.244444	0.05	0.243902	0.042553	0.268293	0.282609	0.195122	0.348837	0.571429	0.227273	0.178571	0.243902	0.018519	0.083333	0.375	0.166667
0.147541	0.144928	0.16129	0.277778	0.085714	0.151515	0	0.235294	0.15625	0.172414	0.060606	0.181818	0.09375	0.214286	0.214286	0.088235	0.153846	0.09375	0.12766	0.121951	0.125	0.088235	0.25	0.183673	0.1875	0.2	0.125	0.16129	0.135135	0.114286	0.131579	0.108696	0.133333	0.171429	0.113636	0.166667	0.1	0.166667	0.153846	0.106383	0.02439	0.159091	0.204082	0.093023	0.092593	0.157895	0.142857	0.125	0.2	0.206897
0.101695	0.121212	0.068966	0.078947	0.064516	0.1	0.115385	0.121212	0.103448	0.115385	0.111111	0.030303	0.071429	0.16	0.115385	0.142857	0.142857	0.071429	0.142857	0.025	0.111111	0.103448	0.153846	0.12766	0.137931	0.102564	0.107143	0.033333	0.082192	0.133333	0.1875	0.210526	0.145455	0.2	0.222222	0.133333	0.147059	0.088235	0.142857	0.175	0.15625	0.210526	0.125	0.2	0.148936	0.147059	0.131579	0.142857	0.162162	0.071429
0.046154	0.115942	0.0625	0.1	0.125	0.028571	0.066667	0.176471	0.029412	0	0	0.088235	0	0.066667	0.066667	0.09375	0.04878	0	0.159091	0.157895	0.075	0.060606	0.064516	0.076923	0.125	0.121951	0.030303	0.030303	0.123288	0.027778	0.051282	0.113636	0.064516	0.114286	0.044444	0.173913	0.02439	0.111111	0.02381	0.086957	0.025641	0.065217	0.075472	0.097561	0.357143	0.05	0.121951	0.04878	0.069767	0.137931
0.276923	0.260274	0.042553	0.072727	0.133333	0.108696	0.093023	0.145833	0.086957	0.068182	0.142857	0.04	0.090909	0.068182	0.068182	0.041667	0.26087	0.090909	0.269231	0.017241	0.234043	0.086957	0.066667	0.183333	0.0625	0.089286	0.113636	0.042553	0.227848	0.130435	0.191489	0.185185	0.35	0.125	0.215686	0.189655	0.163265	0.057692	0.16	0.203704	0.195652	0.230769	0.2	0.22449	0.2	0.163265	0.173077	0.234043	0.150943	0.043478
0.193548	0.220588	0.052632	0.086957	0.02439	0.135135	0.117647	0.069767	0.108108	0	0.114286	0.04878	0.147059	0.055556	0.027027	0.078947	0.195122	0.114286	0.23913	0.06383	0.166667	0.108108	0.054054	0.319149	0.076923	0.04	0.111111	0	0.073171	0.131579	0.236842	0.341463	0.220339	0.216216	0.261905	0.071429	0.263158	0.095238	0.25641	0.272727	0.277778	0.341463	0.340426	0.342105	0.188679	0.263158	0.04	0.113636	0.238095	0.114286
0.163043	0.208333	0.028169	0.064103	0.013514	0.086957	0.059701	0.039474	0.057143	0	0.074627	0.027027	0.074627	0.028986	0.014286	0.057143	0.123288	0.074627	0.153846	0.050633	0.108108	0.057143	0.028571	0.1875	0.041667	0.036585	0.073529	0	0.061404	0.085714	0.142857	0.222222	0.153846	0.130435	0.194444	0.056818	0.173913	0.053333	0.171429	0.171053	0.144928	0.205479	0.185185	0.150685	0.142857	0.157143	0.024096	0.078947	0.197183	0.043478
0.181818	0.191781	0.047619	0.08	0.022222	0.15	0.105263	0.086957	0.097561	0	0.102564	0.044444	0.131579	0	0	0.022727	0.152174	0.102564	0.22	0.08	0.152174	0.071429	0.02381	0.269231	0.095238	0.037037	0.1	0	0.045455	0.093023	0.214286	0.282609	0.151515	0.166667	0.212766	0.084746	0.238095	0.06383	0.204545	0.333333	0.219512	0.311111	0.288462	0.222222	0.155172	0.155556	0	0.104167	0.244444	0.102564
0.053333	0.113924	0.071429	0.145833	0.119048	0.044444	0	0.133333	0.045455	0.02381	0	0.043478	0	0.075	0.04878	0.121951	0.058824	0	0.107143	0.122449	0.058824	0	0.1	0.063492	0.119048	0.075472	0	0.022727	0.107143	0.066667	0.061224	0.052632	0.1	0.111111	0.035714	0.140351	0	0.133333	0.038462	0.051724	0.0625	0.052632	0.079365	0.076923	0.259259	0.06	0.096154	0.058824	0.055556	0.128205
0.185714	0.243243	0.042553	0.092593	0.02	0.133333	0.093023	0.018519	0.111111	0	0.142857	0.019608	0.090909	0.068182	0.044444	0.06383	0.16	0.090909	0.222222	0.035088	0.137255	0.086957	0.066667	0.267857	0.02	0.033898	0.113636	0	0.043011	0.130435	0.217391	0.28	0.191176	0.148936	0.291667	0.061538	0.266667	0.057692	0.234043	0.25	0.222222	0.333333	0.285714	0.25	0.125	0.212766	0.033898	0.09434	0.244898	0.043478
0.177419	0.205882	0.026316	0.020833	0.138889	0.138889	0.15625	0.071429	0.081081	0.057143	0.117647	0.05	0.151515	0.027778	0.057143	0.025641	0.2	0.117647	0.272727	0.020833	0.2	0.142857	0.055556	0.22	0.051282	0.0625	0.181818	0.026316	0.101266	0.2	0.210526	0.2	0.267857	0.128205	0.268293	0.072727	0.236842	0.046512	0.230769	0.25	0.285714	0.255814	0.215686	0.25	0.148148	0.27027	0.133333	0.170732	0.243902	0.027027
0.148148	0.145161	0.272727	0.1875	0.071429	0.428571	0.181818	0.172414	0.380952	0.130435	0.227273	0.192308	0.35	0.3	0.238095	0.115385	0.193548	0.35	0.216216	0.151515	0.193548	0.26087	0.285714	0.315789	0.2	0.111111	0.4	0.166667	0.041096	0.409091	0.4	0.34375	0.153846	0.434783	0.242424	0.090909	0.384615	0.133333	0.423077	0.189189	0.259259	0.34375	0.307692	0.3	0.243902	0.44	0.052632	0.121212	0.333333	0.285714
0.196078	0.206897	0.038462	0.027778	0.16	0.074074	0.315789	0.178571	0.076923	0.086957	0.083333	0.071429	0.083333	0	0.041667	0.037037	0.44	0.083333	0.257143	0.027778	0.5	0.272727	0.04	0.139535	0.115385	0.026316	0.125	0.08	0.102941	0.111111	0.133333	0.135135	0.204082	0.103448	0.142857	0.119048	0.206897	0.03125	0.090909	0.194444	0.178571	0.135135	0.086957	0.151515	0.111111	0.129032	0.114286	0.44	0.114286	0.04
0.140351	0.15625	0	0	0.064516	0.1	0.16	0.057143	0.066667	0.115385	0.111111	0.030303	0.111111	0.074074	0.074074	0.066667	0.212121	0.111111	0.170732	0	0.212121	0.103448	0.071429	0.081633	0.064516	0.131579	0.148148	0.033333	0.161765	0.172414	0.266667	0.179487	0.235294	0.2	0.157895	0.214286	0.181818	0.057143	0.142857	0.236842	0.233333	0.210526	0.102041	0.2	0.125	0.181818	0.264706	0.333333	0.162162	0
0.019231	0.050847	0.055556	0.074074	0	0.05	0	0	0.052632	0	0.058824	0	0	0.214286	0.133333	0.111111	0.037037	0	0.058824	0.035714	0	0	0.2	0.051282	0	0.148148	0	0	0.046875	0.047619	0.083333	0.0625	0.040816	0.090909	0.066667	0.054054	0	0.190476	0.037037	0	0.041667	0.0625	0.105263	0.111111	0.076923	0.125	0.068966	0	0.068966	0.058824
0.039216	0.050847	0.583333	0.318182	0.105263	0.4	0	0.25	0.428571	0.214286	0.058824	0.222222	0.2	0.545455	0.545455	0.111111	0.076923	0.2	0.090909	0.208333	0.037037	0.176471	0.636364	0.171429	0.3125	0.148148	0.1875	0.266667	0.030769	0.222222	0.238095	0.133333	0.02	0.333333	0.032258	0.114286	0.125	0.086957	0.166667	0.060606	0.041667	0.133333	0.2	0.111111	0.105263	0.173913	0.033333	0.037037	0.107143	0.5
0.033333	0.059701	0.217391	0.225806	0.034483	0.153846	0	0.259259	0.16	0.130435	0	0.192308	0.125	0.181818	0.181818	0.035714	0.027778	0.125	0.071429	0.310345	0.027778	0.115385	0.227273	0.136364	0.304348	0.111111	0.12	0.12	0.027027	0.148148	0.129032	0.131579	0.016949	0.178571	0.025	0.090909	0.090909	0.172414	0.121212	0.073171	0.030303	0.131579	0.159091	0.054054	0.275	0.125	0.025641	0.027778	0.111111	0.421053
0.166667	0.215385	0.058824	0.045455	0.027027	0.151515	0.172414	0.02439	0.121212	0	0.129032	0.026316	0.129032	0.096774	0.0625	0.088235	0.153846	0.129032	0.292683	0.022222	0.153846	0.121212	0.09375	0.288889	0.027027	0.043478	0.16129	0.028571	0.076923	0.181818	0.34375	0.378378	0.214286	0.242424	0.324324	0.076923	0.294118	0.076923	0.25	0.238095	0.354839	0.342105	0.311111	0.382353	0.18	0.294118	0.043478	0.097561	0.263158	0.029412
0.215686	0.20339	0.12	0.151515	0.153846	0.111111	0.181818	0.133333	0.16	0	0.173913	0.107143	0.08	0.083333	0.083333	0.035714	0.37037	0.125	0.363636	0.117647	0.37037	0.208333	0.125	0.282051	0.111111	0	0.12	0.076923	0.055556	0.107143	0.166667	0.131579	0.132075	0.137931	0.171429	0.116279	0.2	0.096774	0.121212	0.189189	0.172414	0.131579	0.243902	0.21875	0.186047	0.16129	0.025641	0.275862	0.142857	0.173913
0.122449	0.122807	0.105263	0.068966	0.045455	0.533333	0.1875	0.038462	0.294118	0	0.428571	0.090909	0.428571	0.1875	0.117647	0.1	0.153846	0.333333	0.151515	0.033333	0.111111	0.1	0.176471	0.162162	0.045455	0.064516	0.3125	0	0.045455	0.333333	0.272727	0.241379	0.12766	0.444444	0.214286	0.108108	0.16	0.125	0.304348	0.15625	0.227273	0.241379	0.189189	0.333333	0.189189	0.318182	0.064516	0.071429	0.269231	0.111111
0.20339	0.212121	0.057143	0.068182	0.026316	0.181818	0.129032	0.02381	0.151515	0	0.16129	0.025641	0.125	0.09375	0.060606	0.117647	0.210526	0.125	0.255814	0.021739	0.15	0.117647	0.090909	0.311111	0.026316	0.088889	0.121212	0	0.103896	0.142857	0.294118	0.268293	0.277778	0.235294	0.282051	0.096154	0.25	0.102564	0.210526	0.177778	0.30303	0.333333	0.363636	0.655172	0.176471	0.285714	0.042553	0.095238	0.25641	0.058824
[truncated: 395 more columns]
