# Supplementary material for: DASPfind: new efficient method to predict drug–target interactions
Source: J Cheminform. 2016 Mar 16;8:15. doi: 10.1186/s13321-016-0128-4 (PMC4793623; doi:10.1186/s13321-016-0128-4)
Supplement: Supplementary file 2 — 10.1186/s13321-016-0128-4 This contains DTI data sets named as: Nuclear Receptor, GPCR, Ion Channels, Enzyme, and DrugBank_approved. [file 13321_2016_128_MOESM2_ESM.zip › DATA_1/e_simmat_dg.txt]

1	0.02575214874863	0.0215747315927681	0.0193247215594084	0.0266724818404319	0.0152934917815937	0.0234857132888739	0.0243672905872611	0.0228663332345981	0.0197666867540929	0.0216024092350243	0.0213514201406695	0.0201693788474553	0.0173950230233318	0.0181424487307839	0.0361001556581741	0.0256160850600041	0.0171910360450479	0.0211215558420428	0.0175418471339835	0.018324422967899	0.0126310252587431	0.0226279834086255	0.015692335687831	0.0135843704226207	0.0266130411478668	0.0204412461273052	0.0187939390653499	0.0122886497123074	0.0177110821266495	0.0220606090052776	0.0225351411140017	0.0189672191125618	0.0259125998258803	0.0106475360039224	0.0126028873281568	0.0334513891987858	0.0264814082248294	0.0231354130753412	0.0254913414560015	0.0183295724758297	0.0240880486944143	0.0191995164633416	0.0152130335039786	0.0211332838571415	0.0157392635088277	0.0157294747999333	0.0375091269252403	0.018987862166881	0.028064534105845
0.02575214874863	1	0.0183252411310046	0.02594016805245	0.0270213529412663	0.0187891849957189	0.0205698919140274	0.0249860138116845	0.0195920312687815	0.0227429413073671	0.0175417448771736	0.0207332491091637	0.0169663592373329	0.0179880513607002	0.0235800504667865	0.0241214893531288	0.0202579819056392	0.0136471301102133	0.0288246492018303	0.0123341223665177	0.0204067621253373	0.00989042463110816	0.0151871190097956	0.0196015058447347	0.0166853630455766	0.0131519366404863	0.0149155118543699	0.0175192238800306	0.0133367326014375	0.0216128456516013	0.0153546990640379	0.027052499388227	0.0162945801750966	0.0231888530999978	0.0130737734358261	0.0135798279099585	0.0229191520313457	0.0190301096849363	0.016821662252673	0.0346402537032622	0.0142633906279552	0.0196816434681732	0.0271285277910547	0.0200861535017274	0.0160464644776168	0.0100301311105807	0.016315485542363	0.0388317597642072	0.0150313795024537	0.0246221485055897
0.0215747315927681	0.0183252411310046	1	0.0162846484670869	0.0207707308353246	0.00885384888946977	0.0177791963771876	0.0169785300925577	0.016271693457355	0.0177499316448858	0.0153722845462953	0.0164867597880662	0.015213691817215	0.0115530861079038	0.0196726476621048	0.0198660731566363	0.0250110853635895	0.0128250758944818	0.0169088726770423	0.0122598797457362	0.0136192087799044	0.0108607942290433	0.0134184030078103	0.0123298685871665	0.0100457284585451	0.0146980348274865	0.0116368002672712	0.0133737758559765	0.0106051639856287	0.0221511040097604	0.0171518896916369	0.0226850972038969	0.0161964984226391	0.0188784519593471	0.0109246762829933	0.0113475443507776	0.019340769701006	0.0162745212641603	0.0150912398984096	0.0171318921759242	0.0102078253354061	0.0141600116644654	0.0183363587119936	0.0133101661211588	0.0129877563381281	0.00967278539275223	0.0122106563422139	0.0261681493305906	0.0137716133880425	0.0180128203776062
0.0193247215594084	0.02594016805245	0.0162846484670869	1	0.77295063775678	0.0705439576306937	0.411929962792138	0.594323953180276	0.4419914170223	0.422905099992837	0.266041989392943	0.322344710866519	0.0215570219250196	0.0237179237228588	0.0200917125635772	0.0190537422883982	0.0229922457404157	0.070246196003275	0.0323988867913517	0.0213899057145729	0.0197463285314231	0.0153646213656531	0.0227665341285594	0.0158531262038295	0.0115983043363546	0.0180821479699879	0.0174282797441436	0.021311388733288	0.0134549514479899	0.0239010045851738	0.0246618730025923	0.0288286814442668	0.0191459234182433	0.0219804552428387	0.0139677998035952	0.0119631160565203	0.0232765806510742	0.0170741102220208	0.0248034360745455	0.030832969300742	0.0126187683119322	0.0171013428176512	0.0250005281417356	0.0187573751050362	0.088092783182962	0.0141600310510564	0.015920127577209	0.0291138241921599	0.0166227564940305	0.0223277007076563
0.0266724818404319	0.0270213529412663	0.0207707308353246	0.77295063775678	1	0.0685407418984888	0.43358077085257	0.604546866452687	0.442157545749658	0.422192445220355	0.274243828871945	0.326554266927969	0.0229129447139913	0.0196854901239958	0.0198826774180222	0.0207410568591565	0.0215862110870177	0.0654421860863966	0.0299933035210492	0.015031896248426	0.0203384739934074	0.0134008116854793	0.020682975747405	0.0147276881161053	0.0114776350192186	0.0178940204312879	0.0163230110597211	0.018405524961249	0.0122907373706297	0.0204986923976378	0.0252054631200152	0.0252990770436868	0.013745665635597	0.0296065751901358	0.0126099800588691	0.0130980822015929	0.0255937888716511	0.016503529185535	0.023129300319187	0.0212660659654252	0.0137882614174298	0.0210260668043489	0.0257300383000883	0.0153871054691245	0.089998514696411	0.0116772578381278	0.0182051928388423	0.0280906494984615	0.0286083696253247	0.0242510512321291
0.0152934917815937	0.0187891849957189	0.00885384888946977	0.0705439576306937	0.0685407418984888	1	0.0506639950483272	0.0588967484929446	0.0584081035922323	0.0491419531306532	0.0363227241649502	0.0451432282680335	0.009970480249972	0.0103344136792041	0.0137272847296804	0.0160246748060685	0.0204338731083306	0.0851775477008613	0.0133178278595875	0.0350782361814289	0.00944872270815171	0.00876069942377642	0.0100824934648224	0.0107190719857791	0.00671795084965865	0.0148268502354042	0.00967656736063767	0.0122451961108351	0.00844080289976737	0.0162435102092742	0.0133947487731478	0.0133080719721243	0.0103329634951394	0.0130709895220322	0.00936783868262993	0.00843305258779598	0.0139735750625412	0.0135603038722976	0.0136151216492728	0.0150015784804176	0.0113898931199313	0.0163769474920599	0.0124882117195269	0.00842865480591877	0.0255198205480465	0.0096233866707072	0.0111802293654865	0.0159526454595849	0.0132618069491068	0.0202631985229452
0.0234857132888739	0.0205698919140274	0.0177791963771876	0.411929962792138	0.43358077085257	0.0506639950483272	1	0.383068515837527	0.660439167585039	0.297472401122035	0.234182076864661	0.263283656585994	0.0192206173168322	0.0172909581062998	0.0210022271438477	0.0224666221487349	0.0254885840658145	0.0630920954368151	0.0220791882709877	0.0152302149298119	0.0174228502215377	0.0166325736665336	0.0198032784400755	0.0143056501190281	0.0132095568499459	0.019698747417833	0.0137611667482361	0.0163716995282199	0.01220383359044	0.028704010435951	0.0186711181980685	0.0272580845355358	0.0188127621954613	0.0293972367896066	0.0144470988670904	0.0132555751417672	0.0208385153269642	0.0183376521971367	0.0196849376646268	0.0247879963272875	0.0136907691349666	0.0213866032077981	0.0294785880263108	0.0130956928146887	0.0775302404217556	0.0118265856062881	0.0180764698803193	0.0264616692141501	0.0156233490652527	0.0235444782106925
0.0243672905872611	0.0249860138116845	0.0169785300925577	0.594323953180276	0.604546866452687	0.0588967484929446	0.383068515837527	1	0.395074799911595	0.409143920849427	0.256484997438205	0.326266256753635	0.0211206475708286	0.0190937547268759	0.0192029507831445	0.0261528691912445	0.027659925116788	0.0610835213618708	0.0193008519520637	0.0151632472328098	0.0213207513104627	0.0142977894295284	0.0149026476569282	0.0200238177129333	0.0139461409442443	0.0188351802677662	0.0177083341139889	0.0205003505597217	0.0118815467066402	0.0206778130741321	0.0274436259437508	0.0222622534577988	0.0153647802981407	0.031693768573343	0.0144324982771141	0.013466622442055	0.0268501285231297	0.0154586152697265	0.0299975241160576	0.0256490013860001	0.0131214578607976	0.0201751715748952	0.0224609462903105	0.0118259507241425	0.0936318496870219	0.0134283968521966	0.0257806134142964	0.0276095429259839	0.0205615771457511	0.0239193392416104
0.0228663332345981	0.0195920312687815	0.016271693457355	0.4419914170223	0.442157545749658	0.0584081035922323	0.660439167585039	0.395074799911595	1	0.297647718714983	0.220431126523934	0.278705423883082	0.0171860685295606	0.0182988587452475	0.0184035088383161	0.0186841426370457	0.0304564700936398	0.063003272691557	0.0219968299353119	0.0142354119253099	0.0212042047734456	0.0132042805169303	0.0178527906313573	0.0151664500390328	0.0128611860792547	0.015794667920474	0.0154824205734165	0.0159399347349752	0.0133672346868694	0.0269307552409399	0.0193390549833446	0.0223762026746473	0.0219081143052357	0.0210283745924625	0.0117217423810221	0.0121754629694706	0.0227632109028198	0.0189936596375124	0.0191657940640401	0.0232404097300688	0.0150902349398142	0.0282592187128531	0.0200908120678656	0.0125142078097173	0.076091873737674	0.0126435783502508	0.0175997458073531	0.0362085913334613	0.0193598621271388	0.0182346407495064
0.0197666867540929	0.0227429413073671	0.0177499316448858	0.422905099992837	0.422192445220355	0.0491419531306532	0.297472401122035	0.409143920849427	0.297647718714983	1	0.235218178669018	0.2954028511734	0.0173639210550465	0.0180555239534242	0.0213632734460957	0.0198375370290016	0.0289166245516657	0.0660254142835242	0.02079513746197	0.0137706981247438	0.0205119953284396	0.0134962408134139	0.0145067897632468	0.0149707577338259	0.0143929155303142	0.0163704132233217	0.0198733246441606	0.0233086628065683	0.0117335603783215	0.0191700475254425	0.0228234344956582	0.0201355660081319	0.0184135256898485	0.0355983339400925	0.0136069045283963	0.0127202357078374	0.026807087800981	0.0169037241888517	0.0198644232446773	0.0285345016198954	0.0143543219233819	0.0187040571717197	0.0212858967780996	0.013247728095236	0.0703820185338581	0.0113571991186879	0.0183348346633278	0.0249227481566656	0.0207344176348403	0.0191513186786775
0.0216024092350243	0.0175417448771736	0.0153722845462953	0.266041989392943	0.274243828871945	0.0363227241649502	0.234182076864661	0.256484997438205	0.220431126523934	0.235218178669018	1	0.206888351793424	0.0178998190232768	0.018055728248919	0.0178227103394554	0.021733369807638	0.0204055470760971	0.0382062922125298	0.0168539241985742	0.0204841452329074	0.0215564862689307	0.0102427986545706	0.0155604350818169	0.0145068283847667	0.0138929798977321	0.0182441224971135	0.0122409544069736	0.0173741152444387	0.0148586869274792	0.025486620789193	0.0165378232635817	0.020110624096686	0.0177188761479243	0.0321801278851146	0.0117587663770953	0.0124141482737689	0.0166828139375011	0.0206154273228706	0.020261940967743	0.0176397096806605	0.0113741041171348	0.0203828570313826	0.0184865477849899	0.0106782464843308	0.0590775752530312	0.0120671606001395	0.0141932870690443	0.0223296878269436	0.0130762081072075	0.0201343115302169
0.0213514201406695	0.0207332491091637	0.0164867597880662	0.322344710866519	0.326554266927969	0.0451432282680335	0.263283656585994	0.326266256753635	0.278705423883082	0.2954028511734	0.206888351793424	1	0.0160474775722141	0.0150361591907782	0.0198573688151309	0.0208504597509761	0.025278848254501	0.052946329370172	0.0228735587457981	0.018830764506365	0.0208793768016617	0.0141905407666416	0.0183370316743413	0.0161847547910503	0.012951014014882	0.0168551524345537	0.0172368318406188	0.0186914107473128	0.0150242017901077	0.0208763984811308	0.0180578269299483	0.0247809724997293	0.0181091956644669	0.0201806507399235	0.0107262641069023	0.0120509584093478	0.026337878164612	0.0184447268776975	0.0230092003116699	0.0196141066725627	0.0124466036119101	0.0245353017054091	0.0227797322486007	0.0112441830532978	0.0673708074304947	0.012649211834773	0.0170658156413326	0.0247071197647211	0.0154947905002428	0.0272425296535289
0.0201693788474553	0.0169663592373329	0.015213691817215	0.0215570219250196	0.0229129447139913	0.009970480249972	0.0192206173168322	0.0211206475708286	0.0171860685295606	0.0173639210550465	0.0178998190232768	0.0160474775722141	1	0.0148687318512105	0.0132244182492158	0.0158694712420593	0.0163673247910701	0.0104476100366234	0.0215543342436212	0.0135243169362387	0.0159828106141134	0.0095021209262017	0.0165786049682248	0.0102653012525031	0.0146363482585291	0.0174611597187916	0.0135775701549161	0.0169045892108874	0.0114936955467673	0.0206439401908784	0.0144311721185312	0.0185528330242196	0.0220358969019685	0.0184039332541736	0.011468273152773	0.0109026755580285	0.016411925267436	0.015748257239951	0.0215663292641768	0.0240867187903683	0.010009441305314	0.017264676070489	0.0166579417891316	0.0115505683263486	0.0123164198794842	0.0114191995171853	0.0148731435707639	0.0230936258770278	0.013758760768147	0.0233263493620115
0.0173950230233318	0.0179880513607002	0.0115530861079038	0.0237179237228588	0.0196854901239958	0.0103344136792041	0.0172909581062998	0.0190937547268759	0.0182988587452475	0.0180555239534242	0.018055728248919	0.0150361591907782	0.0148687318512105	1	0.0172217711452488	0.0162935476472443	0.020613771745898	0.0131403290591988	0.0214493928903946	0.0179083765471273	0.016847513516188	0.0130646154744202	0.0133336112623155	0.0191821059432902	0.0142260070048604	0.0161349934199585	0.0113550899344671	0.0159047067833426	0.0108174358014958	0.0250309986367609	0.0212045059605211	0.0227402086285903	0.0208310828932839	0.0204206567020669	0.0121073570029993	0.0106412339934094	0.0204452703640206	0.0190148550966013	0.0195787567468077	0.0216612789730784	0.012589228731691	0.0196955958097854	0.0300254217175102	0.0105058051994597	0.0134885854624978	0.00986639481949892	0.0134458072085824	0.0232365367490113	0.014832754775479	0.0256646106695668
0.0181424487307839	0.0235800504667865	0.0196726476621048	0.0200917125635772	0.0198826774180222	0.0137272847296804	0.0210022271438477	0.0192029507831445	0.0184035088383161	0.0213632734460957	0.0178227103394554	0.0198573688151309	0.0132244182492158	0.0172217711452488	1	0.0258950786915675	0.0200305900384338	0.0151500186711814	0.0190863911563366	0.0129024690245922	0.0215649171201644	0.0137144534819679	0.0142658142533026	0.0145650396805182	0.0129863404155738	0.0153591430199159	0.0126889211372942	0.0177729609585074	0.0164837879974883	0.0257155289983629	0.0157968690951906	0.0231012712520099	0.0156249698129788	0.0223007568937794	0.0122806717524871	0.0164314926115393	0.0215287945996533	0.0188875061042385	0.0287662876866474	0.027777069188112	0.0118350082319119	0.0180475018699337	0.0178379702383438	0.0129977184784883	0.0174954798140547	0.0130299658523599	0.0150252255404063	0.0234930728831522	0.0162681454423912	0.0231284812393593
0.0361001556581741	0.0241214893531288	0.0198660731566363	0.0190537422883982	0.0207410568591565	0.0160246748060685	0.0224666221487349	0.0261528691912445	0.0186841426370457	0.0198375370290016	0.021733369807638	0.0208504597509761	0.0158694712420593	0.0162935476472443	0.0258950786915675	1	0.0239940413934042	0.0155830426340238	0.0237409339005525	0.0149640144271834	0.0171640967841924	0.0140495647110018	0.0215484027102018	0.0168422336935355	0.0112272269136937	0.0212072914787832	0.0176740430408027	0.017237134962167	0.0129799441434734	0.0226221729259014	0.0179850745592598	0.0252268574027877	0.0191874854644499	0.0225380818561415	0.0102052579206941	0.0139730950794554	0.0239894842597792	0.0180396881274563	0.0234763195009373	0.0212241748585693	0.0114459468124098	0.0215817726047106	0.0231896087659761	0.0121473061557762	0.0167958398497648	0.0127322739274417	0.0184168301168015	0.0316894906036947	0.0177855261542578	0.0262874514760898
0.0256160850600041	0.0202579819056392	0.0250110853635895	0.0229922457404157	0.0215862110870177	0.0204338731083306	0.0254885840658145	0.027659925116788	0.0304564700936398	0.0289166245516657	0.0204055470760971	0.025278848254501	0.0163673247910701	0.020613771745898	0.0200305900384338	0.0239940413934042	1	0.0170362250324433	0.0348921641650819	0.0137993308946941	0.0207710096468797	0.0161681516076433	0.0166136606333584	0.0216027154536712	0.0179095415973647	0.0276285498266124	0.0178639390336096	0.0163405328680588	0.0166707881827396	0.0230207791317565	0.0217855589115126	0.0331334688455769	0.0162713099524711	0.0586492803077929	0.0126304980235472	0.0178900832285024	0.0260549219703729	0.037676391114187	0.0352017056564672	0.0563667885928596	0.01632173233195	0.0303529516516646	0.0234290038076543	0.0127211332057885	0.0211585081741076	0.0138228505418499	0.0219646633930188	0.025578505806448	0.024128744216261	0.0261552366979081
0.0171910360450479	0.0136471301102133	0.0128250758944818	0.070246196003275	0.0654421860863966	0.0851775477008613	0.0630920954368151	0.0610835213618708	0.063003272691557	0.0660254142835242	0.0382062922125298	0.052946329370172	0.0104476100366234	0.0131403290591988	0.0151500186711814	0.0155830426340238	0.0170362250324433	1	0.0151006270408333	0.0114934233843375	0.01186491827306	0.00752534531554886	0.0109885795980244	0.0114660255855639	0.00790469698026407	0.0128595020048437	0.0108599339071439	0.0126759648078847	0.00775929375242749	0.0150587075123543	0.0116829577073754	0.0136422955596299	0.0155560899811437	0.0189753480608794	0.0096198069228953	0.00818802542579037	0.0138192177997038	0.0114743001891483	0.013263538250193	0.014009247803589	0.00831351023230306	0.0129973501128972	0.0177203888878002	0.00901600173828164	0.0461304307153775	0.00720579156038367	0.0113806418032504	0.0202390513761081	0.0128067602947646	0.0172214157669901
0.0211215558420428	0.0288246492018303	0.0169088726770423	0.0323988867913517	0.0299933035210492	0.0133178278595875	0.0220791882709877	0.0193008519520637	0.0219968299353119	0.02079513746197	0.0168539241985742	0.0228735587457981	0.0215543342436212	0.0214493928903946	0.0190863911563366	0.0237409339005525	0.0348921641650819	0.0151006270408333	1	0.015128431507565	0.0238507148370346	0.0116271847215842	0.0182138270978292	0.01746861392361	0.0158747203455617	0.02122422283736	0.0177731927440155	0.0177026386238761	0.0118213679072624	0.0242656865791123	0.0251874231455029	0.514521530184106	0.0171512226097331	0.0285287643632409	0.0142487720608447	0.0182360936860076	0.0284654991849993	0.0197900607980565	0.0232778373342858	0.0218283141110885	0.0147402807345612	0.0231377430963923	0.0280355580230517	0.0123008741268496	0.0154642783845565	0.0154379550016479	0.0220405052647684	0.0309855626350813	0.0168847249724853	0.040147153633672
0.0175418471339835	0.0123341223665177	0.0122598797457362	0.0213899057145729	0.015031896248426	0.0350782361814289	0.0152302149298119	0.0151632472328098	0.0142354119253099	0.0137706981247438	0.0204841452329074	0.018830764506365	0.0135243169362387	0.0179083765471273	0.0129024690245922	0.0149640144271834	0.0137993308946941	0.0114934233843375	0.015128431507565	1	0.0126595451211655	0.00946410410539558	0.0124141929751609	0.0113592939783605	0.00844311712750177	0.0118644036495606	0.0101601474668554	0.0133657931318444	0.010837905268554	0.0173395234595152	0.0146928444297535	0.017422477000492	0.0127182242258162	0.0233175823004825	0.0123772637381059	0.00877995179744886	0.0152934529965907	0.0163870988857559	0.0182162023226822	0.0123736411593598	0.00955400330962706	0.016279613722399	0.0144755369929943	0.0100336755441001	0.0119064698590414	0.00755916709595947	0.0111137814593462	0.0170365050773654	0.0144682569996962	0.0167721136364698
0.018324422967899	0.0204067621253373	0.0136192087799044	0.0197463285314231	0.0203384739934074	0.00944872270815171	0.0174228502215377	0.0213207513104627	0.0212042047734456	0.0205119953284396	0.0215564862689307	0.0208793768016617	0.0159828106141134	0.016847513516188	0.0215649171201644	0.0171640967841924	0.0207710096468797	0.01186491827306	0.0238507148370346	0.0126595451211655	1	0.0118859213386324	0.0185287840876248	0.0119169416826487	0.0135085875949342	0.0160527894209717	0.0134570045888094	0.0167544805136199	0.0103594557837725	0.0195636380171182	0.0158628218723642	0.0209063536423583	0.0165332021660045	0.0244451289176369	0.0121655845404494	0.00978308531336865	0.0190525296336853	0.0200308011662921	0.0187151249327997	0.0183297119634109	0.0145248937874858	0.0199179966953555	0.0176165151206216	0.0116600020882278	0.0208064282479767	0.0102045735582554	0.013880920131139	0.0244780433533716	0.0156252551043155	0.0239834126712511
0.0126310252587431	0.00989042463110816	0.0108607942290433	0.0153646213656531	0.0134008116854793	0.00876069942377642	0.0166325736665336	0.0142977894295284	0.0132042805169303	0.0134962408134139	0.0102427986545706	0.0141905407666416	0.0095021209262017	0.0130646154744202	0.0137144534819679	0.0140495647110018	0.0161681516076433	0.00752534531554886	0.0116271847215842	0.00946410410539558	0.0118859213386324	1	0.0123598948879587	0.0110491912353707	0.280435281955183	0.0113906349035276	0.00950136986956588	0.0110275609980306	0.254256154269962	0.0137417284916316	0.0123428642176101	0.0146359181150818	0.00971278696912554	0.0161128393125186	0.322453595632057	0.326242233993044	0.0173975359694611	0.0102732379450184	0.010859976847465	0.0130536779087137	0.279139183192765	0.0163573831262345	0.0162999940628237	0.290541108981393	0.0101661132296349	0.158021052253845	0.00915317471023164	0.0203376487026267	0.0110322714889971	0.0121170337801121
0.0226279834086255	0.0151871190097956	0.0134184030078103	0.0227665341285594	0.020682975747405	0.0100824934648224	0.0198032784400755	0.0149026476569282	0.0178527906313573	0.0145067897632468	0.0155604350818169	0.0183370316743413	0.0165786049682248	0.0133336112623155	0.0142658142533026	0.0215484027102018	0.0166136606333584	0.0109885795980244	0.0182138270978292	0.0124141929751609	0.0185287840876248	0.0123598948879587	1	0.0117565493102256	0.0113379560761624	0.0169077233639161	0.0170790286770346	0.017241111664038	0.010937513441872	0.0208758642356571	0.0158904810365046	0.0157318019160241	0.617493849125035	0.0185644886669276	0.0125391237824557	0.0105705951000963	0.0172617226835482	0.015606677189948	0.0166253698647343	0.0187081191646233	0.0113075541315879	0.0157566933360515	0.0344847498763198	0.0102497070036398	0.0131597765482333	0.0105009637307912	0.0128556802705647	0.0329256268207571	0.0284063889539282	0.0238274249165034
0.015692335687831	0.0196015058447347	0.0123298685871665	0.0158531262038295	0.0147276881161053	0.0107190719857791	0.0143056501190281	0.0200238177129333	0.0151664500390328	0.0149707577338259	0.0145068283847667	0.0161847547910503	0.0102653012525031	0.0191821059432902	0.0145650396805182	0.0168422336935355	0.0216027154536712	0.0114660255855639	0.01746861392361	0.0113592939783605	0.0119169416826487	0.0110491912353707	0.0117565493102256	1	0.0101673969244391	0.0133932125403415	0.0110038810930637	0.0109601990625011	0.00914867468400376	0.015365010425041	0.0150744307010463	0.0220295772539511	0.0130321660592579	0.0164854260919506	0.009767007915228	0.00932691497525836	0.126026705298388	0.0148052015060471	0.0131854107908995	0.0189203283259209	0.0101401337532213	0.119265821482805	0.0147861025768839	0.00840912958030479	0.0110003372281271	0.00910292385171736	0.010916714972158	0.0196519322509137	0.0134737941780758	0.0798199950185421
0.0135843704226207	0.0166853630455766	0.0100457284585451	0.0115983043363546	0.0114776350192186	0.00671795084965865	0.0132095568499459	0.0139461409442443	0.0128611860792547	0.0143929155303142	0.0138929798977321	0.012951014014882	0.0146363482585291	0.0142260070048604	0.0129863404155738	0.0112272269136937	0.0179095415973647	0.00790469698026407	0.0158747203455617	0.00844311712750177	0.0135085875949342	0.280435281955183	0.0113379560761624	0.0101673969244391	1	0.0125591923850541	0.010269439380524	0.0127858410726761	0.27823222683665	0.0127967935649161	0.0107995606813123	0.0125354889120711	0.0108145517158035	0.0150304412739523	0.309834734092724	0.314361932376304	0.0159844747995197	0.00998275823616318	0.014490260384411	0.0134577914959641	0.522273827556912	0.0187285888155898	0.0154515083741061	0.294089529853228	0.010456245603305	0.167367569978837	0.0107473579683621	0.0160113608415816	0.00927429662935543	0.0134059530528286
0.0266130411478668	0.0131519366404863	0.0146980348274865	0.0180821479699879	0.0178940204312879	0.0148268502354042	0.019698747417833	0.0188351802677662	0.015794667920474	0.0163704132233217	0.0182441224971135	0.0168551524345537	0.0174611597187916	0.0161349934199585	0.0153591430199159	0.0212072914787832	0.0276285498266124	0.0128595020048437	0.02122422283736	0.0118644036495606	0.0160527894209717	0.0113906349035276	0.0169077233639161	0.0133932125403415	0.0125591923850541	1	0.0140988776932842	0.0163430412006959	0.0113176659855108	0.0178386568469176	0.017683747423936	0.021242663433598	0.0140746444619528	0.0252755203992417	0.00861302512637852	0.011729743732783	0.0202007143394632	0.013646219601171	0.0201183481424882	0.0167849209761814	0.0156055606437264	0.0174050302738481	0.0214798835597258	0.009445927445575	0.0133653196319326	0.00958531419794048	0.0179612865193848	0.0221714412420171	0.0174995529852278	0.019566269507477
0.0204412461273052	0.0149155118543699	0.0116368002672712	0.0174282797441436	0.0163230110597211	0.00967656736063767	0.0137611667482361	0.0177083341139889	0.0154824205734165	0.0198733246441606	0.0122409544069736	0.0172368318406188	0.0135775701549161	0.0113550899344671	0.0126889211372942	0.0176740430408027	0.0178639390336096	0.0108599339071439	0.0177731927440155	0.0101601474668554	0.0134570045888094	0.00950136986956588	0.0170790286770346	0.0110038810930637	0.010269439380524	0.0140988776932842	1	0.0148561102360975	0.0113606061090487	0.0197069427149986	0.0122505803849939	0.0195092810658515	0.0141612092051429	0.0196336881297725	0.00894065877494502	0.00881452365015321	0.0188722222613202	0.011295145224941	0.0171080637949534	0.0144446087073287	0.00894134353053511	0.0163437161708724	0.0148417386143028	0.00961531204507487	0.0123452658607497	0.00875645999851202	0.014876723969336	0.0184538711054892	0.0120671117176786	0.0175116815617215
0.0187939390653499	0.0175192238800306	0.0133737758559765	0.021311388733288	0.018405524961249	0.0122451961108351	0.0163716995282199	0.0205003505597217	0.0159399347349752	0.0233086628065683	0.0173741152444387	0.0186914107473128	0.0169045892108874	0.0159047067833426	0.0177729609585074	0.017237134962167	0.0163405328680588	0.0126759648078847	0.0177026386238761	0.0133657931318444	0.0167544805136199	0.0110275609980306	0.017241111664038	0.0109601990625011	0.0127858410726761	0.0163430412006959	0.0148561102360975	1	0.011953001397529	0.0192197806968052	0.0140073398045894	0.0192643193871671	0.013295690642375	0.0249147756235879	0.0105654524959495	0.0129341329906274	0.0207088957039942	0.0134514539800962	0.0172604968002593	0.0194228118596513	0.0135611793738707	0.0191515725105705	0.0207883426884173	0.0115913824336138	0.0214696584742883	0.00926680576114681	0.0182497013246774	0.0285796146329208	0.0208666822706064	0.01844844434306
0.0122886497123074	0.0133367326014375	0.0106051639856287	0.0134549514479899	0.0122907373706297	0.00844080289976737	0.01220383359044	0.0118815467066402	0.0133672346868694	0.0117335603783215	0.0148586869274792	0.0150242017901077	0.0114936955467673	0.0108174358014958	0.0164837879974883	0.0129799441434734	0.0166707881827396	0.00775929375242749	0.0118213679072624	0.010837905268554	0.0103594557837725	0.254256154269962	0.010937513441872	0.00914867468400376	0.27823222683665	0.0113176659855108	0.0113606061090487	0.011953001397529	1	0.0128344764608931	0.0116402124652645	0.0114659336626581	0.0106156230622435	0.0163235338538599	0.285867181934755	0.279658251882759	0.0138288692590642	0.00959498149470695	0.0125070630633277	0.015612103797604	0.268971003939194	0.0149204169146949	0.0164526481979603	0.296166532898565	0.0131964529168138	0.160770177786784	0.00891264828130324	0.0205815752724743	0.0122621268705696	0.0151192609764896
0.0177110821266495	0.0216128456516013	0.0221511040097604	0.0239010045851738	0.0204986923976378	0.0162435102092742	0.028704010435951	0.0206778130741321	0.0269307552409399	0.0191700475254425	0.025486620789193	0.0208763984811308	0.0206439401908784	0.0250309986367609	0.0257155289983629	0.0226221729259014	0.0230207791317565	0.0150587075123543	0.0242656865791123	0.0173395234595152	0.0195636380171182	0.0137417284916316	0.0208758642356571	0.015365010425041	0.0127967935649161	0.0178386568469176	0.0197069427149986	0.0192197806968052	0.0128344764608931	1	0.0162136699124372	0.02698039329423	0.0225830452928336	0.0244860813125235	0.0137066247851338	0.0128940456634861	0.0218357527732483	0.017181259224619	0.0322173627946684	0.0192281512883372	0.0188662745587622	0.0240641462413142	0.0205799964050037	0.0130235680610162	0.016386761160408	0.0129514325312281	0.0186683331577777	0.0337981904486332	0.0179243979658129	0.0275868994023881
0.0220606090052776	0.0153546990640379	0.0171518896916369	0.0246618730025923	0.0252054631200152	0.0133947487731478	0.0186711181980685	0.0274436259437508	0.0193390549833446	0.0228234344956582	0.0165378232635817	0.0180578269299483	0.0144311721185312	0.0212045059605211	0.0157968690951906	0.0179850745592598	0.0217855589115126	0.0116829577073754	0.0251874231455029	0.0146928444297535	0.0158628218723642	0.0123428642176101	0.0158904810365046	0.0150744307010463	0.0107995606813123	0.017683747423936	0.0122505803849939	0.0140073398045894	0.0116402124652645	0.0162136699124372	1	0.0310242540057888	0.017793125505213	0.0215814662682087	0.0104333338617249	0.0114506087069869	0.031580161747749	0.0162679897579044	0.0183926298842911	0.0176385695551983	0.0111929789716992	0.0241456196855529	0.0204853526302986	0.0134822219665953	0.0229103716233008	0.0115647667908402	0.0147785376598172	0.0239727143002737	0.0148050362975148	0.0214363240907787
0.0225351411140017	0.027052499388227	0.0226850972038969	0.0288286814442668	0.0252990770436868	0.0133080719721243	0.0272580845355358	0.0222622534577988	0.0223762026746473	0.0201355660081319	0.020110624096686	0.0247809724997293	0.0185528330242196	0.0227402086285903	0.0231012712520099	0.0252268574027877	0.0331334688455769	0.0136422955596299	0.514521530184106	0.017422477000492	0.0209063536423583	0.0146359181150818	0.0157318019160241	0.0220295772539511	0.0125354889120711	0.021242663433598	0.0195092810658515	0.0192643193871671	0.0114659336626581	0.02698039329423	0.0310242540057888	1	0.0178527693688378	0.0270560763417516	0.0158909980092766	0.0184318122282025	0.0223621438445297	0.0205995455404143	0.0273231742305289	0.0282752347146522	0.0139225435781261	0.0257644503377733	0.019454875526995	0.0120037726583734	0.0202066502127969	0.0160694229468231	0.0179712656761658	0.0401195651062714	0.0222621366236616	0.032372005948877
0.0189672191125618	0.0162945801750966	0.0161964984226391	0.0191459234182433	0.013745665635597	0.0103329634951394	0.0188127621954613	0.0153647802981407	0.0219081143052357	0.0184135256898485	0.0177188761479243	0.0181091956644669	0.0220358969019685	0.0208310828932839	0.0156249698129788	0.0191874854644499	0.0162713099524711	0.0155560899811437	0.0171512226097331	0.0127182242258162	0.0165332021660045	0.00971278696912554	0.617493849125035	0.0130321660592579	0.0108145517158035	0.0140746444619528	0.0141612092051429	0.013295690642375	0.0106156230622435	0.0225830452928336	0.017793125505213	0.0178527693688378	1	0.0296040785107734	0.0115158952023095	0.00968323880794012	0.0250797979730198	0.0145134183363237	0.0185018798871839	0.0226510730179089	0.0101972503395918	0.0166222089456453	0.0294652600752126	0.00938928789607666	0.0141824347490268	0.0105625362920706	0.0150422531765388	0.0195454544675549	0.0272251695774299	0.0259982507244038
0.0259125998258803	0.0231888530999978	0.0188784519593471	0.0219804552428387	0.0296065751901358	0.0130709895220322	0.0293972367896066	0.031693768573343	0.0210283745924625	0.0355983339400925	0.0321801278851146	0.0201806507399235	0.0184039332541736	0.0204206567020669	0.0223007568937794	0.0225380818561415	0.0586492803077929	0.0189753480608794	0.0285287643632409	0.0233175823004825	0.0244451289176369	0.0161128393125186	0.0185644886669276	0.0164854260919506	0.0150304412739523	0.0252755203992417	0.0196336881297725	0.0249147756235879	0.0163235338538599	0.0244860813125235	0.0215814662682087	0.0270560763417516	0.0296040785107734	1	0.0163511342732705	0.0135872380321456	0.023846371999496	0.146445239297407	0.0271980903646369	0.115620177481609	0.0204121030615945	0.0226334533905	0.0303306161351452	0.0164684683666646	0.0192219564484751	0.0180378825210526	0.0197434893987927	0.0441510785688348	0.0214819321537969	0.0290699892439934
0.0106475360039224	0.0130737734358261	0.0109246762829933	0.0139677998035952	0.0126099800588691	0.00936783868262993	0.0144470988670904	0.0144324982771141	0.0117217423810221	0.0136069045283963	0.0117587663770953	0.0107262641069023	0.011468273152773	0.0121073570029993	0.0122806717524871	0.0102052579206941	0.0126304980235472	0.0096198069228953	0.0142487720608447	0.0123772637381059	0.0121655845404494	0.322453595632057	0.0125391237824557	0.009767007915228	0.309834734092724	0.00861302512637852	0.00894065877494502	0.0105654524959495	0.285867181934755	0.0137066247851338	0.0104333338617249	0.0158909980092766	0.0115158952023095	0.0163511342732705	1	0.626000730113652	0.0148596880903619	0.00986031557195997	0.0118448535223801	0.0134206774839347	0.282378905439936	0.0138780988295953	0.0129034564929276	0.31894103768148	0.00910329381596672	0.151453522575312	0.0158479419035071	0.0163022710140728	0.0126686028310698	0.012727772262326
0.0126028873281568	0.0135798279099585	0.0113475443507776	0.0119631160565203	0.0130980822015929	0.00843305258779598	0.0132555751417672	0.013466622442055	0.0121754629694706	0.0127202357078374	0.0124141482737689	0.0120509584093478	0.0109026755580285	0.0106412339934094	0.0164314926115393	0.0139730950794554	0.0178900832285024	0.00818802542579037	0.0182360936860076	0.00877995179744886	0.00978308531336865	0.326242233993044	0.0105705951000963	0.00932691497525836	0.314361932376304	0.011729743732783	0.00881452365015321	0.0129341329906274	0.279658251882759	0.0128940456634861	0.0114506087069869	0.0184318122282025	0.00968323880794012	0.0135872380321456	0.626000730113652	1	0.0130803991912777	0.0110452777087225	0.0127858233483488	0.0129950642048289	0.292777278086246	0.0146773829382502	0.0154260004294315	0.318554295968906	0.0104172531245281	0.156838487571417	0.0127038893878265	0.0180376380903959	0.00986923059073212	0.0129450081538769
0.0334513891987858	0.0229191520313457	0.019340769701006	0.0232765806510742	0.0255937888716511	0.0139735750625412	0.0208385153269642	0.0268501285231297	0.0227632109028198	0.026807087800981	0.0166828139375011	0.026337878164612	0.016411925267436	0.0204452703640206	0.0215287945996533	0.0239894842597792	0.0260549219703729	0.0138192177997038	0.0284654991849993	0.0152934529965907	0.0190525296336853	0.0173975359694611	0.0172617226835482	0.126026705298388	0.0159844747995197	0.0202007143394632	0.0188722222613202	0.0207088957039942	0.0138288692590642	0.0218357527732483	0.031580161747749	0.0223621438445297	0.0250797979730198	0.023846371999496	0.0148596880903619	0.0130803991912777	1	0.0175486057224273	0.0205902837373885	0.0249677435182881	0.0126992514613203	0.200799283659903	0.0210701472882415	0.0109076567422415	0.0192155173941399	0.0157663385437301	0.0145444919963803	0.0261825441138469	0.0245128429408147	0.282094888895855
0.0264814082248294	0.0190301096849363	0.0162745212641603	0.0170741102220208	0.016503529185535	0.0135603038722976	0.0183376521971367	0.0154586152697265	0.0189936596375124	0.0169037241888517	0.0206154273228706	0.0184447268776975	0.015748257239951	0.0190148550966013	0.0188875061042385	0.0180396881274563	0.037676391114187	0.0114743001891483	0.0197900607980565	0.0163870988857559	0.0200308011662921	0.0102732379450184	0.015606677189948	0.0148052015060471	0.00998275823616318	0.013646219601171	0.011295145224941	0.0134514539800962	0.00959498149470695	0.017181259224619	0.0162679897579044	0.0205995455404143	0.0145134183363237	0.146445239297407	0.00986031557195997	0.0110452777087225	0.0175486057224273	1	0.0180641376821065	0.0858805521962546	0.0107856560075443	0.019625693079662	0.0248534807528009	0.0103205260157312	0.0120006360505665	0.0113582201613057	0.0122815787869406	0.0281386226883253	0.0134001778186884	0.0197644834844587
0.0231354130753412	0.016821662252673	0.0150912398984096	0.0248034360745455	0.023129300319187	0.0136151216492728	0.0196849376646268	0.0299975241160576	0.0191657940640401	0.0198644232446773	0.020261940967743	0.0230092003116699	0.0215663292641768	0.0195787567468077	0.0287662876866474	0.0234763195009373	0.0352017056564672	0.013263538250193	0.0232778373342858	0.0182162023226822	0.0187151249327997	0.010859976847465	0.0166253698647343	0.0131854107908995	0.014490260384411	0.0201183481424882	0.0171080637949534	0.0172604968002593	0.0125070630633277	0.0322173627946684	0.0183926298842911	0.0273231742305289	0.0185018798871839	0.0271980903646369	0.0118448535223801	0.0127858233483488	0.0205902837373885	0.0180641376821065	1	0.0203674012287195	0.010963135399578	0.0235756612562023	0.0199037469534526	0.0130994442339498	0.0201222578685866	0.0129732062051986	0.0211242331206644	0.0303527687071976	0.0167821525127671	0.034065161565388
0.0254913414560015	0.0346402537032622	0.0171318921759242	0.030832969300742	0.0212660659654252	0.0150015784804176	0.0247879963272875	0.0256490013860001	0.0232404097300688	0.0285345016198954	0.0176397096806605	0.0196141066725627	0.0240867187903683	0.0216612789730784	0.027777069188112	0.0212241748585693	0.0563667885928596	0.014009247803589	0.0218283141110885	0.0123736411593598	0.0183297119634109	0.0130536779087137	0.0187081191646233	0.0189203283259209	0.0134577914959641	0.0167849209761814	0.0144446087073287	0.0194228118596513	0.015612103797604	0.0192281512883372	0.0176385695551983	0.0282752347146522	0.0226510730179089	0.115620177481609	0.0134206774839347	0.0129950642048289	0.0249677435182881	0.0858805521962546	0.0203674012287195	1	0.0119575193202058	0.0206849278704684	0.0208862741819439	0.0121423744824562	0.0164722469429808	0.0146776673275133	0.0259436097683604	0.0283764352083873	0.0147593479002832	0.0222424234132433
0.0183295724758297	0.0142633906279552	0.0102078253354061	0.0126187683119322	0.0137882614174298	0.0113898931199313	0.0136907691349666	0.0131214578607976	0.0150902349398142	0.0143543219233819	0.0113741041171348	0.0124466036119101	0.010009441305314	0.012589228731691	0.0118350082319119	0.0114459468124098	0.01632173233195	0.00831351023230306	0.0147402807345612	0.00955400330962706	0.0145248937874858	0.279139183192765	0.0113075541315879	0.0101401337532213	0.522273827556912	0.0156055606437264	0.00894134353053511	0.0135611793738707	0.268971003939194	0.0188662745587622	0.0111929789716992	0.0139225435781261	0.0101972503395918	0.0204121030615945	0.282378905439936	0.292777278086246	0.0126992514613203	0.0107856560075443	0.010963135399578	0.0119575193202058	1	0.0143471533078559	0.0148877007585122	0.262359310541718	0.00943504524678795	0.160878149908801	0.00905531799854	0.0167288287943875	0.0118921220289924	0.0128010694954567
0.0240880486944143	0.0196816434681732	0.0141600116644654	0.0171013428176512	0.0210260668043489	0.0163769474920599	0.0213866032077981	0.0201751715748952	0.0282592187128531	0.0187040571717197	0.0203828570313826	0.0245353017054091	0.017264676070489	0.0196955958097854	0.0180475018699337	0.0215817726047106	0.0303529516516646	0.0129973501128972	0.0231377430963923	0.016279613722399	0.0199179966953555	0.0163573831262345	0.0157566933360515	0.119265821482805	0.0187285888155898	0.0174050302738481	0.0163437161708724	0.0191515725105705	0.0149204169146949	0.0240641462413142	0.0241456196855529	0.0257644503377733	0.0166222089456453	0.0226334533905	0.0138780988295953	0.0146773829382502	0.200799283659903	0.019625693079662	0.0235756612562023	0.0206849278704684	0.0143471533078559	1	0.0211094625379487	0.0155025252153951	0.0156621331926282	0.0143376873957797	0.0149359216548992	0.0284798042994487	0.01600028826739	0.242246790799623
0.0191995164633416	0.0271285277910547	0.0183363587119936	0.0250005281417356	0.0257300383000883	0.0124882117195269	0.0294785880263108	0.0224609462903105	0.0200908120678656	0.0212858967780996	0.0184865477849899	0.0227797322486007	0.0166579417891316	0.0300254217175102	0.0178379702383438	0.0231896087659761	0.0234290038076543	0.0177203888878002	0.0280355580230517	0.0144755369929943	0.0176165151206216	0.0162999940628237	0.0344847498763198	0.0147861025768839	0.0154515083741061	0.0214798835597258	0.0148417386143028	0.0207883426884173	0.0164526481979603	0.0205799964050037	0.0204853526302986	0.019454875526995	0.0294652600752126	0.0303306161351452	0.0129034564929276	0.0154260004294315	0.0210701472882415	0.0248534807528009	0.0199037469534526	0.0208862741819439	0.0148877007585122	0.0211094625379487	1	0.0125056334015267	0.0176303367799326	0.0119580448382063	0.0161684693493235	0.0325408448093824	0.0172331034376626	0.0302987853508248
0.0152130335039786	0.0200861535017274	0.0133101661211588	0.0187573751050362	0.0153871054691245	0.00842865480591877	0.0130956928146887	0.0118259507241425	0.0125142078097173	0.013247728095236	0.0106782464843308	0.0112441830532978	0.0115505683263486	0.0105058051994597	0.0129977184784883	0.0121473061557762	0.0127211332057885	0.00901600173828164	0.0123008741268496	0.0100336755441001	0.0116600020882278	0.290541108981393	0.0102497070036398	0.00840912958030479	0.294089529853228	0.009445927445575	0.00961531204507487	0.0115913824336138	0.296166532898565	0.0130235680610162	0.0134822219665953	0.0120037726583734	0.00938928789607666	0.0164684683666646	0.31894103768148	0.318554295968906	0.0109076567422415	0.0103205260157312	0.0130994442339498	0.0121423744824562	0.262359310541718	0.0155025252153951	0.0125056334015267	1	0.00916861813591575	0.157516995260692	0.00971579617163503	0.0214164188734412	0.0101012798975791	0.0130861701721015
0.0211332838571415	0.0160464644776168	0.0129877563381281	0.088092783182962	0.089998514696411	0.0255198205480465	0.0775302404217556	0.0936318496870219	0.076091873737674	0.0703820185338581	0.0590775752530312	0.0673708074304947	0.0123164198794842	0.0134885854624978	0.0174954798140547	0.0167958398497648	0.0211585081741076	0.0461304307153775	0.0154642783845565	0.0119064698590414	0.0208064282479767	0.0101661132296349	0.0131597765482333	0.0110003372281271	0.010456245603305	0.0133653196319326	0.0123452658607497	0.0214696584742883	0.0131964529168138	0.016386761160408	0.0229103716233008	0.0202066502127969	0.0141824347490268	0.0192219564484751	0.00910329381596672	0.0104172531245281	0.0192155173941399	0.0120006360505665	0.0201222578685866	0.0164722469429808	0.00943504524678795	0.0156621331926282	0.0176303367799326	0.00916861813591575	1	0.010253106027739	0.0111377492617849	0.0233723748129681	0.0154720381068429	0.0154300048103387
0.0157392635088277	0.0100301311105807	0.00967278539275223	0.0141600310510564	0.0116772578381278	0.0096233866707072	0.0118265856062881	0.0134283968521966	0.0126435783502508	0.0113571991186879	0.0120671606001395	0.012649211834773	0.0114191995171853	0.00986639481949892	0.0130299658523599	0.0127322739274417	0.0138228505418499	0.00720579156038367	0.0154379550016479	0.00755916709595947	0.0102045735582554	0.158021052253845	0.0105009637307912	0.00910292385171736	0.167367569978837	0.00958531419794048	0.00875645999851202	0.00926680576114681	0.160770177786784	0.0129514325312281	0.0115647667908402	0.0160694229468231	0.0105625362920706	0.0180378825210526	0.151453522575312	0.156838487571417	0.0157663385437301	0.0113582201613057	0.0129732062051986	0.0146776673275133	0.160878149908801	0.0143376873957797	0.0119580448382063	0.157516995260692	0.010253106027739	1	0.0092903671912453	0.0184307855544556	0.010675705459098	0.0125131614412496
0.0157294747999333	0.016315485542363	0.0122106563422139	0.015920127577209	0.0182051928388423	0.0111802293654865	0.0180764698803193	0.0257806134142964	0.0175997458073531	0.0183348346633278	0.0141932870690443	0.0170658156413326	0.0148731435707639	0.0134458072085824	0.0150252255404063	0.0184168301168015	0.0219646633930188	0.0113806418032504	0.0220405052647684	0.0111137814593462	0.013880920131139	0.00915317471023164	0.0128556802705647	0.010916714972158	0.0107473579683621	0.0179612865193848	0.014876723969336	0.0182497013246774	0.00891264828130324	0.0186683331577777	0.0147785376598172	0.0179712656761658	0.0150422531765388	0.0197434893987927	0.0158479419035071	0.0127038893878265	0.0145444919963803	0.0122815787869406	0.0211242331206644	0.0259436097683604	0.00905531799854	0.0149359216548992	0.0161684693493235	0.00971579617163503	0.0111377492617849	0.0092903671912453	1	0.0230241536364761	0.0134633450961351	0.0199065218958589
0.0375091269252403	0.0388317597642072	0.0261681493305906	0.0291138241921599	0.0280906494984615	0.0159526454595849	0.0264616692141501	0.0276095429259839	0.0362085913334613	0.0249227481566656	0.0223296878269436	0.0247071197647211	0.0230936258770278	0.0232365367490113	0.0234930728831522	0.0316894906036947	0.025578505806448	0.0202390513761081	0.0309855626350813	0.0170365050773654	0.0244780433533716	0.0203376487026267	0.0329256268207571	0.0196519322509137	0.0160113608415816	0.0221714412420171	0.0184538711054892	0.0285796146329208	0.0205815752724743	0.0337981904486332	0.0239727143002737	0.0401195651062714	0.0195454544675549	0.0441510785688348	0.0163022710140728	0.0180376380903959	0.0261825441138469	0.0281386226883253	0.0303527687071976	0.0283764352083873	0.0167288287943875	0.0284798042994487	0.0325408448093824	0.0214164188734412	0.0233723748129681	0.0184307855544556	0.0230241536364761	1	0.0256081628069819	0.033078557816069
0.018987862166881	0.0150313795024537	0.0137716133880425	0.0166227564940305	0.0286083696253247	0.0132618069491068	0.0156233490652527	0.0205615771457511	0.0193598621271388	0.0207344176348403	0.0130762081072075	0.0154947905002428	0.013758760768147	0.014832754775479	0.0162681454423912	0.0177855261542578	0.024128744216261	0.0128067602947646	0.0168847249724853	0.0144682569996962	0.0156252551043155	0.0110322714889971	0.0284063889539282	0.0134737941780758	0.00927429662935543	0.0174995529852278	0.0120671117176786	0.0208666822706064	0.0122621268705696	0.0179243979658129	0.0148050362975148	0.0222621366236616	0.0272251695774299	0.0214819321537969	0.0126686028310698	0.00986923059073212	0.0245128429408147	0.0134001778186884	0.0167821525127671	0.0147593479002832	0.0118921220289924	0.01600028826739	0.0172331034376626	0.0101012798975791	0.0154720381068429	0.010675705459098	0.0134633450961351	0.0256081628069819	1	0.0191601676017942
0.028064534105845	0.0246221485055897	0.0180128203776062	0.0223277007076563	0.0242510512321291	0.0202631985229452	0.0235444782106925	0.0239193392416104	0.0182346407495064	0.0191513186786775	0.0201343115302169	0.0272425296535289	0.0233263493620115	0.0256646106695668	0.0231284812393593	0.0262874514760898	0.0261552366979081	0.0172214157669901	0.040147153633672	0.0167721136364698	0.0239834126712511	0.0121170337801121	0.0238274249165034	0.0798199950185421	0.0134059530528286	0.019566269507477	0.0175116815617215	0.01844844434306	0.0151192609764896	0.0275868994023881	0.0214363240907787	0.032372005948877	0.0259982507244038	0.0290699892439934	0.012727772262326	0.0129450081538769	0.282094888895855	0.0197644834844587	0.034065161565388	0.0222424234132433	0.0128010694954567	0.242246790799623	0.0302987853508248	0.0130861701721015	0.0154300048103387	0.0125131614412496	0.0199065218958589	0.033078557816069	0.0191601676017942	1
0.0258063314372291	0.0247143692602428	0.0144977349139194	0.0179218934411049	0.0203957481779813	0.0150727615581108	0.0268552984284333	0.0205739693123044	0.0184315295502887	0.0190737757464918	0.0144506218691902	0.0168101833314726	0.0152821770118716	0.0163473733914152	0.0163647479481965	0.0186592738499085	0.032540951050207	0.0119701803124836	0.0209349862115288	0.0157310025603373	0.0165032651217813	0.0141423458031275	0.0142875350173024	0.0178579783872889	0.0150190880858155	0.0150481256657664	0.0155158755957736	0.0172480829596914	0.0140517493016845	0.0250611662548124	0.0154769879388356	0.0198542978567437	0.0170450423268822	0.0195685411350455	0.0124351139229377	0.0111036126910577	0.0239459338741522	0.0162610738944391	0.0208078089531854	0.0278655734079116	0.0121702875454144	0.0286041949473004	0.0258183770628961	0.0107665439540109	0.0163623355774247	0.0163881271404656	0.0157480143118048	0.0246232076182298	0.0160855895285139	0.0286044711977288
0.0253434817085648	0.0251095090919252	0.0148139989247185	0.0192583551477268	0.0199444084460356	0.0111859225947646	0.0268445927080842	0.0214599314191724	0.0184241819201182	0.0190661720883278	0.0140925475185035	0.0204042281941681	0.0149208270668541	0.0163408565988934	0.0178799195065546	0.0178040247293019	0.0325279787750054	0.0139189445402805	0.0218567135070104	0.0148971140343794	0.0164966861838592	0.0125144628488851	0.0162746541638484	0.0198662790099069	0.0150131008070901	0.0178406620320851	0.015509690275378	0.0172412071041422	0.010361912198876	0.0264691668361156	0.0158306045887208	0.0217826155400887	0.0170382474123898	0.0201040941369113	0.0111217191809244	0.0113257003015812	0.0239363879563425	0.0162545915047478	0.0224974335448222	0.0278544649468731	0.0123993866165888	0.0281316179736146	0.0258080847056751	0.00878551177889201	0.0126898547743768	0.0136513284180673	0.015741736450558	0.0252611125433272	0.0141496758433551	0.0285930681790585
0.0249606560884027	0.0296472522372812	0.015501394544869	0.0193123110213338	0.023111442092158	0.0107594146127457	0.0269198028410409	0.0170367105402754	0.0184758007018557	0.019119589525252	0.0151919327000167	0.0200601906321752	0.0149626305465986	0.0163866385562057	0.0171670341405027	0.0178539060250108	0.0315668825554581	0.014692569536081	0.0195862524463483	0.0154921418582943	0.0154640196359366	0.011619930046749	0.0169863833219859	0.0193444906145592	0.0150551628089269	0.0178906459740305	0.0155531435652235	0.016597931098857	0.0110836725636113	0.0236993974495317	0.0155141625030502	0.0179603291821864	0.0170859832401287	0.0207052957088914	0.0107155109572249	0.00999453959962115	0.0240034502113104	0.0173631838465483	0.021709126025147	0.0266817952718775	0.011495701221182	0.0286729000781746	0.024541749961182	0.0107924043850696	0.0124426209298553	0.0172699255872024	0.0154701230638188	0.0279300284419298	0.0161242259081003	0.02915916304285
0.0244057348583579	0.0318026571041279	0.0185858785066049	0.0207627845581384	0.0255786289873542	0.0142547119905548	0.0216505587793282	0.0274940824542244	0.020674200105413	0.0176464346623306	0.0173329163854152	0.0181689577472757	0.0168055369324116	0.019325182930006	0.0151166575081731	0.0176465721731137	0.0218402118483388	0.0133997971540995	0.0202387467098899	0.0117451800277936	0.0203577095279765	0.0151288642518627	0.0197968011034713	0.014164771245471	0.0108749004119688	0.019526822723158	0.0128395546440203	0.0199006050695268	0.0126355505507501	0.0196763120995459	0.0241680691784478	0.0187767381996617	0.0189646475706821	0.027759735687449	0.0123791772440721	0.0141441801185556	0.0217752955200853	0.0260766388631034	0.0257025293523634	0.0232065623106005	0.0112884233892798	0.0170164226866421	0.0239961417837496	0.0122602088241399	0.0146739018361464	0.0111272633587928	0.0193613114520644	0.0300277456489729	0.0155168217810718	0.0275105187903492
0.0227051600375222	0.0215376697712888	0.0158338624840082	0.017076963260135	0.0177887302227235	0.0132855651957441	0.0234034113138975	0.019738587923561	0.0202066317665066	0.0170516278356291	0.0159081010862529	0.0188679260486629	0.0178233740909995	0.0160549054039122	0.0171773643194381	0.0221181375080681	0.0284272899955523	0.0151914577419623	0.022397758146379	0.013286969296269	0.0201513070213004	0.0118594607285506	0.0193294721200014	0.0182005411528261	0.0141227082933794	0.0186034277233559	0.0147287970973144	0.0145319289699649	0.01270768366706	0.0270335706286435	0.0140794517420353	0.0184568431204444	0.0194428107751114	0.0196273468605236	0.01291011385413	0.0106824097035262	0.0249416593306145	0.0166645042185249	0.0187407124111804	0.0333723136398066	0.0122068606646595	0.020823498766258	0.0227705892692043	0.011019284348662	0.014996721260446	0.0115904569808655	0.0148476185782804	0.0331462464001307	0.0154885714389847	0.0320943803694496
0.0264616414487474	0.0358585634396716	0.0220581364354221	0.0299282423441137	0.0347998192758234	0.0255517716248851	0.0286722698875507	0.0268880977251175	0.030063499511304	0.0304669400618189	0.026485764619093	0.0240615157056726	0.0255201102863348	0.0278676370905791	0.0305055896187263	0.0325759593892268	0.0271704960287527	0.0187654837827754	0.0310754536867698	0.0276522272656891	0.0299556929493827	0.0189707726054994	0.0205299502720045	0.0259735722770711	0.0176349172167599	0.026882466082768	0.0212835179783255	0.0334115130102208	0.0176952095781538	0.0300058770728086	0.0258454301892022	0.0274945688874103	0.0200922109775036	0.0844182254113956	0.0262303889369732	0.0174069778770969	0.0261459648747631	0.0466354105180378	0.0375840400668497	0.0472279848616842	0.0183693028691869	0.0277356189216418	0.0267609032220412	0.0194470364592182	0.0244972856672131	0.0235075217015287	0.0210384194197378	0.0411189435597034	0.0263245150281996	0.0445288954482994
0.0171766460304502	0.0150295788029303	0.0171120731230369	0.0196427224545716	0.0213074315683343	0.026185582478792	0.0230126310370692	0.0173457277190271	0.0198760485057947	0.0167800988580296	0.0208005662286649	0.0141725137501914	0.0119853631831693	0.0186635622190746	0.0176472887459501	0.0196643315834118	0.0181424880608861	0.0144170727372076	0.0172578734106414	0.0258272973142006	0.0148211725041952	0.0144643117666846	0.0140066183013057	0.0184556197212024	0.011871053929092	0.340482033209906	0.0135484836798174	0.0197767160418819	0.0104874222674239	0.0199328706946827	0.0224555732063629	0.0191885859286563	0.0143705212481565	0.0210808548316491	0.0115875040592667	0.0105076440190292	0.0256239930541843	0.0169879386727985	0.0186169294293172	0.019636118562309	0.0153909892753733	0.0233380049313926	0.0176389707744049	0.0116706548218237	0.0126057186160088	0.0116910386045864	0.0183222719265099	0.0218522147001732	0.0170876352261986	0.0196199360000111
0.0197454396853432	0.0192406020095019	0.0174855198230908	0.0230145585601212	0.018907641798031	0.011730800339408	0.0200539942383102	0.0281758153678068	0.0228485419247961	0.02170078681216	0.0146883839353922	0.0228864298846074	0.0151555718131894	0.0148532721656969	0.019548778002029	0.0213721535543242	0.024416458380835	0.0134952939349191	0.0184861682844934	0.040388839384973	0.0226010325950657	0.0116841692948005	0.0173894358237148	0.0120036117283502	0.0127366289678024	0.0176368157319669	0.0139635063076431	0.0200597242404294	0.0127256007498392	0.0219973074804869	0.0261626741403201	0.0201809688418502	0.0145761658719665	0.0194921862708589	0.0122632557720209	0.00988288219208637	0.0214226184448182	0.0212415381219637	0.0201664396860749	0.0157202941710174	0.0106610071285217	0.0201211794170466	0.0211397528564215	0.0117123976094147	0.0128504412334085	0.0122176829895369	0.0140415971228999	0.0270042653020073	0.0162133665607189	0.0234938827109432
0.0188304895087108	0.0161490316372975	0.0170288936517874	0.068717305722505	0.0633920375586201	0.0265168937956152	0.0617993802468784	0.0499941194799795	0.0527412262586674	0.0585646298097585	0.0494750967588126	0.0690152703136423	0.0175533730747747	0.0135748029530191	0.0171479878114067	0.0231500305791896	0.0300159052018203	0.0389485588550404	0.0201557576212277	0.0119569526068656	0.018341422454095	0.0104463342626459	0.012092249518608	0.0142260528130705	0.0126073624149645	0.0130392126107702	0.0129643569219834	0.0188313014226471	0.0131738723475819	0.021715520080601	0.0143464608559091	0.0188821806123368	0.0167967345544812	0.0230792125184062	0.00850660728968297	0.0117811702600402	0.0231433053949298	0.0162343991167993	0.0187659003255127	0.0180190604949168	0.0107483629385889	0.0247855572024008	0.0162001558809642	0.0106619642542819	0.0371560764048283	0.0101951050796429	0.0166477133346236	0.0213360285808647	0.0161682839929009	0.0222652070915499
0.0241418920435319	0.0300059297576381	0.0181337917988922	0.0207944714516444	0.0183889625593158	0.0108247097315483	0.0217368336015024	0.0207579395373328	0.0169308608849425	0.0233388699978022	0.0163578667761111	0.0221328486970065	0.0136869760045463	0.0154700139545215	0.0184146332490111	0.0196818559406338	0.0238408926618444	0.0137500917707422	0.0174570112056174	0.0119911366229997	0.0177136548371463	0.0121337101270093	0.0177177569877764	0.0219006728281118	0.0134405707914879	0.0172786611069829	0.0177839302813025	0.0173726925068889	0.0106911529939997	0.0242803465064642	0.0191927796412014	0.0191274377045372	0.0191417672026265	0.0230807827411599	0.0103405176139921	0.0118596049540848	0.0231912811009726	0.0258314770574428	0.0251598270109501	0.0295700328252719	0.0131734182305301	0.0195899182645612	0.0193410367759981	0.0104147201273582	0.0136502155873574	0.013278249490891	0.0139956940111123	0.033912751584849	0.0149310711318651	0.0287249506280686
0.0259373138036731	0.0293689815906211	0.0210937196240485	0.0251444788144755	0.0217725151397229	0.0146855117193447	0.0216185688130851	0.0235315357201297	0.0225518895765063	0.0334507171177105	0.0206039357002494	0.025269370355475	0.0203605896666017	0.0187146670202823	0.0235827385367762	0.0302447081744563	0.0337503859002136	0.0157088648471153	0.0223008554885018	0.0148428356633795	0.0276842958529274	0.0143663018829458	0.0174815069553262	0.0161643908204718	0.0189317247880754	0.0212762359869812	0.018464630393648	0.0213758896567493	0.01292764139666	0.0348291967604144	0.0168327658089594	0.0334041318455388	0.0226638351606793	0.0203368379664213	0.0140286249119264	0.0145716394010067	0.0231512471955065	0.015705526126703	0.0263138044314289	0.0209092828915612	0.0188809606782269	0.0291279084469335	0.0244611181216311	0.0113034343295697	0.0191303447574664	0.0179322623226048	0.015834405166678	0.0257583149301114	0.0188067817000485	0.0260745753866603
0.0218815381194191	0.0225613023515882	0.0169249052080243	0.0263621317601973	0.0246902950031039	0.010077824327768	0.0268285215961541	0.031954922500985	0.0216173651514425	0.0213473278738841	0.027403308494767	0.0218672969714726	0.0175502467954468	0.0161022979639187	0.0187934850520984	0.0182681478865576	0.0231609539113772	0.0115500995137761	0.0185742959877227	0.0144984024314871	0.0203551545692271	0.0133974734969563	0.0244374278278435	0.0139208910672718	0.0143007950894081	0.020590674848035	0.0148466010237201	0.016672366922189	0.0125855587528616	0.0238470820101692	0.0196648180340044	0.0208604240643948	0.0214203391516677	0.0257002331021714	0.0128360541214066	0.0138090823017055	0.0198372237474898	0.0196850200354215	0.0178467386120448	0.0187901495649186	0.0140165442126309	0.0213284510282426	0.0224497124584045	0.0126973042757705	0.0183771259242882	0.0123620742789502	0.0198552631225783	0.0333599745213813	0.0236610284501833	0.0269976760172433
0.0242963816432822	0.0307231263498705	0.0210478636575857	0.0277033394267902	0.0331050415681361	0.0143871578078152	0.0190035275986826	0.0250457388236692	0.0205026091230269	0.0188658250025561	0.0209703273723604	0.0294168430227998	0.0219748031740499	0.0222498519819508	0.0239754616844267	0.0232526403337935	0.0275539216985205	0.0136797513604669	0.0287652656453246	0.0148105685911644	0.0221829994558213	0.0127122325562826	0.0186064038766799	0.0151211726239359	0.0161528052194315	0.0183721008853965	0.0145456498778807	0.0189147689243958	0.0171993837268886	0.0248239150183782	0.0172160771164419	0.0242924594154939	0.0175457838844664	0.0221950612152636	0.013743616449447	0.0140112359997962	0.0333083008590502	0.0197954319640661	0.0227887475526469	0.0349347815581245	0.0166555770846705	0.0269116544740159	0.0244079417149934	0.0148675903135567	0.0213925725025591	0.0134812376762248	0.0224139286713543	0.0362856261558726	0.0183905793967755	0.0214930407713708
0.0185227254984833	0.0184174993153085	0.020210529570319	0.0207747132206541	0.0201554628464265	0.010589123934892	0.0208134681738483	0.0182984258980414	0.0218233747354867	0.0229958590170138	0.0153810108825429	0.0276552579462508	0.0184175809633196	0.0198165332774207	0.0159162099241606	0.0223620192761403	0.026244735693007	0.0139922038503094	0.0389124839518754	0.0163093203970231	0.0195706052518861	0.0103282955990166	0.0214480672539917	0.0130933738918333	0.0102410807286339	0.0178173430791354	0.0176330428811484	0.0166221676961838	0.00942440700694246	0.0219248457150622	0.0157072511447271	0.0281767962803883	0.0167121205327069	0.0266864417280915	0.0122972375919335	0.0119491545951435	0.0184213762755273	0.0147839397914364	0.0181455063407813	0.0147468326016211	0.0112775387272481	0.0188751979690954	0.019425989281624	0.0121857155029512	0.0164148998611886	0.0105060236284891	0.0140311361348661	0.0270994092655708	0.0248614735221811	0.0202759263658065
0.0247631890220507	0.0208306445125402	0.0204409364337027	0.0264668839193876	0.0252214648437393	0.0157389079784355	0.0245615334281956	0.0225062553028596	0.021569292816557	0.0213187556494499	0.0196633726430642	0.0205781425202455	0.017495019757935	0.0178827018497752	0.0216485773666289	0.0176283153958671	0.0223917642190274	0.0144305713198996	0.0300259896375702	0.0156989296401836	0.0164833882689612	0.0142024999872881	0.0225354219973511	0.0141787606280505	0.0156595247938146	0.0156957822045559	0.0166700193768615	0.019245365234915	0.0125995697637891	0.0248285752364292	0.0291363309594718	0.0227784561214317	0.0325389150351774	0.0214063983475688	0.0119324622848254	0.0131379996965159	0.0196461834754494	0.0220420204348031	0.0250847157913436	0.020018475983873	0.0143374090534539	0.0181687769721816	0.0194780775334835	0.0156235149627445	0.0231453481925068	0.0135603808434201	0.0172270515832157	0.0333153240300048	0.0151328451040284	0.029699907191013
0.0219466008167252	0.0207950097964015	0.0143923321088928	0.0200155454938713	0.0189644388454908	0.0158459188232351	0.019667251840663	0.0216808400465485	0.01996340762612	0.0161587726489275	0.0190951559304865	0.0201625149457266	0.0172279110006668	0.0210409708648462	0.0159161936607181	0.0217661438569128	0.019954654682357	0.0111452938429609	0.0234359038874394	0.0162636833018746	0.0204601573113375	0.011899564031894	0.0157908144293907	0.0145098240591965	0.0104835198442476	0.0182945746464702	0.0126408178241646	0.017377703016445	0.0126991374755802	0.0229214061897112	0.0208686087481129	0.0220931472355982	0.0165187402755074	0.0211829030599848	0.0122341161003271	0.0118461325371535	0.0196963894246841	0.0147839246849659	0.0177594135909093	0.0189749260565342	0.010900320033055	0.0197331413494794	0.0190396575397214	0.0108599857298516	0.0142114648327324	0.0115826621484404	0.018860014364337	0.0289470666823362	0.0143717782972762	0.0276489622466382
0.0171274048539555	0.0160399829745295	0.0158725740102549	0.0161614174837519	0.0253551894059099	0.0116532906875492	0.0174294769586099	0.020854885924271	0.0181011368440918	0.0182398195680446	0.0198451482323119	0.0179582919867539	0.0143828944990111	0.0191760172662302	0.0200892539344852	0.0156697852810515	0.0212406634001083	0.0146145422822001	0.0192366620925121	0.018210191061297	0.0145191626208271	0.0157055820266904	0.0140314251081182	0.0131769725168555	0.0115617429723554	0.0132389670812197	0.0143817576614103	0.0145674574552164	0.0145916615350701	0.0257922239154417	0.019632760607705	0.0195974786898252	0.0205824771011204	0.0234327749621383	0.0153545323111449	0.0113635695199865	0.021067037671686	0.0155500965178204	0.0205477680288307	0.0201246142257575	0.0109130226930609	0.0166415429208222	0.0199729775866688	0.00908551999740013	0.0178698740389814	0.0105361336394304	0.016902748301889	0.0267935698781498	0.019529348775547	0.016634824059831
0.0155113877298528	0.0133143727978334	0.0114884377564885	0.013470865928965	0.018600996824368	0.0130938060735559	0.0153912293878685	0.0197017119072281	0.0158844415023264	0.0156558178250604	0.0179898979218467	0.0145522337407304	0.0109338372564887	0.0102394907830727	0.0135710734147307	0.0163082706498496	0.0179819916160221	0.0100776618733687	0.0208182058309436	0.0102272900855073	0.0117899798149335	0.0094020546130041	0.0137070508087157	0.0108752067483725	0.0111577252190776	0.0134579776262297	0.0102675609633614	0.015436682109763	0.00950289057139642	0.0122329243720521	0.0148481777848026	0.0182838476872119	0.0123853115671152	0.0174830395158071	0.00899974248850146	0.00792211947198654	0.0135232440088268	0.0148301587777896	0.0151427100462865	0.0148308661839297	0.00949136441120974	0.0161291396741287	0.0130723417984147	0.00952522155156063	0.0155828737420192	0.00896123188822358	0.0149750357514751	0.0222003728880287	0.011696972805765	0.0257631322487362
0.0249332267001796	0.0180333295165985	0.0121523943952976	0.0206185416836282	0.0170591031886683	0.0130938299453825	0.0189312466613066	0.0188952435292063	0.0155216672636336	0.016579022493766	0.0146241145542318	0.0196264036556052	0.0147463205528315	0.0123325303547965	0.0137811770755161	0.0182356449727022	0.0158380880856558	0.012347630524849	0.0178992383862338	0.011451132665854	0.0138034113877887	0.0113686575431443	0.0122825670291402	0.0123856747108546	0.0115075046131933	0.0145204760168857	0.0123323114459237	0.0143132325742044	0.00973179149434905	0.0181928104524263	0.0179211607216236	0.0164394544269606	0.0163887365950558	0.0221438901928215	0.0111914932216027	0.010940883891184	0.0218863427055282	0.0146675741286578	0.0233860752306882	0.0266695886898676	0.009887573692511	0.0135739691360968	0.0174625836626092	0.00878537528328858	0.0114925201079282	0.00871769402466116	0.0149692677500055	0.0215088859859041	0.0155328505059043	0.016824569254189
0.0189495172046681	0.0141313998379037	0.0119862091848035	0.0166693287385479	0.0182142231807869	0.01026667611771	0.0174029670746281	0.0187200494010275	0.0162795342567567	0.0189619862291585	0.0144787651727144	0.0130294302249378	0.0129469539335181	0.0150464683315935	0.0200586985832059	0.0180783057121849	0.021560925369126	0.0140116508490976	0.0183900671964388	0.0130486131451609	0.0133476944652575	0.0102428177999707	0.0164824512854976	0.0125020607574218	0.0107317013103925	0.0116636743045576	0.0135295012122136	0.015775234155802	0.0099986544489208	0.0164926672310345	0.0186915693277653	0.0150135585566275	0.0178743382959485	0.0185379454508055	0.00896197559493958	0.0114165413986216	0.0185602898214739	0.0145217928015179	0.0190902334754496	0.0238549151361783	0.00925168092876003	0.0200253004787391	0.0189765216248392	0.0095372076689709	0.0144315909940334	0.00928244858119905	0.0153797515773524	0.0220986977247888	0.0122184476522895	0.0176617097933411
0.0330978721315805	0.02746476210372	0.0184137424994596	0.0244170799613499	0.0218056733888906	0.0142670019490703	0.0234070190390576	0.0332915681387282	0.0227897143592072	0.0242503206988332	0.0224869154447789	0.0313878190585333	0.0217300422695648	0.0235394362693066	0.0308572109374025	0.0293110499119607	0.0474387715293974	0.0155858976163854	0.0278265040980959	0.0154069547026562	0.0243202586964894	0.0150998859306035	0.0242905590904983	0.0187595602112322	0.0180916240021278	0.0255836563300025	0.021728324706447	0.0183407372257199	0.0205145185865073	0.0251403528369451	0.0215286338536191	0.0360449703379614	0.0173252090734463	0.191464292802249	0.0124689343263462	0.0141563747800127	0.0257077279214884	0.161635147362085	0.0248352718066536	0.158657661031431	0.0155544073831014	0.0214630804454669	0.0224838413122828	0.0146028024927462	0.0224985495933823	0.0164767936505708	0.0175829222670378	0.0370352648876048	0.0205255207563226	0.0296432429073917
0.022679523317305	0.0202956144160304	0.0242081391488526	0.0248839173992591	0.0236593367110052	0.0126836352698434	0.028765774636833	0.0224048872752873	0.0280071454720851	0.0189649982282779	0.0199586287236575	0.0183061545830785	0.0154810864912706	0.0159477667897213	0.0211366286165421	0.0226288674031134	0.040580890819416	0.0167598388072349	0.0248245234914669	0.0207374481087845	0.0175812291378807	0.0148959533778719	0.0213484102191518	0.0163105506285014	0.0115000778330741	0.0182927865407344	0.0193104729808977	0.0169047213838322	0.0122919649558124	0.0314108666081954	0.0215578454227488	0.0326954290789491	0.0174700368395825	0.0367005281180981	0.0123538672943575	0.0108578934750349	0.0280828472511923	0.0177081788180824	0.0240468553428456	0.0217399777071061	0.0124887292742483	0.0261255871049521	0.0271464877584579	0.01268179658315	0.0138246610168286	0.0130417014177393	0.0164634826126819	0.030342695684418	0.016466053088342	0.0237585045552605
0.017108316253563	0.0200488261531414	0.0191310206564845	0.0237838674266779	0.0183504283136541	0.0117119797645569	0.0154479665057132	0.0197180017291192	0.0235249831268941	0.018653288583375	0.0174410221657237	0.0165648518267939	0.0143891734687399	0.0171593699041717	0.0212294683794573	0.0179327330833436	0.0217221569888055	0.0112093738244024	0.0196727280143247	0.0144017777295361	0.0171078123825391	0.0100124282959771	0.015246339723999	0.0126982317183976	0.0114015504833323	0.0170025585032214	0.0132120648198676	0.0158287845721835	0.0126426162939379	0.0251005931248656	0.0194301343368815	0.019170344481445	0.0183427440993149	0.0244530208077271	0.0113843822777795	0.0110095241563175	0.01864436142872	0.0159025935955207	0.0202494254685489	0.017587236503421	0.0120026990155758	0.01701878143129	0.0180227070553725	0.0120591483274447	0.0139600365596936	0.0105859371987513	0.0136020259213744	0.0221539510248685	0.0162091995617924	0.0292255894277629
0.0276542508660532	0.022272690841875	0.0183668593641155	0.282340891244252	0.282563053769212	0.0439409994009465	0.225438126021894	0.260900019042645	0.239129255966827	0.24567505277834	0.16289875529656	0.212692852256668	0.0173666975287544	0.0162953553633043	0.0209215500495178	0.0198590800583247	0.0224412516221604	0.0517281778172569	0.017523510868786	0.0191051165564189	0.0241054483319094	0.015105351092814	0.0152216102917773	0.0175934530631411	0.0114673762089846	0.0188820462096127	0.0155135140772592	0.0179101918086707	0.0143050580892844	0.0235874352411526	0.0168552443574362	0.0241560538472665	0.0146303796613473	0.0276684726468164	0.0131034651242793	0.0145334261056542	0.0173456025974334	0.0151147133383428	0.0293966889581715	0.0190530684679167	0.0126279425700804	0.0206656918392554	0.0217521112494735	0.0147632986758319	0.096210249676919	0.0126196109525458	0.0185970056420892	0.0310040280484207	0.0170305845323699	0.0202360154063734
0.0139506267725914	0.0174779316579108	0.0103243634584856	0.0480446958447461	0.0461786055800049	0.0681187320734143	0.0523636314387381	0.0540242352661095	0.0504543469312933	0.0413967413358939	0.026716532578136	0.0345321402224572	0.0111701562177107	0.0142721025769444	0.0152449681829387	0.0143739805285445	0.0203775234763195	0.101469801210462	0.0151952670010787	0.0117355361995646	0.0108337903112463	0.00928703911000243	0.0108526806188405	0.0097628270013599	0.00940046307100754	0.0129400961917753	0.0104157464042102	0.0140309495860247	0.0090855836760388	0.0195241668905736	0.0144179543395459	0.0161152384753488	0.0129759976430266	0.0154094124984554	0.00847008488520576	0.00726179306311892	0.0153247887191945	0.0108926536972176	0.0185806507846716	0.0189669370092795	0.00951949109337808	0.0167749931689956	0.0148138180450668	0.00771840199384302	0.0297293704626901	0.00841628394585213	0.0131988778533024	0.0227618829994168	0.0113009286808247	0.0134451832642644
0.0333629130982782	0.0191668423251311	0.0169997746609906	0.101496432355512	0.107701214625211	0.124452391380096	0.0777015009423857	0.0939939208837662	0.0815017131681659	0.0894035403185019	0.0516245271237235	0.0881182889871952	0.0168130941185188	0.0158017232568802	0.0225051417138676	0.0254632320570638	0.0214871391431808	0.138903170926925	0.0232782530645746	0.0148136161837635	0.0166459946728658	0.0145535264082593	0.0178348061879219	0.0141501776944955	0.0143042773905874	0.0178291037029104	0.0181488156218892	0.0169469722445748	0.0104784752647972	0.0193582213782304	0.0160450693635686	0.0237898643859672	0.0145947505191883	0.0227479000181378	0.0134961953472617	0.0115447300396286	0.024298751474211	0.0180097195095987	0.0146805186342926	0.0192970484811514	0.0117108310498223	0.0188876568469993	0.0222736384270922	0.0123936565669605	0.0554368548817187	0.0114686817799701	0.0171923236063729	0.0212222321736837	0.0172681781236861	0.0224946695797287
0.0357912023829629	0.0217340238480874	0.020011385748328	0.0246675122710112	0.0244108702848324	0.0145076895515041	0.0261027512444588	0.0252555652961886	0.0248092493702518	0.0269261039871693	0.0194045749306785	0.0242956465825724	0.0255872606218966	0.0177887452462116	0.0198783089225432	0.0227490101855546	0.055569522106923	0.0165532279715411	0.0242995782483585	0.0163631790620874	0.0202585744907371	0.0150551918910828	0.0206385116636976	0.0191106433624005	0.0172267670300267	0.0291476007279366	0.023468015080898	0.0214269497419726	0.0178854591547056	0.024698124669164	0.0218485837407363	0.0287115615306837	0.0235903703320147	0.509519576104518	0.0187863147414673	0.0166344487997129	0.0331539637104167	0.129748273043745	0.0269761291339276	0.112727858478249	0.0161893876475832	0.0280055007054377	0.02513609350943	0.0145785705229959	0.0191159279812928	0.0136436132457086	0.0168957019420813	0.0393338386893056	0.0249785091481578	0.0307986210386591
0.0208322573835472	0.0234226531249604	0.0174850058939408	0.0248451754503952	0.0198785964217371	0.0115861103229696	0.0207768856571795	0.0195246065371748	0.0227575625792973	0.0215254295931002	0.0237027014572678	0.016527665489506	0.018030407256588	0.0208944238044905	0.0188586441623721	0.0225151521671463	0.0253888318560536	0.0141228063122951	0.020857587424218	0.0172574938082007	0.0173546640953313	0.0144973224095072	0.0199930632030705	0.125736867977575	0.0135668799177113	0.0189929356141248	0.0166716563044656	0.0150588865930966	0.014948016135099	0.0245469984427767	0.0242054496574312	0.02970943074115	0.022081890171364	0.0314247867604855	0.0128696052981437	0.0133677569123975	0.27165565504263	0.0175170509294057	0.027555815721921	0.0294418260532307	0.0173963587732823	0.370685383953328	0.0231086158265503	0.0158135866739408	0.0156435556103791	0.0118986110939076	0.0170936158113818	0.0305802711757707	0.0197374313315149	0.241387442493349
0.0215612716781827	0.0157867407592772	0.0167378302271425	0.0247322914615678	0.0225553695872502	0.0128535330129056	0.0228723962074272	0.0309820756701821	0.0213413079825655	0.0246837881484467	0.0190740521140703	0.0216602489636393	0.0219261260342684	0.0154819733595092	0.0189482443693365	0.0183599854945156	0.0244274024699459	0.0132204091801539	0.0201414362942833	0.0137407253197968	0.0178624142479419	0.0150561227877243	0.0244550212901692	0.0165229182237435	0.0177800063090586	0.0208327654138721	0.014694493535541	0.0201620583913682	0.0174529513549285	0.0240543455917331	0.0183099065100301	0.0241100875935316	0.0238749309258236	0.0341235512982134	0.0158204923731454	0.0169233990686745	0.0284101529113308	0.0179828917465562	0.0197637343412744	0.0315109503823961	0.0187456064784701	0.0194747964473479	0.0236084408274297	0.0140314492445897	0.0143511082426459	0.0125074187894725	0.0149995680713429	0.0252483970650252	0.0170621335978796	0.0220394870548494
0.0183404262375663	0.0276422940871783	0.0199200327123114	0.0205384075748411	0.0226880651083162	0.0148509125699595	0.0290982084189632	0.0390974579604569	0.0223904805311917	0.0203334506108305	0.0191622838588934	0.0162136640089783	0.0174280587307426	0.0177900528415761	0.0206911893036149	0.0212478177680806	0.0240592131967209	0.0135419862648404	0.0252932568607281	0.0217714662565545	0.017593177708032	0.0173007157268073	0.0170021758052327	0.0190373592713547	0.0120082367226955	0.0190264841108825	0.0174266812004775	0.0180194412842334	0.0130151998285375	0.0277244226190656	0.0191850266065898	0.0325226285218706	0.0192396018631977	0.0231787682373642	0.0144191950002199	0.0149773275224843	0.0230728214939325	0.016958143985547	0.0217293093097555	0.0217251945617175	0.0154690483948157	0.0265586632590727	0.0218289672947774	0.0133514829748009	0.0210518251770289	0.0105270574430728	0.0235032678205458	0.0303940182420274	0.0198915847445556	0.0237746513306732
0.0169592240417	0.0169012047176579	0.0153595168165101	0.0183091011010221	0.0207609099626179	0.013609708375311	0.0164912930920053	0.0159923185692172	0.0153265391062759	0.0257693572698766	0.0165031655282278	0.0146518849904736	0.0142205539429363	0.0211656441977529	0.0158759174142004	0.0176904967509722	0.0187667785134536	0.0128943123971997	0.0225754755295523	0.0117477159305161	0.0146607155730759	0.0118425370899961	0.0149922428273274	0.0169196579965391	0.0117873855246233	0.0163862104858843	0.0165115630713219	0.0857542327188715	0.0115705620452017	0.0229457443004061	0.0229816463844819	0.017727235646179	0.0159337434725253	0.0203615348156843	0.0122580315328505	0.00945292452939593	0.0301870758777793	0.0201636003212043	0.0187990326133239	0.0180578168375169	0.0099625241238013	0.0188530301949478	0.0178115079671152	0.011597751876504	0.0127290225961513	0.0144884400045022	0.0187696304695602	0.0297890515627269	0.0142420402059048	0.01816086266846
0.0192329629378916	0.0185882382956789	0.0147810802856143	0.0148461307755529	0.0192121850435542	0.0120299925450472	0.0198244338148935	0.0186200615133368	0.0171165232582636	0.0186715118883307	0.0167693211719438	0.0156424856946186	0.0193250897472185	0.0190974532682267	0.0161672310406018	0.0183754089637028	0.0173911353240924	0.0132834033970444	0.0181820468471582	0.0161791392216126	0.0158503977127833	0.0120156211748549	0.0169381072307349	0.0127253203005195	0.0109660710463458	0.0151638299373339	0.0124763889892973	0.100821706950285	0.0101772086142837	0.0192837468105452	0.0226294752663185	0.025920059909474	0.0153336816731512	0.019858625218638	0.0114918878097677	0.0105890180691769	0.0160412078931754	0.0138157351355879	0.0234513799861584	0.0201415464637483	0.010141272374052	0.0246946778214971	0.0170191644476986	0.0102675707126766	0.0107858553332857	0.0103535072222379	0.0139150225807938	0.0231225163973243	0.015033304101269	0.0193599639876188
0.018370525025882	0.0181170519432929	0.0189417483695156	0.0207771511842183	0.0165222198500053	0.0096447981486214	0.0182282184916804	0.0199999122090828	0.0184573921048989	0.0151079517969905	0.0145930731022536	0.0182288773310447	0.0150093200979169	0.0160751736943652	0.0154422656243703	0.0182607865144807	0.0160810480500133	0.0153741912106537	0.0181063994321269	0.0105126801515796	0.0181224100724212	0.0124789788116739	0.0159584577902274	0.0135953230800101	0.0132143734615372	0.015069240732248	0.011012947595039	0.0914102464437192	0.013352810060987	0.0219274186494962	0.0154987047716506	0.0220550191475584	0.0213104542198415	0.0193552362997244	0.0131877846362398	0.00994530639978457	0.020973224141308	0.0140509828113373	0.0161756662211464	0.0210085989233716	0.0110470526752246	0.018720101244719	0.0180622188072334	0.0103712037604549	0.0126149384283334	0.0097430924244179	0.0151271761279059	0.0225363923125168	0.0162506555968143	0.0168618521017009
0.0173999291126894	0.0159248590616398	0.0208239325285379	0.0281773264352942	0.0232368068112025	0.0113701746717162	0.0192270891312812	0.0203145397397242	0.0213408230293624	0.0177467286133813	0.024012682045064	0.0223741487403648	0.0145900915007585	0.0202282841330959	0.0169533070800607	0.0181502047899311	0.0215466520014938	0.0121625000626164	0.0203176538575239	0.0110887544153218	0.0172352712130125	0.011137755866219	0.0223471922319811	0.0155982429518602	0.0125036501259696	0.0131439469246879	0.0137945171966036	0.123235980124265	0.0152917622654881	0.0198248556051489	0.0251507744772373	0.0207257446745423	0.0183912752741526	0.0280124663498916	0.0114332460670621	0.0120737296480199	0.0160891023340568	0.0179086468587851	0.0181748041300521	0.0170739665758162	0.0116524095057037	0.018134013760643	0.0209960739068449	0.0126668188787767	0.012566978306447	0.0104605125534712	0.0137552721768186	0.0254692954628119	0.0148931387266292	0.0300665534871448
0.0169812371900613	0.0159030955207511	0.0207954737205012	0.0261847335924797	0.0201110437440847	0.011155431606442	0.0203528613903998	0.017945995116287	0.0228072127529897	0.0177224752336609	0.0258244703942507	0.0219944530433956	0.0164301715236709	0.0204977075875713	0.0152703205684307	0.0173855877586933	0.0206015797306937	0.0123589638944085	0.0190724937329059	0.0110736000859059	0.0175246571168182	0.0135492693846471	0.0240556115480604	0.0163306479924748	0.0126912598843043	0.0128207284488202	0.0161924484097185	0.119757675467297	0.0156727287801846	0.0222724824469487	0.0263722225580405	0.01943023107101	0.0195322452240056	0.026551767302347	0.0114176209417591	0.0118595697172895	0.0188788593399003	0.0209676501598899	0.0177795582616516	0.0159622943669553	0.0128613780064692	0.0185116584595724	0.0236853735270373	0.0122661894828457	0.0135341021134447	0.0102629498427013	0.0129122852582528	0.025434488118454	0.015153403763685	0.0245278432988025
0.0153365621332575	0.016187863149056	0.0153908401153836	0.0171233436353524	0.0219517254081668	0.0111083336752224	0.0191197473196411	0.0174817444002732	0.0204770602031185	0.0187281198758298	0.0150006734366443	0.0166869280427839	0.0219173031808079	0.0174530267005226	0.0208254028322662	0.017312186276316	0.0186910803799263	0.0123067846823457	0.0177797167633432	0.0127048461998558	0.0168274303271006	0.0118810719307542	0.0161617682734089	0.0117584603162186	0.0095801750515215	0.0142864329744203	0.0120328987533406	0.152510802644899	0.0108045408061344	0.0201248885690058	0.0181325122055987	0.0168245192693406	0.0145147616505493	0.0250232557542119	0.0102324744488167	0.00885712420047503	0.0203990812460705	0.0202650333859289	0.0191798679003121	0.0195073797160692	0.0103676342602336	0.0192349593778251	0.0197189196799385	0.0108784517472683	0.0124968188450202	0.0111320860119592	0.0136784786577904	0.0236386307695558	0.0153688603260097	0.0168443361422514
0.0197157296570726	0.0162318852180502	0.0190804225639592	0.0241939636623515	0.0270315708856441	0.0113374447623258	0.0203220470481401	0.0218142214744551	0.0265059091503881	0.0180567788880343	0.0245574971489108	0.0261442301458237	0.0139290250373426	0.017203870854324	0.0169045057009597	0.0177286119674204	0.0219417480826893	0.0119147264128895	0.0218799013873866	0.0110568345954646	0.0184355242281549	0.0100960863563384	0.0205465370694466	0.0160550629445523	0.0124676574215927	0.0131061110774561	0.0132721837692109	0.117172816739949	0.0142446027316058	0.0193559593340207	0.0219435790586722	0.0194008135960456	0.0238689434406426	0.0269849886362667	0.0115903401785788	0.0130257756910314	0.0152406492021139	0.0166255716367909	0.0177526399142511	0.0173870480366436	0.0105996682881009	0.017278177466652	0.0197725442772463	0.0118648803304301	0.0105651871020679	0.0113453486469477	0.0145386171785357	0.0231385597066497	0.0137294927776246	0.033780286912201
0.018996198724837	0.0233742499360063	0.0177419864009805	0.0258488893087567	0.0290681320669966	0.0143732652932878	0.0196265685586301	0.0238486688274504	0.0273520469462973	0.0192100617975757	0.0181772735792068	0.016443530537846	0.0217464746022259	0.0181597820501747	0.0276116912943927	0.0189054182574829	0.0188103319885222	0.0149477802371668	0.0207397918458933	0.0125446613413179	0.0150531480866817	0.0133754870295437	0.0194597701702118	0.0173725570302757	0.0133337098033645	0.0122362402891189	0.0130784438883433	0.124234465505808	0.0233578356808517	0.0177732936096715	0.0151019586819812	0.0215881240076911	0.0216189043196242	0.0199562663159924	0.010488458254048	0.0134694911435865	0.0156988230406533	0.0160682576572843	0.0155902691854088	0.0189047342604385	0.0108429490509876	0.0197609660286246	0.022568515380658	0.0113319930927025	0.0120833521830056	0.0115704253082157	0.0145916941442785	0.0237894484155653	0.0149044824244629	0.0194945760651504
0.0236803804033391	0.0197785173416505	0.0174126687980214	0.0195289958446089	0.0181662663170558	0.0143339999633989	0.0199567354670568	0.0175452184162941	0.0183094378523164	0.0180731916581746	0.0184348640766483	0.0163986095934446	0.0148711315964614	0.0187039487476225	0.023555114680455	0.021811226260389	0.0173863395860517	0.0129903381600946	0.0182498243313597	0.0175626649176112	0.014073773842488	0.0109136842863719	0.0202755620275843	0.0150653027327126	0.0141155787856127	0.014643375540138	0.0130427157915449	0.105852105439264	0.0232940260241882	0.0181369432327451	0.0229048186667638	0.0181520275073064	0.0174809555102766	0.020375600342291	0.0112205186916027	0.0132351551428256	0.0176631078587727	0.0169488443119392	0.0192495075892646	0.0166777332171373	0.0124455283929864	0.0185004324679641	0.0252232074289898	0.0132164658353123	0.0130340439377115	0.0117219726863574	0.0153755207133548	0.0237244596659075	0.0159855595519852	0.0274714306896667
0.0259854804635891	0.0186737253260653	0.0176507673575251	0.0194818100412103	0.0188935379438662	0.012114740865482	0.0187599479224569	0.0167249224311441	0.019756235366617	0.0191112947586269	0.0147122575245337	0.0177512416514119	0.0145261334188787	0.0171779027325715	0.019526674071221	0.0199145832560538	0.0200829094070575	0.0118967419099391	0.0186103010130836	0.0146401923148294	0.0162237329543618	0.0104840808509001	0.019648670309039	0.0132755301608369	0.0136733142042075	0.0146079943334018	0.017107321261324	0.112496107702009	0.0114185462202228	0.0164482917233834	0.0178413718487069	0.0185292889266582	0.0168574275600182	0.0193809564691913	0.0121420016424986	0.0134002388022658	0.0220255379987326	0.0193672224900178	0.0243730347593837	0.0177224868254749	0.014043714342265	0.019258154995994	0.0201298106537219	0.0122291314238889	0.0117758954129278	0.0102319438810802	0.0164339683964069	0.0231036335588817	0.0134289982071461	0.0227672759953004
0.0248794870459038	0.0169633018888012	0.0207954737205012	0.0171959444487926	0.0228182996327115	0.0145419019155404	0.0215049101483469	0.0195065164307467	0.0205638803510563	0.0166374257295592	0.016908879424807	0.0192015066251867	0.0167401747599666	0.0184182300062235	0.0212456633995558	0.0170156816361679	0.0183125153161722	0.0121458783100221	0.015826111820922	0.0173325914388093	0.0153340749772159	0.0113247624707498	0.0205776918061721	0.0158281665157833	0.0155570282452762	0.0149575165236236	0.0145007000684046	0.111031613687016	0.0180839178232899	0.0189728554177711	0.0226047621926062	0.0168958531052261	0.0169085107909302	0.0194396867749327	0.0116079146241217	0.0134408456795948	0.0168704700484216	0.0191175633810761	0.0251877075373398	0.0243062209678637	0.0136779734354514	0.0185116584595724	0.0182493861601763	0.0151410776428877	0.0150105496167296	0.0119123524959926	0.0153848505204714	0.0237388555772237	0.0148727851754686	0.0253736309987612
0.0212512338836625	0.0197218067700102	0.0162425648905152	0.0155784005770199	0.0177287704688545	0.0146899253641147	0.0191341479749324	0.0178836871483281	0.0178843489417756	0.0165796610760776	0.0159310719852282	0.0156557778202997	0.0157552726223765	0.015393914315081	0.0178637898489447	0.0154821164119587	0.0182489348008442	0.016350623327178	0.0186018857736694	0.0148734669139578	0.0190230809525559	0.0133007009473642	0.017618042909023	0.0152724747107608	0.0136671313803761	0.0155139756682411	0.0137278363604785	0.103449619888753	0.0124145569054231	0.0176739181631134	0.0231520090978055	0.0151534720795377	0.0156877494251066	0.0198446852595862	0.0111883463089053	0.0120153668668798	0.0212150119621715	0.0193584649844875	0.0191943138373607	0.0191605524712724	0.011189203212504	0.0196504769506495	0.0220553918119821	0.0131785705108226	0.0152036536494823	0.0124188851499073	0.0128674541830779	0.0242196834195006	0.0145415030134421	0.0202284275977381
0.0183477433687485	0.0199125984447033	0.0133340556142414	0.0254977124468007	0.0179685507855404	0.0124057443384993	0.020878352287292	0.032780272971178	0.0243932822436381	0.0164463699903415	0.0154990914348521	0.0162201326430744	0.0193059289536372	0.0143891854255393	0.0167357209231467	0.0179172571243935	0.0199124460696659	0.0136915101609131	0.0192546126746937	0.0114223685133223	0.0157766795720116	0.0123941483687354	0.0197683912078149	0.0141562701934093	0.0109267431453	0.0190102525813572	0.0126618602370608	0.103807716788267	0.0141023760288781	0.022424433554769	0.0180002843682131	0.0233825616043619	0.0210370167164389	0.0206225330964692	0.0120389405729772	0.0109418217511204	0.0170738033406868	0.0164595719048631	0.0274615419578967	0.0179306721512427	0.0127136844796985	0.0214815286774269	0.0203427751660058	0.010420206154968	0.0126489369996533	0.00960160809344484	0.0133071563784174	0.0234662506277434	0.0147019936712951	0.0267544033273602
0.016014979878306	0.0181766634211377	0.022236618916571	0.0255128491132849	0.0214220467167379	0.0126101424599879	0.0254487277735358	0.0216092358030153	0.0184907297479697	0.0236109739302227	0.0200695549220674	0.0193375883997968	0.01717101322677	0.0167483769307527	0.0226558875980329	0.0186596444305754	0.0199242670538295	0.0120135287943304	0.0228784262256215	0.0116672566585081	0.0201194695848653	0.0120014575455119	0.0183467841614795	0.0149101831949123	0.0133628364035501	0.0150964587143997	0.0129084217729553	0.098809803883061	0.0188805781445745	0.0191740736625521	0.0161477663874356	0.0183829191980802	0.0173009632600596	0.0192278591026812	0.00959922594962787	0.00977528334100683	0.0158920364374116	0.0198242092835689	0.02821058696649	0.0190177956588001	0.0135289291989113	0.0163197319799864	0.0264997124788445	0.0117533874465821	0.0114394800529648	0.00960730806906914	0.014401999504252	0.0251573371295817	0.0177638900899189	0.021332571676886
0.0190135918602293	0.0159515806805674	0.0138119575730254	0.0219524724749781	0.0256033775175174	0.0137869912175405	0.0238815962706645	0.019565987655413	0.0198765179717386	0.0181392931588938	0.0157269451147285	0.0234622402175155	0.0171021603668622	0.0146007222671287	0.0146509253782846	0.0185516943855372	0.0215828068849827	0.0119691732756741	0.0195376766446668	0.0142463979840556	0.0222865019859928	0.00993937810749616	0.0174426159016896	0.0120963224632238	0.0149884928595077	0.0177587936981506	0.0126055883394213	0.098392034985552	0.0110849761287323	0.0244089408212903	0.0242482403736375	0.0194894697178204	0.0204690394376234	0.0309129762502783	0.0108798093003471	0.0176453284217973	0.018936416971435	0.0126808032192164	0.0159760805704686	0.0203775854691532	0.0112624195058237	0.0177607880269509	0.0218102421501228	0.0101889075610131	0.0130817150896042	0.0125001478386413	0.0165340239229039	0.0226773621950825	0.0182958187540522	0.0326621035886601
0.018724243879562	0.0178033409471586	0.0155448775172516	0.0204602721309008	0.0160451113943715	0.0110191617232289	0.0201042397195789	0.019653598007338	0.0166194662438625	0.0185777802249584	0.0163986492446802	0.018277242150649	0.0244973097660786	0.0176063622076786	0.0160675101063382	0.0153462754533828	0.0162799358601537	0.0115765443144066	0.0192403531654619	0.0116516991569696	0.0160741133009842	0.00978812110115912	0.0180360337101853	0.0171238466894525	0.0137494124441881	0.0132671691703829	0.0136073875535608	0.13464203490898	0.011313241298578	0.0207781664385836	0.0161262344277155	0.017106697257116	0.018141788269417	0.0299741971459404	0.00939845689005844	0.0121051883366094	0.0206320991192798	0.0179702881083967	0.0186600191222809	0.0139755666343372	0.0112926835792628	0.0198755740435635	0.0187935430128925	0.0115483971100242	0.0140979813621195	0.0115858081453145	0.0187247713791578	0.0290319368601927	0.0141367243756001	0.0204686702016558
0.0172509521372664	0.0164902231564477	0.0189716687071967	0.0178480473660677	0.0218859621525178	0.0108772863465287	0.0209687149536072	0.0174293723700656	0.0200445199541118	0.0154403192181796	0.0149557342300999	0.0166369371334376	0.0218516430477014	0.0182855241287463	0.0230700153644287	0.0165258404142828	0.0227257139094498	0.0122699158616843	0.0169207042426941	0.0150567442693102	0.0146022198048942	0.0114439368228137	0.0158256122399558	0.0112243731439826	0.0107708118307433	0.0151528015941007	0.0110371024081095	0.161314559497995	0.0111711417757448	0.0200645981741843	0.018701576479653	0.01845152777871	0.0159184059591238	0.022594678432519	0.013224581316718	0.0102042372364555	0.0215343205638049	0.0180614403858547	0.0180191927289559	0.0180082770944927	0.0101338968341638	0.0183782794172537	0.020816306991351	0.00913335742687659	0.0139251902138096	0.0121904153554337	0.0158195005788736	0.0274957828384913	0.018108785027913	0.020992342084671
0.0193009861018788	0.0179771927634125	0.019901141720785	0.0210498818338314	0.0200593638546147	0.0115241496653273	0.0172363246094943	0.0182890066106753	0.0197651809117287	0.0180376870539492	0.013798986727931	0.0174110581797175	0.0213352562728455	0.0171856808188803	0.0235088408932883	0.0158650892874053	0.0242017307284242	0.0155152749223395	0.0206425024318834	0.014166597685556	0.0152946705927378	0.0131110350014721	0.014165011622159	0.0107755900856051	0.00959607097097828	0.0140056667430609	0.012534978932512	0.160266992783362	0.0110228843350787	0.0201582808197789	0.0200414881136316	0.0160098136086528	0.0165742836306376	0.0222272538587007	0.0115780854540207	0.0126177001198228	0.0220355110750864	0.0190684364647885	0.0199506033597039	0.0180923586707179	0.0103848367725334	0.0192668750122869	0.0189770642742296	0.0101318350388455	0.0144810921252413	0.0116989449882705	0.0202777385463741	0.0219865779734815	0.0131551813292463	0.0231993920559712
0.0163484745318151	0.0170116745249861	0.0113630337246221	0.0244565177853371	0.0219680336732498	0.0140000348884772	0.0173762225467172	0.0176528763183162	0.0215974031979654	0.0222851816790792	0.0189426187576292	0.0208387763380935	0.0146241359139599	0.0137279391962091	0.0175776543023082	0.0188744930681984	0.0167486386629931	0.014770475387169	0.0179711289957217	0.0185408182857759	0.0192818803379583	0.0103186967940228	0.0159045385218967	0.0152383701065115	0.0118242119326984	0.0182206139958971	0.0127970042965325	0.129779532829756	0.00928536883889002	0.0190600488694323	0.0193444028118201	0.0207394968866475	0.0159977950265248	0.0255623831561081	0.0113585780506322	0.0119885356335882	0.0208823590880656	0.0157334739617573	0.0196132843924339	0.0202571591226763	0.0108097972828046	0.0201464600900367	0.0175693691526502	0.0110710510289016	0.0182417034595682	0.0123506588659289	0.0158695426664947	0.0223101377384841	0.0140484265749093	0.0203567892570721
0.0178843615219939	0.0197502163365797	0.0143511821833672	0.0233474662494933	0.0201233247843401	0.0120924307823629	0.0181309431073474	0.0165400607303721	0.0169322607001356	0.0191675099500487	0.0186623958474975	0.0174924511762795	0.0164287161842374	0.0166019425232505	0.0166329153014471	0.0149697835137421	0.0180861686449969	0.0104712603041307	0.0156402728080958	0.0118297587917542	0.0171874349655926	0.0105222724910203	0.0167557653543452	0.0128304131259275	0.00927012554161902	0.0150005884861869	0.0111777313268539	0.143515957976303	0.010067649069651	0.0182813139505912	0.0136130258638618	0.0203500203500203	0.0185394143445623	0.0219291275415323	0.0122849638456331	0.012379575377151	0.0181907439350693	0.0127756796861223	0.0192729501829275	0.0171282671829143	0.0108189310379473	0.0155103714408	0.0187066110836491	0.0107110586797794	0.0116181652462105	0.00953570152888402	0.0121769296070911	0.0266858645729497	0.0135195161682155	0.0220039089386772
0.0198592559771681	0.01777179336015	0.0130234750176481	0.016955787243052	0.0186861259628546	0.00942825919481074	0.0147674713645458	0.0196187717578713	0.0188020186855766	0.0213979157638173	0.0148538879269538	0.0151466719168462	0.013755318998168	0.0137672115397266	0.0202942935086131	0.0186017421804385	0.0234737934205371	0.0117661402823109	0.0272088671821594	0.0130552627883097	0.0243770146737839	0.009172565706846	0.0151462843001354	0.01709350316882	0.011504820010609	0.0156515978234859	0.0150130936550603	0.0590425746021912	0.0110950679786128	0.0211480405368818	0.0170263697574351	0.0254063276011186	0.0155225493878422	0.0229083289850984	0.0108828912354242	0.0105245459106586	0.0162387903355559	0.0155061132069486	0.0157050784397678	0.0228936235943122	0.0132856502054066	0.0170627048284852	0.0176116546136499	0.0137957234657324	0.0128598100580875	0.0110231556411938	0.0162535574034468	0.0261939063745384	0.0132815755735757	0.0204323996412002
0.0173471686740032	0.0203533724720233	0.0112469864008165	0.0225081905742263	0.0215189629436631	0.0124449609978669	0.0172433900433927	0.0190412271040341	0.0193434289851749	0.015534461016367	0.0156052487718127	0.0156763757156284	0.0160382623135789	0.0165289883395173	0.0210629353242334	0.0191373854523329	0.0187694918480321	0.0126881738303903	0.0186175571582889	0.0171541450771537	0.0195504469942561	0.011054632684947	0.0158431506459246	0.0154506169431894	0.0139870556545942	0.0131108637069258	0.0136829874268889	0.0449393649885701	0.015298886867008	0.0157019896782014	0.0171621102704688	0.025151574874154	0.0187817699164118	0.0222157949705412	0.01058801239094	0.0113837384441423	0.0207811213001638	0.0135446746639641	0.0278410537897474	0.0187686797345981	0.0149459467851762	0.0200342407499462	0.020467244512678	0.0102898157825437	0.0136916828287559	0.00912367003987101	0.0155542280650831	0.0314485451016575	0.0158876492701856	0.018989101507665
0.023675672380828	0.0177697884263383	0.0141302615777819	0.0256975683155932	0.0265521305874339	0.0117500021346418	0.0204231183670383	0.0188620754387135	0.0177152880537007	0.0213337839536802	0.0193230311500947	0.0212678175526951	0.0173861723645432	0.014362695941617	0.0150868280342535	0.0171689017989535	0.0230197770355513	0.0121567039676284	0.0204043482000863	0.0116388686637355	0.021787317306699	0.0140793735208909	0.0165348432051628	0.0136046648564699	0.00930294954327038	0.0129875085757647	0.0149564131323575	0.0861235169095535	0.010491885317034	0.0179472180323797	0.0173042213312668	0.0191967518638846	0.0163499006717633	0.021548300524071	0.00956835926388273	0.0105121156742507	0.0170899317699236	0.0128209162828903	0.0207738734841033	0.0182412981682952	0.0108572391070949	0.0210131430319361	0.0229028747314871	0.0105636574665372	0.0145146428503773	0.0152402604942909	0.0172674564845753	0.028966506281739	0.013024691105829	0.0196282855014884
0.0210678939164481	0.0171077038751077	0.0158248078167665	0.0177606018748135	0.0187220688291702	0.0104303939307875	0.0201072170227747	0.0219690389939294	0.0195769368044259	0.0164366239924543	0.0145787357997829	0.0165554254077704	0.01408803915077	0.0161415554592891	0.0177096742496736	0.0193684059785573	0.0208052209233424	0.0107362035431937	0.0176396023217768	0.0135560246458365	0.022259760603869	0.0101891449688122	0.0183250333723723	0.0124104221858047	0.0105158136659163	0.0135707051753606	0.0119380725583179	0.0906664508170396	0.0103223801599679	0.0187438667275942	0.0139574618783497	0.0187784238779538	0.0178564674078658	0.0248260580399376	0.00977584268809236	0.0150360893485437	0.0222224741791401	0.0188868281700805	0.0179309087207465	0.0161280419101313	0.0116977258053936	0.0174930953849562	0.0257010991044105	0.00965664712890353	0.0175035341528652	0.0106822486191624	0.013570684342272	0.0323865712526907	0.0144160496538712	0.0225606506046218
0.0218191220957697	0.0146442393020052	0.0146947208668318	0.0185081481552115	0.0236576351329931	0.0123818994615129	0.0219748526600336	0.0169359968013616	0.0247152811100543	0.0221242399779275	0.0142560223854417	0.0179111855753615	0.0149868610464095	0.017292452333392	0.0189961980632861	0.0186127296250944	0.0180674297134975	0.0109321551476832	0.0180165034693268	0.0137754999682438	0.0179076199529851	0.0095770264104555	0.0165849694650949	0.0109066433160991	0.0109057410321618	0.0129503122440484	0.015498849065187	0.0935145551594266	0.0101104052716396	0.0199397320743192	0.012699881707499	0.018336700145967	0.017545088912142	0.0191795156697195	0.0108893194056453	0.0136509883195526	0.023778120089765	0.0237292397804802	0.0164452551480806	0.0175382837434223	0.0110779146727295	0.0186609490941395	0.0229852920596769	0.00983289523106414	0.017723030809271	0.0112104808685997	0.013010526281326	0.0245364392257617	0.016058049853836	0.0216961705424098
0.0210647743645073	0.0153597451308819	0.0169328130098633	0.0212323578716895	0.0179552437032252	0.0118062447034595	0.0174489627754835	0.0181121393400958	0.0188353950763774	0.020364105246589	0.0167023279343965	0.0186220957761329	0.0137797367434192	0.012617892915503	0.0213140440186119	0.0182693755397414	0.0171843767412733	0.0115765443144066	0.0184386717835676	0.0159319151738156	0.017310583554906	0.0109866665421174	0.0160320299646092	0.0124085845575743	0.0107164538167937	0.0129656425983287	0.010981400481821	0.112350307275043	0.0111147633810591	0.0171114311847159	0.0207780328203258	0.0196101163679134	0.0184297531625824	0.0252907288418872	0.0101503334412631	0.0119099433634383	0.0170611588870967	0.0143153142558414	0.015732957299178	0.018634088845783	0.0133092342184168	0.0214656199670485	0.0222454182601585	0.0132522589787163	0.0160425305155153	0.0104996386316912	0.0162824098949198	0.0284736303821121	0.0149682963976942	0.0200509422383567
0.0203753027025803	0.01858424304859	0.0170085302440228	0.0182251481865448	0.0188030023503912	0.00988253152769886	0.0243853746632146	0.0232252724456604	0.0189196199490346	0.0186608531399334	0.0186072342915067	0.0190517625362269	0.0169172111712892	0.0162113336944417	0.0217387271399487	0.0168829838331062	0.017715461476727	0.0141653961953116	0.0173132233536522	0.0133757728189899	0.0180089896824884	0.0152494619380132	0.014665887158109	0.0109683825916503	0.0146233002668679	0.0127207452371461	0.0170253450063863	0.102701924412106	0.0113638299007203	0.0208710786613028	0.0140177985082078	0.01802139652648	0.0167766487660653	0.0183472030178941	0.0115173896130358	0.0119632001950084	0.0179345407355836	0.0143793270103049	0.0198460162365667	0.0151179109457989	0.0109380666744063	0.0191658722008406	0.0242711752354805	0.0108393790616225	0.0217298445404919	0.0103647513624838	0.0171729797069809	0.0302833629040956	0.0161489497151413	0.0234973696828079
0.0175800269948476	0.0297162655562908	0.0155679445688441	0.019717401699832	0.0241033811149001	0.0116267012626674	0.022033513204539	0.0208405715202416	0.0233017790294922	0.0264768411034288	0.0176395004832789	0.0179589984055471	0.0147201968018418	0.0155753646627418	0.0203604870805508	0.0190283448943374	0.0190214426093909	0.0120153126726971	0.0204732104311858	0.0157174139156958	0.0173362707385789	0.0104028076805721	0.0163425309716421	0.0131726175222089	0.0123523342273443	0.0157026483893028	0.0121930975035744	0.111028703530051	0.0111312565840493	0.0191769208039536	0.0152184239154024	0.0183856488616483	0.0141312180163663	0.022983048714662	0.00865941100378207	0.0101678042588376	0.0325835122755603	0.0161667554929397	0.0223519653485973	0.0197383788246033	0.00989576069835925	0.0258765876432919	0.0272718690616448	0.0104279402955377	0.0185006293732254	0.0126907816129807	0.0141323618550225	0.0229245329231532	0.0169337218421597	0.0213357393317668
0.0215234084092041	0.0145302446808974	0.0139725528267035	0.0198054422668352	0.0170107874074917	0.0106664940691931	0.0172576946921987	0.0179054924267622	0.0178750679524234	0.0207498454718651	0.0155798519234415	0.0176922800388828	0.016599292316961	0.0147704886948038	0.0149184429839188	0.0254659178857202	0.0210118632325254	0.00977981468661442	0.0174605313183629	0.0115089665079388	0.019748802029052	0.0119885892992926	0.0249411306586456	0.0124919064436537	0.0117435558253087	0.0148856877808346	0.0117853697844418	0.114221040122611	0.01171966421572	0.0193244109189198	0.0213138111353156	0.0197902614655497	0.0153311726084839	0.0249346578975422	0.0103713321759579	0.0105837854492001	0.0161310449532112	0.0129726542697793	0.021958705643294	0.0197721006712402	0.00917445192957648	0.022702559742677	0.017078257329858	0.0109955324331773	0.0127056192746069	0.0113902394574556	0.01970161534727	0.0226983922412886	0.0169041097277471	0.0169830613352622
0.0158281009022151	0.0162371982229627	0.0142851407180371	0.0248330918301589	0.0219282180689784	0.0167471489522634	0.0172683768555775	0.0198315718650193	0.0186404604438478	0.0169712416117191	0.0153273260049734	0.0174055148444145	0.0166675972618957	0.0159721350263527	0.0162257360846551	0.0188035108119304	0.0179016096025018	0.0139563853904799	0.024594918813348	0.0112957825101253	0.0140722458857266	0.0092914397177219	0.0150161383247922	0.0110521470775903	0.0126065914406673	0.0232756648360991	0.0129940486882094	0.127071487339804	0.00923191833820596	0.018547132650516	0.0147316965453334	0.0231234292698945	0.0148192010457947	0.0231749865897979	0.0111614264430521	0.00966121545233961	0.0176699161008931	0.0171814489378393	0.0199152837981027	0.0180865984228629	0.0125727877381588	0.0192764767211078	0.0182194692472244	0.0119909543632326	0.0132304169128158	0.00985350973043822	0.0128911176578365	0.0232061908272282	0.0178309249841943	0.0268713080027483
0.021404216823628	0.0156717482713179	0.0127388642497233	0.0157903949720661	0.0160072355990973	0.0123672938539974	0.019299922321642	0.0184538391386716	0.0191593822472915	0.018890347509276	0.0218132518592663	0.0154817806657133	0.0146636891199364	0.0187357876825689	0.0150481784919488	0.0284329487323071	0.0171438116171449	0.0125991457489222	0.0259931407953025	0.0158943065874608	0.0191200477067154	0.0115585897071598	0.0217063939952314	0.0123792930807629	0.00968255705907749	0.0135366657284691	0.0195293303291573	0.117125959273089	0.0116825542573309	0.0207291178804991	0.0157787793053815	0.0241425926610139	0.0203972441254373	0.0242965454929126	0.0136893557553894	0.017725351414071	0.0233542370487801	0.0179278677763291	0.0186159706238494	0.0168025917927047	0.0106624891557809	0.0222080948639308	0.0202797245710635	0.0122766205153068	0.0123672379006581	0.00903004601514905	0.0140781107455417	0.0222795420024916	0.0193575439971985	0.0262547385874765
0.0221417147694001	0.0218783298270324	0.0164125568933013	0.0246510974606329	0.0230393692407693	0.0144264402815563	0.0188394420970225	0.0209621916442635	0.0205262388724315	0.0202786330887611	0.0201098720172428	0.0154962050883001	0.0184673910574839	0.0159618481982382	0.016285787168336	0.0194434431817987	0.0229945866494502	0.0139383459287269	0.0213300207837691	0.0132159383307261	0.0171802113530767	0.0103935256732092	0.0186195911790857	0.015260281558088	0.0107595647547285	0.0196107969337442	0.0169378433372032	0.0175735471852276	0.0157251197015855	0.023606961267047	0.0282375695218303	0.0212157178594357	0.0228150439680421	0.0238145842333408	0.0122252064423949	0.01593073871717	0.0234594074897837	0.0190891179186016	0.0216331058601136	0.0169500807807021	0.0107307137264548	0.0244433081489753	0.0190488532212717	0.0129845478363099	0.0143716259607432	0.0109175074620221	0.0189333039741345	0.0303694873913115	0.0183558121393099	0.0246984964361279
0.0257649078479534	0.0162019951768541	0.0118925322240448	0.0213629413246123	0.019435786684925	0.0138746310516547	0.0196369303651054	0.017197911868806	0.0194486916854486	0.0277423695061797	0.0140945586963546	0.0163134001003894	0.0150322821385463	0.014405054087789	0.014048422537556	0.0198937820583207	0.0177597434264585	0.0118356093036599	0.0225395983915111	0.0146445521698301	0.0151747027656161	0.00891470713309787	0.0150760067274076	0.0112968207652288	0.00992594212439612	0.0148020580110004	0.0129976116140169	0.013794934107195	0.008857599119414	0.0221820000382995	0.0182686890097443	0.0215995214133285	0.0133652384136675	0.0154668947965739	0.0100663406203221	0.0109787837977231	0.0191235120469564	0.0146801539558228	0.0209004532501232	0.0179112818207572	0.0100793141501969	0.0188043951193816	0.0167742257801353	0.0104765281894239	0.0138848993049392	0.0100177887689055	0.0152595527419426	0.0224243055720544	0.0158340645304757	0.0178965207348033
0.0226881034868904	0.0183696457759193	0.01652926663492	0.0267295343336547	0.0275094965294088	0.0160767550220407	0.0262644095053318	0.0298844847252422	0.024548878003788	0.045516007144107	0.0357453122325367	0.0262653588041823	0.0195061738629319	0.017879563441721	0.0195257088691163	0.0212514634038383	0.0256755584155216	0.0169055807687913	0.0366354550210152	0.0161352283151084	0.0239716297308531	0.0135545525691557	0.0186330607180585	0.0140903554588347	0.0134400943282891	0.0204600891993099	0.0168599362017021	0.017286919412961	0.0118186127427302	0.0248242178299729	0.0244788117931923	0.0242670762983719	0.0227300427530542	0.0226997713218025	0.014316441770134	0.0151409714510259	0.02197788596025	0.0210891407346993	0.0273603419261536	0.0178645948496235	0.0125663021676281	0.0236703121029023	0.0223073368302763	0.0138948414744241	0.0222156347441478	0.0115316125619032	0.017662458051344	0.0309256268026676	0.0176572187965758	0.02776646792802
0.0121574500165772	0.013866088074615	0.0093297763224874	0.0148622769706975	0.0156414681170758	0.00721474598771646	0.0159944805485878	0.0186040821639321	0.0124129930533323	0.0128810644666486	0.00890768435132436	0.0153839167534696	0.00973063125994397	0.0105798536041915	0.0120230047033616	0.0156300729027525	0.0143701994947715	0.00990412787796263	0.0154319787434391	0.00944530103975063	0.0128452292381837	0.00732426027788127	0.01032195034322	0.00925105664301497	0.0095142644201668	0.00921308036788432	0.00831541673251856	0.0116244309899057	0.00788378579958358	0.0129464188422406	0.0117498028496327	0.0188678883432068	0.0123181886097227	0.0151688522066993	0.00712176278260805	0.00668154892962206	0.0111533971925943	0.00874802773315113	0.0140861309913813	0.0129201065355119	0.00998167479043236	0.016518395263956	0.0126565578043689	0.00705717641865316	0.00831814009308833	0.00652691016345099	0.010447617098481	0.0167177571418567	0.0133818134325496	0.0178690248763031
0.0267461581565948	0.0243699718230484	0.0176483911508067	0.0221375234869737	0.021907203626002	0.0122649618461709	0.0193879239871317	0.0264222774950599	0.0202578290347167	0.0267225190152001	0.0181715185359655	0.0253642762710747	0.0171781577956411	0.0157297747835804	0.0204389307973039	0.419971952151305	0.0304424510042464	0.0173179248919466	0.0359782442372867	0.0166003359390406	0.0281308081473141	0.0144433160494626	0.0192721388462371	0.0157782227679647	0.0156279705351298	0.019170411428704	0.0163680994519735	0.0218610060030839	0.0113816622393055	0.0279341461687481	0.0262890083947614	0.0208054910939861	0.0218980300173342	0.0262733690600795	0.0189804819328999	0.0204453624704724	0.0237419822761277	0.015947330171487	0.0214375639763849	0.0201026355469823	0.0155860652136742	0.0252729256463903	0.0229503591803022	0.0177006332966573	0.0215140886782541	0.0160228724105695	0.0165767420816766	0.0271439434103658	0.0169320819480088	0.0203092470567403
0.0173702200431887	0.0369179192190853	0.0200860671892995	0.0220247852650899	0.0233904411432308	0.0210835406319311	0.0237528971503987	0.0268123072248962	0.0200429413207304	0.0278401002154505	0.0173256869729337	0.0225540710433683	0.0208793405038405	0.0204164709984147	0.0182517614141925	0.0294899463433404	0.0251711159427676	0.0199167032122426	0.0245423852210452	0.0135665471792076	0.02666905709095	0.0136204552581769	0.0159350257735845	0.121904359110549	0.0115358971087029	0.0251749798027861	0.014284355301975	0.0202661304938262	0.0121522630302585	0.0255118438731673	0.018124715808174	0.0307716279227708	0.0208369993528823	0.0202032654143159	0.0120319680789037	0.0122260077014762	0.329062673361429	0.0178010085489483	0.0239294136077117	0.0244339222868564	0.0171171421545326	0.240619723487306	0.0261517618247912	0.0121183082705192	0.0155589061156586	0.0171296133938606	0.0143497164585653	0.0271914897073705	0.0200573821062982	0.317960495333619
0.0307025890527482	0.0217513211240828	0.0263996386017802	0.027852162684846	0.031947312717236	0.0171004331167808	0.0292334689257729	0.0290670150167512	0.0327016019857522	0.0316340609954996	0.0253954085299699	0.0231840531346514	0.027616065681744	0.0240579765220065	0.0209694876470792	0.0281593267568848	0.0304021821078479	0.0162212686747439	0.0348352059347894	0.0194954784389413	0.0258502393293023	0.0235834023770344	0.0234715193904122	0.0191258527904843	0.0179035724283144	0.0311484794183415	0.0168321295347074	0.025342912198458	0.0208287342611423	0.0273899734954606	0.0218659721905565	0.0362600912845036	0.0231369621029189	0.0284145001176856	0.0135615689532624	0.0137663569872922	0.0279755889446589	0.0234731620451596	0.0233979186137361	0.0229160697710049	0.0181862238533814	0.0241169349010498	0.030816220493678	0.0204883281101395	0.024711057919636	0.0142481443556918	0.0209139469319026	0.0357032692170589	0.0222712916489578	0.0280832984816827
0.0219321383776611	0.0188256957855453	0.0197475313765499	0.0256912582840712	0.0219172113750407	0.0119662547755851	0.0195860177538243	0.0185713309194351	0.0194932492189284	0.0184469612978731	0.0170738806985302	0.0245328685151874	0.0196760663982294	0.0185183768112492	0.0203173988892875	0.0230588813085033	0.020755443877731	0.0147322109771944	0.0229966011005735	0.0139150638809398	0.0234093558080224	0.0194824704051186	0.0164245068576738	0.0148073529842384	0.0116002427371549	0.015222995271474	0.0123263432655722	0.0208033916508624	0.0122978105953361	0.0215038747558665	0.0323811943416444	0.0201072857048384	0.0185033096691332	0.0220329824107485	0.0122937181077127	0.0114254123486947	0.0223078644818214	0.018522548624188	0.0193117479992115	0.0176805234815967	0.0129574339877366	0.0196128170663757	0.0198037274915262	0.0143369792108438	0.0122716641379356	0.0114243340543079	0.0186827382432038	0.0237026135996388	0.0197193297594156	0.0210895867874707
0.0206639494718981	0.0193137656099547	0.0205862665940139	0.0272661959983043	0.0206865965057545	0.0120448567535032	0.0227729727406014	0.0181455296667682	0.0160858512275915	0.019766332696115	0.0142992109759804	0.02232725082865	0.0155001045715693	0.0162350640164951	0.0169841158659657	0.0219362123002401	0.0255522525861397	0.0175918844403039	0.0207616681113245	0.0153954943242329	0.0196496675547719	0.0122276884068618	0.0158393046696667	0.0119777118957212	0.0142811849376222	0.0237814405803818	0.019390399411297	0.017843925712493	0.0109811498551638	0.0211021879520867	0.0167928814717887	0.0230843652109966	0.0145762485746391	0.0319766780771575	0.0119486289512744	0.0112619529076192	0.0336287197565979	0.0229467280162482	0.0245501714686608	0.0232009235712963	0.0106821681964065	0.0219930418212875	0.0207686457975852	0.0122572298339539	0.0140204768376424	0.0119336185359162	0.015653133128164	0.0262887795215054	0.0199042682141568	0.0250784961608098
0.0222380468041815	0.0232172998738505	0.0188388149270397	0.0209594472595473	0.0228155225764476	0.0157578455531146	0.0216244650545183	0.0219687567899666	0.0270696484458496	0.0223065603036184	0.0214339374194162	0.0224677887247419	0.0195348716722231	0.0179231852417402	0.024034249173622	0.030252957106336	0.022097186816398	0.0125705194222474	0.025027296086896	0.0161379172756035	0.0197199512661027	0.0138279476852096	0.0182634426272239	0.0235794992579586	0.0197602311866529	0.0188264189921318	0.0149053448390055	0.0205748623624031	0.0150863618236027	0.0326267153617311	0.01852109244924	0.0237856980349045	0.0207157047215341	0.0197066851093437	0.0117362318077857	0.0132505578774563	0.0210033696955024	0.0202573861234993	0.0168851577829541	0.0209149856825827	0.0131381636628223	0.0280567471245807	0.0255089721768706	0.0125913487273685	0.0171560214275331	0.0120400069169614	0.016575408666835	0.0348589897426338	0.0188119110555782	0.0272156733473514
0.0366537351265333	0.0269261589457654	0.0159611256655156	0.0232800749637651	0.0192875173469408	0.0173852708969102	0.0196831177824358	0.0210773924752515	0.018128129086286	0.030563331712952	0.0234238020432589	0.0207961831922742	0.0227606499306295	0.018107205939271	0.0234532514910097	0.0235717547132051	0.0260024594756482	0.0174160091198774	0.0292317979679473	0.0156736961541956	0.0221092617040302	0.0145675655261414	0.0204762794396923	0.0156619248831522	0.0153126152223267	0.0211434560569061	0.012722248604404	0.025426857109086	0.0153092976470114	0.0228547996606594	0.0160920632920175	0.0351086351034153	0.0185770931604705	0.0269297191942201	0.0171348492821112	0.0205362672472889	0.024483479103846	0.0213576475516402	0.0261693217712243	0.0316610818425057	0.014140329170665	0.0284315302630641	0.0317354730727532	0.0172578072355082	0.0194305089749454	0.0114245540078898	0.0175067547395559	0.0297534031177602	0.01554959165513	0.0234333253632295
0.0203093767924995	0.0258270641558953	0.0182553625939901	0.0216854950774094	0.0240769364517645	0.0161756495440472	0.029103804211335	0.0227033684294087	0.0217581998864944	0.0269217393609601	0.0191391258086256	0.0165368500778722	0.0159427028714872	0.0205039959084947	0.0184198592393134	0.0225276640615085	0.027261692440129	0.0155725580165055	0.0280086338910609	0.0146607316721613	0.0182113476821379	0.014505378715997	0.0149050704863499	0.0193810385103816	0.0135744191680391	0.0214822062877885	0.0147184596264373	0.0219900477887966	0.0125089246044141	0.0217696576981793	0.0182703988996275	0.0262960243484274	0.0177542367570956	0.0295172141238242	0.0126192219246986	0.0144452003487345	0.0233753690444952	0.0187786985669116	0.0200517300096271	0.0211117008046487	0.0140905925597014	0.025597495951779	0.0257488958685099	0.0116722434405212	0.0153192223179485	0.013393376179459	0.0148722738295479	0.0267726068199741	0.0167101842927768	0.0217483890715567
0.0217624058728595	0.0222570260371615	0.0191733139976118	0.0230750480209983	0.0213126425022966	0.0135912198391697	0.0226735154834188	0.0230345095692757	0.0260000983729328	0.023253114004824	0.016538371271274	0.0196968970648562	0.0244047420027075	0.0198784776330911	0.0239557490421308	0.0223257518906895	0.0240272874272809	0.0142587347072479	0.031413648310479	0.0167403146199861	0.0225829636070532	0.0116748280793478	0.0224360843519239	0.0174711975095132	0.0136974576634478	0.0384495611285815	0.0136352441160867	0.0185555950567426	0.0147636854999478	0.0292230383555942	0.0185368827359912	0.0254938078500528	0.0160650987180256	0.024262008808087	0.0124839240344151	0.0147825474092063	0.027405515723338	0.0182058141791893	0.0218700102075235	0.0247515685098652	0.0117857268757035	0.0221765268382163	0.0249633706953146	0.013579388009784	0.0184034123790296	0.0204390096106738	0.0252324857548834	0.0326302128785346	0.0184095504088357	0.0260787019005722
0.020198057483083	0.0163370033959596	0.0163077669935658	0.0253701292734218	0.0319533164695779	0.0105802882151797	0.023417831807666	0.0230232352748461	0.0261099545102042	0.0177870403423037	0.0217715837183357	0.0405191206739442	0.0195142376358542	0.0143171861062765	0.0159989613872692	0.0156446323935721	0.020263101088005	0.0104792321590377	0.0251452269674262	0.013969742561367	0.0147743413022277	0.00914964605362085	0.0133980488012452	0.0155681138213518	0.0110734034940692	0.0156124888973687	0.00998372011378377	0.0177572996592768	0.01284602490639	0.0158213981636302	0.0216157781180885	0.0245119314282766	0.014910290216706	0.0335771082156353	0.00935836031151113	0.012247956047168	0.0193588413383345	0.0166804946925648	0.0185804099980189	0.0196250474831437	0.0112445056730977	0.0158326232038824	0.0175676480587375	0.0103680664592487	0.0140378352313602	0.0133389390091911	0.0170235915677214	0.0216810585655382	0.0193205668020261	0.0195494532143298
0.0206519035695587	0.0192511703334697	0.0156143982856269	0.020437726022491	0.0193823788138949	0.0119365554257287	0.0276128681668748	0.0250772381179907	0.0207744977748594	0.0212784523178223	0.0204314858557673	0.0174963890550751	0.0155361010729014	0.0200662339206446	0.018806658771633	0.0221652272201007	0.0239412722646334	0.0143934113733013	0.0181263957747566	0.01363805149053	0.0187517658098493	0.0138803239698736	0.0189455640076099	0.015328373234721	0.0102586179973935	0.0143004546608324	0.0139550554829209	0.0173745727447783	0.0126968499609304	0.0175249767760222	0.0177864292135607	0.0248503135093911	0.0219151493533827	0.0237619028826602	0.0105733479641419	0.0111979623841664	0.0188176040852487	0.0167968882209934	0.0209846172086262	0.0189715080746896	0.0108983565420847	0.0219217630990874	0.0241125553370839	0.0102316047252621	0.0158174601720221	0.0119799059443067	0.013768323583469	0.0227840114668746	0.0155920992309331	0.0188900542284049
0.0182083696801384	0.0157325592783516	0.0129570844067433	0.0149127174846413	0.0178320575312133	0.0115601483420387	0.0192323498635941	0.0133358396584964	0.0148612239636151	0.0155261670293894	0.0153969565163838	0.0133215896077627	0.0147863054732629	0.0132247181717736	0.0139864786980848	0.0135266903186023	0.0178330770369936	0.0113493520735685	0.0135488086531541	0.0130131403066251	0.0169165817243019	0.011735622494841	0.0129023415048055	0.0137810195184871	0.00911262022235295	0.0138318561279037	0.0134486272129828	0.0119600359738215	0.00862553360034956	0.015738317375087	0.013976475550946	0.0147745753159205	0.0120509949683996	0.0180920941747402	0.008168838801819	0.00848503499754006	0.0150078315591238	0.0129914885485904	0.015900679544784	0.011824116275652	0.0110356536536944	0.0195145943630248	0.0243848276528065	0.00959870049443992	0.0121283199393138	0.00801288786187861	0.0115750618322711	0.0202192572444003	0.0127155013141263	0.0171452468199577
0.0161291937802679	0.0149230902066358	0.00972673039064537	0.0140681333431085	0.0149926730218319	0.0084117810780084	0.0130258316468139	0.0135032868461835	0.0155293545222135	0.0145216534074017	0.0110666266055509	0.0137754960989863	0.0100861137341948	0.0125442821312789	0.0117198019883105	0.0125472160199033	0.0205997116711934	0.0092929669977297	0.0143264825282625	0.00883215431942562	0.0134311428254096	0.00811949172923074	0.0112353372264487	0.0147832105438622	0.00850205820419922	0.012890003097659	0.00987073531569923	0.0118728482412417	0.00848476124079766	0.0185587190645263	0.0106493549247945	0.0137428804044017	0.0106957935230507	0.0210060868006183	0.00843070939771627	0.00834655563465916	0.0191861024397332	0.015582010216897	0.0148719356718524	0.0125566103841534	0.0104577546456622	0.0181075890373292	0.0161272912422934	0.00981795846327871	0.0119240715913901	0.00811939984149829	0.0108402646521308	0.0168243664429356	0.0145692593466517	0.0131735753122004
0.0170428898336161	0.0201978840085631	0.0167165986070314	0.0182336657118658	0.0279681407516824	0.0113850533747689	0.0197080167117046	0.0168365101957832	0.0187521675364688	0.0194055863554551	0.0157777639490993	0.0191386418332415	0.0148248642234627	0.0176712397371543	0.0185854123023906	0.0172580670129145	0.0469906358643487	0.0139181892357098	0.0189325997783017	0.0148815275689279	0.0197104210777305	0.0141524935356203	0.0162263256312893	0.0152382131711866	0.0128928060000183	0.0252791461078495	0.0112755659826242	0.0186010215206615	0.0131243765588581	0.0206863544182102	0.0205067158246761	0.0418773989648866	0.0159814383366426	0.209597093674045	0.0122075271758169	0.0119884121673171	0.0238939917232249	0.191334427635119	0.0185775665121871	0.100707133886809	0.0126201193731065	0.0201835052938256	0.0276261826084985	0.0143070570610472	0.0175080280786929	0.0117567561091909	0.0147402118625626	0.0303255690930024	0.0160381088047954	0.0281155682211068
0.0210466698901729	0.0201484223818502	0.0163700127415236	0.0232503050629193	0.0215703822832652	0.0182702349308677	0.0280812010031327	0.0232094587180505	0.0189994179610114	0.0179309108217311	0.0182897359813923	0.0250965874598093	0.0184425736415079	0.0176730497987876	0.0185147092994062	0.0293417190806888	0.0641180807760105	0.0150536906384454	0.0226326911972034	0.0220788670591489	0.0162901413990618	0.0132840654152747	0.0186790899980955	0.016815039121246	0.0144611211606268	0.0223218139543867	0.0164745844933791	0.0231220340423619	0.0112066701762624	0.0209591074160805	0.0194559083426734	0.0314112663440098	0.0177046565626371	0.208028448236858	0.0150944886572715	0.0149438182970434	0.0214072267655315	0.208664011886236	0.0261678864200949	0.100717449298855	0.011386061577645	0.0214471709792246	0.024543395194711	0.0140150860329069	0.0182991986178685	0.0143099722004237	0.0156630793058074	0.036427376353594	0.0173900367951204	0.0241103359747082
0.0285914360745827	0.0238416018354772	0.0277441081693482	0.0327963832957448	0.0254550338382475	0.0134389280244316	0.0271706783495413	0.0276032735595817	0.0227628440609683	0.0285661660153807	0.0182111368887051	0.0281482317086839	0.0204036863752571	0.029817309823842	0.0223952853116342	0.0328675778141899	0.0527312989943726	0.0245433889723372	0.0220346412031819	0.0198053913447823	0.020596997396253	0.016637708056736	0.0166912466348429	0.0227371051842273	0.0151568161271757	0.0200911975028977	0.0182927067120187	0.0198044459574768	0.0165311261527893	0.0332547253910755	0.0242799464394689	0.0243259941759576	0.0220656953333577	0.163054996988659	0.0156558551634646	0.0156113816067569	0.0297421820020173	0.143585209133592	0.0243793510429776	0.114014064104233	0.0141084292287481	0.0337707024035844	0.0325838951463781	0.0195525680049154	0.0170058549360403	0.0156808623822185	0.0167258962443379	0.0446410237420156	0.0240105550299662	0.0327048112981935
0.0180751418130814	0.0201203862638831	0.0141171359202905	0.0218142529815233	0.01899682086937	0.0135651677891427	0.0210059665418672	0.0178562621948019	0.0171128845161533	0.0177655214212642	0.0154440655262499	0.0140304661981106	0.0159191928312727	0.0198977713998599	0.0185292273889111	0.0189953078048952	0.0511075419354884	0.0128453166285427	0.0181203506826624	0.0185428753285727	0.0160700163326266	0.0139968319476781	0.0152066360472295	0.0145844611766169	0.0143962898314447	0.0235130780813952	0.0148387525589125	0.0171311866033695	0.00986960282320696	0.0188779880262156	0.0189259718572923	0.020276153639577	0.0172484557589747	0.194253322011666	0.012108663489623	0.0119153945065134	0.0174879733927504	0.200336839412873	0.0169535468204376	0.090716783121975	0.0125344888049311	0.0220130672999326	0.020806001455081	0.0149769961892091	0.0145592704351985	0.0102294237108913	0.0156412844510627	0.0283935690030217	0.0147235073461834	0.0226605053505384
0.0255178703924647	0.0200312410480717	0.0203885232761791	0.0163924466945377	0.0214830552858555	0.0133235225586104	0.0200251665145654	0.020786255944682	0.0207685969351376	0.0164004962209206	0.0156831519617157	0.0249334207325913	0.0172199151342822	0.0195322779246165	0.0195687175708197	0.027256718901299	0.0539746764872083	0.0144935248457576	0.0271412805123955	0.0174654458508658	0.0180925748313528	0.0144427642813211	0.0164277094523922	0.0150950525646199	0.0109063543751829	0.0380649089622554	0.0109588860127384	0.0208074480790282	0.0116168636121801	0.0201053676984038	0.0217103077692793	0.0268149418668642	0.0287518184253108	0.171998271963542	0.0114332299645851	0.0150127821920313	0.0214015116422497	0.160793089513673	0.0197354160425776	0.10487006049527	0.0108771097407006	0.0177918374997189	0.0215682635738439	0.0117325429863319	0.0142267478572439	0.012673095671896	0.0183749414815989	0.0262701797050529	0.017496364748735	0.0234907102728072
0.0216112972869268	0.0173251234136875	0.017941710836232	0.0222783021072948	0.017196283711444	0.0124910736203295	0.0210150085157696	0.020460030315077	0.0196082546368989	0.0243287075213192	0.0196281284937924	0.0222894509946434	0.0204990129070225	0.0247239462279477	0.0246004134872249	0.0172907608463054	0.0464533184586403	0.0140903178845207	0.0231322754405345	0.013722705260165	0.018552548418283	0.0117584473384293	0.0142084104017257	0.0137489656216965	0.0114353077143609	0.0198370457326684	0.0135012048577595	0.0144081527339406	0.0119122030248608	0.0192795747249355	0.0229079458417792	0.0216706219161158	0.0182801090657287	0.158384163150314	0.013017103207748	0.0155491087299579	0.0187758876161108	0.227097364827676	0.0194256826042354	0.100504993606895	0.0104736533217298	0.0238577546764135	0.023019319157595	0.0148585809805189	0.0123440639645384	0.0142079630749029	0.0169136656596169	0.0296419688944892	0.017596157981615	0.0202497370166425
0.0191454603892286	0.0171330268472036	0.0149214346516261	0.0230069571890517	0.0183033580316879	0.0154059613820747	0.0221633426575898	0.0211652412336468	0.0245998741757133	0.0242143013487886	0.0188080451484894	0.0217611592963729	0.0171760429081929	0.0171451724713132	0.0245236973520752	0.0217759618502559	0.0470320238631391	0.0130360371909866	0.0234204523299361	0.0166723917087873	0.0184224475952996	0.0151729519561204	0.0163926830167697	0.0150802678701612	0.0137042948125043	0.0190271097116979	0.0131114652588942	0.0218814695814397	0.013220276010619	0.024280671477164	0.0155830173047638	0.0234032958311679	0.017161814081004	0.160904573300839	0.0120809951780754	0.0120923080702455	0.0199371005705319	0.220672487203401	0.0188125668843785	0.0883569560266711	0.0108397792058803	0.0181162270720396	0.0215133127957195	0.0154861473240966	0.0147701788547289	0.0126926142432972	0.0177586084687214	0.024791895679576	0.0207306090075525	0.0205020038651701
0.0169687264655418	0.0142553958586263	0.0110892432064267	0.0222760923644735	0.0264531969914687	0.0296961103667863	0.0185210067983381	0.022236957525228	0.0154096414274192	0.0190296957517448	0.0169841956298364	0.0168378874729282	0.0171261235790234	0.0190165337740714	0.0189215180142691	0.0145967553728671	0.0289049885962566	0.0125193323553433	0.0177922930720822	0.0346200067302183	0.0115255879510353	0.0122360843404658	0.0165197687165834	0.0143204186330154	0.00915451878891957	0.0141870329429666	0.0141992307976711	0.0163592832274263	0.0163864644564639	0.0166373822013282	0.0200975261555539	0.0218536730671612	0.0161053516287702	0.118079917941396	0.0175212854731931	0.0128263089943508	0.0211339871720662	0.165479640098016	0.0136421027409617	0.0703051613168825	0.0102040858838937	0.019761860105878	0.0177054122420679	0.0199999519809653	0.01251546670708	0.0118923640522831	0.0122864870266946	0.0262687044224379	0.0169792233982888	0.022250251080628
0.0209513580918419	0.0195469356374778	0.0218876753418829	0.0180871717652637	0.0192086742972012	0.0170893440148105	0.0195063300509391	0.0198168981139424	0.0185698546518926	0.0257206711466466	0.0187395581539664	0.0177336682602472	0.0178463683658504	0.0201196722698134	0.020234735487955	0.0171194112764654	0.0527110455269533	0.0127480391549764	0.0229030370928765	0.0179344634505528	0.0173089622852659	0.0116419223970843	0.0199563721413002	0.023255054551571	0.0134015333265494	0.026531853195361	0.0147314307429834	0.0193601443196844	0.0117941543812933	0.0190885162246659	0.017719477012642	0.0238398537742158	0.0187570989861151	0.154138576274908	0.0165397349076866	0.0133869728210574	0.0244841539617809	0.186212178266358	0.0188150636648003	0.092547465011968	0.0131351566968295	0.0172617388943039	0.0205997386373218	0.0131969320155195	0.0172215365635825	0.0122053332081649	0.0151954925935602	0.0261581962552194	0.0190055803191223	0.0219584990094692
0.0163333489746998	0.0264677242281513	0.0135076002190053	0.0209694596210436	0.0233452038969132	0.0184820051892034	0.0231801376029422	0.0222409090538149	0.017553523853853	0.0198105723365109	0.0182138037118256	0.0218541182449428	0.0180194784150255	0.0199241635289019	0.0211513369020995	0.0186070137248102	0.0301934448610225	0.0123859709798021	0.0199588237919676	0.0142619699729845	0.0220381277598918	0.0149196163232762	0.0191145010474572	0.0162888603202888	0.0151018317699884	0.0167198407197093	0.0137778210588851	0.0188356649737973	0.0119041538087463	0.0207472253363582	0.0175472916711566	0.0259690144355264	0.0153160885283177	0.0265001330972527	0.0134010110170937	0.015687317100021	0.0193071865527589	0.0158551854256173	0.0219446290206352	0.0190595718957653	0.0143767310144373	0.0188933701099096	0.0225697314352451	0.0124259709322905	0.0140284464937111	0.0127013099276705	0.015662030834631	0.0233767889800585	0.0166251261564407	0.0184360815695207
0.0221687739788195	0.0173136448463449	0.0200776672265105	0.0187477575468636	0.0205263969925725	0.0136223259311662	0.0207732088970781	0.0159275075046233	0.0217518073410954	0.0191959564171547	0.0156891803596138	0.016391117448194	0.0142382578953742	0.0169794001405639	0.0172797960459413	0.0173671063922746	0.0205597959263135	0.0132666728094359	0.0240223632612331	0.0186733702937235	0.0166089799014613	0.0103202256360464	0.0174529335394256	0.0151293470838895	0.0139979991930891	0.014954874132029	0.0111001371955836	0.0153556570247742	0.0149710061593891	0.0235744194250337	0.0140993222278974	0.0224182439565569	0.0157699874803481	0.019841174492542	0.0124303242546625	0.0121045053293058	0.0196787380006888	0.01416222456274	0.0147442419771273	0.018143323014269	0.0154190205223415	0.0213584117384138	0.0253634595504399	0.0121282879160254	0.0143159353526991	0.0125324821759254	0.015982997192246	0.0242291339986151	0.017471266321623	0.0194232543192895
0.0189754539546879	0.0207544214414571	0.0186040533345765	0.0183613589818292	0.0169314406193337	0.0131876929987879	0.0176318080406668	0.0191622425623406	0.0231552332670405	0.0200821603197223	0.015100410635774	0.0201300644284246	0.0152265967890736	0.0158600661749446	0.0159507689572541	0.0177739036461235	0.0224866432238739	0.0134240904478892	0.0194984875176543	0.0141374955478105	0.0160391566069668	0.0153312728046455	0.018568137702749	0.0155595431980545	0.0109285323041613	0.01531934007746	0.0141931632126181	0.0134942379513274	0.0135166588586094	0.0321496695744044	0.0170968621588997	0.025257301518413	0.0140077591964033	0.0222759826448531	0.0119882328551445	0.0103417146431283	0.0180138263224626	0.0197547204193961	0.0189845258428625	0.0193682967937638	0.0128610892772947	0.0210553451685287	0.0223883945056513	0.0124835561294752	0.0181298678373399	0.012132621718495	0.0155474765938235	0.0253477004632803	0.0152814793731452	0.0189652882503587
0.01188136938067	0.010853995113444	0.00880707085975428	0.0592806710168147	0.0596335634983372	0.0958923493439817	0.0519909489603713	0.0606437128012897	0.0590564459792827	0.053047942413822	0.0344928878767548	0.0474850324135616	0.0101040144650521	0.010427221943158	0.0137327857987848	0.0127520086040245	0.0152085660124948	0.0829411510283672	0.0129719177699	0.00965684733103888	0.00961129639690692	0.00811232678240528	0.0098097165235754	0.014172842418771	0.0088529197334054	0.0118625891346956	0.011512660546381	0.0107502738914497	0.00818630196031326	0.0118920598201593	0.0127910203735986	0.0156205576249933	0.0100499625378918	0.0157509105031702	0.00787213790854783	0.00755739122573205	0.0166167549865801	0.0110164100519394	0.0120727848417404	0.0118241619834183	0.0090850995386709	0.0171522381465126	0.0126554658043766	0.00732797397328431	0.0282255385462566	0.00953425272785625	0.010504115221257	0.0187763315532161	0.0116087312974031	0.0137834869997857
0.018228633185357	0.0119945367251875	0.0091563557128683	0.013264402193355	0.0128638707395633	0.00878933520923221	0.0135549296957074	0.0135059211558315	0.0129436534086792	0.011539061192925	0.010851750544665	0.0123231087491557	0.0132571783095058	0.0112924597189376	0.0114922434941668	0.0148145291109749	0.0127413717392619	0.00781073943748148	0.0132219399606148	0.0099679341211715	0.0104088296960111	0.279625274980392	0.0131812753677373	0.0107442209528577	0.553436342799242	0.0165766862923769	0.0101712359543175	0.0128678252816917	0.264467399557639	0.0142787227853891	0.0110819225385531	0.0169167318705943	0.0128627859480806	0.0151268181045413	0.28120764261553	0.300008667302545	0.0149963270313287	0.011511922551214	0.0118173992286085	0.0150216207962221	0.479615127816424	0.0169364937893408	0.0147598774142938	0.267093282221023	0.0108573649598014	0.173292439817624	0.00951085915961897	0.0153466927957549	0.0127624942233233	0.019233153269514
0.0142006266094582	0.0127079585447756	0.0110958757493422	0.0749512224579896	0.0744441153956777	0.0917166095072128	0.0544229554245169	0.0712436132224335	0.0611599079772172	0.0614584779107548	0.0450870615774051	0.0544003069602312	0.0104916531528496	0.0119389880605771	0.0138095266917545	0.0125189878113087	0.0142029038070335	0.101563398666572	0.0168809970569746	0.0101840075721751	0.0132388180190373	0.0092681038397111	0.0122610035937847	0.0182458350917139	0.00851533070690257	0.0159269123699718	0.008179286416981	0.0112443049348456	0.00864204075389922	0.0136681325883885	0.0148312825388444	0.0163802031184768	0.0117162513669078	0.0157122985951091	0.00845281529639577	0.00878000354244833	0.0141606880825665	0.0115226714372206	0.0172369381923996	0.0135567306759142	0.00777279426429582	0.016457048552219	0.016426238076771	0.00662158921509191	0.04285486903438	0.00749460299966629	0.00987897507454647	0.0179332689291517	0.0136521793717286	0.0193812233143786
0.0221983901804069	0.0227721356981932	0.0154111071869568	0.0230397925283027	0.0270419617733577	0.0155671803904564	0.0210594171879937	0.0240690516422929	0.0225544274404788	0.0218181400923886	0.0181241373508156	0.0191456166890833	0.0174255636934299	0.0191421542706269	0.016839484715794	0.0207927593778663	0.0238510969449367	0.0143148532895295	0.0250356509603971	0.0201324945414262	0.0175906590319414	0.0152489701979332	0.0186755292876064	0.120557673043167	0.0137513672087697	0.016321676647506	0.017561044376434	0.023514291225269	0.0118455497867736	0.0282736333150297	0.0210911508321176	0.0214268638093329	0.0195843966682432	0.02925193983358	0.0174797784709948	0.0124655735409267	0.245061256062156	0.0198689747817999	0.0258992183295741	0.0218842701339051	0.0123150557193385	0.47007141593158	0.0212935045992163	0.0152403324311713	0.0205794301946303	0.0130654470571489	0.0165727539234326	0.0340957239185169	0.0234683751423592	0.24466991537077
0.0207061737873376	0.0228057713743766	0.0196460306416766	0.0204914334126312	0.0218381041330346	0.013122869380524	0.0201348587589478	0.027798410142264	0.0231224892190554	0.0184776301441817	0.0194260441228672	0.0262842154932263	0.0200051512950604	0.0199691961123897	0.0196371010159073	0.0233735001730809	0.0289281221536634	0.0180479963517966	0.0196402268106618	0.0155348339715991	0.0193532411983255	0.0149533376319127	0.0198720586829421	0.0776877014585189	0.0143103668352298	0.022161111876861	0.0126717530733445	0.0182040145715386	0.0162082318695762	0.0232894123881351	0.0215264293094133	0.01987570550335	0.0188127800495568	0.0280473902898336	0.0161175599698194	0.0178043802066028	0.181987755500658	0.018654677186509	0.0199193010648633	0.0224354531532003	0.0137230717085679	0.242922763705995	0.038107252561849	0.0121104959365678	0.01621053001079	0.0189718324151299	0.0169901596897507	0.0303951894300954	0.0215043176303918	0.235378117768169
0.0173371443052528	0.0182729725169979	0.01398206935741	0.0217326352135511	0.0211292203239001	0.0110773884223488	0.0183573447087645	0.0194108282694791	0.0178732132275435	0.0187011513659347	0.0284931143311954	0.0231603814218456	0.0163314281746441	0.014490734009446	0.0226700532518853	0.0212915710930366	0.0192052799828425	0.0116414284866179	0.0209821346738603	0.0138562972983562	0.0167914565346119	0.011837404896	0.0149857456470321	0.0122553083575056	0.0121816764598226	0.0178681191300727	0.0146181894681329	0.134446636333307	0.0119576001818652	0.0213262704687147	0.0186836386303701	0.0214282968972575	0.0153580226219323	0.0212778339640038	0.0137378973703396	0.0119556598178051	0.0180260222227986	0.0201548620324641	0.0238499702944863	0.0233588120519397	0.0137423252046328	0.0180596573728154	0.0181825930247353	0.0110317874214804	0.015604300088985	0.0146609532700171	0.0160812825298223	0.0292247318621694	0.0128670346654703	0.020628400346671
0.0165207230244412	0.0147841830574213	0.0103846029250725	0.0792945380162787	0.07873920864638	0.0862515440229415	0.0706855203515899	0.0707228882866841	0.0698641050307464	0.0766617641219254	0.0475863110895869	0.0572028156779614	0.0118879191945418	0.0140845197312422	0.0171276969256525	0.0110901367768606	0.0175560830371321	0.118707395500524	0.0152784856267219	0.0159452574643579	0.0113459737190843	0.0100109743970758	0.0129328788992061	0.0117365861496917	0.00842057962287907	0.0140470223689968	0.0099418374519814	0.0104898002210859	0.00826568697354938	0.0189799790304009	0.0120394615144719	0.0144308908206246	0.0142282776915045	0.0155374660048515	0.00928751092075664	0.00868230741272517	0.0184841189868175	0.0141893242097972	0.0167868810499702	0.0159352952943225	0.00797098345078889	0.0145904191409193	0.0173263588246639	0.0100223112472538	0.0379171738906164	0.00856122496664777	0.0103437005925438	0.0216745507505551	0.0127176456237418	0.0171015821193461
0.0150133232855503	0.0194064438714055	0.0110791726302091	0.0690604307015277	0.0653468583137136	0.0929809723222624	0.0610998647010573	0.0628966333865604	0.062383958494082	0.0677317253718782	0.0445863131756577	0.0557931238593249	0.013749565721161	0.0135941407865761	0.0149572757610519	0.0130209816852068	0.0161153676582888	0.104110790601536	0.0168555853354218	0.0118634566505971	0.0103547964090653	0.00839992271855689	0.0102021221295676	0.0136195572719249	0.00749373956424528	0.0189116006079473	0.010549007786902	0.0137694263133852	0.00834611243691861	0.0136475573357354	0.0125986643527268	0.0151660510634339	0.0116986143685496	0.0173576510791987	0.00763627271419497	0.00821016523752093	0.0164016707822974	0.0134590604205901	0.0146032647996249	0.0155795417059389	0.0086234372540865	0.0147323845001102	0.0155814353780807	0.00796093193800341	0.0485072880572484	0.00916061713251451	0.011024586611787	0.0163146044488637	0.0110633503697592	0.019352047890169
0.0141942034082508	0.0129512734554984	0.0114869589148579	0.0688578314884563	0.068413997017163	0.0885865291100492	0.0603523859812895	0.0632379125168147	0.0587607347657195	0.0680580552967221	0.0426833344834121	0.0563440518708958	0.0102684303462579	0.0113055042690399	0.016610727251558	0.0182485993168755	0.0141964795758083	0.107974931246431	0.0174453398306591	0.0135725348808989	0.0152177543405129	0.00855130311516492	0.0110299119473506	0.0166440070282704	0.00807869199697383	0.0146289211758056	0.0132853285130336	0.0103909759933655	0.00849652308391715	0.0145339896211633	0.0119481641842929	0.01726585554917	0.00945094363353072	0.0163734976643362	0.0104606566809191	0.00933324058031223	0.0181174821712382	0.0139078756513232	0.0154018084110343	0.0145732854164154	0.0082009050710321	0.0141806937331076	0.0123141061433207	0.00715888755009141	0.0480381754848737	0.0108493430447029	0.0118106844063075	0.0163318100628568	0.0118660906462288	0.014901889873258
0.0164840772660073	0.0118494766013377	0.0109608917312558	0.0719382006633458	0.0680140011319564	0.0830136629697984	0.0562337845480308	0.0630021906345245	0.0624260907108071	0.0670704967515517	0.0420742194076594	0.0551846802902947	0.0103943238001314	0.0115868395281407	0.0136293613795153	0.0139215676802991	0.0156636131222423	0.0946308412005796	0.0149946839616217	0.0118603480522914	0.012420052451585	0.0103785402056113	0.0124943248450394	0.0140973618516109	0.00812409466732586	0.0148304966094352	0.0120724249272286	0.0119421415089944	0.00783716165682951	0.0138294490771965	0.0143938238234404	0.0167641701937617	0.0123681000253883	0.0152488537149069	0.0093754214729956	0.0100088305288523	0.0131932886442897	0.014558742806182	0.0141938983331438	0.0163840214754025	0.00866109050209708	0.0123917871476094	0.0127533880547247	0.00957384714463745	0.0461372023228639	0.00990706938571108	0.0135354183800839	0.0201116529188497	0.0128654556499476	0.0138901373661591
0.0162585759998366	0.0130699716200252	0.0103930397691966	0.0706322014208816	0.0688178449865203	0.084514563233054	0.0560048337869351	0.0683302573274537	0.0600067127331569	0.0653668690226479	0.0435489608904327	0.0560312194212022	0.0112486186229448	0.0107792654623565	0.0138986044170339	0.0139384634525999	0.01948711130976	0.103042627846373	0.0158572280183038	0.00856704012337031	0.0115735606867585	0.00846685157007422	0.00970753954432354	0.0106942299278058	0.0117126865636681	0.0151234676330838	0.00961262933680352	0.0107082889821009	0.00729093086731674	0.0149660720048814	0.0118301656859621	0.0188638237022704	0.0130192798010172	0.0178660599661579	0.00743604515667871	0.00786180303354323	0.0204611657793659	0.0111885501814459	0.0136988850059776	0.0159482417308343	0.0103991881192853	0.0143214600078552	0.0154438252904091	0.00775688423481682	0.0485940186604093	0.0080566472695909	0.0126525718074142	0.0149873105283457	0.0123363478301358	0.0147547207684304
0.0173546983721111	0.0251939171857508	0.0156428412377108	0.0194646776869356	0.0151075813666263	0.0138121212841078	0.0165008366651953	0.0148586038565516	0.0167959237397702	0.0169540406095029	0.0222171087623828	0.0153422414908886	0.0133205632118695	0.0168262710199598	0.0145883616127133	0.023119326442866	0.0245897652505411	0.0172717302239631	0.0194182186325514	0.0178668618542624	0.0146691997841871	0.0124418599311773	0.0127366292500511	0.0139851973850446	0.00979518880531974	0.0268293162229787	0.014396974583776	0.0138108951154454	0.00863388730180259	0.0217506534524795	0.0159431625249693	0.0169124947214527	0.0165123559750034	0.0212993780264761	0.0109642786787857	0.0127398789422679	0.0282432111445926	0.0159595412064992	0.0206185570382678	0.0198396656858249	0.014753068421361	0.0188639405142608	0.0174426279886367	0.00973277587144563	0.0134573166045316	0.0109173616748744	0.0139512230186749	0.0220787337767696	0.0167166771117042	0.0177583866908322
0.0161851791703282	0.0122364060210165	0.0101273523384565	0.0773250186826992	0.0784335385992772	0.086146654900349	0.0713664343930709	0.0691945804362426	0.0697485126526378	0.0700273200508631	0.0484446303112606	0.0611804888915337	0.0102956253590453	0.0140643495161546	0.0161855722447939	0.0125464656605653	0.0161750882649315	0.106002320946158	0.0192120218064758	0.00901561834245363	0.0112776944463066	0.00857395047116031	0.0133119081279935	0.0133149631767969	0.00896795422267382	0.015099066454459	0.00973422141031505	0.0136078309319318	0.0132044893078983	0.0134066830567711	0.0117579595278606	0.015819204800873	0.0102999713113033	0.0177570133488229	0.00887476682047834	0.00824059060906808	0.0167462877617741	0.0143804815761319	0.0123017311783193	0.0151245790448122	0.00966519011873507	0.0164931700267458	0.0134442050725529	0.00853215801490949	0.0469482240853549	0.0075110528576394	0.0110654417144692	0.0219665484508475	0.0111043491238425	0.0188261087946354
0.015583443128005	0.013945423304325	0.01089116427219	0.0688474543003199	0.0681311620686239	0.0853446793347916	0.0606138883181509	0.0621287582364248	0.0611230313335407	0.0629505852573319	0.0409438297521075	0.0580576082691153	0.00982999421534573	0.0133970968630135	0.0147368747631936	0.017203229217453	0.0180655237659514	0.102853520680819	0.0154410881948834	0.00966897372472511	0.0121282659792411	0.008835014874754	0.0114367033816971	0.0118614937548048	0.00908715881404741	0.0124757288057692	0.00936644806988155	0.0120856402343969	0.0083536552422872	0.0127879833689311	0.0123888214506007	0.01696561120444	0.0121200356667194	0.0197120566556286	0.00925226326483117	0.00891399070427792	0.0161334508079263	0.0110811681755328	0.0130504129563659	0.0166161543007855	0.0084873768471003	0.0141785566381165	0.0125858559149303	0.00891349759304568	0.048897920316285	0.00891061728522158	0.0108409614921244	0.0199138399815352	0.0140394244740561	0.0140056654452871
0.0137906872560468	0.0130815756219735	0.0113836130446248	0.0701490046385981	0.07293064659108	0.0818070457954456	0.0665144981872646	0.0670285544524116	0.0691995524302714	0.0646670867128961	0.0455200815534396	0.0577877780091886	0.0114751172060501	0.0143159550515861	0.0169249820001153	0.013950838533569	0.017266201392888	0.107896438443566	0.0167215552195766	0.0121053829510162	0.0122395249569737	0.00833312927337804	0.0113355179645098	0.0135112589955618	0.0097215831124694	0.012791742088215	0.0119842566419798	0.0130294777275744	0.00898142033740475	0.0132509718074887	0.0111828540013079	0.015930482371357	0.0105875565224833	0.0155638951714668	0.00863878687205799	0.0078687830316925	0.0165517888408116	0.0133520383628305	0.011641455322966	0.0131753152489067	0.00841228538600023	0.0132099260976758	0.0116609488796927	0.0084330616927282	0.0469185345788152	0.0106237368473482	0.0126638052264432	0.0169743821846702	0.0113673560102357	0.0124049692642623
0.0132903130179119	0.0133799969159111	0.0116247122028916	0.0690505270042729	0.0713148733512784	0.086313738138019	0.0656950324405654	0.0653733460392207	0.0626517749907023	0.0636495180186507	0.0448341120092815	0.0599696896223555	0.0108674920661052	0.0108306032278238	0.0153612783195445	0.0127081022178618	0.0154071512765073	0.0993502158483966	0.0139411565068372	0.0138400594531436	0.0107510450630918	0.0107757564435612	0.00995697667011934	0.0167342697780632	0.00832403966995219	0.017121684812883	0.00847229020517139	0.0135018525014764	0.00845267878778987	0.0150373500244493	0.0132072316792438	0.0192498163321423	0.0114461252056651	0.0149592913213573	0.00800513610638673	0.00817641249992317	0.0177423663307649	0.015133242415392	0.015841732076235	0.013226321722628	0.00815858624168335	0.0146718183246636	0.0133395009680238	0.00765945114931043	0.0477902858516001	0.00758104877510374	0.0107866448729567	0.0158512523151201	0.0135755872684686	0.0136389928222108
0.0163645349500446	0.0131799711183216	0.0112568437228575	0.0531729956446839	0.0609000513798008	0.0605344460307587	0.0556955433392423	0.0487685489010525	0.0508698140355433	0.0407162195508462	0.0360954619382198	0.0347205546357135	0.0107050272477662	0.0143616979199631	0.0190291749949382	0.0148173676989895	0.0208681279158544	0.0729940215497662	0.0128919614922961	0.017290831870531	0.0123193530960533	0.0101956631806862	0.0102084552859006	0.0142283800978359	0.00805822609708697	0.0107518979172793	0.00884637069550103	0.0120531295401699	0.0097140335802479	0.0142428340736424	0.014744427142745	0.0140027364896169	0.00946295485909557	0.0176827868172306	0.0106453742488666	0.0080541782840264	0.0199738569046483	0.0121385622510674	0.0143258137713853	0.013279143181301	0.00930555828802656	0.0144524802948477	0.0179670489416264	0.00794204769092825	0.0331400314136265	0.00898657230914112	0.0130919967775164	0.0163949963117536	0.0139540564909397	0.0178161044189909
0.0110460277922954	0.0110953504019364	0.00850202048237923	0.0120469274747782	0.0136877522402865	0.00875584883436092	0.0133717614216761	0.0118030640035122	0.0160071060118535	0.0109424191563191	0.0115825785002175	0.0105622797417264	0.0100867268996133	0.0108528888600805	0.0108012584336797	0.0122469710767955	0.0164640902495703	0.00705490617739809	0.0118137826928393	0.00989401760994668	0.011611385342343	0.00784981038699654	0.0115809857908411	0.00946549162530692	0.00642665396378988	0.010106495426731	0.0117264302329783	0.0106493022655023	0.00665253530409156	0.0134201972822923	0.010036092422527	0.0130203624086028	0.0121481292670271	0.0162392450615408	0.00727793800582599	0.00676983543075507	0.0132988799405438	0.00862474191537449	0.0137436556363193	0.0120110178285216	0.00769130560313138	0.0114859436311653	0.0139636878399122	0.0073301637562492	0.0098327269318651	0.00732303986626638	0.011761851621409	0.0196811060675623	0.0104121153558636	0.0111044839328181
0.0165932744681762	0.0111368313101349	0.0111132064905393	0.050471005235139	0.0513797561241971	0.0913323364377423	0.0448470335083705	0.0508644649494469	0.0529054207658445	0.0429093403769981	0.0334339060056687	0.042713004243992	0.0093860879498039	0.00936157002794716	0.012102208918686	0.0132568952531177	0.0161244599122204	0.0818967686145576	0.0122864951785017	0.0217173170169354	0.0104418529737639	0.00962175095252054	0.0111033060511133	0.00962507366721297	0.00885387527090745	0.0139578151542365	0.0103040776232447	0.0102259881860837	0.00807022575308295	0.0145268694219922	0.0114456844713221	0.0169650757048683	0.0126094956758931	0.0140627078758079	0.00823085065770233	0.00867158214369303	0.0188631316871301	0.0133370936536451	0.0171657705927498	0.0150189562902141	0.00807326556992118	0.0161630443838558	0.0115163260488489	0.00710564092575506	0.027217115854997	0.00724747064547723	0.00916687533954248	0.0146683778924505	0.0135248777942419	0.0135880465064958
0.0321996522456336	0.022346369681054	0.0233809057594728	0.0338166770020951	0.0302470729474249	0.0172367714556651	0.0287551970396242	0.025967128892347	0.0261303903783497	0.0306939444614241	0.0235322903483488	0.0273039011953476	0.0201180120293415	0.0276820633634468	0.0220955360713338	0.0240054778511891	0.0304720891122689	0.0152467315694062	0.0310614469906089	0.0184265090177621	0.0213500839924562	0.0158158727257759	0.0202554468704203	0.0229936003843714	0.0180527407865839	0.0213337366839845	0.0189012186485117	0.0210292510024888	0.0147114987994868	0.0329435450459029	0.0292556466439288	0.0365491857524484	0.0194040142786927	0.0291918325470876	0.014565870036512	0.0154585860852454	0.0300777008318559	0.0225760394053656	0.0277361688016941	0.0392383037194555	0.0159661071649198	0.0254463398217932	0.0239059692162132	0.0165839228082757	0.0180166343524081	0.0131131450080232	0.0178288811443969	0.0282153844001983	0.0210127637605948	0.0281478734277886
0.0140746213071364	0.0111008524891186	0.0103550158412978	0.0585475696763572	0.0549013424033439	0.0879629047047925	0.0501057065733409	0.0546740861488674	0.0508169658900932	0.0410742821119255	0.0369563480402331	0.0447087278162141	0.0132956143856535	0.0125614009146383	0.0100263800198641	0.0102785815430247	0.0157632839807889	0.0810920825272577	0.0117661585056464	0.00828876245609824	0.0103969995749643	0.00842896013407225	0.00945400665936242	0.0112306686779474	0.00989206290039777	0.010510469135715	0.00875936863835259	0.0127233700902817	0.00886046898744494	0.013703180846194	0.0113789589521704	0.0135232114153608	0.00950944037185707	0.0237720882026649	0.00747173673392051	0.00943253896009482	0.0184406115410971	0.00987189558323208	0.0134250160601046	0.010299694216456	0.00813906886510654	0.0138562652118084	0.0121965663028458	0.00752535316450583	0.0277966334550192	0.00719583788163123	0.0099572712636812	0.0143398171172843	0.0118658351290366	0.0143055062256079
0.0245028366121334	0.0269522744006526	0.0156199560672568	0.0222279948570088	0.0214968079610091	0.0131323600465583	0.0218412020246768	0.0231975329029828	0.023198391337552	0.0233761269201138	0.0178829394343249	0.02301532157074	0.0180323777106299	0.0245759565639029	0.0223135114663581	0.0196042228419478	0.0230795252358451	0.0206580625214298	0.0241291325280517	0.0267610844777869	0.0202258024426025	0.0143773226264874	0.0191065704506936	0.0178618733100007	0.0121715288767347	0.0232803592086366	0.0199936436565173	0.0171138301019893	0.011428176682381	0.0223922848482289	0.018262247068539	0.0327601316443637	0.0211027787967403	0.0275798674257346	0.0142668014727255	0.0143080339923235	0.0269994856367401	0.0155446057019552	0.0272915900488855	0.033294710416834	0.0124027807157825	0.0239287263493671	0.0451717760852002	0.0133782007690395	0.0235381720667411	0.0130293011768754	0.0209522911227821	0.0277631243748017	0.0192250093255519	0.0311587824659737
0.0188444370377123	0.025944069095935	0.0175357749250467	0.0262998780469658	0.0236602298623677	0.0126741657584161	0.0220833599555529	0.024344316062338	0.0215009636485035	0.0287646664852524	0.0173032490056091	0.0234937852498528	0.0231373571746156	0.0145389780921776	0.0211208481607058	0.0217245327876125	0.021845918284193	0.0172074174058726	0.0238324422040242	0.0135489775588636	0.0202934114220645	0.0128665498380257	0.0177307049231246	0.0147553320299584	0.0122723241029764	0.0149396729668308	0.0136023278809685	0.0161990911908778	0.0152426119394323	0.0242233269528206	0.0257371193784864	0.019122274402706	0.0189047493332892	0.0255255889290433	0.0149012270592311	0.0157198619181371	0.0201502035539103	0.0162228440360619	0.0199411451129498	0.0190866092635287	0.0184840170800994	0.026588812733259	0.0213786661342692	0.0161806690116476	0.0180649056618071	0.0116601788317713	0.020840811794876	0.0269707350746599	0.0175107319360695	0.0253539212809187
0.0226740085059925	0.0129122504522755	0.014179097503554	0.0156392054797312	0.0154764944324038	0.0091845465073711	0.0167033317467258	0.0176480430416587	0.0146365388453692	0.0185636686036558	0.0144420683046897	0.0173113513059958	0.0126749887561381	0.0134382601212416	0.0176158520726142	0.0176985507794809	0.0227010718048775	0.0100099366015093	0.0194158232386696	0.0146592766426644	0.0193287312786617	0.0102035798014697	0.0123542927110887	0.104472371874045	0.0110404870975697	0.0193851768980871	0.0121940847760366	0.0143968165973843	0.00908943432770538	0.0165050252972139	0.0163871033823147	0.0165354548051257	0.0109050916059576	0.0214482689599586	0.0102635961890021	0.00962917780667596	0.155496780247431	0.0155579488696797	0.015144714277044	0.0164107896870687	0.00905733907369714	0.136182278344413	0.0168889987883385	0.00816975950607038	0.0143425066258635	0.0130731886705768	0.0119497482363103	0.0191760252123368	0.0122059036328335	0.0967543756888704
0.018563704325572	0.0141382304768856	0.0129288781389002	0.0175894306799858	0.0170196198535839	0.0107586560316638	0.0180515033089713	0.0206800457496773	0.0183233286348715	0.018448641272495	0.0178338883488505	0.0202519348964605	0.0155025144234056	0.0178267988885006	0.0136125689122887	0.0184981133367472	0.0228941184784135	0.0151313727768646	0.0194812478795209	0.0122791157058022	0.0131454877519209	0.0167874634129514	0.0142036611117912	0.127398387885369	0.0110553556867552	0.0174022009362408	0.0106354607180106	0.0168528837324578	0.0110529604737498	0.0206257990331494	0.0169561448510634	0.0274599285209229	0.015453225679063	0.0246589546537429	0.0102774185135021	0.0108729222783844	0.16149900757249	0.0191204650375216	0.01815272052028	0.0159647171178787	0.013680049473019	0.164617771177574	0.0190288435362931	0.0111179214365997	0.0130439324483044	0.0120974553259565	0.0137385585957045	0.022611865382503	0.0131910754787151	0.131962907433515
0.0164738125294733	0.0154613353333523	0.0142960642982586	0.016700598587589	0.0165268447552283	0.0141874969466121	0.0183635589473237	0.0186559324956654	0.025487460848486	0.018767562219437	0.0153270159000877	0.0159843330856683	0.0145088653264743	0.0148102255573641	0.0138478888636985	0.0158070271844917	0.0204951016314773	0.012140916915254	0.0169278916194126	0.0127363134072781	0.0140095301127121	0.0133740770695003	0.0159236073380062	0.132412568797638	0.0154118281522831	0.0180136116203264	0.0181961215486353	0.0156134850520003	0.0114484695291238	0.016785885137562	0.0140549567238587	0.0266453367533486	0.0145339223517318	0.022190783080487	0.0112295345046728	0.00985424038480138	0.199846313802368	0.0131764837191322	0.0244964119037101	0.0162406985641918	0.01121631256338	0.202675888860893	0.0201479084751398	0.0138451426288944	0.0132694224031914	0.0110013398557934	0.0234797749634959	0.023577824718927	0.0157032127642713	0.153606281414585
0.0179653593364606	0.0181739655861067	0.0141737405378465	0.0204845501247645	0.016064150394121	0.0106382285083685	0.0170898921919149	0.0192910968707784	0.0151601479445816	0.0168113798086205	0.0200665761383891	0.0207157695608468	0.0125697687640703	0.0176272537750491	0.013788493443616	0.023046727830063	0.0239961232093934	0.0124332104720333	0.0184605509627669	0.0121416688454924	0.0145457649147235	0.0109997032320101	0.0117516641272076	0.120257626124288	0.00971698403723438	0.0150942180526116	0.0143405620735423	0.0136884830084512	0.0109292386398128	0.022842313961236	0.0139719545371748	0.0233929700453867	0.0161451690391406	0.0239140309157895	0.0107269542864362	0.0117285989568781	0.163663680243936	0.0143323006922601	0.0201474284759719	0.0165035614546813	0.0133250268483788	0.182276289472843	0.0149758752632196	0.00928758880162291	0.0136279957781459	0.0103308543592598	0.0152149484397455	0.0245946342419285	0.0127659009674617	0.13215866895409
0.019953683878309	0.0192567894558881	0.016147940135687	0.019359556328013	0.0214571151997541	0.00986780125937155	0.0178813169866657	0.0189390343797755	0.02074351953411	0.0161247448279321	0.0158382619031436	0.0172939683632959	0.0184276314111195	0.0158928579351038	0.0144708831907074	0.0208890367593037	0.0190497525560126	0.0137220647853021	0.0180914832964561	0.0152638122845756	0.0145717395156167	0.0102179386239564	0.0137826137659724	0.0166769605945657	0.00973433580826412	0.0133066313907016	0.0141267340698237	0.0166939977796604	0.00995341377538956	0.023291730694371	0.0202177509095805	0.0221793105659116	0.0158851782975111	0.0239567345764376	0.0126313919591703	0.00959546003521915	0.0202955164793143	0.0140524069980842	0.0194494640170964	0.0172518596072441	0.0103149984767381	0.0211307740275678	0.0169260304726258	0.0100636981862506	0.012189581700246	0.0108940024507013	0.0125203112242832	0.0268784217454113	0.013622742709347	0.0217864641512339
0.0168472818665048	0.0159994622756295	0.0129671894906283	0.0190543559256115	0.0161623829901421	0.0098856697050826	0.0187227880831615	0.0176622467003295	0.0172524643147606	0.0157445840545994	0.0136507088292748	0.015805522232257	0.0121453946387076	0.0131904395544018	0.0130057597055332	0.0161025409893173	0.0219221723833131	0.010574548050362	0.0190781505735964	0.0100601656149612	0.0168921948092495	0.0126767072351919	0.01160724177652	0.0966819096057352	0.0106929414221705	0.0162116095590581	0.0128351350819329	0.0104788389631917	0.00909674976899232	0.0183137773938871	0.0166736304033832	0.016916513309745	0.0142134099325501	0.0202271351231054	0.0094434810952564	0.0104973676179042	0.157370489577072	0.0136912756611423	0.0141894412785145	0.0167398436753118	0.0099533177704356	0.201109357728409	0.0148742805605705	0.0096781105396956	0.0130686125888051	0.0087756593833127	0.0119593657414779	0.0196835473184914	0.0109941545693874	0.116714152536735
0.0189259902689665	0.0145171078736562	0.0103413030864306	0.0160540387621753	0.0168799500049771	0.018411612217263	0.0207042673822425	0.0173613211228291	0.0143987438392678	0.0176430175710252	0.019206344336886	0.0188227415597568	0.0132649600059818	0.0139826216044336	0.0147728190785288	0.0177275720650138	0.0203732852621024	0.0120355992435291	0.0215313383333788	0.016481271112103	0.0160687637525695	0.0119415273694614	0.0124016087787332	0.0911644739972281	0.00893414376939232	0.0182865241616323	0.0132369340838004	0.0146779314167978	0.00808197655436693	0.0190606777156943	0.0123593317753913	0.0177127472940413	0.0147197044455235	0.0259689920337541	0.00911973271642515	0.0103185157160908	0.167064384460992	0.0187356562999008	0.0174346057702573	0.01645463380305	0.0111814117410666	0.141890861699547	0.0146208557532097	0.00770898616093996	0.0147412568131256	0.0092534973288634	0.01222582881382	0.0203155924165454	0.0144091180238199	0.116535153875054
0.0161953748911752	0.021049405343748	0.0142685974111344	0.0198434665386738	0.0203922839319813	0.0120595439042559	0.0187482377484736	0.0179039317661913	0.0197141011804336	0.0162452714409152	0.0171107023269733	0.0180671366421613	0.020886042673322	0.0145033073168088	0.0168552232336705	0.0173369860431857	0.0210100318175782	0.0149805379427995	0.020604107595674	0.0157487703037533	0.0152782055735231	0.00987306330423935	0.015564738973796	0.0142284927579336	0.009993644464064	0.0128165964288608	0.0115631095956593	0.0158655410810583	0.0153033129879937	0.0229557012304908	0.0128753065804654	0.024333971100051	0.0162253122607123	0.0217592592592593	0.00984784223276517	0.00945702647123767	0.0207871334864028	0.0147529126759312	0.0155520995436089	0.0177114242465701	0.00936883636616152	0.0200400368561719	0.0155444407692619	0.0101056510431805	0.0129748206027207	0.00966315135056387	0.0136809505344895	0.0303538665160739	0.0128781991228119	0.0276660408998232
0.0178233292998283	0.0189172861320167	0.0153376896175978	0.0192792758745155	0.0174549747756375	0.0129631200603455	0.0205560319659309	0.0171980222662811	0.0180517667561704	0.0201198005244191	0.0141979066757662	0.0190544081455218	0.0165941842067285	0.0174607837057548	0.0160275690727867	0.0190242306459811	0.0225842342865744	0.0127481870921552	0.0178886849829674	0.0144020847493267	0.0151091083999801	0.0129476339495655	0.0142973540089166	0.0155582797303883	0.012031522231967	0.0182623965941238	0.0169954248295763	0.0157910057922949	0.011810207971258	0.0229440583290474	0.0187828636003812	0.0336940510057311	0.016829048339209	0.0209013433543782	0.0103859736588214	0.0107879898375526	0.0320413634304233	0.0187710404561362	0.0171061355331834	0.0194192439769066	0.0117849880281414	0.0253430132469726	0.0224146827060931	0.0134779549640896	0.019112521283848	0.0113489502967086	0.0204730763314585	0.0314416884790075	0.0141376483688315	0.0266318982393071
0.0158497019393031	0.0197980741287275	0.0155081510867373	0.0189531037574708	0.0161688920282708	0.010326877610393	0.0125225623271833	0.0228342495553965	0.0140680493188327	0.0169353943810381	0.0123387840874905	0.0131360296591661	0.0132195110860243	0.0146550466036629	0.0166540767798541	0.0182483045705804	0.0202881696965359	0.0110465013255666	0.0220547413630629	0.0100642171215744	0.0154380521497209	0.0145418116613915	0.0133284604870819	0.0128144179786002	0.00890011014054839	0.0145484677779762	0.0119225381441982	0.0145924182409307	0.00789635860111703	0.0179331755033367	0.016800662580008	0.020484582496805	0.0121878291989028	0.0178400846050178	0.00891028072041628	0.00842882132600566	0.0174646636481639	0.017274068660284	0.0167244744209377	0.0166833906114044	0.00972973021797927	0.0158148233327847	0.0217522504705271	0.0112177749972791	0.0117279094625649	0.0101136310085156	0.0142421623818976	0.0193764108359418	0.011731821033765	0.0169727258480662
0.0178842619301953	0.0128035172229067	0.0109643254472386	0.0702505705192112	0.0687113118243657	0.0938213849418557	0.047356507310143	0.0676808576268293	0.0536619427771188	0.0438464401327616	0.0398402334534079	0.0374584782736023	0.010799235815746	0.0105556060011928	0.0168837913047323	0.0157209268631518	0.0172241802644761	0.0939754843146958	0.0155499538721969	0.0159335079546463	0.013081861457046	0.00845374449775264	0.0123175671178535	0.0101525432260426	0.00912745739767054	0.0163761168703883	0.0102712747621636	0.0153038231482202	0.00979952100328033	0.0126439955594279	0.0124680660527999	0.0197174945324978	0.0119835686932799	0.0155260169825874	0.0094132482356786	0.00922676113095478	0.0162316503531345	0.0139640372444545	0.0131615396957181	0.0141542694447912	0.013512240022982	0.0140189115046078	0.0137967683293935	0.00787840857299986	0.0440612359584115	0.00740574860808652	0.0166525712013435	0.0192958253927069	0.0115352029439373	0.0132586918090748
0.0180998435304378	0.0155080701733078	0.01534621277173	0.0186743514095762	0.0241372245652345	0.0108783359780805	0.0157280537875194	0.0209241821993135	0.0156778651409015	0.0176349564871035	0.0170884661871995	0.0190649966801428	0.0190450828882733	0.013905081221789	0.0197467781757695	0.0191180449871068	0.0196434052365873	0.0112208025367568	0.0182030241219136	0.0178410613182692	0.0164790189148039	0.0098602328071953	0.0132834919736538	0.0171500026325256	0.0115775624288978	0.0136929597929063	0.0139048343993147	0.0199528661073364	0.0133240120905505	0.0185015786909467	0.0143893572133254	0.0193594975532231	0.0159199420463993	0.0221933434287061	0.0109484457771268	0.0102157355418968	0.0199767189145472	0.017439937843094	0.0191439560606473	0.0159195666970835	0.00975481692805255	0.0215837189250108	0.0196892800735273	0.0123353001294582	0.0141577702701332	0.011259025917648	0.016342224751965	0.0336214479459275	0.0125878151587864	0.0239185833086012
0.0226150850548864	0.017795438302271	0.0180351523062419	0.0219946761590359	0.0187109874024348	0.0118010040826331	0.019716158838353	0.0169485187970104	0.0214111370671055	0.0185695338177052	0.0160878262309211	0.0199926318976898	0.0146918614592992	0.0187717834653836	0.0160603779715902	0.0182612660288559	0.0158206897262302	0.0155688003348119	0.0204338009424186	0.016875580136808	0.0627230111873135	0.0117804653361635	0.015166436065822	0.0133953226921666	0.0105095894489366	0.0138640655239321	0.013124107170785	0.0181225572295505	0.010713050066666	0.0260629876853924	0.0151891295207413	0.0212696169745193	0.0187094095321206	0.0201299743356599	0.0116489134636468	0.0124901316325565	0.0154672056222436	0.0185712032685286	0.020480337799626	0.0261477821809291	0.0139080230988089	0.0162907362828514	0.0187852008316664	0.0115432709440055	0.0153065272202616	0.0113997174766254	0.0138339050138811	0.0217642875033003	0.0130221787561981	0.0217122120755014
0.0204142863616115	0.0186490763239686	0.0145268157521734	0.0210443469834606	0.0179098445018118	0.0150171833592997	0.0231595291130824	0.0197469335204351	0.0237567202184336	0.019865091362973	0.0168855187134296	0.0195509584715449	0.01502349006332	0.0185556549821442	0.0175177569005551	0.0195199945583238	0.023665808153005	0.0112445542108955	0.0218510202682005	0.0207402068366503	0.0239283054398746	0.0124138937231217	0.0146699373891075	0.016504865465251	0.0130064013767656	0.017094596236375	0.0135342176275385	0.0174987141977942	0.0112524075032862	0.0173233374435107	0.0229915606255201	0.0222899095600679	0.0160117807308007	0.0204247848381921	0.0139355904837182	0.0129849299088221	0.0181685084728354	0.0169356986716435	0.0187486361001253	0.0269577612319412	0.0116523874137943	0.0169022373845647	0.0234169604639513	0.0119715333959952	0.015635467228358	0.0118420672316492	0.0177520534548712	0.0273914545093305	0.0151104894617965	0.0173064128045912
0.0181129167307918	0.015519271381105	0.0159057719682131	0.0179250706050061	0.018870826922106	0.0122469673610906	0.0194868933822122	0.0186550086024356	0.016418918709035	0.0268244947396716	0.0147006953593361	0.016012536584026	0.0154285838054362	0.0168141089142725	0.0158736230406912	0.0209367454671802	0.0187640663552614	0.0135162770962784	0.0194041830552694	0.0155047439725534	0.0158801465544143	0.0100647017744801	0.0147072445359938	0.0208400447321469	0.0127844686341618	0.0175753945372926	0.0127356507011822	0.0167372769068894	0.0115688898778333	0.0293824080478979	0.0131742397224645	0.0197856822941026	0.0142245006625405	0.0217466780155019	0.00965644728297072	0.0109946699768175	0.0227350307735526	0.0183552517019303	0.0206036538508936	0.0215954438315311	0.0109571927835124	0.0243483113634961	0.0162932799179221	0.00972574097651023	0.0122469119521443	0.01055178299669	0.0160859296278907	0.0237174833044898	0.0153353651864874	0.02558660819897
0.0170856484219777	0.0180696780102415	0.0151976942908971	0.0153713235722208	0.0228170993717491	0.0123400470840534	0.0200125942999192	0.0214820467299729	0.02058772327882	0.0156480019294479	0.0160216014372309	0.0168207986972182	0.0164603059763863	0.0172340016696222	0.0159942661673919	0.0170949287083773	0.022057790422674	0.0138285269967389	0.0187536323292821	0.0182263474573519	0.0138468801299671	0.0123285125232107	0.0170988726024832	0.0135872218624438	0.0096612251163119	0.0159080591552185	0.0128324445281	0.0183438246999977	0.0124471086726361	0.0182501019845586	0.0148178979629915	0.0191053888747665	0.0137593056825928	0.0261078644803414	0.0108525121364974	0.0101064572233031	0.0244876719550477	0.019404333920476	0.0174823126585063	0.0221162884202291	0.010839734110989	0.0170150750592695	0.020235045678782	0.0113072986251848	0.0137917549309262	0.010992385000519	0.0148575041383	0.0233419801127049	0.0151759903347143	0.0282760146825379
0.0207304183192765	0.0238517811800123	0.0144507187607112	0.0293077521549372	0.022787940127412	0.0132312584772651	0.0205698309664704	0.025494744371251	0.0200273504012115	0.0197610304515088	0.0214080252149281	0.0160824491083405	0.0189300689834523	0.0162307090214672	0.0177816247149659	0.0198140218319442	0.0205991079350097	0.0120987653186596	0.0199976318006562	0.0110894644337272	0.0241382128220172	0.0173317403812846	0.0211134077807988	0.0156109440719126	0.0109646346564778	0.0153699474414994	0.0134633202429484	0.0186964603279312	0.0120544987325996	0.022976788275675	0.0144626213138841	0.0181005277777361	0.0196756472633014	0.0253972400490275	0.0132510056778598	0.0127051572810726	0.0215158748910255	0.0175076490357026	0.0261899565536362	0.0174890518796279	0.0100604150476581	0.0163825765935646	0.0170547506054568	0.0129354445279262	0.0163444218186421	0.013154371272147	0.0155988376057143	0.0290644988184735	0.0174363485596679	0.0212931709368506
0.017255741870751	0.0183148614323343	0.0174193217360571	0.0198567271704742	0.0180781258783293	0.0113357611169958	0.0175600774258872	0.0218040269631169	0.0189966355340661	0.018376491997418	0.0159325988346431	0.0195119023511231	0.0170107826241488	0.0126785562093507	0.0209144438011985	0.0165389716774906	0.0176781133244365	0.0116926281146263	0.0189684464120894	0.0124757162076889	0.0228959309263318	0.0115078292444557	0.0176707046257905	0.0199135629414686	0.011232362608803	0.0164400671925379	0.0154718617525477	0.0183457657263169	0.0110257485180126	0.026404607875609	0.0200989006245325	0.0296164862516579	0.0174780784544814	0.0197539327248086	0.0114088189758035	0.0114487176568338	0.0257147762382277	0.0156666146368814	0.0214545244318734	0.0191694781412806	0.00954265213086971	0.0220823640024929	0.0236736902446283	0.0103221430194255	0.0145030405185865	0.0126636062778833	0.0153543788066022	0.0212508604473348	0.0165389805439722	0.019337850149159
0.0170872529342057	0.0158472057101522	0.013706844121292	0.0870098617424408	0.0937110209900282	0.099043074949506	0.0712968420954673	0.0886984932446668	0.0758875917291132	0.0773937496292208	0.0490972154422424	0.0711346283982513	0.012681722839446	0.0119188695023517	0.0172362563331673	0.0157142611229666	0.0198088555553535	0.115332364065776	0.0181967221865777	0.00984788647078487	0.0128018735193276	0.0097046437145605	0.0157324400880658	0.0114637509030285	0.0101452390214579	0.0115269214769087	0.0144497388338879	0.024618540983464	0.0134362361179569	0.0184951733952254	0.0180301355716055	0.018608734806943	0.0160540307878671	0.0179042168697211	0.00988045607569154	0.00948541208501727	0.0170639802052484	0.0169803866577812	0.0151527604985893	0.0159823027114243	0.0110816576713257	0.0177289987881229	0.0174114101009961	0.0111575823530211	0.0580760004792092	0.010380669445526	0.0175064851179067	0.0195646395217807	0.0119211700014181	0.0166345118125861
0.0153265577051366	0.0164586478025917	0.0163595784800187	0.086758720377002	0.0930607843556565	0.0898355500084317	0.0849509447564997	0.0829724710294008	0.0870637524453643	0.0800104855329723	0.0458170490701356	0.0745210659798999	0.0117906040579944	0.0126821428260875	0.0170062283364569	0.0160787874583531	0.0170570135617715	0.109327464760326	0.0151190536481078	0.00896904057531889	0.0140884509326436	0.00863331350706817	0.0123729924244544	0.0124808390538572	0.0106453905323652	0.0154010565555012	0.0118182185390768	0.0168161483411355	0.0102936097362864	0.015367026870352	0.0134030575805189	0.0180325261642316	0.0119929765035061	0.0180333010991181	0.0103394195413947	0.0135012538215406	0.0146537743100696	0.0131636790942269	0.0152380483272251	0.0126715254626655	0.0102999248885653	0.0159305738839981	0.0162748843333106	0.00907472092401778	0.055199907492062	0.00924637033601584	0.0185523211854206	0.0201809714194655	0.0137224207908192	0.0157560138730202
0.0145539207580028	0.0183673444098921	0.0122154496053129	0.252975495283881	0.254363641059013	0.0496954702076467	0.218817193639766	0.23409814115969	0.217639448814666	0.232750132231599	0.143513783177992	0.176498462031261	0.01347530444076	0.0143166334264245	0.019448966956268	0.0150305371583273	0.0255243415616876	0.0368484891740918	0.0168723985613632	0.0229756022268608	0.0153772746913205	0.00859939929370003	0.0142415146111818	0.0125828916520236	0.00947815167700709	0.0193264790518792	0.0148445009677271	0.0176289522502496	0.0121519091998943	0.019877399575659	0.0154271362835565	0.0187599863502083	0.0137740576439424	0.0241943351563654	0.0131268873018088	0.0100861626722434	0.0178398121524349	0.0145688536250641	0.0182010984694399	0.0185118970025416	0.0146613874869551	0.0231970019316803	0.0176118982145464	0.0135833060173324	0.0574352133994199	0.0116030859286142	0.0124612330348836	0.0218982228443929	0.0148497447524361	0.0307706464957986
0.0185297605882092	0.0119608193408767	0.0131857863277053	0.0826694696168886	0.096981292457571	0.0845817232550791	0.0753232215323912	0.0819240588941384	0.0839777686189325	0.0695516451794947	0.04564030597403	0.0649870889491743	0.012399628448866	0.0095972010651972	0.0160868114860192	0.0145111154129359	0.0221854202383539	0.118175768486879	0.0184162302065692	0.0116656959659257	0.0132392472349458	0.0118220765605412	0.0135990085015531	0.0112087492864743	0.0107068337974885	0.0140881433542635	0.008179551597743	0.0118040098212856	0.0103553294096147	0.0180837636259338	0.0147311408373645	0.0172200775856065	0.0132302630040191	0.0207883185194902	0.00936792585446675	0.0104907339521342	0.0188471995281314	0.0132821376489737	0.0165252037656583	0.0170220387402665	0.00847968683582172	0.0167155379388148	0.0188161190876447	0.00899287653100336	0.0497807698246626	0.00930394673664506	0.0137359186836582	0.023477040450223	0.0129511038633025	0.016589780732948
0.0184340505529937	0.0156715755472037	0.0122431670869612	0.0830050767015918	0.0815397187422918	0.0900415856673637	0.0731954931032604	0.0849838488583938	0.0788279660518366	0.0607786011620754	0.0447262405774073	0.0660005480452349	0.0106117633267204	0.0131734555231971	0.0142043597578401	0.0149645449275257	0.0203016584236713	0.115546155285497	0.0170479449355519	0.0125479984819336	0.0133903781889118	0.0122716886654702	0.0103720545603414	0.0111412409796098	0.0093957988535984	0.0125865855509121	0.0114692813264612	0.0156842493972875	0.010473539364043	0.0160440320566952	0.0119682920229148	0.0147877227216025	0.0104328712607303	0.0221322367819395	0.0112514012711948	0.0126095673507349	0.0174998598649645	0.0139135352920789	0.0146966569345069	0.0169341163993644	0.00921178086125642	0.0190979162047023	0.0157080544462565	0.00969196200801077	0.0469030942911582	0.0094101547650175	0.0151751241888169	0.0211067019013708	0.0152821031451876	0.0184241748942633
0.0185631235258978	0.0160672485663885	0.0173239703735299	0.0849264190606014	0.0944736895036622	0.0850410204152973	0.0760506754648104	0.083274077373563	0.0870101002074715	0.0680046283467196	0.0499867544958612	0.0659111741687613	0.0112275353907267	0.0123614754164364	0.0153483579811153	0.0145372427574857	0.0208142309125547	0.115104535060222	0.0187620902361051	0.0111301905874566	0.0183271714109583	0.0110641937048192	0.0131768216714364	0.0114225329558116	0.00899100523773948	0.0119964827649654	0.00968414782186403	0.0141439420280526	0.00975463249263297	0.0168450025931669	0.0133060907973896	0.0156236218249502	0.0094351107626894	0.0182682000029648	0.010704529352994	0.0109665626894123	0.0207382947393341	0.012118011836091	0.013700654472467	0.0164935825239875	0.0095961523727098	0.0155052169985789	0.0161571408132128	0.010190585403818	0.0449402467297779	0.00819091690303935	0.0158776734024883	0.0178572546428358	0.0125419416517118	0.0198784057703677
0.0181301469818932	0.014574493271896	0.0190241294156571	0.0827162242135289	0.0881753775919572	0.0906781513744196	0.0699220098879548	0.0783209344218368	0.0756422027896461	0.0560053886335492	0.0435383500192296	0.0643827323352414	0.0149556866725841	0.0164120560726093	0.0160151294281511	0.020723946229971	0.0188804490788372	0.115235771899075	0.017682598691308	0.0110517602738376	0.0124188139048538	0.0100709279625874	0.012629169075757	0.0119252731882071	0.0093975252291488	0.0154392147720066	0.0105311109209953	0.0149847223470148	0.00875561150311565	0.0157260403731265	0.0141691526903962	0.0164338220048319	0.0145179661732495	0.0195537346161437	0.00844010144508646	0.0103048322295097	0.0187532949357075	0.0129563612867364	0.0138346892093252	0.017784089251463	0.0085780614651281	0.0159700440518487	0.0193365423137454	0.00909720478182959	0.0440395665768039	0.00898407087929591	0.0115437644003842	0.0189115612747377	0.0150665551925876	0.0220472594477465
0.0325877429444575	0.031405610953393	0.0225948518043643	0.0355574505599301	0.0253677391410275	0.0181240649047112	0.0268134284310332	0.0264148710037258	0.042719379991662	0.0313762442486099	0.0331750141019987	0.025115413705284	0.0255811248333214	0.0270279720099582	0.0217741303613186	0.0266108801479986	0.0309975086753563	0.0279533950188786	0.0343445963535165	0.0351454328642076	0.0225127848938411	0.0183991742580162	0.0202367632977118	0.0244532560296017	0.0212225678272327	0.0303563863477625	0.0219884682706165	0.0286498004656579	0.0204070418484718	0.026180921139297	0.0232500714964522	0.0321744726043893	0.0203554218685048	0.0431382640224006	0.0140922784829182	0.0179835298434991	0.0467443779243146	0.0280542141013404	0.0250794789767284	0.0253305944173733	0.02289347003993	0.0255445087002407	0.0312192741882972	0.0190597129418527	0.0218677878565068	0.0213272898452998	0.022089081262063	0.0621874335205422	0.0225625839047649	0.0340019456074329
0.0144982363224839	0.016358881917033	0.0134568936115405	0.0227694577110648	0.0172852539432162	0.0171703274149259	0.0168565527933916	0.0211726440599158	0.0167104011646107	0.0135669625531928	0.0149671269740099	0.0142101696665133	0.0150921993461693	0.0144624712256955	0.0158963729453374	0.0171228472903152	0.0215574055259491	0.0119044293026615	0.0236422580530268	0.0226709375777456	0.0147356732988282	0.00855408210803927	0.0134159914732234	0.0134344946277485	0.0091486612089263	0.0182717920914945	0.0104156876932463	0.01705042090987	0.0104236505252548	0.0177756338373232	0.0157857225654367	0.0175299205442408	0.0141926558102889	0.0174068308149246	0.00971987801299888	0.0099383594858869	0.0176318163035841	0.0145194221039512	0.0144854596098027	0.0133185498631804	0.0112422312461595	0.0163800092855068	0.0161142544483035	0.0100955527190422	0.0113907212269238	0.00892216981095202	0.0129364089413998	0.0202992256795031	0.01343767570758	0.0205881666347184
0.0212365134129998	0.0150195142746356	0.0138932102538391	0.0162706629460113	0.0161013821847803	0.0126128103394247	0.0216497864139968	0.0192874682177224	0.0210788245820428	0.0138029409100844	0.0103993788289897	0.0227103869813873	0.0129061919302099	0.0149442749891765	0.0143963030802198	0.0195709545716951	0.0242219162864544	0.0112739098867503	0.0232297327103302	0.0104397875808466	0.0122141899703678	0.00894544407727787	0.0108092962461342	0.0104597656093028	0.00958732527007708	0.0166799450248073	0.0115289847054462	0.0185297384182826	0.00975952535364048	0.0186023950639481	0.0136153278890518	0.0183181154687252	0.0113783826137738	0.0176833489102761	0.0110583371604931	0.00994343249868303	0.0191615764602913	0.0152442604129607	0.0150996973063948	0.020137857680195	0.0120405553966342	0.0174521186053205	0.0202065564140909	0.00947534878291839	0.012165564601554	0.00874253788815393	0.0142970737873409	0.0186287939349363	0.0133865843566817	0.0220076299007295
0.0280218158299231	0.01583770322444	0.0146928801090508	0.0182442145503021	0.0231096331047577	0.0119031014316518	0.0190023487515787	0.0229473253172925	0.0157085718254448	0.0199233387541306	0.01578689195909	0.0198831075443224	0.01765541263855	0.0141451705533753	0.0151868677885298	0.0179587734893205	0.0243637803123326	0.0103452079076397	0.0219745214515833	0.0114625960868415	0.0216209629065081	0.0103844995962369	0.0148827370546425	0.0133704716121848	0.0108935570747686	0.0165300137323146	0.0144410743135096	0.0151703588821208	0.010505575590231	0.0180989980396733	0.0146561283608797	0.021295885499998	0.0160587296442647	0.023019217661255	0.0106600055337169	0.0107035412026783	0.0161260557872765	0.0138185952401907	0.017637284275286	0.0281126988902309	0.0116267570539835	0.0187862159863626	0.0253764141004255	0.0107365006602305	0.0156227499467261	0.0121485469849937	0.0138509902433313	0.0242744908296833	0.0117899172982646	0.0193468052051788
0.0165026913421372	0.0104245035785589	0.00898018810092686	0.0117683189051459	0.0137849200693508	0.00783471704904304	0.0117995270797121	0.015343861834109	0.0110288088039231	0.0131137017278349	0.0122803426852879	0.0113708643405377	0.0100968775399745	0.00967558124179674	0.0124441474739767	0.0120479284831186	0.0171617999911393	0.00798783152853748	0.0142144306913185	0.00858032995327832	0.0123079711064233	0.00919639858870476	0.00890539742619077	0.00880055189777487	0.0081765744641701	0.0131312612829906	0.00846559653941918	0.0134985816342378	0.00852008834105032	0.0111525077484789	0.012347880326287	0.0181703446680034	0.0100325280832723	0.0122376967825074	0.00912145173681927	0.0117824175127604	0.0165385597692953	0.0119378574946411	0.0125195122764516	0.0127075692881878	0.00802919339874913	0.0170640289657525	0.0200435517083808	0.00777353614753717	0.0113415657388233	0.00709528297150066	0.00979215409570971	0.0156303244585111	0.0108643056796151	0.0148132794804606
0.0224104791747793	0.0169428907411084	0.0159473074945265	0.265754384290166	0.267530288129852	0.0305999192045016	0.232950459418789	0.25116428493036	0.218393136926952	0.232142369991996	0.777561880920113	0.205973906356509	0.0151655619870395	0.0159860500587811	0.0201374413494977	0.020991418622561	0.0170213453259614	0.0371104609446264	0.0202489298346774	0.0299127954376719	0.0205143887687702	0.00989312179048882	0.0167306416735468	0.0137657654190046	0.0116161795959312	0.015530628502175	0.0137147529656973	0.0150145644374505	0.0129752647313938	0.0221952392849832	0.0175091304429651	0.0165311246845711	0.0168287420466266	0.0222673697235743	0.0139639379418941	0.0158581970848429	0.0196503447241283	0.0202133328893779	0.0213822802469374	0.019522148185458	0.0135824508580779	0.0149621281571616	0.0186152451344039	0.0163144044355046	0.0592276011288553	0.0112965806004378	0.0166655334624065	0.0265444665350442	0.0151008502675026	0.0194469502773243
0.0250031604415708	0.0276397151025665	0.0202343356984003	0.030080766985924	0.0259267981095353	0.0160744294375813	0.0243132849742719	0.0237317438771653	0.021815445977002	0.024246324707015	0.0198462903339068	0.0208035625684051	0.0161636477393455	0.0169643761444019	0.0168965500198074	0.49916591543847	0.0227337908383008	0.015607377704541	0.0302262821739911	0.016735661750491	0.0202017366377417	0.0120505306355516	0.021228249357353	0.0168425435849721	0.0152471319012135	0.0234951899118355	0.0180016713527562	0.0186773023361106	0.0144677790616905	0.0225294920915178	0.0237750336409177	0.0283163813523767	0.0177336161791267	0.0241331005311497	0.0153554159747808	0.0142321179608119	0.0219408995060087	0.0195224754031185	0.0363270958269457	0.0175643104676141	0.0129253106063689	0.0229810140346109	0.0202452690410139	0.01332421344706	0.0174126741939592	0.0131958093399714	0.0211456384588432	0.0266635483053549	0.0188119603289945	0.0293997241400076
0.0132441898842567	0.0181013212668932	0.00959592758480484	0.0526656522630007	0.0556551178367829	0.0556321270962046	0.0480026599042212	0.0570929905214506	0.0508404140071664	0.046093153401524	0.027556960208455	0.0378926044069199	0.012853960974308	0.01159305812232	0.0105258094296315	0.0139844388986314	0.016191155351308	0.0767897736470975	0.0113822806901333	0.00866053760605288	0.00992262737709007	0.0072753672873953	0.0102501008860252	0.00796627402568826	0.00748903973643707	0.011354161907935	0.00825253895351861	0.0122929729186393	0.00735128233045514	0.0168504500547671	0.0114863099989203	0.0128781053838951	0.0106657267336359	0.0130100736970722	0.00684602086561764	0.00759311658592239	0.0132261513825371	0.0114691840170911	0.0126482252958888	0.0145998505843653	0.00834033687404046	0.0125146731067603	0.0151527763659205	0.00701201412419591	0.0253580176976525	0.00737547425805219	0.0107212905230883	0.0203340710238961	0.00975333469417648	0.0139247358624697
0.0163032077054229	0.0138476908102473	0.0129778040104204	0.0445739517618597	0.0422158990572748	0.0589601928857344	0.0550837684129894	0.056779717296397	0.0512765299660538	0.0478310901872656	0.0294708649482492	0.0393295222013794	0.0121471510521878	0.016213283722983	0.0116139647689466	0.0183768066388779	0.0163372277372414	0.0729093298480181	0.013629221122647	0.00943276919231638	0.0168605759145396	0.00962210661789805	0.012370530435214	0.010371993836799	0.00916670381851177	0.0123882962434858	0.00913170044485099	0.0107376844962705	0.0084357061512269	0.0147185564879843	0.0134003906279806	0.0133000362559483	0.0122390805535375	0.0192421491752196	0.00732330694094702	0.00857490957427425	0.0140529685539431	0.0153186105559672	0.0119222366544422	0.0142151302509421	0.00871358687707619	0.0135160226841842	0.018203101182932	0.00831460385028055	0.0294430669921615	0.00795052937034278	0.0123028408309149	0.0217517075086468	0.0135483280392205	0.0142034152457526
0.0127024501652868	0.0115946048613256	0.0142817298051067	0.0153362724365844	0.0141815188163331	0.00973931844268812	0.0150694035493402	0.0160622473813524	0.0168367026382496	0.014425690505542	0.0152285826875839	0.0150474892775135	0.011367310061026	0.00974637240459026	0.0132403246765046	0.0111842277025796	0.0126640637487612	0.00822473555335239	0.0125304735222458	0.0103758200032692	0.0136894827219503	0.00793574186522561	0.0115597015642921	0.00840446412113665	0.00855939418612311	0.0131569382618585	0.0110385668195041	0.0127755864158226	0.0102115984690014	0.011143991669171	0.0117141845686271	0.0146733918820772	0.00993962175330379	0.017080872705432	0.00758984108065065	0.00928233343905937	0.0142120656542647	0.0136869462825351	0.0140588035927674	0.0142360366337291	0.00787979331966114	0.0108731007069598	0.0119896985302345	0.00900055268029146	0.0121891692499989	0.0075453740869625	0.0187338803477947	0.0178165327608874	0.00956773036855285	0.0136024768844085
0.0128942992123659	0.014706495876628	0.0156524759820866	0.0150124406160456	0.0131230212401599	0.0133910411652913	0.014505353330924	0.0172339766192848	0.0134047000654918	0.0157457700927864	0.0123999342498432	0.0111755605634274	0.0103203937355149	0.0152150325133786	0.0146644611201571	0.0134987349641924	0.0169997564059492	0.0106408266402674	0.0161074950871758	0.0124836825851312	0.0124216671300424	0.00867446247367205	0.0103908968086238	0.00997260105143864	0.0112703705290054	0.0142663530232797	0.0123781118144402	0.0125216147364149	0.00990529548969981	0.0166357394616357	0.0142709370333326	0.0154142246622128	0.0106384637049452	0.0148740138466806	0.00864986668607023	0.00784577892708114	0.0162011236761664	0.0146082860403665	0.0151770162223823	0.0160257522663181	0.00914895914799862	0.0152007915677919	0.0124293123653649	0.00846653057524352	0.00960999782815261	0.00903444752513963	0.0137191293805903	0.0166454298457467	0.0109590514419194	0.012724945250481
0.0132877440650535	0.0131882351237669	0.00945556491056442	0.0552297438986281	0.0529989148917037	0.0544745393655	0.0462810841621694	0.0582354227373575	0.0505501379395667	0.0455809330458615	0.0252025583342568	0.0333184590816094	0.00986182436950827	0.00999554743837213	0.0111696793157579	0.0115411580434191	0.0134436420210419	0.0778244559947422	0.0131574941334717	0.011487176625993	0.0101467057110323	0.00742300952193793	0.0111703441015685	0.011527603148405	0.00701275663027224	0.0119517383734646	0.00931463757066322	0.0114129960663003	0.00811300312905266	0.0196814531491667	0.0107558110835466	0.012662046563954	0.0092740279748211	0.0171137471228813	0.00908043523921896	0.00943191715088225	0.0154812539499555	0.0103750746742256	0.0122366117738555	0.0146478629231732	0.00799308846707002	0.0123096355246569	0.013302281150212	0.00633156613499253	0.0257424905680752	0.00773608018646364	0.00958005058312851	0.0172889327401666	0.00978540902309767	0.0150053819825845
0.018132523906578	0.018254883359084	0.01559126096009	0.0194398473077769	0.0188676404651403	0.0118142508842023	0.01653020607911	0.0190325087630009	0.0228896157170645	0.0172987392003533	0.0229383877210841	0.0156959144776791	0.0160131265668333	0.0125033108327818	0.0161948394697114	0.0219381174839754	0.0192688960952684	0.00978388762967428	0.0205731902061399	0.0147376122635422	0.0158654911369292	0.0112198026265029	0.0146936715624704	0.0168230311791465	0.0101819870501468	0.0198558495165814	0.0131773694952955	0.0181333057263419	0.0117245450367336	0.0181488389156819	0.017418533512302	0.0250511675694825	0.0164530162203902	0.0253985885142836	0.00910144865341893	0.00945374394404467	0.0199800874699982	0.0162225711454244	0.0173616884239548	0.0180452179349291	0.00995940235735285	0.0204023181522951	0.0185710541448515	0.0117334524578141	0.0134170724167884	0.010343138492392	0.0131398802436467	0.0264924861948726	0.0166427187375248	0.0230580392347047
0.015035467036288	0.0178279366534696	0.0136415378809576	0.016739478723206	0.0176696750720437	0.0125140632405758	0.0197378309073726	0.0193094149809128	0.0238436775736639	0.0199669785135253	0.0178499922422408	0.0209348197227856	0.0165238146064112	0.0124412763830999	0.0186422528079472	0.0161959120697685	0.0222235914539216	0.00973534544009159	0.0181536325170058	0.0126022982054293	0.0166803664869667	0.0107791660133919	0.0259311765650285	0.0148264715809237	0.0109108135375478	0.017432943418005	0.0167925495477366	0.0166113274014707	0.0101363580750516	0.0180587945066805	0.0179297715218227	0.0233186920028384	0.0185912344234711	0.026175166854698	0.0101430474265523	0.0116644812815206	0.0210279357409147	0.0146746216381461	0.0200960472802422	0.0176103859501024	0.0101043028785494	0.019918053742052	0.0166310234455865	0.0102158329137337	0.0159269175204463	0.0099429463032848	0.0122902062423359	0.024747103718204	0.0149575519991599	0.0221385981799533
0.0277492291880781	0.0266718683467954	0.0157239569235429	0.0218674480803832	0.0246594643430408	0.0147750683313701	0.0254844973985653	0.0218290311510881	0.0189741914074325	0.0202373221529999	0.0212023646195609	0.0204428490708538	0.0237998670399973	0.0201009154936278	0.0185744117958026	0.0226227642124557	0.0256160850600041	0.0138637387460064	0.0200654780499406	0.0175418471339835	0.0256541921550586	0.0126310252587431	0.0199880520109525	0.015692335687831	0.0175797734880974	0.0218465263154131	0.0144661126439391	0.0211431814485186	0.015949098562782	0.022004677793716	0.0298226751367641	0.0208862283495626	0.0254160736108329	0.0209768665257126	0.0123808558185144	0.0164609140612661	0.0203844402930101	0.0168518052339823	0.0212074619857294	0.0184104132737789	0.0146105287850816	0.0219934357644652	0.0227362694960625	0.0124696995934251	0.017931271151514	0.0112082634078015	0.0239517002635348	0.0382446000022058	0.0171621061892963	0.0225616842811695
0.0221725100552687	0.0187395672670184	0.0154857839545252	0.0182854687871836	0.0180952258889052	0.0140840478447891	0.0187658262693811	0.0198758642411928	0.0174934360097456	0.018802626991732	0.0175806551574456	0.0145195392959386	0.0164382897743976	0.0259451219777555	0.0155318455946	0.0196147114593234	0.0204680605619697	0.0177241038107976	0.0194083083185456	0.0127650173025863	0.0185462703496369	0.0138773083535763	0.0150670608499207	0.0148896724773548	0.0125569824626561	0.0193603620405278	0.0123127206825602	0.0165812162476745	0.0100279343228517	0.0180112719670248	0.0173006947588548	0.0202021780099606	0.0172771637422226	0.0266206952824834	0.0132562107826292	0.0104811294844319	0.0200465369239367	0.0166711063097981	0.0215669128980303	0.0184824247731598	0.0129478308266869	0.0196655267341967	0.0193781301567282	0.0103622309382846	0.0156069062831147	0.00990849629165756	0.0199950973135186	0.0229189819749917	0.0151719012434443	0.0228641437088237
0.0224626276739097	0.0196112363782835	0.0198830545351126	0.0243984198297368	0.0273638544935198	0.0160288429513258	0.026104868788309	0.0357214828175749	0.0223042006656993	0.0215760819491964	0.0221784561093861	0.0184048398550614	0.0219337168691969	0.0214306515785783	0.0234874748442371	0.0225797965974058	0.0241350073556828	0.0147808668085932	0.0242077211361932	0.0247137445083277	0.0238781139949591	0.0151499313139208	0.0217124033807738	0.101428237598807	0.0141990366955107	0.0215977950987359	0.0150878049981433	0.0221244245912891	0.0114290386510165	0.0240325572307476	0.0252622058069086	0.0246119063229311	0.0198175186129123	0.0296001389236447	0.0163678595208951	0.0180982860003062	0.206741485111348	0.0196777079293266	0.0226103994530095	0.021641478320703	0.015010620738932	0.239508327873328	0.0210082965590169	0.0135604999239049	0.0187760951815507	0.0114412248966758	0.016007752969405	0.0352857076001891	0.0233584227955358	0.176593085290533
0.0202503130285229	0.0185864054336003	0.0166270756747158	0.0195264464577618	0.0223743385313764	0.0157150534543808	0.0338291175653102	0.0184662399989883	0.0196638535671847	0.0171197358795977	0.018189925185968	0.0270826333332665	0.0179343303626684	0.0175766043848251	0.0200777210271737	0.0262634358365577	0.0246796006331829	0.0159696422380794	0.0229426901487484	0.0202570984545934	0.0197500864566427	0.0196761015709434	0.0179102822089952	0.104716612472033	0.0139953141967547	0.0260881347617096	0.0133460660866432	0.018594495718008	0.0147946366565615	0.0206074722381352	0.0264188361500865	0.0205488782550078	0.0237648630678181	0.0330405704754869	0.0182647398849964	0.0129943316742546	0.23660404662694	0.0190548251706902	0.0228898975285557	0.0209875419325456	0.0142262057058647	0.54181835726669	0.0219525573289565	0.01360785635971	0.0200597127705068	0.0125300782846093	0.0184222084200365	0.0260102659953984	0.0217688109778688	0.215183315975595
0.031852043177739	0.0206883760258067	0.0190101338897018	0.0249123198232833	0.0276718815635603	0.0150304186771819	0.0219809781986256	0.0355265051942117	0.0199421036518974	0.0244667551283825	0.0199970934337324	0.0254334559904446	0.0157280748908288	0.0316894563513469	0.0185696411749981	0.023579377386391	0.0208449466364485	0.0121969566457863	0.0216440342924549	0.0153451740009372	0.018726821366113	0.0142062537683011	0.0180977373402237	0.0281082136528701	0.0119831306785428	0.0174727322321582	0.0160343968865668	0.0195719917307597	0.0154222152648975	0.0225355877625337	0.0159285699411388	0.0324202887888001	0.0174453597954815	0.0277563690826684	0.01138746186503	0.011828243254894	0.024559554487523	0.0188531290736754	0.0212020150967258	0.0212373285854769	0.0132788874921347	0.0261759369134205	0.030812360599837	0.0104718573932064	0.0160059515302456	0.0107285598155175	0.0175124161029779	0.0374994931439268	0.0219034446417415	0.0258567514651484
0.0246330500898397	0.0183698337159156	0.0172633007579603	0.0155130084562792	0.0164481539666402	0.0154378062165668	0.0272197574246012	0.0169605888792014	0.0155477818035879	0.0181166356239051	0.0133654427902827	0.0161674705626702	0.0131841496310646	0.0151608427878022	0.0138043633153216	0.0202764954737344	0.0237971024851234	0.0165135826402668	0.0203263254256342	0.0150157946694105	0.0136048173614995	0.0131875326332965	0.0142434447480221	0.012347151771147	0.0110270993001716	0.0210600623795648	0.0121056181509578	0.0139344473009181	0.0151919451685091	0.016761647492656	0.0160226589181851	0.021556948064051	0.0140514429153902	0.0259900300538289	0.0102511504567495	0.0113951723697526	0.0204995833612744	0.018067826875994	0.0217042508682439	0.0174858277940848	0.0117692874506714	0.0174951919116513	0.0223848206933825	0.00941903521720002	0.0146514528115091	0.0133366970615315	0.0122032776860306	0.0229695414516891	0.0190951165569082	0.0211826661144163
0.0199964136632792	0.0183205943472394	0.0193114063954251	0.022616038966702	0.0219144751782982	0.0148899071568501	0.0212965564795813	0.0343348000865289	0.0229887048428404	0.0226742844785003	0.01927335987938	0.0223074760809956	0.0186869395814501	0.0161164975239654	0.0232124117451209	0.0218519173416967	0.0242852531815782	0.0172119795742794	0.0190799037416994	0.016832977640709	0.0184867058847962	0.0136530930834109	0.0185189401768154	0.0181736960709209	0.0123391431226488	0.0220808918712405	0.017481992078854	0.0203146929253079	0.0140501175695755	0.0273488774018902	0.0193036560862372	0.0213880590037414	0.0175731379863137	0.0234364167668882	0.014453295069733	0.0133446644658316	0.023244546607052	0.0156132059706699	0.208544412902136	0.0174946226650539	0.0147672678771556	0.0189214342818422	0.0187245911556817	0.0161744560667417	0.0148333318595595	0.0130358135586992	0.0162294306106885	0.0293008954539604	0.0206370786725738	0.0219230903838
0.0102871148982765	0.0105483206682443	0.00762532894558036	0.0386007928965842	0.0396683879408179	0.0597826225536454	0.0452231510536195	0.0338751460894463	0.0444363086081625	0.0323864781096376	0.0276956591944844	0.0335349268976015	0.0105988380883672	0.0112851080925917	0.0113496469596665	0.0144535821990227	0.0124225139912484	0.0821039212340184	0.0121122211855944	0.0146318926730348	0.00781215433853701	0.0103162155766025	0.00943715396997175	0.00858978099308872	0.00666523979978309	0.0119274440576636	0.00800053510125057	0.0101242638691225	0.00937777799553253	0.0138777172777515	0.0103931874854454	0.0137538050652206	0.0099671133097879	0.0151812977639668	0.00939760621896788	0.00600699388309157	0.016566965416434	0.0120482737396321	0.0114579273834165	0.0122063497353442	0.0104142089588274	0.0135403742234611	0.0111680603803285	0.010089111231031	0.0407303441194616	0.00606688125929659	0.00730554827017827	0.0208579144198225	0.0102033484591313	0.0128520047383487
0.016020574729378	0.0149339653807965	0.0163878572092485	0.0214695378403	0.0225536242101302	0.0112800009380297	0.0149294366113174	0.0178048965848875	0.0139037207779387	0.0180350060313246	0.0187077094541242	0.0153430585657575	0.0141480299232847	0.0163194508795376	0.0134668971124984	0.0162566421317279	0.0170245902576684	0.00954477997806826	0.0164621609123218	0.0140383503416482	0.0166624183405544	0.0114512226688973	0.0154317380041711	0.0123155563804954	0.012456083948615	0.0154792759960562	0.0110297955234188	0.0139868190770529	0.0115476845128331	0.0198694434869274	0.0137977023485942	0.0199914429948098	0.0123192239966187	0.0232417797885023	0.0086846858260246	0.0086867436983745	0.0166345077974757	0.0135512755103394	0.0187830866400355	0.0190094832265136	0.0129402956474276	0.0170056596839008	0.0187051519678517	0.00858502465982597	0.0141420267452244	0.010067775395814	0.0197360465971033	0.0219737562023789	0.0137556276396454	0.0153686530741687
0.0193665928140687	0.0158368709843594	0.011642802587567	0.019165745016673	0.0199473614587501	0.0112848946479945	0.0165593824591758	0.0204515278748812	0.017387190951508	0.0177370196457724	0.0140368691980772	0.0147593413371261	0.0107466830332945	0.0133124021200469	0.0174022886298572	0.0143871147238474	0.0193545184061252	0.00954892088063967	0.0205866285599721	0.0105842162042319	0.0198448180426105	0.00974631145838642	0.0164186508636785	0.0121084700560857	0.0086538110346144	0.0139373923656705	0.0112389247711396	0.011957558077224	0.00917419845799004	0.0170881599680913	0.0209709880502594	0.0178572464932491	0.0128175513050992	0.0172384501482184	0.00852755629715376	0.0132028937638909	0.0186794866881835	0.0127750110549518	0.0187912354849482	0.0168705671938136	0.0096662792119179	0.0163325159143602	0.0167434494225068	0.00956106041085247	0.0120675500392935	0.00883249480129204	0.0127759233888563	0.0281959579969768	0.0132870576027339	0.012872361435012
0.0172695798112867	0.0169122806126254	0.0136802532951468	0.022249869923229	0.0210610602825858	0.00936867633125034	0.0177436376899733	0.0225326765308155	0.0148077353808033	0.0155180329743308	0.0126831512256995	0.0167072756956453	0.0133007031240524	0.012255505680639	0.0156124193127063	0.0155656307688779	0.0207757029785792	0.0109006096549116	0.0174107706723297	0.0127120621124114	0.0152341610575641	0.00967774326848942	0.0119567553388914	0.0151327532200514	0.01047152095326	0.0138525947508947	0.0129615250825975	0.0121652599712724	0.00944995846608407	0.0142931905828921	0.0152835585965921	0.0181229338817184	0.013710624910419	0.0179956801944991	0.00879260221733246	0.0101114723876227	0.0149140445202207	0.0152650112331697	0.0220047913178634	0.0206536473991681	0.00976967182389255	0.0149418729628241	0.0140963965405953	0.00822314725667368	0.0113699829915333	0.0093752076915643	0.0126939946117667	0.0233176898201171	0.0131976412768072	0.0177953516375119
0.0151328920638705	0.0186581848479731	0.01579390720184	0.0186367393846673	0.020418860619829	0.0106867942586863	0.0156963759028181	0.0179395696865324	0.0140088860729261	0.0175554393135018	0.0157076760610768	0.0172428543072784	0.0137270785692592	0.0131543106652089	0.0149821706783699	0.0176395740870418	0.0179330594987732	0.0116129509586374	0.015204454648026	0.0141445339509421	0.0183873499320879	0.0118822507658433	0.0120932474073564	0.0145481416796683	0.0139447773040106	0.0132569047362182	0.0109074225289153	0.0158862181927665	0.0116350291644993	0.0270441999867091	0.0149714554110757	0.0208620352750923	0.010178171638375	0.0242250791555755	0.00875037525990737	0.00942571398207518	0.0136819006403942	0.0144414927582134	0.021763932388805	0.0139015652003289	0.0119951198632699	0.0171342874984028	0.0132257083808028	0.0101188214528398	0.012572642245212	0.00858332223318958	0.0131009210391566	0.0202147477522336	0.0145765524109896	0.0165652406398756
0.0227653634166554	0.0161155056094758	0.0140237449354802	0.0188304325538766	0.0166379641306362	0.012683204150096	0.016850728983892	0.0177903501299956	0.0164063309234944	0.0158707476585488	0.0119031954252252	0.0153193982139806	0.0133362934891958	0.0150802008757444	0.0145666407980493	0.0216420972711767	0.015362133289809	0.0102669396511096	0.019901389103174	0.0107704353833317	0.0158859220201879	0.00939579963484881	0.012468299515173	0.01405084134597	0.00951055190398129	0.0157584527533004	0.0110207842706838	0.0183813560122235	0.0096813730440245	0.0149046941384913	0.0153971809635246	0.022169141789781	0.0155513453990549	0.0175417442206005	0.00949623112276413	0.0105440700838134	0.0169345197583992	0.0145915843832942	0.0258144965993439	0.0127975079525534	0.0117684879843395	0.0197360967398433	0.0167039553232445	0.0112134053145898	0.0118564233692854	0.00804179999738014	0.0144189621339443	0.0286920389585534	0.0200398026383743	0.0160096913104314
0.0167401627146705	0.0142783432196155	0.0107955287999419	0.0815385040236216	0.0804340142181843	0.099482920262968	0.0554478776328054	0.0744185201801357	0.0629006196631651	0.0639614628614597	0.0409286126458725	0.055958596248089	0.00985567317896127	0.0112152739609591	0.0151711408986791	0.0124951226717814	0.0166774454029116	0.109238029903392	0.0166640339177841	0.024554469345709	0.0111926800851535	0.00790263484112974	0.0111338439953865	0.0108163877132466	0.00772799321455469	0.012130913056638	0.0102446357548508	0.0135521445952523	0.0113122180961785	0.0142055167850903	0.0122686926319495	0.0134288925717877	0.0111991274597671	0.0135036971797449	0.0109653488117859	0.0117825426370336	0.0156967135496503	0.0167468654110345	0.0112853852543304	0.0160989025024239	0.00878899340020677	0.0167921720452173	0.0126015890165416	0.0112979209141621	0.0392791996834773	0.00764721952309176	0.0110997684069713	0.0153487556798606	0.014311527487091	0.0137248080055714
0.0161321080115834	0.0154436083153838	0.0138823258773327	0.113981278869471	0.107651647428794	0.127549875908347	0.082447945390069	0.100438633973437	0.0912845533933304	0.082463418193478	0.058412248805239	0.0786036577459243	0.0144305904309889	0.0183438864010634	0.0176603840044397	0.0200303329485576	0.023050782463762	0.117207236588181	0.0258289183036458	0.0123494198662612	0.0196212752855207	0.011719057974811	0.0140420423607024	0.0121725629769824	0.0116677224947767	0.0142095814011339	0.0123980468216762	0.0162935956416984	0.0156525702202858	0.0199832828056039	0.0143162896470506	0.024477765040956	0.0144013266806447	0.0225214943550516	0.0112082511193449	0.01220542290105	0.0152636949201347	0.0207979720822965	0.0168905098647978	0.0227461745535645	0.0100849114637892	0.0183506109397009	0.0154924993456536	0.0129273598140328	0.0621827878591096	0.00870514434374934	0.0172254661119193	0.0306060396507944	0.0141290869562884	0.0168733942018284
0.0128687384602564	0.0140195621750336	0.0131388787280586	0.0213177493926546	0.0164384092214477	0.0121359582133121	0.0198586506439567	0.0149238454761495	0.0148322718274257	0.0143480735865798	0.012849357714856	0.0136023071325607	0.013176338652459	0.0149414182030622	0.0131690855765769	0.0175567284760737	0.0142698023034774	0.0108683555257615	0.0186853075216554	0.0150068985286514	0.015074665544037	0.00873872715952013	0.0106762546407614	0.0103227479867153	0.0084104321540353	0.0131907811976822	0.0106146744529839	0.0127893598225703	0.01010614754397	0.0163621422031695	0.014233925563089	0.0203472779023587	0.0125975030077144	0.016458064370034	0.007144593268678	0.00770118651771515	0.0184956040549379	0.0126691101776161	0.0170557317204821	0.012335624665933	0.00954482915015627	0.0156793284221447	0.0167786690676441	0.00787471707056852	0.0108077606738707	0.00895798932179779	0.0097308892238123	0.0156153730944123	0.0103370602903075	0.0149788559412959
0.0274899611247141	0.0191883225200354	0.0242567178490579	0.0261166725026466	0.0236912072682959	0.0241279737830941	0.0213851768161463	0.0217256587480848	0.0296702006456158	0.0211485617309075	0.0239686411601391	0.0233301270113191	0.0172635245931095	0.0219197360895269	0.0217215808599789	0.0298691429919094	0.0229453009966977	0.0195794845442219	0.0293775933759605	0.0201087698135625	0.0296260440267086	0.0129509657604837	0.0282448711934423	0.017838711667142	0.0145340440728551	0.0237987796001246	0.0181691549187972	0.0217834607735755	0.0125882621344786	0.0264141078025553	0.0196690420425383	0.0252866814811927	0.0271928931946417	0.0297044262893002	0.0153658154402592	0.0159605893737686	0.0268424639744689	0.0236105871599094	0.023205743725579	0.0267683595730278	0.0164845917311993	0.0257720270032328	0.0286503229311963	0.0130746184527642	0.0208977650976312	0.0140329868318531	0.0172115909669353	0.0314755790145854	0.0234407193139913	0.03297028074056
0.0295041418370625	0.0180210119428517	0.0196621350667405	0.0217827536595408	0.0201802019787589	0.0127565629318829	0.0250468929714857	0.0226697827784277	0.0234995644830266	0.0223035095716882	0.0339060073223737	0.0231847388894636	0.0187489939512728	0.025364731196078	0.0177151323587693	0.0228105852678162	0.0293172570312464	0.0164251366630656	0.0192491332742769	0.0128465077292128	0.0256066142033202	0.0196651150823484	0.0178724141063472	0.0172806319202666	0.0191770457526604	0.0238918022765153	0.0206353472207306	0.0153437073386961	0.0133438025670828	0.0259234202459036	0.0160094888801183	0.0225410536499161	0.016940062590328	0.0224909066386337	0.0169249423775267	0.0192208725782995	0.0200063908169881	0.0241338355953694	0.0180096449529832	0.0215106834150094	0.0169467552938431	0.0262477301168982	0.0244043833208081	0.0129552594856827	0.015466220377927	0.017169309753981	0.0182446210028565	0.0274812137299478	0.015307907603743	0.021063096862457
0.0223844667121022	0.0265282981148422	0.0236779415071217	0.0233497437918515	0.0266617060758711	0.0173947167865574	0.0194136725792193	0.0245040418676241	0.0211927960378519	0.0282580786630285	0.0230776920257446	0.0224629123733606	0.0189963592692085	0.0218444741966891	0.029495955657503	0.0334339498610532	0.0322619041707083	0.0153424982856377	0.0888975548919675	0.0177017578898213	0.0196557452457546	0.0151803334148641	0.0213119752283384	0.018859505299014	0.012857041929237	0.0233817800674793	0.0192524151725971	0.023048063694024	0.0181612686444003	0.0429662977572391	0.0182765912153608	0.0912396061591299	0.0250097613741672	0.0326860225230307	0.0157420861795602	0.0145345996912742	0.0295367893491067	0.0240910195947384	0.0238326961009543	0.0261206904541459	0.0125098211327569	0.0406888662012716	0.0196294666021889	0.0137997655711489	0.0177177582998063	0.0157223102493575	0.0159931130142665	0.0294397122297474	0.0193451946855765	0.0239705086073296
0.0181270970035119	0.0190540679757921	0.0133087507551631	0.0202170852534195	0.0160617536096965	0.0110305909528298	0.0139896370247725	0.0144966190495048	0.0147103489663373	0.0144936518291764	0.0145596968036443	0.0193318335009561	0.0119709587438201	0.0108221374052824	0.0128189669828254	0.0137451198971583	0.0160109124871625	0.00931519942777289	0.0168527708392008	0.0124530631111902	0.0200646233361474	0.00942991733231026	0.0126699936408088	0.00970181005025207	0.00909766036620075	0.0108979880676437	0.0109173251636156	0.0131540162099113	0.00878391455529853	0.0141240602086112	0.0153260093282618	0.0147723030284555	0.0121070701250008	0.0169273246284881	0.00790289228551187	0.00907287794169551	0.0169743332049906	0.0132549989482846	0.0207805621198355	0.0126873439379435	0.0074371029668301	0.0152467639869237	0.017257070561658	0.00893709770658674	0.0139845404297262	0.00694343476893945	0.0102085078447951	0.0275912977162303	0.0149254052663835	0.0166384155202841
0.0207913741386523	0.0190386300810743	0.0165155180553201	0.0258393141605743	0.0232028435900519	0.0141462135505807	0.0188071705136364	0.0195842721531767	0.0215156317322892	0.0168277387165044	0.0188207101997728	0.0183803991359037	0.0185984252322705	0.0210959001693158	0.0170707844414193	0.0258154821525002	0.0224213555877527	0.012523022841581	0.0248423967043596	0.0135582207509965	0.0172420095622273	0.0131229299253783	0.0205816490605254	0.0159958480545527	0.0152882138292176	0.0160711047670116	0.0130197984486132	0.0132628437049975	0.0123008149507217	0.0292898214673663	0.0184511121618711	0.0243070277660321	0.0178468360984984	0.0313482305076373	0.012581487644559	0.0154885770834122	0.0216393611271625	0.0188766411111892	0.0244899193246713	0.0199879851564013	0.0132475841921044	0.0197088531685905	0.0251964953701447	0.0161917075591589	0.0159682195211959	0.0136876181140944	0.0161458293051769	0.0297572510449377	0.0168355140226663	0.0207111982653464
0.0214638046233635	0.0216086437751519	0.0122734715139738	0.0189653633767546	0.0176419640130637	0.0114069140564177	0.0156536890504136	0.0189320448559458	0.0163294929457227	0.0189557016599603	0.0176044295270841	0.0162641608687569	0.016247172609073	0.0201823646917071	0.0148206059750637	0.0229767871191228	0.0217721790157525	0.0132358504292209	0.0216615794185225	0.0128502477239728	0.0157936552176639	0.00942106757753847	0.0143458502377106	0.0146304983103155	0.0119201605596681	0.0162946076455286	0.0119626033354267	0.136381346209296	0.0105308052706567	0.0156119545915362	0.0140166130665993	0.0172181794993181	0.018674075393819	0.018867183349481	0.00868040593126455	0.0111266258005882	0.0280690811487714	0.0143648102451288	0.0201319370210177	0.0190131557478175	0.0114919242249271	0.0207005161210759	0.0154508389845619	0.0119049472685307	0.0143296577115018	0.0115615308655774	0.0149317629926215	0.0224911753497598	0.0136177151835037	0.0209324157720519
0.0340202183722369	0.0249642906648876	0.0198512187503479	0.0249138761461708	0.0246546709783647	0.0202496062388625	0.0271268697493403	0.0268866024050526	0.023834734738835	0.0330270959202742	0.0227764908395228	0.0240601775795027	0.0240350462156372	0.0250794785661053	0.0223059718440897	0.0312286938228667	0.0441715111028742	0.0172551265163911	0.032161305888856	0.0228118187965035	0.0226452444362107	0.0181180159833119	0.02047332527943	0.0220763086438105	0.0193973301402849	0.02051134966878	0.0191541009097316	0.0207370271826206	0.0141938461072398	0.0298462914784461	0.0232595935692371	0.0261992497297286	0.0195888162552603	0.0285916797480925	0.0147537732340567	0.0160059612112438	0.0346030290353641	0.0403757554753051	0.0274419143729272	0.0331271999261669	0.0211039827729891	0.0298141322037706	0.0287663710987784	0.0148596448254477	0.0173826840387882	0.0176822866414509	0.017986848250812	0.0301882822468685	0.0367448304460008	0.0429882336893633
0.0172665673058627	0.0208417328610935	0.0165730243937513	0.0178822659065079	0.0208422122527251	0.0099250135570156	0.0160092187834478	0.0218177057768608	0.0178680399359986	0.0191235413595965	0.0165677939647405	0.0202341120378893	0.0160758180287969	0.0154050480210497	0.0151893613543085	0.0206866843061671	0.0325853753020381	0.0129999594618563	0.0198055787654672	0.0110148907774509	0.0140007356798851	0.0154219402385386	0.013556039298141	0.015838659712731	0.0147777418062217	0.0148984581844454	0.0152358288901217	0.0174394112412271	0.014505912112544	0.0184528826434896	0.0213884309750167	0.0206156982485658	0.0171926189090848	0.0192842199088122	0.0121899408252803	0.0134657070645732	0.0236887728779067	0.0159899719914142	0.0169484084086451	0.0158616284432102	0.0134926416961558	0.018004325314728	0.0165819793975894	0.0116927758223047	0.0142619297454744	0.0119261654820102	0.0145259744302284	0.0373560133780953	0.0139813527505501	0.018059983013691
0.0218818089362676	0.0199583221682841	0.0161699941780396	0.0191562366737059	0.0173085051979136	0.0114622827174897	0.0167769290330897	0.02036970779182	0.0163344772715748	0.0242799536284038	0.0170346998916623	0.0163683272362502	0.0135434431732601	0.019942323522266	0.0155640280371973	0.0193137499793932	0.0214644463824815	0.0147586431479058	0.0172961172092014	0.0120561284634671	0.0156725031487665	0.0131446768902289	0.0163679083563009	0.0136533506022677	0.0119965050963127	0.0182150531859938	0.0151938815509172	0.0208407165846651	0.0117758349595425	0.0228537364388389	0.0160578608009185	0.0166533213781943	0.0136681283175367	0.0212194294367005	0.010341262248315	0.0113734035056903	0.0222566728315264	0.0170853231827354	0.0177611568023324	0.0158491326836222	0.0126169375143764	0.0227270136230482	0.0211008322359126	0.0114365946252101	0.0136348105639339	0.0117169461839684	0.0128806249792114	0.030715647112624	0.0149508348816083	0.0202778958703626
0.0179620731932782	0.0172871630808594	0.0154346502172317	0.0147572608192663	0.0152675312742559	0.0107700723295674	0.0210915889515415	0.019418578127024	0.0186101593564414	0.0170714616651614	0.019259930581129	0.018276043016272	0.0133019696197994	0.0127469395585644	0.0162384621677768	0.0177770324927689	0.0200372402410024	0.0118863125589673	0.0188054228119383	0.0099163525949573	0.0139651165837632	0.0114541991527362	0.0161670725036519	0.0105649114328372	0.00913473832811838	0.017551649335203	0.013066461355994	0.013685979172359	0.0105186394757059	0.0226534607951904	0.0107772301398401	0.0177621663602658	0.0160116857898272	0.0215655726811273	0.00930848376145117	0.00915990904943528	0.0144779443426067	0.0156125046388846	0.0127150900463702	0.0171232046855969	0.00928544116252802	0.0141596028883211	0.0186602797239525	0.012664852610385	0.0126706160029839	0.00943659137113896	0.0122599392222038	0.0218274358867743	0.0168575398493683	0.0134280457743363
0.0148191459013777	0.0180581630950163	0.0118915211130702	0.0196579555996127	0.0166743713849226	0.011292267122969	0.0168630737038071	0.0177545231526046	0.0137317109765556	0.0222353242319102	0.0152183746204881	0.0164455753535098	0.0126229495703312	0.0120962518952321	0.0153724383324291	0.0153574569522882	0.0226623082505752	0.00850645321280127	0.0171715672837424	0.0103788493169606	0.0152410813377738	0.0103334535617635	0.0136525810916107	0.010230213103732	0.0094790646409525	0.0163291153650668	0.0108056324164121	0.0110510249804334	0.0141174783678946	0.015477370068681	0.0117812059321241	0.0229326102358894	0.0132671202192882	0.0200634548639008	0.00926784258378082	0.00867970200299739	0.0189214470950726	0.0118169808015299	0.0174484231203412	0.01448228489895	0.00912765935114729	0.0167076467453448	0.0164304975911883	0.00964039187565032	0.0108057245389769	0.008925621327449	0.0100899154971997	0.0225634204203544	0.0136669219355163	0.0148562257183542
0.0165959202950156	0.0231340301255821	0.0158976255143706	0.020845600803374	0.0231291733401579	0.0104642674674801	0.015517320626709	0.0198631163798052	0.0151080880531112	0.0151994812478593	0.0151558080741259	0.0146714515844793	0.0102718154645324	0.0132043192582745	0.0142188121409771	0.0194313064226771	0.021089194365985	0.010332429352279	0.0163974664670773	0.0165366316799789	0.0174504936612571	0.0104596745769534	0.0189723205094442	0.012588641756673	0.00942942103161457	0.01381492598371	0.0109376209994368	0.0116723592869024	0.0107174403523053	0.0163330792651875	0.0172533520062397	0.0170681818859873	0.0169631688894479	0.0206917055817318	0.0115340746469276	0.0115013098239572	0.0175294696478456	0.0122105170225347	0.0140693719552601	0.0161251013414996	0.00989909125440184	0.0149603740814496	0.0144346201211618	0.0159537963540836	0.0107388467154914	0.00888653701055918	0.0133215153194303	0.0242093696498493	0.0185963371771196	0.0150376914675205
0.0194383379258399	0.0136484781390353	0.0159603812162509	0.0139096471593996	0.0175722517278756	0.00844755983364948	0.013958403270988	0.0168395106867575	0.0141565452602432	0.0164332872662275	0.0125716070028669	0.015862395207353	0.0117376493336235	0.0116978068156407	0.0153343388637506	0.0154063268657764	0.0176808477454637	0.00887486300856187	0.0156720099119115	0.0116669107663503	0.0127967640053723	0.00903520446516746	0.0182163474311402	0.0100834890095896	0.00930056210133935	0.0117890412142833	0.0126279167087496	0.0145829423249291	0.00882516649711679	0.0174907241770241	0.0114117850319771	0.0185520978362295	0.015453266848001	0.0154389855418473	0.0113840386128009	0.0100285324339658	0.0170337715513741	0.0144769620963806	0.0143052286545733	0.0153842229349543	0.0094302170091722	0.0170655552391118	0.0188180784931979	0.00870814885655544	0.0124849400329882	0.00818806138177882	0.0106101208046869	0.0226846068122745	0.0150875833638433	0.0214561141343595
0.0193333218256344	0.020761369963435	0.0134518764172158	0.0170069502900187	0.0176715096177747	0.0134364065013709	0.0229776383029154	0.0174014991350926	0.0195243556563052	0.0208543789854697	0.0150507362607829	0.0186106606850038	0.0151765073115764	0.0210069331436681	0.0195019112809629	0.0169018368028661	0.0219146117097365	0.0118227182522898	0.0158929756386164	0.0109995112434612	0.0170225493042833	0.017600465559592	0.0160805752184952	0.0224128460176143	0.0153658019997499	0.0189291608181987	0.0257665865609311	0.0130940311840402	0.0124599977838832	0.0251278879339886	0.0146868613732126	0.0215978781002934	0.0145890929447302	0.0237277376559566	0.0138705047977073	0.0137622914251166	0.0231604426949345	0.0241527418541212	0.0169247442045729	0.0217069308394228	0.0115489736606388	0.020139024161179	0.0181640192155776	0.0150125783037015	0.0144561821976528	0.0115639250175713	0.0158406944720628	0.0233661509773059	0.0155696806726366	0.025763952534727
0.0273094796176047	0.0186027469853086	0.0153727200137754	0.0217823567327137	0.0199590111516349	0.0104859136360654	0.0202142452683493	0.0173147377700834	0.0189093329263572	0.019411960153958	0.0184042396924602	0.0205392803165677	0.0140785087031377	0.0168638465433066	0.0188447665403271	0.0179443250257845	0.0283515632114943	0.0136358906199655	0.0201042839603762	0.0114294829662972	0.0197028516272198	0.0116887171969971	0.0143587719042352	0.0137437004231296	0.0124653021237515	0.0166984834438507	0.0902992284030877	0.0167707233487614	0.0116138387504406	0.0174540602867928	0.0136098859527247	0.0209266215614588	0.0183546010779929	0.0288732165037104	0.0117845599495296	0.0108126289825211	0.019900174268377	0.015594615765854	0.0206448265526842	0.0161008514859604	0.0109569087880671	0.0211833880922655	0.0272519174833688	0.0120669435114051	0.015746940928995	0.0132409751008181	0.0164464056158029	0.0250851494593751	0.0141922177168255	0.0205147853288479
0.0219639643910121	0.0166570084018786	0.0150997515220392	0.0206309501987385	0.0171351129561745	0.00957693133754709	0.0220819431300602	0.0202269429607472	0.0151554445918419	0.0218205713917581	0.0168088490876209	0.0174424036763404	0.0134425576014896	0.0142818420422468	0.0175241191071505	0.0167375005284817	0.0233044906959046	0.0130564549110242	0.0179789915205708	0.0124810619782497	0.0147499094262468	0.0102942018877832	0.0147533252289596	0.0111312968758625	0.0133143504951354	0.0129489266788876	0.0129858511876853	0.0153169358023008	0.0128800270422379	0.0209955121057335	0.0159815556952131	0.0183162183488207	0.0148398315768552	0.0245824940383345	0.011839303463348	0.0115522670107958	0.0177964589603984	0.013080104380068	0.0157126736267885	0.0157310719517684	0.010391986162724	0.0197264387168333	0.0164710302043688	0.0115629198672279	0.0129901041501317	0.018658029767571	0.0113950379842844	0.0266402526309267	0.0171944242722652	0.0203310305153167
0.029042410320477	0.020450896015523	0.0196502029988536	0.0155485267896076	0.0181843517436943	0.0122481494354734	0.023611399575188	0.018813589088509	0.0198333924134309	0.0200580208848272	0.0185320768070962	0.0189403098800906	0.0186869395814501	0.0200560858076014	0.0176094158066434	0.0200680873546194	0.0226294404646524	0.0184964556619122	0.0239721867523916	0.0139307401164488	0.0241459015638155	0.0109712355134552	0.016771870348814	0.0205968555470436	0.0180151489590673	0.0198728026841165	0.0163165259402637	0.0192264058043093	0.0111431966931116	0.0233708588707061	0.0158971285416071	0.024952735504365	0.0224936166224815	0.0240080366880318	0.0137650429235552	0.0128680693063376	0.0266343763205804	0.0159849489699716	0.0196487241278243	0.0240551061644492	0.0174746003213008	0.0223175891529421	0.0271506571757384	0.0120153102210081	0.0160199984083242	0.0148033814988618	0.0155670048714767	0.0197610690270896	0.0250351446191879	0.0209034117612977
0.0199165184914341	0.0228672925615357	0.0144400115230268	0.0156192195313974	0.0143526652460652	0.00985685518900405	0.0164436718256596	0.017447943777852	0.0188562327439709	0.0196173271835522	0.0160898319787913	0.0176069920549222	0.015044338115962	0.0135685713173383	0.0189530127441852	0.0183033904797175	0.0182967511625683	0.0121658372399853	0.0231684806798215	0.0146604620895659	0.0151868729652003	0.00885188143260291	0.0126862370766562	0.0153005385240334	0.0099339027875195	0.0185900289848862	0.0167879343079771	0.0117392627708651	0.0105159711646644	0.0219785771787927	0.017028601543157	0.0188909880517007	0.0127606230215878	0.0207539095494051	0.00941595546007187	0.0107208499944355	0.0179643882423449	0.0137903531774002	0.0176232667649098	0.0189863730697258	0.010490046050828	0.0183808426091914	0.0166264525994247	0.00984827430882877	0.0105369751255548	0.00889387532494133	0.0128096721825803	0.0198998083398945	0.0138853381526257	0.0185108295898233
0.0193499780948006	0.0218512023152639	0.016720050666667	0.0310036327906139	0.0239131865230463	0.0125493844894756	0.0241921061760969	0.03231456968271	0.0222455357559276	0.0206754367719236	0.0157810221347715	0.0207717509976822	0.0180828361349584	0.0194077211833837	0.0220747347089535	0.0233032016993841	0.0186933169107138	0.0139210634100793	0.0269845259705997	0.0146037591551751	0.0186192418554851	0.0146272632981433	0.0182583860030435	0.0172930814669532	0.0114626386024163	0.0199425988314259	0.0132515259697322	0.0196579681600189	0.0117206132205489	0.0202094488972038	0.0216097514850844	0.0216821889593306	0.0163248394029703	0.0276570417549231	0.0142080559593627	0.0147580157947731	0.0215558939938978	0.0197848997224219	0.0181492772226675	0.0249703693018556	0.0116700669621571	0.0239435194795781	0.0208371611038521	0.0105089147236084	0.0169374913241223	0.0132558073471797	0.0179483113948635	0.029013056190435	0.0170235485541591	0.023681157241178
0.0181195652899648	0.0196087966808858	0.0167920443027416	0.0204337409404509	0.0218718532184638	0.0142413644200963	0.0192586530514199	0.0253932328245984	0.0171549430425855	0.0200682770409666	0.0206666999060552	0.0189985842528321	0.0155468544142373	0.0183849580080364	0.0191276901700416	0.0276291806319361	0.029798629516866	0.0152337673476586	0.0225160089508133	0.0136139866143548	0.0180315768977775	0.0118681276909348	0.0151534959016951	0.0174253641955055	0.0109209771478458	0.0140058771568336	0.0116045600225804	0.0234380562254251	0.0126497072005416	0.0281665260162354	0.0224450560807261	0.0247891291022862	0.0171087586960091	0.0293434954090974	0.0109646955174868	0.0105454746611497	0.022287414106995	0.0167799039815379	0.0201571139716993	0.018967808885454	0.010456025571274	0.024046616118585	0.0182297841178668	0.0124749259479186	0.0147039234291232	0.0113420254917074	0.0146572908024663	0.0283456742511839	0.0167680634417773	0.0257208117677599
0.0159345284935076	0.0147977033985438	0.0124087366262538	0.0151742071329225	0.0153107718714034	0.0100093243200126	0.0166642946482657	0.0157415704769017	0.0170787508966722	0.0132169732315295	0.0156815654645013	0.0140867550071457	0.0106204083727488	0.0124388825475152	0.0141527496530377	0.0149255335216918	0.0142900695092944	0.0100579213299256	0.0157558658330408	0.0104464404812824	0.0121505001034867	0.00769792284696104	0.0121356620596084	0.0103287150404766	0.0124671019194282	0.0137112767837741	0.0106715668148923	0.0119120389319168	0.00856644276093996	0.019154339266194	0.0119508810937701	0.0157571869866333	0.011319050994096	0.0198532024260141	0.0086923678242632	0.00782498476520502	0.0152901016287856	0.0124416847742808	0.0217136548068767	0.0140855980177272	0.00932525418631314	0.0156250043998834	0.0141890760170991	0.0097761301084101	0.00861761457009707	0.00948758253734183	0.0148499871433773	0.0206544768908999	0.0136728448046109	0.0157757466950533
0.0183578747804488	0.0196494474916814	0.0197232817173002	0.0178112629749062	0.0204461063346261	0.0283252860106421	0.018901432499345	0.0174243725482935	0.0163581795480002	0.0168131786918611	0.015412254852875	0.0168655240838252	0.0172364338606449	0.0154341392002638	0.0223909951992119	0.013823777368066	0.0221164406224717	0.0137899843458867	0.0218229264569677	0.0258919264949152	0.017399737322904	0.0103223945811218	0.0132086875957183	0.0109921501711208	0.0115679417202538	0.0150247939778185	0.0112346423128875	0.0172787447686239	0.0179484705024042	0.0172935459316386	0.0148806583006501	0.0234855817996715	0.0156776415859561	0.0233372952475324	0.0109273857429744	0.012611509652743	0.0190384939767144	0.018268612348696	0.0212702029231605	0.0188481552024809	0.0150724317724573	0.0194408263645862	0.0201732844978855	0.0087347615578977	0.0139062426590715	0.00835228948480373	0.0147743580639418	0.0252439855234185	0.0194393340205137	0.0242841704973119
0.0163576797546908	0.017021253171311	0.0110987310718536	0.0248467543228327	0.0216078538581093	0.0138160285068123	0.0166461763946018	0.0184144251932779	0.0198087669073505	0.0216009255913953	0.0186571395747986	0.0208505098842587	0.0188130474326246	0.0140218286609048	0.0191864199610531	0.0203104127195945	0.0176400728458191	0.0147787920969424	0.0199357313401867	0.0169280228670917	0.0171825941163301	0.0128569330852727	0.01926370299779	0.0133108296012647	0.0106477827391935	0.0167606416295473	0.0137354250769982	0.123765765948535	0.00948415119351448	0.0174815491397995	0.0220771332811094	0.0199374029819332	0.0160068027947084	0.0255767763910077	0.0111816676203254	0.0119952859357185	0.0197333328866211	0.0178215089439631	0.0206947457952573	0.0195696491408983	0.0117991460518429	0.0217084041121917	0.0201974497463244	0.0086772063712844	0.0170667815281317	0.00970955312351499	0.0142906303984554	0.0223226997539719	0.0132453942222325	0.0219977115272211
0.0131359053894313	0.0117551531863956	0.010813793526033	0.0453714148530751	0.044394881180748	0.0754854844198525	0.0438305193991224	0.0473272882333464	0.0409676095460394	0.0474147340186221	0.0356911961593321	0.0432628555073527	0.0101093956820223	0.0118188440123529	0.0134236609760698	0.0127866374772286	0.0131380118494295	0.0806066786407573	0.0214379673395103	0.0208819767407827	0.0110215893406514	0.0100240593688423	0.0113417096031637	0.0124535341627742	0.00841090176226674	0.0133391199253352	0.0091422833212453	0.0123637381365353	0.00864933890090909	0.0137193648171389	0.0120811540138081	0.0173560001944269	0.0102673907016403	0.0148434757331034	0.0109218449157302	0.00941086417419063	0.0141468782426956	0.0126698175750857	0.014495057508623	0.0132501144385341	0.00892094206753899	0.0141732752129246	0.0124089617610186	0.00750014930133306	0.0353084297056066	0.00776938243127583	0.0130802811002711	0.0184318724060674	0.0107983502557338	0.0154457271784102
0.024560694630378	0.0230780030111592	0.0152927265938058	0.028559526082052	0.0282623913966611	0.0170349483821168	0.0238830274720637	0.0285093524499866	0.0249971568871802	0.0230564232717165	0.0219882036665478	0.0309404947684081	0.0187979554611546	0.0203230394719345	0.0221941521871049	0.0293319865563111	0.0291844590525628	0.0215351156360633	0.0220829682897997	0.0175917337374498	0.0199491842134681	0.0150925315941934	0.0319945819563792	0.0183597896239543	0.0143220552002707	0.0227816109078571	0.0176610027769178	0.0257313609284112	0.0196820507099486	0.0288580619137265	0.019037584090346	0.033494237183509	0.020397158034417	0.0287507908171139	0.0130183765231387	0.0138296114134653	0.0281041327436598	0.027806647043363	0.0270680748472605	0.0253825315326092	0.0174577964005006	0.023150959907951	0.0319967637177837	0.0131117950824433	0.0153040555092678	0.0113978766405815	0.0269107365727847	0.0351520179032085	0.0222518637994405	0.0249858856201882
0.025827213613488	0.0310044954652792	0.0233095166061171	0.0243125655317672	0.0246765296703233	0.0197007547973212	0.0232769475072768	0.0354713236126968	0.0238558664799573	0.0259617304868824	0.026481264724694	0.0478921014154811	0.0242300958974346	0.0227452264636557	0.0270055684869015	0.0271420206493722	0.029940889026269	0.0173347295872905	0.0233026305079588	0.0172797057443228	0.0289522500683755	0.0161288686205293	0.0198792314700913	0.0200379316384532	0.0173054040121342	0.0272674335544076	0.0169622406755056	0.0278381970340399	0.0121794152372711	0.025658561086243	0.0230365852323545	0.0296459679984641	0.0209258305613899	0.0287396733796476	0.0130522580383503	0.0135574797029494	0.0301140090063161	0.0211495986366998	0.0342689302873537	0.0237257156447924	0.0169333592449554	0.0269606037154449	0.0235356840304437	0.0204831772506002	0.0188408643173919	0.0137396244639636	0.0258553303391439	0.0396694326837852	0.0232762280876497	0.0276571898802816
0.0272294484566181	0.0264410954511101	0.0148415655035306	0.0263737146343621	0.0232624384934806	0.0131507638390686	0.0214078629621974	0.0263273810554903	0.0186492516789235	0.0238770641361344	0.0220997994145799	0.0240719121086241	0.0204653348832298	0.019611410509765	0.0214280727997939	0.0265905740857288	0.0308948403553386	0.0159427912691495	0.03690977744524	0.0197769422197755	0.0183637599838384	0.0154271084478694	0.0191333465485855	0.0246947695583035	0.0150149249709605	0.019256261762605	0.0191457151536396	0.0256028548001438	0.0147387324031805	0.0235982385306211	0.0198050533113832	0.0371801808768333	0.0196732137788201	0.0278230996838789	0.0145166975299293	0.0121788725760049	0.027695924383902	0.0185466219726965	0.0298870144002197	0.0388513051905304	0.0149746634887593	0.0259764792323152	0.0227850774174435	0.0123715035991759	0.0227429828016265	0.0126363646944959	0.0189427586538621	0.0323381528190137	0.0234655860516607	0.0254363820982733
0.0249356829394903	0.017750268067297	0.0165344088819408	0.0241162363056108	0.0271953758426912	0.0160086273811222	0.0242476692797573	0.0251935835075094	0.0241447443148309	0.0202423357143491	0.0216180210762645	0.0265531595318617	0.0177948338419596	0.0200364962150509	0.0242956328951888	0.0244183924530462	0.0354772123578655	0.0128431359112916	0.0267876843447808	0.0172730379046979	0.0202088562338579	0.017992871666426	0.0232913174625056	0.0191088102878133	0.0141000938540621	0.0249692780221884	0.0149133047634801	0.0172722133963367	0.0132640321304292	0.0290027155833857	0.0175711332108216	0.0260649146670769	0.0213361108816791	0.0272165526975909	0.0163848827803281	0.0173027540773477	0.027668578554643	0.0181423033384977	0.031361690097739	0.0213449043948509	0.0158200711067137	0.0300302231253867	0.0250744049264246	0.0203530328278539	0.0190690139884897	0.0123608903939986	0.0177413018854003	0.0429886765996521	0.0169134982926074	0.0309506136159795
0.0331749782886673	0.0255211448726478	0.0198798569381684	0.0230392462890999	0.023369533482165	0.0135048915713126	0.0282979209288558	0.0258736170759544	0.0214902716319632	0.0223878561403671	0.0240139126421908	0.0277844174772129	0.0223870684319017	0.0214529589490372	0.0205482353857139	0.0239871756417106	0.0256393213312317	0.0160161882628071	0.0340894031628806	0.0202227763240026	0.0216767555175785	0.0211609101190864	0.0196485750711569	0.0255490096794217	0.0159890932954324	0.0233938485482645	0.0188776751324637	0.026607646070146	0.0168795082486366	0.0249226168750226	0.0231351526548301	0.0255234224956125	0.0210527272776855	0.0251560718297019	0.0145835291115856	0.01747848763145	0.0248634907595514	0.0281752292085659	0.0278409996199627	0.0310102702944916	0.0153444755106153	0.0255029765703771	0.0309014659044605	0.0124284591947096	0.0174077610165087	0.0129646362387235	0.0174103951727074	0.0558110521177801	0.0223328996389987	0.0236837182034669
0.0223695014893518	0.0257376598201035	0.0241046237423042	0.0265650132149351	0.0287923085410844	0.0138629033492151	0.0316961979396999	0.0467227957979488	0.0254143530134287	0.0222433032937486	0.0298531922010438	0.0237306315457684	0.0230787056589655	0.0192310759418504	0.0247135732550537	0.0293342499761099	0.0385282019941333	0.0189672403840575	0.0328372679031872	0.0233759700886963	0.0258296824756898	0.0153824786713237	0.0239219112465586	0.0239899565613113	0.01292007527252	0.0227252480251709	0.0164276105566286	0.0189920690894757	0.0162595083224596	0.0260331584350648	0.0233729035366016	0.0314459959621774	0.0226467555187341	0.0345306941637098	0.0132428120308704	0.013755409584378	0.0279533419519199	0.026448686428148	0.0239787814523801	0.0211364734646716	0.0204845313091869	0.0234464657068781	0.0245076911716942	0.0130276587652304	0.0159299399844106	0.0180926175649614	0.0177849494127172	0.0375043578200356	0.0199828073185263	0.0280609658352228
0.029860307507057	0.0320659272610852	0.0194272995024653	0.0320835423308216	0.0275721457670887	0.0245300574599745	0.032354863451153	0.0303415367450613	0.0282706492302744	0.0265663918463738	0.0272308597520644	0.0271519157059426	0.0354950225353743	0.0301633393067148	0.0308378532279866	0.0255721272510792	0.0296711666806305	0.0262394232284817	0.0412033796409221	0.0270433012582914	0.0256903758460681	0.0231548676665397	0.0300541815857963	0.0260529350843284	0.0243221014913334	0.0263784189468379	0.0245392302847276	0.0331524646458361	0.0251769645218888	0.0294045247372978	0.024417168812796	0.0419762197089309	0.025821804047658	0.0399480304510951	0.0221995151322557	0.028182984160903	0.0277685517507889	0.0219826552002101	0.032808694143553	0.0282143791881225	0.0180824040333682	0.0356448435534063	0.0352310066533557	0.0252571817350443	0.026048828613553	0.0233593928204576	0.0243340541219406	0.0451790995509074	0.0309180411178305	0.0319760469311711
0.0197114937589478	0.0249029122545876	0.0187022776085421	0.0206545436996972	0.0200611407424048	0.012867399195299	0.0195434592294459	0.0225273555387286	0.0175643508807217	0.0191148346728652	0.0168495634337894	0.0167423796281796	0.0148665705412417	0.0162814364273028	0.0181939433346823	0.0170152316369883	0.0197146546733939	0.0123042336562023	0.0218434282605745	0.0171989665516359	0.0147011472625746	0.0114793568449133	0.0136153257156331	0.0127862117625623	0.0120202302430909	0.0140413788556922	0.0120630293257224	0.0147244397080346	0.0102259072008342	0.0238163588483944	0.0165924185370397	0.0181895225003722	0.0139804752065364	0.0296984558074509	0.00968447766786153	0.0174103972200012	0.0239803885683979	0.0135800650775982	0.0177633264579894	0.0166874118724355	0.0115883988666361	0.015754186295807	0.0171006022254121	0.0118173128421371	0.0134866247697826	0.0100443235670901	0.014250483898134	0.0265521818284886	0.0137320358288116	0.0198664878016337
0.0260236495652689	0.0265377505641409	0.0215330712087186	0.0263526872200526	0.0320054472726261	0.016179797969482	0.0282481308737311	0.0310893706882097	0.0275031533370237	0.032702366669766	0.0287396084319101	0.0203308289988298	0.0247040663615099	0.0168444486637584	0.019840554407967	0.0357133790315217	0.0392893560273595	0.0143683077145855	0.0248753092271582	0.0154945571411743	0.0206219073792757	0.0167353079577401	0.0177663075165498	0.0184812002321422	0.0131753212194958	0.0210511002266778	0.0162963097089024	0.0221340250378891	0.0175518842035868	0.0233870510439424	0.0303114609860141	0.0226561990726008	0.0223381006651549	0.0268847501211434	0.0169141912826551	0.0205980196797057	0.0283161756972913	0.0231545211091663	0.0334911927578576	0.0255740402692747	0.0147042773297591	0.025902140907618	0.0255869035832352	0.014392115948391	0.0218722583423858	0.015447056777674	0.0172618756862405	0.0355134789566653	0.0275229691481575	0.0233309672523745
0.0180108582709603	0.0196215307456342	0.0167172198199707	0.0182115503720825	0.0199393187080198	0.0122451961108351	0.0190368599165348	0.0166323598880761	0.0170520232048572	0.0164953613708022	0.0149356429294297	0.0176529990391288	0.0184413700482408	0.0215008073182224	0.0184312187717854	0.0143031545430747	0.0190639550127353	0.0135210291284104	0.0237376290638339	0.0126497684997813	0.0179955531442584	0.0126315698704715	0.0227007970243167	0.0156930122940356	0.0109592923480081	0.0160403922895719	0.0115015046989142	0.106503579952267	0.0127498681573642	0.0184019176884305	0.0149411624582287	0.0184267402833772	0.0161860581733261	0.0216241448808499	0.0113201276742316	0.0117583027187522	0.0183194077381488	0.0140628837064642	0.0183622306385738	0.0230196288706978	0.0127515567246844	0.0151616615708683	0.024638035778865	0.0108312917822293	0.0143944301134433	0.0118106347936185	0.013346796491182	0.0240965378277567	0.0169715682467599	0.0247376867327396
0.0206131208498847	0.0229455435477482	0.0186037057634184	0.0268674306745014	0.0334810600541766	0.0147090750750976	0.0322665521325604	0.0248335460470867	0.0276076469505884	0.022101846360229	0.0195695645555802	0.0204451108144713	0.0193384351255483	0.0219352817103834	0.0240893010082314	0.0230752608859138	0.024479149245049	0.0173617326394185	0.0222145284391747	0.0153235725218042	0.015139241580563	0.0126152591046752	0.0143900378720046	0.014713192356573	0.0148541198523257	0.0205967311894756	0.0138455194245799	0.0210689064697432	0.0120228351813877	0.0430573936969539	0.0183858747780366	0.0209721889038211	0.0185569411268359	0.0338027826893295	0.0118707858509641	0.0125819138319986	0.0245458542033301	0.0227681562364199	0.0235780971982669	0.030020299164113	0.0119553915730596	0.0230546764225891	0.0212558207400679	0.0148839619249689	0.0156637514738144	0.0165653855492872	0.0160887426832721	0.0345390784180882	0.0167908744174497	0.0220736547853046
0.0134129463009204	0.0159171192640467	0.0122420624769645	0.091185528849734	0.0828122808927326	0.0403008675617703	0.0643636914380066	0.0636601223348225	0.0778497045601829	0.0862573878244017	0.0351843326081649	0.0549057340417219	0.0135046620623897	0.0153539359388443	0.0191183499522576	0.0128367433773014	0.017915517636469	0.0426372162723914	0.0149811484975586	0.0209738661695179	0.0113219977456554	0.0109000732505793	0.0128397048846237	0.00983176325287887	0.00861496237874601	0.0169040261652191	0.0110635598725804	0.0142188915297807	0.01023680870662	0.0182722318633636	0.0101996578666445	0.0184008390660983	0.0111929919316732	0.0210049735162897	0.00800874945620449	0.0107997793730953	0.0148290516802008	0.0132048759105345	0.0139481107458249	0.0150001688485142	0.0125109568794048	0.016045259255425	0.0126144570152992	0.00863226992275948	0.0501465804175314	0.0102840280689263	0.0129822721651029	0.0221183048298879	0.0130533645333957	0.0137388229692504
0.023085359297933	0.0290102183114053	0.0202722988381528	0.0228459447756371	0.0254944146099705	0.0153612991974498	0.021493147882635	0.0208648889154438	0.0209263170208953	0.0175440886380257	0.0179716479874612	0.0256190213945939	0.0262188143338447	0.0214299966885338	0.0206442084048696	0.0174828819059878	0.0222070323066582	0.0148415754649096	0.0388631729980111	0.0158688253699485	0.0159581766010578	0.0148399006734198	0.024872836108653	0.0143742700751305	0.0106930167243098	0.0140476294571912	0.0150295380209483	0.0209578255151449	0.0109961485861795	0.0282147016807647	0.0183528371821171	0.0267934240504581	0.0203050143237625	0.027126961168863	0.0139641430653184	0.0149963450610971	0.0249796187009609	0.0168745202084714	0.0175065768098899	0.017597264174762	0.0139652125642519	0.0230241304215511	0.0246296639851128	0.0114421817085678	0.0125484049053754	0.0104852772582237	0.0146930385248249	0.030931506468553	0.0164040921796416	0.0378705640443598
0.0193926212830742	0.0188968042228805	0.0162530958968403	0.0247357156849164	0.0211020380233907	0.011738571257183	0.0284958520924794	0.0259694456068351	0.0187682310116195	0.0197342866532653	0.0137549534307614	0.0198106666618988	0.0152230569245981	0.0149120435791669	0.0228220158116215	0.0181646553992438	0.0264781116487603	0.0125565681946525	0.0212556304188522	0.0131348203701151	0.0170747611252569	0.0130201568558652	0.0154973527904355	0.0137082872184661	0.0134025497567872	0.0173216749578526	0.0187248866734871	0.0174028062480459	0.0144716176900256	0.0243047834090369	0.0174727294413188	0.0262735114047782	0.0178151105774923	0.0212135031525857	0.0112135018728709	0.0116475496878582	0.0236698105810276	0.0215349542307962	0.0210187169972789	0.0193982185936749	0.0131438348846861	0.0228356811698508	0.0262703115014302	0.0131762969722896	0.013963466032705	0.0159991642254907	0.0131911014483019	0.0240546047259456	0.0211294725504545	0.0212281589557532
0.0230845475017805	0.0211384854865526	0.0206292242079494	0.0244389884728044	0.0262877435426442	0.0151648603655623	0.0261018715141708	0.0334119867784582	0.0203307971871545	0.0206504550607362	0.0200606690398377	0.0232552351268138	0.0164354981796205	0.0218073051306529	0.0162459406085279	0.0286627867911277	0.0199154454984317	0.0136145711448367	0.0336504980000704	0.0160353750289825	0.021696202036762	0.0153950512719657	0.0169417708467846	0.105535987536585	0.0133569199499467	0.0182586273773459	0.0157699746274824	0.0155437542031299	0.0147501288158566	0.0252312877871505	0.0221933482293034	0.0269879582441317	0.021004157825276	0.0244929468899226	0.0162973486878037	0.016659478772921	0.294319268766556	0.0192819396283959	0.0186308852582743	0.0221925491663409	0.0138761503056949	0.21827923890769	0.0221692872877649	0.0130272196994059	0.0183984605853464	0.0129550639437574	0.0168062107631193	0.0391861595002378	0.0194553321357006	0.311589413531359
0.0235790338678629	0.0196284417359238	0.0195102925143556	0.0244198250859343	0.0230917262692001	0.0177025163017902	0.0266609909680824	0.0411699162878053	0.0275153427159211	0.0215950111079323	0.0187828500909689	0.0155124099496399	0.0176484578693525	0.0222744321153717	0.0331878789301996	0.0359539191716992	0.0330558273355987	0.014202081004387	0.0281732082422595	0.0193872261017009	0.0230300059474982	0.0131976197339869	0.020926583539546	0.0900049603884275	0.013074574309312	0.0178020238997859	0.016107777976071	0.0175479445765327	0.0125550719905309	0.028062581759161	0.0265921810645436	0.0269795463873438	0.0186205230108822	0.0289677498091869	0.0129472379086062	0.0120761093427871	0.291142142658523	0.022692032500125	0.0257161773189101	0.024179123556922	0.0124725802760355	0.206191397202621	0.0204875807262539	0.014104647697385	0.0164007864889613	0.0132325700326863	0.0190735677546235	0.0345318497402696	0.0194824297000535	0.485029434277637
0.0208388044279701	0.0241924912867474	0.0176343711438809	0.0256390182126774	0.0231659844030146	0.0210232702360982	0.0268358828633138	0.0200300676691942	0.025061694919543	0.0237277376559566	0.024991780371305	0.022405535747411	0.0172425318515387	0.0199124300301205	0.0227248885584406	0.0226845504669565	0.0254637767974562	0.0191454166279444	0.036460311485492	0.0219725863440129	0.0236541624017838	0.0204771553771731	0.028933871739828	0.0200654216458791	0.0201433797771285	0.0156724218966189	0.017233676082849	0.0218857111897851	0.0151878425842241	0.104704433166663	0.0183578368130502	0.0343372247889299	0.0232828207510834	0.0270480275311193	0.016283427422302	0.0171956152510717	0.0217686597646392	0.0241865397759526	0.0269413967483175	0.0222475041691619	0.0218362681503038	0.0195135648699738	0.0282416964884236	0.0144869101646991	0.0196528250729285	0.0122843516370689	0.0219413569719073	0.0306312194490894	0.0180093961521889	0.0295527331027658
0.0264843725207034	0.020965849169551	0.0199335779825037	0.0231855103770833	0.0219467095052304	0.0128455832164902	0.0252583660652355	0.0301888406923055	0.0188058279064886	0.0233229657288037	0.0194282502772896	0.0184604356340609	0.0211898347079857	0.0187731761138145	0.0269721982855961	0.0209908327268321	0.0265696598838217	0.0189621960467937	0.0198874312462557	0.0186280641846559	0.0189690172751608	0.0169527400655025	0.0198106922309572	0.0126368880983243	0.0131998356527206	0.0181095106307401	0.0162078920196282	0.0271646302020511	0.0181398431333321	0.0244691097510379	0.0251040971708691	0.0245142222519493	0.0187989174788116	0.0324090833387419	0.016688555778081	0.0183542080486608	0.0336726054081263	0.0226673722382715	0.020063860117181	0.0247972762564518	0.0126378635586364	0.0207602682219692	0.0230352911852986	0.017549854314263	0.0171374417206153	0.013708743314149	0.0173614824521407	0.0255131453899417	0.0177336440520182	0.0283609115031547
0.0200062169284796	0.0268549602447374	0.013009154614862	0.0211641657407813	0.0158768825614973	0.0100916563218209	0.0264979822019851	0.0163563749761706	0.0163285827156242	0.0135841622794566	0.0150375218779451	0.0161616089411127	0.0127262424579783	0.0173846964817035	0.016527276226874	0.0222934210139784	0.0183942442378441	0.0134005515513754	0.0148865829175873	0.0140877590065219	0.0188602176645134	0.0158971653561802	0.0134168414236934	0.0111917073302893	0.00983358429263182	0.0138644569099537	0.0132988588394053	0.0152434891704668	0.00895068552779075	0.0147704875080364	0.014259585355671	0.0158644381821041	0.0129862467018342	0.0211208644734803	0.00997267642383152	0.0108766295987303	0.0154371340951608	0.0193914128646239	0.0181177333533542	0.0180614911300643	0.00873733808413366	0.0186294260193103	0.0183138760432208	0.00987683535675198	0.0137557045969711	0.00928428108517278	0.0143976831499852	0.0207346106996652	0.0132356813407766	0.0177299991260253
0.019721697790903	0.0190605898486099	0.016560083892393	0.0199075106024526	0.0177689809320962	0.0141263552023926	0.0210953005583412	0.0187035641495824	0.022406140338923	0.0166172652547447	0.0168883900147669	0.0244086679631628	0.0120754759511796	0.0198794528946834	0.0185674290131719	0.0210590995665239	0.0237774225573064	0.0117055057338626	0.0174281585064672	0.0115410590625646	0.0150029327446406	0.0139368166984583	0.0150527232142425	0.0110411970354747	0.0124714314968787	0.0146345061416622	0.013276201382068	0.0213379187398827	0.0124427142491591	0.0284247974634274	0.0150515805141494	0.0185629174278755	0.0157233306670608	0.0288874138906309	0.0106435332160934	0.0140168186164496	0.0204607472913534	0.01478275942328	0.0162781793190945	0.0224650687069534	0.0122340887374482	0.01848922687489	0.017063829466923	0.011294191039213	0.0140092549086729	0.0122640074235762	0.0170125872727431	0.0214519861118758	0.0131730917273691	0.0185847818847217
0.0349192457713222	0.0173226960284144	0.0140448335543302	0.11606679471828	0.111885528441199	0.134786738572322	0.0778768210872164	0.112488240320687	0.0840880712394001	0.0844716011924825	0.0558457460006304	0.0818726029734355	0.0125138709763457	0.0157034489460203	0.0178671179483626	0.0184871948273604	0.026400698339388	0.124518478105664	0.0253512357748399	0.0127253532758299	0.0177455583590437	0.0108844191196917	0.0133707479457114	0.0127979993988782	0.011214090545993	0.01525607832371	0.0171888014040066	0.0164843298458271	0.00946285641235197	0.0206136246575115	0.0144838773405195	0.0227344428529802	0.0176520061338892	0.020050916922546	0.0122539280979144	0.0110184836216274	0.0185308476235156	0.016299703089037	0.0174442364220824	0.0247558100987493	0.0111840207382655	0.0170183060101212	0.0156738558490086	0.0101313784757526	0.0565250317705742	0.0114491617464631	0.0145225907252741	0.0222725785574075	0.0132156543155589	0.0170709155767789
0.0188741561472471	0.0311136002987065	0.0197928439123401	0.0294922347327887	0.0194569307344377	0.0157841781811718	0.022217260719108	0.0240430117163237	0.0249230576982661	0.024109446618695	0.017786604321961	0.0259064379555106	0.0226139952053174	0.0224176728735216	0.0279735896451643	0.0186094948915601	0.0253351663721777	0.0147400797725842	0.0209255342188365	0.018166251752603	0.0212538855065311	0.0124629321096496	0.0167679208741459	0.0142195433411243	0.0121002398892503	0.0176605537737759	0.0127664481060293	0.0196791666583614	0.0141521074373053	0.0217874914858585	0.0205330688882785	0.0212502086950909	0.0164995824466839	0.0202753050852911	0.0129241266287345	0.0154131869492113	0.0227338756955323	0.0139613181680639	0.0181688487989358	0.0168821376736064	0.0133516017986385	0.019233316058594	0.0209991605103198	0.0149452938766241	0.0179505527959186	0.0142908790429618	0.0196953264732238	0.0248806433969781	0.0194116386985605	0.0223390003157868
0.0178981794445387	0.0148080321801612	0.0122557357993942	0.0170441618215627	0.0155439446356046	0.0105614161686414	0.0160908060872829	0.0163469942306005	0.0137481084756244	0.0185571664944434	0.0120932236636421	0.0161212418236987	0.0116640942423539	0.0127015968108432	0.016180699558166	0.0158158901438803	0.0250553283970649	0.010568520137578	0.0201265683398272	0.0119396367182301	0.0173943007504301	0.0112405237392269	0.0158617243939704	0.0120312348361302	0.0110277195573172	0.013573719511768	0.0126066492594174	0.0162103708619555	0.0104812231206722	0.0165769580798601	0.0142290344699701	0.016976576211319	0.0149575592412236	0.0259488129837805	0.0084617429767473	0.00878927679193547	0.0178613118110329	0.0152932912179149	0.0161540722548899	0.0133396123889549	0.0101252804833156	0.0161740011988701	0.0152735626457962	0.0116364406743234	0.0132568219869002	0.0108134776242829	0.0131560464071581	0.0193331488637513	0.013198094712753	0.0202512349444484
0.0376339243874186	0.0255704214483904	0.0228128636943052	0.0331054480470351	0.0273008478087436	0.0182804368599804	0.0203308593387571	0.0358012287732781	0.0217741491925049	0.0331907080595267	0.0222444089175962	0.0203315941758146	0.0196948920204587	0.0241156465444784	0.0216758891940684	0.0287229519518272	0.0387805641520261	0.0188022122040885	0.030793776554125	0.0148690740241268	0.019881487698066	0.0196285690395287	0.0194359951484237	0.0257159711706436	0.0213132625650315	0.0344769041004602	0.0221781817700399	0.0228335594087819	0.0170206494946892	0.0262036772680079	0.0249324430364631	0.0320533528906761	0.0236657391193465	0.0276124041786343	0.0235075455247585	0.016743405490583	0.0311900050347229	0.0223105142904262	0.0215714105627182	0.026889133358976	0.0212561125264485	0.0411908132416505	0.0280943595001113	0.0162351314090204	0.0191075195001384	0.0184350326323295	0.0218173823830334	0.0418933079241895	0.023770731600079	0.0335837167822156
0.0316059144819269	0.0299154808349464	0.023355813710507	0.027067616534281	0.0297622263863413	0.0156362523740881	0.0295517874271609	0.0252187263088281	0.0276215318755207	0.0267198293380262	0.0264974639049058	0.0317021541298258	0.0229019050377264	0.0242323881423543	0.0306553103645493	0.0250500352066135	0.0288892329452568	0.0177097313932681	0.0249823770500688	0.0155612485131255	0.0327517537184534	0.0189860689714988	0.0173967074895417	0.0212675222091825	0.0144922235318246	0.0253700495561671	0.0226898538656783	0.0189875218546601	0.0163904180032382	0.0222181070194829	0.0217442335626843	0.0260042462224892	0.0161526584766557	0.0525414491815672	0.015815476256564	0.0164276554838893	0.0309109278596118	0.0185084308494239	0.0216634424775444	0.0223340135276241	0.0169669920960301	0.0353042099707597	0.0262946396841209	0.0147490430758867	0.020451476320134	0.0126928993904861	0.0224101760382124	0.0391459778595419	0.0181396903914738	0.0247331317234668
0.013325179576535	0.00934625498940416	0.00896965246847042	0.00980113846423767	0.0104045609072375	0.00699406323052076	0.011381603188405	0.00978391973610774	0.0187532067722511	0.0128636252348905	0.00925201975679204	0.0116207980865447	0.00791579854337143	0.00785641967143142	0.0108984138921447	0.0123127442268678	0.0110638010435171	0.00748144130896734	0.0099918029566956	0.00603718064828469	0.00970310862600367	0.00654696322815916	0.0111008970244037	0.00652988292619206	0.00644024837740481	0.00779456559971854	0.00683234655827637	0.0137202101602109	0.00668826317510338	0.0116602277493752	0.010450348759608	0.009244892154596	0.0107672020428695	0.0101611705871757	0.00511937401893065	0.00630893714039008	0.00989036070548051	0.0089983172611152	0.0104715723313035	0.0110830149728759	0.00614371932764024	0.0095418221853539	0.0116851641287638	0.00637959389151371	0.00964951951614742	0.0063509435110562	0.00789198555430283	0.0126283626802382	0.00908479772925987	0.0144621583013309
0.0201146025587167	0.0131787908808003	0.0117575676500387	0.0138631052439815	0.0168847665588697	0.0101463288535888	0.0181624948941468	0.0180968274672219	0.0210841755989159	0.0164482939483961	0.0153793288545375	0.0155593429465404	0.0157898066123874	0.012158815617838	0.0147947952386979	0.0195138098818163	0.0208199925705885	0.0145357648817543	0.0177163159393907	0.0140130778203349	0.0185010942390726	0.0110360810516979	0.0155529536468534	0.0132538060445592	0.0107985041060736	0.0130491981373003	0.0140682555791103	0.0120419139176653	0.00968608868904135	0.0221334662867355	0.020274415895171	0.0184409770503427	0.0159093036896896	0.0172499544999359	0.0095194008754737	0.00970809456711428	0.0197285064811389	0.0159859430377822	0.0212247622869414	0.0171580740953953	0.0122550036528481	0.0204973671610336	0.0183643813648483	0.00923906709641598	0.014100349097631	0.0101680241885165	0.0132435275659394	0.0241618899594161	0.0145483535732725	0.0203858955746154
0.0150572904023961	0.0143533526756638	0.0128111439193798	0.0197601990135678	0.0182723432492576	0.0125487383899715	0.0149601375110845	0.0135814808683857	0.0154953184279658	0.0203856861193404	0.0145249657059382	0.0176518640615018	0.0115629025026304	0.0152663781032171	0.0140329384685096	0.0183963173244966	0.0178350359792026	0.0107738773491132	0.0161450346919479	0.0103758209671507	0.0124506166639177	0.00938679263692388	0.015614920902343	0.0112453232304071	0.0103497773042683	0.013662975618101	0.0124198837562116	0.0157126326546393	0.0104924929751228	0.0174354501240751	0.015873964449436	0.0147047466495598	0.0154648410876394	0.0192570433726876	0.0113565126471245	0.00983008005570718	0.0173128815871443	0.0145681306323199	0.0202633752485118	0.0162377002917962	0.0101528115665741	0.0166780635311695	0.0189884946686262	0.0106436998775517	0.0191726760908953	0.00896239980065678	0.0122966591790269	0.0224874311938058	0.0183751819830314	0.0150725921324972
0.0130923484860074	0.0119824513694995	0.0137630428662504	0.0176680498095546	0.0166100190396642	0.00825515150107016	0.0170712618761027	0.014991458857747	0.0219735885945783	0.0204387141161181	0.0157516139039097	0.0121002531484072	0.0165839730755685	0.0145490141696614	0.0110054297676798	0.0197885455963368	0.0186271227713467	0.00979372516478142	0.0128417118551648	0.00798082315788177	0.0127326637393969	0.0108184098648635	0.0120106083885267	0.0107901858316964	0.00987090630300123	0.0117299887321782	0.0127467587695578	0.0145098949137759	0.0104463149095964	0.0186461907823305	0.0137201685686123	0.0149582917395299	0.0107631019262147	0.0228638513487244	0.00888955594181061	0.00938257920138521	0.0154351934341723	0.0130104669490664	0.0131172137240533	0.0155805040049105	0.0104597155352953	0.0160704254489764	0.0181386975860196	0.0076536671696051	0.0113099478385971	0.00925173084665481	0.0107639731357615	0.0191640373781201	0.0112061469329368	0.0152945468566699
0.0106328176822742	0.00840506870100199	0.00996231876719542	0.0121009284200513	0.0121485809339304	0.0106375485827873	0.0106840900330378	0.0110292633654551	0.0122478958081959	0.0107119485458357	0.00827750844310206	0.0109664711709554	0.00834667920769473	0.00919817223904753	0.0111724348347317	0.0104575105973206	0.0143807750820556	0.00755400739224833	0.0100154059416898	0.0120988828201033	0.0096896220495838	0.0067153559683051	0.00923406447801879	0.00845566110831002	0.00780779168962971	0.00849280876422564	0.0078084792406832	0.0124223670429599	0.00730350411948677	0.0099945873880266	0.0081713099437504	0.0104250721059854	0.00824164984561797	0.0119148801325561	0.00759994800597934	0.00674104953774943	0.0100939735884199	0.0114845818116404	0.0091419462385198	0.0113955928312355	0.00925261669755062	0.00993222229509925	0.0125452449014328	0.00627839737242029	0.00662543280955015	0.00526332754490133	0.00825992874688043	0.0131889455652591	0.00843698898962102	0.014232751836976
0.0256090902475231	0.0219208442607984	0.0237697051754372	0.0225887739854857	0.0196276910861728	0.0185343659135317	0.0216543445647135	0.0208991564225762	0.0295165675312647	0.0275332516560907	0.0212365353127701	0.017717831376318	0.0179178349088892	0.0238707741978653	0.0233989178816019	0.022944555175352	0.0283972400350411	0.0132172831167163	0.026887035910048	0.0176469556234114	0.0238226850197063	0.0125438022135333	0.0167516508607464	0.0191257849037856	0.0135627061440562	0.0180737448927127	0.0146501348168023	0.0229060124132751	0.0121801859164224	0.0296538091383674	0.0208017920424342	0.0244140279148196	0.0184937646089814	0.0287414919453715	0.0147544323701722	0.0142109563191983	0.0254815506466054	0.0186915256536216	0.0261086959041401	0.0301738062294659	0.0244625274111016	0.0209905910562235	0.0290109345354592	0.015670870983719	0.0169980180376197	0.0131761885787591	0.0189774030041146	0.0350589262430225	0.0189886075662151	0.0274236114757313
0.0144033107913763	0.0160400650897342	0.0113882252404197	0.0171047236655615	0.0150460135968162	0.0163067972045106	0.0152508704138001	0.0154936856061586	0.0142425968810085	0.014363931444273	0.0139536912851065	0.0155626751429779	0.0120602527805725	0.0139647492433444	0.0169503947827511	0.0176885599087259	0.0178105853345427	0.0103622547715289	0.0157870071570246	0.0202914596337298	0.0175008659669193	0.010981579829854	0.0126847237968357	0.0114032076707974	0.0111156994634253	0.0126177678557091	0.0117527071659224	0.0175590787885271	0.0097712519435675	0.0157116454054312	0.0124684501037852	0.0157480545674725	0.0118139822857666	0.0176771474099108	0.00987082130394543	0.00961209109516326	0.0192078541765294	0.0117459366087785	0.0180127460056173	0.0138194081128795	0.01505695980741	0.015329722763334	0.0336731020352328	0.00916496165794944	0.012365377928269	0.0098034076150443	0.0138053012841611	0.0233630538256331	0.0188774562880621	0.0188513737729701
0.0264336252040577	0.0163138703625241	0.0230262549455906	0.0171389738209852	0.0200849910531807	0.014943061001585	0.0230452174701896	0.0189097969617354	0.0189855383804907	0.0221223892454963	0.0145466790294288	0.0185335370468706	0.0146682379402612	0.0181702094728501	0.0180059501033795	0.0243329204951913	0.0258888018483704	0.0179516673427632	0.0224790897931881	0.0144464856006131	0.0162518153012444	0.0121359081315079	0.0207375698120948	0.0179766851603961	0.0132290584943113	0.016909567918921	0.0136666370603952	0.0166682261705035	0.0157683695627764	0.0252277545500771	0.0206523826719049	0.0185238643569482	0.015476154580624	0.0350197661824541	0.0112001130968242	0.0118617533048175	0.0394025818894404	0.0188601255998685	0.0196637082837786	0.0196774292155751	0.0160207826229355	0.0204346891453233	0.0206127576226002	0.0108381120600182	0.0139152400028511	0.0120555463439359	0.0183891268816872	0.0254391711240234	0.0171640656428413	0.0219619928070861
0.0194584145379056	0.0230605726883212	0.0157177813618177	0.0291451462283213	0.0278118501969015	0.0114070057671232	0.0245468459637689	0.0213009231198988	0.0248952927592064	0.0250458915862356	0.0159669365476285	0.0204564443192761	0.016513193641169	0.0197802174489203	0.0203354135526438	0.0275857249254183	0.0262156916261375	0.0156070784739047	0.0221563559831741	0.0221199911541834	0.0175031271400841	0.015081132527385	0.0146665092677436	0.0180671094494986	0.0155379156056428	0.0158537816661101	0.0193105135790978	0.0232409102602299	0.012843876099502	0.157638254329226	0.0171417894900006	0.0253126434716788	0.0163054019972319	0.0309390048786968	0.0134308993467302	0.0155301105903746	0.0192568500290532	0.0209418902824154	0.0212106041773873	0.0198075768874724	0.0135932032984635	0.0230441560480322	0.0253367751756367	0.0140377414538819	0.0203171741645086	0.0112265642382199	0.0168293731637318	0.0383871189658516	0.0224219066641077	0.0236529609293927
0.020391309500966	0.0232952185938204	0.0138929987942795	0.0253321327113584	0.0259183582187772	0.0140063414936001	0.0223600031742451	0.0175727591307073	0.0234133534015956	0.0202649184377241	0.0172253755723529	0.0195609155914031	0.0194127682213485	0.0182763983610249	0.0211526460369037	0.0219448019332582	0.0216273272194788	0.013811869538168	0.0218450020046054	0.0140169414458442	0.0189090877763896	0.012219407556948	0.0152836095086015	0.0182171478272346	0.0141677205914614	0.0171033023539754	0.0146031583582954	0.0191732027613338	0.0114788860577383	0.0856412614574428	0.0172458195013491	0.0218104375171589	0.0163340517606276	0.0276075369330447	0.0108711152462859	0.0141148876181899	0.0251535411562792	0.0172765655086	0.0187190561428844	0.020326340717164	0.0134568865039743	0.0238741348737956	0.0234617000689102	0.0122124858834792	0.0151391388553943	0.0157045381195644	0.0147893034492869	0.0279427655971846	0.0157229124961144	0.0236945208819991
0.0185561784943092	0.0196646282058641	0.0246717252070441	0.02464606589476	0.0210420484246936	0.0194594030942193	0.0242171958282246	0.0246027674647191	0.0277394407702741	0.0161003334642178	0.0182472510553018	0.0233115123202819	0.0218496837584629	0.0198359970332183	0.0205241130961171	0.0224125706653216	0.030003225867335	0.0168631272069789	0.0255908005043379	0.0193485503715237	0.0154783821888103	0.0160038739064664	0.0215027315169006	0.0136693168285849	0.0134150714389567	0.0158531939863797	0.0194247370350634	0.0234403939967768	0.0173921041574342	0.129032603129994	0.0205753574060787	0.0250706413051443	0.0191054515819924	0.0216925797408154	0.01482412238852	0.0124649898843629	0.0203641281658582	0.0209704432842099	0.0174047343121806	0.0233265254849797	0.0138839715458604	0.0228901901901068	0.0273671347757957	0.0158784669760349	0.0130839623930093	0.0147299613830042	0.0231003329175878	0.0244614729435161	0.0183906202713585	0.0251001709282249
0.0166196145452782	0.0169140280198329	0.0127540961354541	0.0174147408154569	0.0156378572895279	0.00986278349443695	0.0152104037095604	0.0196376469070405	0.0160433707878358	0.0167134545042428	0.0129381509050965	0.0138281395211393	0.0138136957372253	0.0134824491356466	0.0172576147754792	0.0140410391321378	0.0215334077273979	0.0101983981238349	0.0147337127252831	0.0135079615170936	0.0131698726949272	0.0108468673684455	0.0131537898055602	0.0145123585401437	0.00996586404011446	0.0141059174081521	0.00937314802554554	0.0134079982249021	0.0109431877242542	0.09291533797659	0.0139897870669669	0.0174276984382654	0.0115469823299446	0.0172150378213451	0.00910756463781318	0.00897078131888797	0.0139212131016805	0.015012145300854	0.0137544155577645	0.0206557813711115	0.0099391412653789	0.0192604038549003	0.0156998817562398	0.00996368853619377	0.00994976303877204	0.0114933774672489	0.0113350948018647	0.0214544911220515	0.0164408657287246	0.0143075451312422
0.0143395674750751	0.0121685555490817	0.00985217939284837	0.013212174547188	0.0116219683969957	0.00835565191087598	0.0122610303422308	0.0153871238269174	0.0110013864986308	0.0110951087627143	0.0128953794593642	0.0124581816350736	0.0116446023870114	0.0120886205307243	0.0114303676083809	0.0111157799997182	0.0163369150597768	0.0100051250038258	0.0205779367288877	0.0094946451633077	0.0103835189008099	0.00708983760271949	0.011068157499749	0.0102237589982899	0.00743272777968553	0.0128039921647191	0.00907812493871453	0.015446899597076	0.00767338583732514	0.0149764901373922	0.0141516516048447	0.0174530468718447	0.0105855284754231	0.014841664034034	0.00857756568357816	0.00668218703887138	0.0155911003925597	0.0127406612997561	0.0136816641884652	0.0131727915165138	0.0084352522530819	0.0113372362513722	0.012640403354616	0.00851912968927441	0.010167586613577	0.00860503475130544	0.0096316449915823	0.0180462865776137	0.00966242888664121	0.0150908398701808
0.0240292318038919	0.0189521942978737	0.024924276029416	0.0225708745395208	0.0215383301421291	0.0137644910062017	0.0221781152039392	0.0269569975397889	0.024292372445632	0.0171582555789246	0.0149017405737499	0.0180023675390215	0.0134277275520213	0.0193011752853184	0.0198566197339687	0.0160224089672343	0.0169972050289394	0.0109878083800841	0.0242730650204495	0.0193647818559921	0.0142004197427383	0.0145991011471887	0.014646079680193	0.013991710917551	0.0128774503974049	0.0169998141631982	0.0152038843382114	0.0170675026047553	0.0111900178161216	0.021268255679261	0.0178080816539766	0.0182960115970822	0.0153332615673656	0.0254270368636976	0.0115787955250007	0.0103962056292294	0.0215411179700119	0.0130380219744051	0.0183361422429551	0.0172102616687645	0.0126323807265725	0.0190911606279802	0.0172189181421594	0.014033792364669	0.011673782400924	0.0107732326306045	0.0152998092593169	0.0273965167090713	0.0179430029125284	0.0213704886232888
0.0222529756302058	0.0356152484584638	0.0149216570580286	0.0199046750064091	0.0180211955270267	0.0138153598339008	0.0241357875834646	0.0236745436700288	0.0202579856548155	0.0211643986878675	0.0153247657786736	0.0174026074842622	0.0141091026842011	0.014486137145869	0.0151085744539414	0.0212447324141357	0.0248051518530344	0.0113144650713355	0.0290226747337492	0.0114780353034357	0.0230597338912628	0.0107379414327037	0.0160174125650373	0.0133404358004603	0.0124218119714886	0.0165393063574684	0.0123089059514457	0.0169553791325146	0.0106691536983317	0.0205596905328613	0.0170106663578429	0.0311252553145741	0.0167431478067083	0.024148332126887	0.0111353021574069	0.0115663230486004	0.0178461946514304	0.0173751302521176	0.0148513293531687	0.0169042135599979	0.0137158434290183	0.0174434090314535	0.018092673033272	0.0157843667650511	0.01573267774883	0.0095325544118111	0.0184578375593139	0.0281742390857086	0.0158126134749784	0.0252044912102427
0.0254833506505235	0.0154483610946412	0.0109193763396136	0.018168575113289	0.0217364689399478	0.00898430354367244	0.0141220642797771	0.0162417818482941	0.0129713474407559	0.0117950249817933	0.0117324182362269	0.0130809439821097	0.0135512540174918	0.012573574131772	0.0142808718201186	0.0120631877336806	0.021283131155052	0.0107931854460949	0.0143599361232065	0.0083516775240151	0.0130282313453353	0.00912067835532702	0.0140769659070367	0.0115055320254486	0.00866394311108963	0.0160971767444241	0.0120737707316793	0.0129444822429332	0.00975934710235322	0.0145954587765795	0.0124169522432381	0.0167058161812013	0.0131481130965917	0.0154623668646028	0.00977077019531538	0.00836604557511233	0.0175586511805835	0.0132649387111542	0.0177337886792694	0.0143479615363077	0.00864071134722576	0.0128445246924676	0.0167037815465342	0.00811208026719499	0.0107567238112217	0.00750255002875356	0.0121999468038206	0.0231385003757163	0.0103196510917307	0.0173123526507739
0.012414446890916	0.0117383705104427	0.00983421599382995	0.0528516848569871	0.0562015099930373	0.0635669332002434	0.0457821617573699	0.0469738746142286	0.0498971257738284	0.044192253810539	0.0342815634150211	0.0381014121972362	0.0134226949570057	0.00863381851411884	0.0108293812855399	0.0122865564227939	0.0146633230324819	0.105280927925437	0.0125159436537241	0.0109944209615673	0.00983757383096167	0.0074367536791064	0.00997049995927433	0.012815605938798	0.00837746788056457	0.0123118398232985	0.00788408034749235	0.00963750637023765	0.0078658305016278	0.0124765834103538	0.0111729879198153	0.0135289635374394	0.0107206146993745	0.0123739602201735	0.00665927599355576	0.0075032305101133	0.0140566081105842	0.0115221103802158	0.0123032086415351	0.011404313342862	0.00702304707611504	0.012173299471755	0.0119757957241713	0.00727545739678669	0.0347371632113318	0.00652207911345783	0.0102658859753005	0.0137450073796952	0.0089879537286766	0.0125415728869618
0.0261396983187731	0.0292401007842378	0.0186010215869352	0.0211652245155135	0.027344887874853	0.0137848868152971	0.024840771667458	0.023475601398764	0.0292477690287062	0.0244843079875231	0.0235868169061904	0.0294108560800243	0.0275147303705556	0.0196632771741288	0.0274662920773014	0.0317185552413529	0.0282370217466753	0.0198743430278446	0.032354337726194	0.0188313462684025	0.0193015586634512	0.0179489938335946	0.0226719395715624	0.0151180951490645	0.0160126574655333	0.0202051979564978	0.0189054963941019	0.0176535444150048	0.0132999409841159	0.0335054648238851	0.0259762919997664	0.034948604997142	0.0241205428069313	0.034236839400873	0.0154584217530756	0.0160567802552762	0.0314215972985216	0.0166989964328399	0.0245176831198474	0.0316532023870066	0.0138199505475254	0.0230047816680253	0.0216122085232281	0.0170109562971597	0.0262828302461371	0.0162660915773662	0.0235573878168834	0.0340108511925718	0.0211073378524552	0.0260832826779545
0.0170871252740132	0.0196039091834161	0.0183946968030211	0.0203786184838051	0.0188793686729837	0.0119342638316818	0.024284433949033	0.0173130358669995	0.0203255348585906	0.0196620095175443	0.0208058516059331	0.0162676728982361	0.0158207687751854	0.0177972739834047	0.0191512528441765	0.0217505835447601	0.01777704524782	0.0132387085352902	0.0256618523861536	0.0152233202319552	0.0187481658236418	0.0197436421430876	0.0144695274287322	0.0181178617558931	0.012263384118845	0.0155784687268758	0.0144788811437046	0.0173590979244087	0.0142670279898872	0.0265403339361927	0.0198538997956602	0.0224939069863796	0.01455436972389	0.0384000500375532	0.010133725392859	0.0166661312713109	0.0285207794732324	0.0153941915732921	0.0238347854333018	0.0265637936823417	0.0122305007030183	0.021876966469096	0.0245543692575645	0.0138212262311299	0.0150152640112336	0.00914956016010664	0.0161541699459064	0.0238285495964087	0.0140098173409992	0.0182978262883435
0.0303818187478183	0.0248240997888667	0.0267896486748141	0.0307203584747254	0.0258729722425613	0.0189901445623261	0.032754791980857	0.0221841960612429	0.0275137710794285	0.0477870755528648	0.0210809927409223	0.0245231904891166	0.0207386882526846	0.0233511957667303	0.0266493502150458	0.0340258727393824	0.0321582468253249	0.0235208531097379	0.0291832155400443	0.0189227357993872	0.0209351731881276	0.0162344423899987	0.0193889086870917	0.0176479561366753	0.0140362782490821	0.0178684351310831	0.0157636720298924	0.0301944136350269	0.0174746474759979	0.0262128067877771	0.0241535150299882	0.0247253952238545	0.0224279852268341	0.0340980015450028	0.0143216134689369	0.0195040480395345	0.0288869315665805	0.0185651479342805	0.0303550444726418	0.0248760579592702	0.0153643620076884	0.0302869175498641	0.0259755922675357	0.0179503444404495	0.0176966181183082	0.0168578402162435	0.0220547203615475	0.0330851872154585	0.0244047769791366	0.0452654047022111
0.0282989674608874	0.0203588176070949	0.021322120787442	0.0258089749466493	0.0211931452762563	0.0142747354434176	0.0237411538796646	0.0235709838473201	0.0262670877101166	0.0233768328152657	0.022030373235786	0.021093109815301	0.0174231132745495	0.0237919807297211	0.0195902128236609	0.0244280566619167	0.0218708905777828	0.0164670688205153	0.0250877573517076	0.0186034389840416	0.0193470039367136	0.0136389787658571	0.0195469538791895	0.0794277244109997	0.0161064791995303	0.0180140864572281	0.0220724538322805	0.0202936919678544	0.0183511342844767	0.0295559268306412	0.0216153895745464	0.0261139369578953	0.0200711837365407	0.0266480195771613	0.0131014689330205	0.0136085954335528	0.266955316641541	0.0216625907282161	0.0202975620334216	0.0270158135147494	0.0152027573550167	0.174155724737844	0.0272784662737891	0.0142726661024477	0.0155588973044156	0.0144202153965463	0.0162126529225884	0.0365315299280108	0.0205030900974449	0.193114227635734
0.0172239857536453	0.0205513651336434	0.0136184403809251	0.0953277461720167	0.0924617275017185	0.0315350444485317	0.090567312776571	0.100832077913534	0.0848570097872779	0.0744916345064275	0.0605872149258841	0.0648544048380783	0.0127695451792676	0.0122367307431075	0.0152828448232068	0.0197185274964163	0.0166394722816264	0.040960952979511	0.0268758680692528	0.0104993832482104	0.0136487942639558	0.00963678370766813	0.0189610487069782	0.0119723966815024	0.008762498219827	0.0133136212020612	0.010345526896759	0.0296496206673431	0.0126585407296118	0.0156571152603505	0.0136930511708371	0.0221754537772155	0.016717631166792	0.0183816997876982	0.00783851098877369	0.00862085751414312	0.0178434820151852	0.0176822783614467	0.0158560360310804	0.0158225116490123	0.00972832318959083	0.0172267119572662	0.0169349215102292	0.0102167473999241	0.494488459758927	0.00843719448863491	0.0139792808018172	0.020542912998746	0.0156388405362503	0.0177612586273921
0.0167046213069545	0.0172485591586689	0.0195068986402632	0.0207701958682292	0.0151009727140524	0.0112349941233168	0.0199922649063573	0.0203105697320627	0.0235202280023135	0.0176527335862015	0.0180059919906686	0.0170394779874572	0.0231999192611079	0.017076671625818	0.018722542334388	0.016449266295201	0.0263169184235738	0.0129423533291172	0.0272880478207861	0.0138381498205174	0.0196861437043402	0.01162486985241	0.0135169255076146	0.0144423240643188	0.011766846080701	0.0165540617412198	0.0183487682059487	0.0179495733488151	0.0146014495809814	0.0223674268085295	0.0156637748800316	0.0196997059817384	0.0158095141940153	0.0236556231528623	0.0113516296774338	0.0120054063452552	0.016555131868198	0.020400548265331	0.0152663241980359	0.0196735982467616	0.0115138734539161	0.0174589710017459	0.0223201663866493	0.0112252135050067	0.0141453528110083	0.010932463195644	0.0137067420797718	0.0226821055465294	0.0164354405676594	0.0192642371006892
0.024462956894733	0.0204638740950918	0.019300009385884	0.0326298661503179	0.0302071329055336	0.0118032409594034	0.0263736371734227	0.0225906337653946	0.0266850790840799	0.0189951685233225	0.0161460759331393	0.0202158179691295	0.0237953079244673	0.018001925588947	0.0183283945454734	0.0239101886570176	0.0246602938179801	0.0166430266765575	0.0213120131648699	0.0181538723102058	0.0176995016563252	0.014161024174823	0.0234174610176504	0.0179314816639422	0.0148852815492065	0.0189091274364237	0.0244089573496128	0.0190444480031975	0.0140703080188933	0.0238832578215551	0.0190252427005122	0.02730307844793	0.0196289747151017	0.0440559674736828	0.0125565605734447	0.0135749457910987	0.0259638670093626	0.0244987037847194	0.0234437905653403	0.0210068696425072	0.0140206250470428	0.0227607743632268	0.0245752818188931	0.0129047603959058	0.0172313914616912	0.0148076341423901	0.0221976372616217	0.0334898660268353	0.0211619024550455	0.0210709122874355
0.0163619034458627	0.0185466061088599	0.0124193473793848	0.0215896223936733	0.0238575865963169	0.0122883505715161	0.0194461098158397	0.0186781344109024	0.0165235764951462	0.0146521519453618	0.014152806900442	0.0170360507727698	0.0145564959185969	0.0153166810481267	0.0161989412872496	0.0153258465388173	0.0223400591339301	0.0135370364970465	0.0175601378153578	0.0164014846737598	0.0129656548195893	0.0111715327823195	0.0149433089640359	0.0141104328133505	0.0137580330124009	0.0165819599566674	0.0129058362973792	0.0166223328729503	0.0105449690702011	0.0216456265003591	0.0130076966122128	0.0175006059689727	0.0152993387359732	0.0248828832067942	0.0115634850940534	0.0100092332681286	0.0199706450023161	0.0147626604888685	0.0143235101044028	0.0230468815066992	0.0093980423280845	0.0166732572221713	0.020019760113473	0.0125287713397625	0.0138202860960582	0.0099553522255956	0.0121413486514672	0.0187341256105404	0.0142101795045868	0.0194680213057101
0.0176721178658876	0.0182745928762242	0.0159289506612477	0.0209866118324839	0.0199990710706394	0.0138666515994794	0.0194757860289904	0.0201738259803644	0.017103123179177	0.016544793190846	0.0177319028990825	0.0197889470185296	0.0154138612438477	0.0147707116506246	0.0194767974276407	0.0147138635428125	0.020031611981244	0.0131377493694996	0.0157379964514074	0.0122088959582344	0.0186718764874214	0.00965289373452198	0.0141224355967211	0.0137413045055015	0.0128241565348721	0.0197311310460217	0.013218300536162	0.0188510718232865	0.0109897526570845	0.0287109867419079	0.0162347648605078	0.0151216035435704	0.0173941747513699	0.0273469321393558	0.010218645736133	0.00982794912177867	0.022368719978724	0.0159448121079907	0.0184172569250627	0.026696207660432	0.0101506106719207	0.0200093377354292	0.0220090081816468	0.0114355263435256	0.0151716795790765	0.0105703017694478	0.012840393261047	0.0219204925280148	0.0119994158393051	0.0180831896918887
0.0132471320102646	0.00894301059431553	0.00826900469589795	0.0595688556277499	0.0557626606332276	0.0658841280189075	0.059662255569403	0.0500509520728175	0.06160933853947	0.0400158718229762	0.034013875906984	0.0398584570506721	0.0120408265168646	0.00874122587997083	0.0107448200870083	0.0111021689402775	0.0172430512696342	0.102703231254402	0.0162392015328311	0.00949187351200489	0.00920826147040366	0.0077357168926884	0.0124510880922612	0.0104977093835814	0.00674601357623107	0.0098803478939724	0.00995593139478236	0.0104476456208903	0.00780441018248621	0.0133500745506433	0.010346694091702	0.0144176428540134	0.0123525322890706	0.0159047335521802	0.00716721578573963	0.0081425766976755	0.0144196215975171	0.00961751461004174	0.0119891544393587	0.0115287583130158	0.00780919820534813	0.0123150726106334	0.0125677990637346	0.00721864700465846	0.0340314738068762	0.00711826662128924	0.010347403000468	0.0192923271281198	0.00974349087894375	0.0136880062487307
0.0117444988472847	0.0156577570759389	0.00903962688058246	0.0635690451411044	0.0657244310639326	0.0661337598870657	0.0580345323824253	0.0504343994716327	0.0599078650326849	0.0364396270255848	0.0347058446913744	0.0428017497466232	0.0120415873026889	0.0100967538028784	0.0110812958294688	0.0143684205410687	0.0155601426317485	0.0938919216388249	0.0157625738355761	0.00964300686937827	0.0110160787783076	0.00822343784880998	0.00914701076917289	0.010368991315999	0.0079511612109691	0.0155625311715786	0.00924093266663318	0.00986169535738804	0.00792685490918696	0.0190250582352209	0.0112423472299823	0.0189709635879808	0.0107930636307897	0.0149639513280234	0.00623671167627652	0.00755780649870182	0.0153587538174501	0.00917010833105964	0.0121397858598463	0.0123301455460917	0.00966449338047656	0.0119679871522398	0.013197022803001	0.00697940632376041	0.035993272877951	0.00800855592840892	0.0101712101156234	0.0126925753114038	0.00919703273371977	0.0143733146652045
0.0219427550864663	0.0155843571267579	0.0173494164598364	0.0889288746740629	0.0845926600215435	0.105062872030929	0.0843332206497207	0.0805147232904155	0.0827686428245523	0.0832565746580775	0.0498907111527326	0.0714348826496287	0.0120300833939978	0.0157201681361461	0.0149317335803943	0.0185958531976661	0.0209962186606219	0.114827263191314	0.01682120929974	0.0138004768839959	0.0176640876135266	0.00820443427313137	0.016615040343541	0.0135166674748818	0.0104710630645614	0.0191148763813304	0.0102312498516144	0.0143305803702278	0.0113417409380749	0.0160057959412056	0.0160599864082196	0.0186268694959854	0.0120843962409759	0.0167268873221107	0.0093985775871245	0.00976237402751655	0.017358960164529	0.0155012042455913	0.015354204510573	0.0150380052025656	0.00918262529851394	0.0195209037670524	0.0174650692884578	0.0104802373515828	0.0533889771125921	0.0088898944099561	0.0130842474084931	0.0299096597130075	0.0133647219856014	0.0216326187638767
0.0221898016897372	0.0183298789062746	0.0173085688015487	0.0198481676531995	0.0179700351809986	0.0135608872501903	0.0174280220395836	0.0202348577503709	0.0177764182538932	0.0160236466552487	0.0142846563890547	0.015844229051552	0.0194286858483049	0.0154080133034539	0.0193701635275924	0.0195855965645317	0.0277029004483419	0.0154268791496638	0.0223629454169167	0.0140466890358938	0.0229942696459288	0.0133296919975576	0.0194168691538353	0.0124881209836332	0.015261996282298	0.0161625058855802	0.015407739803148	0.0172323838490199	0.0121587029180147	0.0231754093514106	0.0169623748016178	0.0264726447732508	0.0195307202627885	0.0245921131522617	0.0111036901641489	0.0115334874307552	0.0195316804922225	0.0186585581752425	0.017210654627925	0.0172482294267108	0.0110297625329522	0.0243514445477458	0.0209782671742493	0.0128401645531103	0.0148903186316455	0.0118818655710249	0.014843094863588	0.0256512765590357	0.01637417395664	0.020563313086182
0.0143553317191957	0.0139934023555376	0.0142283989520747	0.0806723688906028	0.0833477122422007	0.0774550085513394	0.0740338590152416	0.0701477613100413	0.0791196416920899	0.0678500971418532	0.044103062155968	0.0571080709891447	0.0098602208102778	0.00925596647494757	0.0109896745565964	0.0132062204326596	0.0151559274833755	0.0688823167667895	0.0150144286867681	0.0082819233380339	0.0103599106890169	0.00735111868704754	0.0137336350593498	0.0079911719188108	0.00996548969199559	0.0138702977546048	0.0103539481976587	0.012891057751512	0.00795617236705819	0.0147252232523842	0.0116162683094936	0.0145318309241818	0.012489516725089	0.0166197122044755	0.00778196463082949	0.00987944937647337	0.011733153150567	0.0132101916311955	0.0149071887931054	0.0162486043087569	0.00901114958175074	0.011755046298235	0.0141144111122149	0.00858426505657758	0.0362590941045001	0.0093980035261764	0.0119482524376322	0.0172437881542836	0.0107471368722133	0.01290189669662
0.0144959686185316	0.0125089614506248	0.0125257676560052	0.0806941871764028	0.0783336001847867	0.0859176886369273	0.0644388692859766	0.0695563778719947	0.0735227891641868	0.0635362286595812	0.0479609122830352	0.0615578208762214	0.0134112267013197	0.0110991417745179	0.0108797437730958	0.016002719606006	0.0186053583706057	0.0702555107756241	0.0138315645266023	0.00836306002240888	0.0102562794947376	0.00994170057113908	0.0112085300881355	0.00839882587854971	0.00831884587319664	0.0118052112621615	0.0110890438269499	0.0136090470915464	0.00908777250411977	0.0143287754139917	0.0144053504008496	0.0146741969581284	0.0126118745319846	0.0155393822952897	0.00636140267090122	0.00712588340650305	0.0121113921169204	0.0115205720787609	0.0140820558806986	0.0133164666768195	0.00802890915841327	0.017145856888758	0.0145072000319841	0.00917087757432207	0.0419371050921633	0.00804854400153199	0.0100844361732954	0.0203765905123257	0.0117721218832219	0.0138598877919591
0.0134526508844733	0.0185209302550031	0.011229762952276	0.0660536344272064	0.0635929020048531	0.0824743848104123	0.0606275897878541	0.0636374422920856	0.0614780035754074	0.0571016945076286	0.0447104218758661	0.0542031615327799	0.0105602263464931	0.0136225339276941	0.011525767316557	0.0147817213184269	0.0137958828192525	0.0626764033115937	0.017810990877229	0.0091466624630322	0.0123003199536263	0.00887604576954324	0.0108222315309631	0.0139898366104454	0.00750939121949071	0.0151977976947256	0.0093410003112564	0.0143895363710209	0.00763451872377179	0.0156713537711316	0.0117231941460274	0.0146655940343767	0.0114586187904184	0.0239166191052555	0.00673165400016806	0.00738067689097526	0.0131568387697905	0.01009984035559	0.0143164518327253	0.015447551482431	0.00668683509519943	0.0131813884036642	0.0150074211529591	0.0104210491248111	0.0354644391216334	0.00720342577271288	0.0102584976955673	0.0170322481206176	0.0126843781744776	0.0155139737387161
0.0172889014284904	0.0244967254199722	0.0156347960920403	0.0238821514404225	0.0250446463793687	0.0116279622493942	0.0164616267964309	0.0167237189242017	0.0160274903845097	0.0145146398043322	0.0137395815470168	0.0181498383307837	0.0149853670702658	0.0135472609148144	0.0169552281426643	0.022266950487602	0.0200426219724376	0.00971738394456566	0.0188757878386605	0.0107585160444932	0.0219774608886075	0.00922223887898971	0.0142743834135358	0.0139780047690432	0.0113885431389116	0.0175399862658444	0.012123435244655	0.0167407691952631	0.0108125297477171	0.018809192799646	0.0148900473219014	0.0169511082961347	0.0164852046608203	0.0168653477948131	0.0126698804963263	0.0124391888447965	0.0274766919287242	0.0171552073837465	0.0152025881840028	0.0145586331845559	0.010054627862721	0.0205542110969178	0.0145197636839709	0.011537160091685	0.0130172738444421	0.00952761771723807	0.0157859634053771	0.0206203374160482	0.013820873229206	0.0200567241405582
0.0257327417896694	0.0225481525250828	0.0209818481696811	0.0249353326987405	0.0246759042959276	0.0140619531532878	0.0260653500585975	0.0222434913925854	0.0218250268479128	0.0211125507195671	0.0171111794820724	0.0199051685605754	0.0265125029218989	0.0189538750283754	0.0189270777086998	0.0220947019956046	0.0242379881530969	0.0147525874683172	0.0253402798533783	0.0183005011498628	0.0225154859244266	0.0186678344009925	0.0192787264914396	0.0184173767872879	0.0166727888654944	0.0161611391830169	0.0200129682593669	0.0200152176839337	0.0139111855624811	0.0229563413812975	0.0208837015638304	0.0315374645576341	0.0186002668804636	0.0308951704727196	0.0139496105264988	0.0155628677843695	0.0245377286079381	0.0205107188441418	0.446012778120426	0.0216690198679327	0.0155195431402598	0.0240372137804511	0.0210840650108534	0.0135293518410648	0.0177046188348521	0.0146784481570686	0.0238687227666013	0.0398986116439537	0.0201899971301053	0.022389269740056
0.0159945619325188	0.011108851774121	0.0118913678245657	0.0522110353372577	0.0526029935396097	0.0543089701467488	0.0420169820170171	0.0577793261434042	0.0467852978731146	0.0489748360773468	0.0276907730865178	0.0335557087264257	0.0118060182922002	0.00844016107993508	0.0104349492405284	0.0114040305051812	0.0166048873878082	0.0781878796174118	0.0127558569783726	0.00742160530985865	0.00926945620874617	0.00880177466177581	0.0122640249221683	0.0088087590202702	0.00890927201741178	0.0112561512698972	0.01154147951965	0.0123687517469446	0.00825953509309182	0.0124664139741078	0.0102484427768623	0.0120009234710072	0.011102341697713	0.0140442373641494	0.0087424797918541	0.00824448339134762	0.0162685696165473	0.0104381984852718	0.0123151326279815	0.0151317237624768	0.00863856624270073	0.0145960526840783	0.0138483837395467	0.00729905975844127	0.0257341327609981	0.0084196579063098	0.00830370540245866	0.0232335768434695	0.00848170404376183	0.0112481401899282
0.0195774524962819	0.0198555591797107	0.0219805340233694	0.024540929349213	0.018320719061888	0.0107531876214297	0.0232677874195223	0.0167616633216843	0.0201827923190403	0.0183285843390523	0.0172728939400731	0.0211532985533532	0.0184417775878271	0.0215994618409393	0.0182853433403141	0.0191527954323525	0.0277391718810167	0.0133804807664199	0.0205641255694944	0.0129948082689682	0.0158585007328684	0.0118075484648929	0.0181993533832519	0.0143924986428477	0.0133047847291902	0.0151327799711911	0.0149096874279695	0.0139223442609851	0.0166017577074128	0.0240820540957039	0.0148723190689509	0.0190786123102513	0.0205541788854815	0.0235050247361134	0.0140456539867097	0.016331336899826	0.0261079454677644	0.0183432971543355	0.0171384606672927	0.0195831031548902	0.013269108869697	0.0217233285071344	0.0205321502165227	0.0114016117317355	0.0140965519280945	0.0117099479718943	0.0172513426836923	0.0367371356635838	0.0145297146690378	0.0186352040797804
0.0151125351148426	0.00976734327512642	0.0105549373169872	0.0548379533564278	0.0515266380289841	0.0652203337749423	0.0519787298814102	0.0702240901059795	0.0511378398108352	0.0469053173247976	0.0298480109594178	0.035626880713609	0.0138404263215241	0.0130524062551422	0.0145856135512147	0.0131070276183823	0.0142752386259358	0.0735403549535448	0.0152415165890862	0.0122830491766741	0.0115320770826953	0.00945861831926812	0.0125288391994078	0.0101486343946458	0.00928401241419725	0.0129794817529244	0.0102761789929234	0.0125809949430107	0.00882844865364046	0.0207527619694672	0.0153517972972041	0.011674208119621	0.0140484680702414	0.0161283275244983	0.0074170251268975	0.00714382074838887	0.0159407448462964	0.0155146466369568	0.0144372710221858	0.0169679456797369	0.0099824865693941	0.0142593652067363	0.0167850611853158	0.00814936249363518	0.0284247762242691	0.0089614020192898	0.0105133640802372	0.0176240556290211	0.0119319211940793	0.0170824011242879
0.0347002674971562	0.0174084014143912	0.0254409910737627	0.021852979681983	0.0211107245087426	0.0151168471259348	0.024540242911608	0.0275279326918503	0.0248885959755589	0.0226315433022099	0.020874223465781	0.0195213533234286	0.0152705952534157	0.0276848552543312	0.0167943010425733	0.021176198037502	0.0255991364099953	0.0153191914702753	0.0216101424078116	0.0160246673341174	0.0262476282511658	0.021269446123463	0.0196787043242027	0.113390788109796	0.0155337359376168	0.0186943021388328	0.0244534041804256	0.0204304755794723	0.0165855439501296	0.0252592651497546	0.0200630381070763	0.0348658163141074	0.0194059712820372	0.0309306823486528	0.0126672513790917	0.0144733273932798	0.406424143919876	0.0254519202211138	0.02416372162349	0.0183533036631191	0.0138613376892168	0.227164973482981	0.018092828310077	0.0191372254495683	0.020966925301212	0.0119555145964499	0.0190193912392073	0.0331093899599366	0.0212950814555247	0.2629276528654
0.0301684404592684	0.0224128945689117	0.02470831055537	0.0242224423269107	0.0284300459154324	0.0186632737175547	0.0226939231587738	0.0241798881225607	0.0258678142753888	0.0245020416630559	0.0252582415042727	0.0226444224674167	0.0174263708779758	0.0261193374075722	0.0248811118859424	0.0245259291464221	0.0224358767006529	0.0202709509810388	0.0257358441183273	0.0180430712952558	0.0189446641612423	0.0169061682314178	0.0204696542799382	0.0876357978684943	0.0144572351821926	0.0290391208945763	0.0191591627584676	0.0203842276784039	0.0167978665595528	0.0273469448730449	0.019458619223009	0.0243532116425079	0.0243714560778102	0.0266530019634037	0.0131656324195945	0.0168091522827266	0.282536026273457	0.0204444202140348	0.0314998045316959	0.0240534063803646	0.01382996016344	0.177494557848668	0.0251848306475011	0.0143651166450861	0.0159608270307289	0.014528573903137	0.0158394961718868	0.0456220328481461	0.0222461695476501	0.217608423908501
0.0169795429274842	0.0164103571096666	0.014982486884191	0.0174755888713614	0.0162960543872052	0.0128473848158057	0.0155203882677121	0.0157674945613499	0.0167186359404719	0.0195940389003493	0.0155976534807281	0.0171120716909366	0.011995928259988	0.0171153633616613	0.0142730058992432	0.0222661268044799	0.0188966302517959	0.00989470721950117	0.0184944155230578	0.0117994286271746	0.0129168869372539	0.0128684995843306	0.0186919534813315	0.0991648741277587	0.0102093045639275	0.0170620765565057	0.0128850030952878	0.010867376021878	0.00898480130732965	0.0202164473720363	0.0140386681473439	0.0159818823241144	0.0120329945831443	0.0179396184157723	0.00850908441687294	0.00781862947058969	0.163032808405389	0.0119318691306794	0.0162444504484301	0.0180936319121995	0.0091286260181773	0.200018632648632	0.0163606894624691	0.0100534390336493	0.0110033574477703	0.00898285011964485	0.0111034573904874	0.0204133788968276	0.011824087469501	0.127278348681951
0.0304289191674561	0.0265821052982824	0.0273243180290831	0.0315473146215765	0.0319286197229983	0.0142527714636433	0.0302938467766258	0.0286289927415961	0.031552703328631	0.029195595513114	0.0236885125701897	0.0211360058477828	0.0216115635296151	0.0283397431506326	0.0249695400689515	0.0285021206148499	0.0352755394219652	0.0172005807326828	0.0528572221080482	0.0181071968865017	0.0223904320044848	0.0181791477069114	0.0233952316524277	0.025350650864653	0.0214054453111882	0.0240806513807975	0.0203953853170178	0.0220808933665028	0.0191685703288733	0.026483737427636	0.026494860750568	0.0255723380661447	0.0246020649484348	0.0347937918626439	0.0160590024903845	0.0152301203800345	0.0361085738957638	0.0379011175258175	0.0305793751244255	0.0246252544486927	0.0179773036555376	0.031746241551827	0.0327675973482754	0.016174240275515	0.021669273960298	0.0151297954572936	0.0236886044112713	0.0321446384450732	0.0200778592755989	0.0279299548539508
0.0227126580095874	0.0271003549693375	0.0273861839945453	0.0293451141517634	0.0284219379538564	0.0140028235316346	0.0220859810103105	0.0236841552101632	0.0226981553335479	0.030624482316799	0.0216107282674025	0.0234253719682547	0.0217913177053881	0.020882066162488	0.0196226037942714	0.0230473350275694	0.0299872371794408	0.0166807179206679	0.0265801892009173	0.0169218666523737	0.0209978766970731	0.0138922988949506	0.0180579108700736	0.0228786031448365	0.0134079225613239	0.0238959378254971	0.0169884980297303	0.0235548831372559	0.0176553890996936	0.03426437365977	0.0200628222629198	0.0303666746085653	0.0260813448091418	0.0310565959119791	0.0145925165963726	0.0142100231088117	0.0282354788612399	0.0216749504840744	0.0272208792611253	0.0266603016564833	0.0153288438246088	0.0321456409775018	0.0241924358680804	0.0171467695307606	0.0204425322394479	0.01903102257317	0.0175561722673067	0.0379248932151183	0.0237605721032406	0.0310780520266746
0.0187754623275037	0.0174877129957037	0.0149966230415537	0.112242868048943	0.111450341516903	0.128725997942622	0.0871884887457203	0.107503286387151	0.0874285163781292	0.0831706951517162	0.0545879663008827	0.0829912658103442	0.0138362291710216	0.0158530408754062	0.0170710360497665	0.0183043951659384	0.0248753800048711	0.125084394866442	0.0236240612851993	0.011445131078158	0.0179146035364493	0.011772969324127	0.0179974912472404	0.0153576334491376	0.012313979456593	0.0207326653902684	0.0117246911375984	0.0175172215685914	0.00955300010964365	0.021610375470937	0.0185819363611318	0.0217214938993643	0.0155572826510679	0.0211620104864989	0.0116321128518187	0.0151509010089487	0.0163689518214227	0.0179508817839298	0.0168916188964654	0.0161917637315074	0.0103001603127294	0.0167899591742968	0.0184603601850546	0.0117155837225801	0.0613611612533832	0.0131585970050271	0.0143943713019544	0.020291114392962	0.0168811415761737	0.0172335340694611
0.0272701265526908	0.0235321261226505	0.0214845885822958	0.023613898426103	0.0224144134610033	0.0125275683467303	0.0179941549424741	0.0312695278696841	0.022591065389978	0.0222995734685417	0.0212294341471375	0.0210943890136672	0.0194955125516529	0.0183157396148385	0.0216952393594668	0.0291923963858056	0.0270973924215466	0.0139260577984244	0.0190147873702337	0.0169201462694754	0.0208378792002629	0.0112215239916014	0.02001357119878	0.018278490463118	0.0126206378868446	0.0158092386504365	0.0131125950596042	0.0174387919842396	0.0143706450561973	0.0371275233112288	0.0209054470792664	0.0250011292268952	0.0251636513491134	0.0245557357104944	0.0133751136106347	0.0151115017364726	0.0208029745115677	0.0163496160620263	0.0200969734843746	0.0237091924813644	0.0133420043109485	0.0218342574871501	0.0359095464844272	0.0129984221818431	0.0163854650885907	0.0126552421703975	0.0152445995815434	0.038332878375103	0.017647568051779	0.0198158734383105
0.0277956000667519	0.0222556178700893	0.016656304882235	0.0246118273055576	0.0195801245373752	0.012052988909648	0.0208642418298855	0.023123377906991	0.0221607238641972	0.0218838991217232	0.0178422788173712	0.0189681781322545	0.021436534672457	0.0154065649463008	0.0250046329389671	0.0260355466884933	0.0282656085394725	0.0186815430338125	0.0190411662786905	0.0175381322745064	0.0212532092408687	0.0144833622891195	0.0239780266458162	0.0161322049453188	0.0131436721464291	0.0162081031849592	0.0167119093930348	0.0144905616392962	0.0148868081594214	0.0412534439433403	0.0174453740579213	0.0229494951501326	0.0262784987837788	0.028688101735296	0.013393668690461	0.0134239614899651	0.0247998025515036	0.0167530487286962	0.0201248536922088	0.0215022646301622	0.014116768937575	0.0213676262601835	0.0321236978101036	0.0151464199955939	0.017927473823213	0.0113149987358588	0.016283464713777	0.043969483427215	0.0218301797068544	0.0219321388048465
0.0198164080220951	0.0185044688086296	0.0150210195004092	0.0200372190741181	0.0164536443484397	0.0117343312096337	0.0180129271457006	0.0285135143193279	0.0171300212138882	0.0181489858216675	0.0150914470093716	0.0190418374245143	0.0216427495230312	0.0174991193839257	0.0152091815683386	0.0177545810040724	0.0224732951187286	0.0104600272344504	0.0194772900192126	0.0120796699093212	0.0191168248449422	0.0134566557181678	0.016124071579307	0.0153477359804431	0.0122812329470287	0.0126535748803232	0.0181908520498986	0.0190377013972702	0.0131512640440914	0.0238460783579622	0.0191788121180058	0.018891664403021	0.0197167480353143	0.0243091344593769	0.0105867041791118	0.0122901948799909	0.024975775387037	0.0147999332707984	0.0238395455611046	0.019786950849153	0.0122483016708044	0.0210714764074355	0.0406619187030225	0.0146350417877236	0.0150321471341264	0.0133944601253661	0.0131863367374915	0.0240459160477767	0.0162240223737689	0.0193752311029586
0.0234330773953834	0.0167759682333292	0.0150074899812492	0.0173925425587623	0.0168291099366982	0.00847118196036752	0.0170898921919149	0.0158186994340382	0.017378706180374	0.0157383130123256	0.0148979125875919	0.0165726156486774	0.0190079430090819	0.0205651294042239	0.0203544427024807	0.0149986641433743	0.02309060912602	0.0130654076146791	0.0216710815649872	0.0149985321032553	0.0173311241537131	0.0113996924404469	0.0166243053506839	0.0144110378413402	0.0111340442093311	0.0156979867747161	0.0129065058661881	0.0136884830084512	0.0109292386398128	0.0199870247160815	0.0164558575660059	0.0179624591419934	0.015856862449156	0.0201628103799794	0.0103505699255087	0.0136833654496912	0.0222455487710204	0.0182965540752257	0.0194147947132093	0.0172211076048848	0.0139307098869415	0.0202971414041812	0.0257277857086081	0.0145947824025503	0.015574852317881	0.0125057710664724	0.0143998619161877	0.0184459756814464	0.0147085380712059	0.0204929581606025
0.0131500581512768	0.0120079778687523	0.0133679822138947	0.0127480957009154	0.0141923968864021	0.0189520898784408	0.0185284322907119	0.0127256997318298	0.0167693811192459	0.0147472237380167	0.0198475298499742	0.0137604086414457	0.0126400327391878	0.0135257615258557	0.0137610279936528	0.0125687545368273	0.0152445570663783	0.00999157336013118	0.0173732429573973	0.0175043303930306	0.0129724515743491	0.00838304177728081	0.0112264872163612	0.0107562609857183	0.00862453041652238	0.0132762097742795	0.00936145374406189	0.0114508844775085	0.0096948051497601	0.0137341462042738	0.0119477518479423	0.0152134154103262	0.0099055385049855	0.0157881850146638	0.0108626147436812	0.00792502086800642	0.0174698263244281	0.0119439073428622	0.0120823576554119	0.0157780502103926	0.0115147832227569	0.0112124901548337	0.0261225950707975	0.00976836051204275	0.0128762145730634	0.00747250390272985	0.0126953561073297	0.0157479876433712	0.0188791462460074	0.0195420897187691
0.0161870633151389	0.0147589083829523	0.0123880593471721	0.0136011989744229	0.0134596914449705	0.0107841945533061	0.0151464586896435	0.0174996366093052	0.0138795357375304	0.0145453094416194	0.0123636529166373	0.016200006569104	0.0122272200195115	0.0114872885489603	0.013350114467885	0.0160203083140435	0.017703100596839	0.0090637534344091	0.0166332385381348	0.00968112149682377	0.0118590228461468	0.00828911696030152	0.0107589743071952	0.0141841803438236	0.0088652788029347	0.0136924993219247	0.00934542479477057	0.0137297813318661	0.00776982689181115	0.0130782623635418	0.0121402819678896	0.0150268962763906	0.0135275746467894	0.0223679696388483	0.00794711418969431	0.00917191995159678	0.0242305804961227	0.0135927405724908	0.0131773743619197	0.0179561794221192	0.00915727528460898	0.0202298273895274	0.0171165637539416	0.00889349097893736	0.0117991241870767	0.00935447542141021	0.0112608830172223	0.0231674204666163	0.0160597758110983	0.0153716522375843
0.0184596308384778	0.0190330912924258	0.0137070072677171	0.0210481308007027	0.0180781258783293	0.0115381854226564	0.0175600774258872	0.0166503478627438	0.0220360972195167	0.0202141411971598	0.0174946183282355	0.015254760019969	0.018270840596308	0.0159991304546568	0.0202397843237405	0.0142836573578328	0.0218650349012767	0.0123422185654389	0.0177313738199966	0.0139434475262405	0.0165359501134619	0.0150012774079512	0.0182597281133169	0.0196582608524754	0.014976483478404	0.0167502571395669	0.013261595787898	0.0149823753431588	0.0102090264055672	0.0196986757167241	0.0127612067457349	0.0193150997293421	0.0195517487795894	0.0226447521479514	0.0139226265467432	0.0118504270483016	0.0220412367756238	0.015979946929619	0.0184433631081017	0.0217499848141453	0.0122394886026372	0.0245359600027699	0.0276193052853997	0.012464474589495	0.0147530929413207	0.0132222947901429	0.0142376967115766	0.0258456410845964	0.0165389805439722	0.0167594701292712
0.0146101200932457	0.0136554938540661	0.0131689865293078	0.0231337614465011	0.0171698075083489	0.0129379611180792	0.0176798278435146	0.0166783643335869	0.0184431045693114	0.0142728248028013	0.0133957923480911	0.0223876041433001	0.0127431451952875	0.0124556609553169	0.0223792008692801	0.0182466511677481	0.0188190810806837	0.0124380648863314	0.0180153947273048	0.0154371102455246	0.0126066002539221	0.00980919765927236	0.0145347827303336	0.0117734926267343	0.0100972869342458	0.015559495100552	0.0115240759629442	0.0128636444775278	0.0115634773718889	0.0139026990479789	0.0162610428779046	0.0173632307754998	0.012462957341793	0.0191003746426864	0.00938676661470843	0.00991260764530813	0.0211348060229422	0.0131820997081315	0.0167487661216316	0.0143160852499691	0.00923102744493857	0.0185274616806999	0.0150033645030847	0.00961169385870464	0.0113290941455365	0.00979350017682353	0.0126483443420036	0.0213751277509579	0.0143037043306925	0.0170360085299054
0.0194477946707077	0.0151885805816313	0.0123293441957017	0.026244688284557	0.0152366938727772	0.0107017893888995	0.0220057602888902	0.0153698344097972	0.0217601825281226	0.0174875454584567	0.0140387717266875	0.016880028491845	0.0180420708057946	0.0183532124508187	0.0142671871609826	0.0172227168563738	0.0192660492466329	0.0135462540796652	0.0156237354648158	0.0107772462563011	0.0165318064709173	0.0143045751795206	0.0142727545671421	0.0123725594440423	0.00898081864455677	0.0142126006547546	0.0123344382052889	0.0137403330666675	0.0116941906697736	0.0144027781462468	0.0160231943454844	0.0181538260463466	0.0154005480330101	0.0263210914632522	0.0132900241898418	0.00973390649635203	0.0230178452136743	0.016841372538013	0.0225525388927971	0.0172157246218709	0.0087739466457593	0.0162146212844318	0.0253793246796521	0.0104680630255478	0.0129994677086494	0.00918922752851657	0.0159891511907916	0.0227735009889035	0.0183419748671023	0.0140100566693765
0.0173050671660923	0.0218825079735217	0.0131174000387928	0.0208485554471478	0.0173158458102327	0.0113858166595789	0.0171934111333933	0.0182104374528886	0.0299182543407865	0.0182607559674156	0.0161075471858954	0.0189566703391334	0.0153562140228246	0.0166963984078719	0.015495335633107	0.017618791207973	0.0244225283055065	0.0166449504754494	0.0193283246767091	0.0137593158127357	0.0152035939974768	0.0123292208977519	0.0138045705020311	0.0145993822962139	0.0126747963346117	0.0136670837019425	0.0147343939847477	0.15277844295463	0.011484599396029	0.0231814961480475	0.0161501213872207	0.0205213012041692	0.0166626165745073	0.0203250912979745	0.0083386699956897	0.00941460864172739	0.0290807812809132	0.0155679455447661	0.0201126441562551	0.014514648213893	0.0124463357493172	0.0226179944887262	0.0203435938883313	0.0104068461906245	0.0133615302751404	0.010998648271876	0.0164877118356368	0.0231522673326428	0.0130986669684845	0.0221568819530738
0.0139995927295779	0.0161820722107974	0.0105847490513374	0.058881222188404	0.0585542496016475	0.0835641458135828	0.0609763405343454	0.0558965154453872	0.0618534158836652	0.0427387260218797	0.0397341089287508	0.0507939672657525	0.0123632678725726	0.0171129190863491	0.0132390668157761	0.018576920559799	0.0169056278922381	0.109216142181591	0.0146851705457943	0.0136897343389054	0.0106314530518607	0.0117988982963259	0.0113445551560609	0.0100197552315519	0.0084659240218135	0.0139774643210941	0.0105308401988139	0.0126668443164944	0.0100909538440506	0.0146214146839832	0.013448341575343	0.0202771438419824	0.012272287270329	0.0157576413542603	0.0192538785911216	0.0108024606606874	0.017799279990079	0.0198122314759738	0.0144986942136994	0.0158076729579701	0.00814167954556099	0.0157520346501674	0.0166322761946753	0.0150040620690783	0.0552476277216322	0.00893308376893514	0.0131883936696574	0.0204540757278492	0.0172015593952132	0.0190517334173333
0.0173496774842953	0.0158710260731812	0.0139921771223081	0.11980667759518	0.114406820236181	0.13088546938609	0.0824803140405572	0.10398013579691	0.0934459242353764	0.0956919949448322	0.0582280018829469	0.0974802579670068	0.0175538442614277	0.015661306252051	0.0162046011708779	0.0216680979285873	0.0187722063598472	0.120867133377637	0.026939935731482	0.0122211582263986	0.0155815155778457	0.0098716352195708	0.0149965789786335	0.0122641678311975	0.0123903266831069	0.0211592261175043	0.0103816985800249	0.0193884120432657	0.0107892367898156	0.0201336673804554	0.0162450605856802	0.0226809292004066	0.0187844862039256	0.0208303199054831	0.0144909544925014	0.0119643026728469	0.0180390533979428	0.0171590691555001	0.0209742163025044	0.0262091163310043	0.013154335323423	0.0168940576763901	0.0204702045596257	0.0104784185498909	0.0576575282924641	0.00912498953803973	0.0144836170514855	0.0215205375238062	0.0142461593788632	0.0198175802924073
0.0189805117199209	0.0207222080073827	0.0148571951489487	0.0195350146233024	0.0178447120522527	0.0126380283859927	0.01956421897029	0.0198757087058737	0.0194076601532532	0.016688087780611	0.0144805566780667	0.0181218869517941	0.0148995541217806	0.012850077781074	0.0165932213359524	0.0209787965535952	0.020243373183295	0.00962695557946075	0.0210639794690545	0.013884149904322	0.014138274206879	0.0106915532734229	0.0169943745143085	0.0149733435976472	0.0123962588824898	0.0149647900208559	0.0141711336644206	0.0208252307408779	0.0104299161090673	0.0202200433180119	0.0181073850348172	0.0170532227225916	0.014291722716974	0.0214210277722103	0.0135360867804059	0.0112100289398481	0.0150584246389039	0.0174875875146616	0.0188709011134761	0.0219695028102697	0.0104006351765959	0.0189548615818783	0.0201549257681802	0.0101327989284026	0.0163212301961298	0.0110984356656958	0.0171654680840529	0.0271654893247802	0.0153754675520246	0.0227644119671991
0.0198795931710882	0.0229217215619399	0.0138742830610457	0.020808430426043	0.0209663373953749	0.010991994004619	0.0271378689999589	0.0241709079138674	0.026422171990148	0.0189071179790632	0.0154760013042865	0.0233198087293327	0.0162055309192174	0.0138038654121476	0.0189603177156502	0.0200531601812906	0.0212731853104354	0.0134082068988068	0.0204275481486832	0.0167790271307984	0.0151472845173916	0.00978845965960164	0.016273073259156	0.0170251668711146	0.0101061676936505	0.0156618318562527	0.0135696607187424	0.0163121643644813	0.0105038146958925	0.0215611490391916	0.0130689043051596	0.0216720143501412	0.0155218446035617	0.0229497884658897	0.01510572238302	0.00975868128757534	0.0171093631937897	0.0134324935046387	0.0207974935866552	0.0200180039676245	0.0102766975025027	0.0237640582660781	0.0172906576126474	0.0118744347520558	0.0169133012506294	0.00975776029400994	0.0196806867989368	0.0224335302092213	0.0135828128232064	0.0184224403678235
0.0215288403148983	0.0243772396656639	0.0178211463977243	0.0195663381418252	0.0189324852611325	0.0126327205879832	0.016662413054176	0.0221362256662352	0.0191347985511652	0.0245460614429473	0.019496231691285	0.0201975943020433	0.0137958957183085	0.0158643076690643	0.0210517819066901	0.0193425203061161	0.0269952630112352	0.0144613084302103	0.0252825767226604	0.0152661506276651	0.0240233891862009	0.0166493191504203	0.016444935322174	0.0139760275885601	0.0157139664860113	0.0179996045897472	0.0150573806759404	0.0174079372723263	0.0125187718980549	0.0229439693455876	0.0181632881829189	0.0225571929793569	0.0142709776446015	0.0221553380307252	0.0116442291538955	0.0123148575616136	0.0210038754632117	0.014408335863464	0.0193687356156024	0.0310782852221167	0.0172617264275321	0.0273112146882327	0.0233274811309282	0.014073344364025	0.0147837361546951	0.0146804835163749	0.015282659681004	0.0301839038777924	0.016546875104706	0.0178788116786992
0.0239421217521106	0.0162419094368216	0.0162128432128373	0.111208099493282	0.114211091720065	0.117458847688448	0.0829873605573559	0.0927013502730325	0.102735081932718	0.0848808290392556	0.0538115177718905	0.0877355924800477	0.0133379466846334	0.0180101763382013	0.0178534883700592	0.0184472557430103	0.0188021439315978	0.126477372245786	0.0162691008970808	0.0124760453890808	0.0177484147502988	0.0118648539876872	0.0133200618244199	0.0140034482122787	0.0116094358045959	0.017312567421913	0.0174879745254753	0.0161827769404855	0.0147360590011881	0.0213757227564911	0.0125869751768354	0.016521527514134	0.0133981642104442	0.0185453686392145	0.0115368204220936	0.0121766634971425	0.0172822642833201	0.0165834013491742	0.0177478554202526	0.0191560724885025	0.0111790539781271	0.0169210000109325	0.0186044380245616	0.0116196074839728	0.0673743927094365	0.0109316089447765	0.014506715259356	0.0215548580838874	0.0148176819279438	0.0181950862567902
0.0249043448213098	0.024034545584945	0.017721943458581	0.0217465287306706	0.024389647037713	0.0133013641403524	0.0199435730350085	0.0207435098231946	0.0254278207060846	0.019230953860038	0.0235693659464315	0.0202896496120972	0.0195497170470458	0.0146933311357173	0.0201136308341948	0.0210403724613223	0.0305693244686055	0.0134378044930613	0.0225801180920628	0.0151811702915032	0.0193479777360128	0.0145035107277352	0.0204275949410555	0.0170866460357311	0.0156931024380248	0.0158531939863797	0.0137467369786602	0.0200917662829516	0.0173921041574342	0.0255005144525679	0.0182460716619943	0.0219368111420013	0.0194659318005205	0.0263828672523431	0.0124710870887549	0.0156423402470436	0.0268210468525938	0.0194453201362674	0.0187787922841949	0.0201864162850785	0.0146412790847255	0.0228901901901068	0.0168043810026815	0.0144565147095243	0.0219080300534109	0.0101976655728491	0.0186840928009901	0.0349449613478801	0.0145736990829633	0.0219626495621968
0.034542758716095	0.0217689236319794	0.0166178997011285	0.0250365508552937	0.0214408292658778	0.0134976709982049	0.0279125436157001	0.0206669299223827	0.0244127130354675	0.0218334404446619	0.0174223914434724	0.0210749471763442	0.0148945927256192	0.0175669043954376	0.0192214425644635	0.0200512750251222	0.0231243569229488	0.0149632772642448	0.0269961094660646	0.0151251251706418	0.0173488948146373	0.0146991047263941	0.019638069694493	0.0176426051474463	0.0123568258408525	0.0172989220081382	0.0119095542872434	0.0155692385783478	0.0126246105375989	0.0213413532098014	0.0232068659800135	0.0348652460279389	0.0147251260084371	0.0297901973393218	0.0128939166191244	0.0141235370445859	0.0242477681356124	0.0231722647577651	0.0223600930747135	0.0281566502498911	0.016347754518132	0.0262761156452845	0.0392249187991662	0.0127503249382026	0.0145514340215472	0.0124178001654249	0.0179382024574945	0.0229785291154658	0.018668438479741	0.0197976099566069
0.0240376888570628	0.0146666040892894	0.0129585080816939	0.0266718400463216	0.0196174185345522	0.00973693165807276	0.0205411852917695	0.0190692443791418	0.0210339150256511	0.0163445240830738	0.0133259413327289	0.0199623749108404	0.0160103990272841	0.0136985345123465	0.0171445563304247	0.0187629927344189	0.0232219454412173	0.0113980344365403	0.0228290247642184	0.0122107290438531	0.0132759997442533	0.011749774329493	0.0160375292476987	0.0122804372952	0.00925032580449512	0.0174543227390424	0.0156021216802643	0.016095192690386	0.0111185759506738	0.0182584541039014	0.0156354039931513	0.0202568251129683	0.0129052524363836	0.0174909459961213	0.0121093647863858	0.0107551778160264	0.0200041247324457	0.0130811697728186	0.0160555611295853	0.0150557728595419	0.00997862550793948	0.0155877951190092	0.0211276072994079	0.0114892307823747	0.0127087456424068	0.0096340065302284	0.0152021287254301	0.028148298571961	0.0126812018878111	0.0202806847503471
0.0124357090720113	0.0128083385972612	0.00868228930771655	0.0624625123290284	0.0606637153386109	0.0634390910449067	0.0517927860960216	0.0565579098169483	0.0553140600825589	0.054367909022572	0.0376281762259721	0.0456340599917217	0.00957774747917184	0.0123551508940179	0.0122285742048936	0.0158240565852662	0.0152324530359757	0.107233700066041	0.0127784831231344	0.0112993095383949	0.0105981526186297	0.00696887828630867	0.00843778006269984	0.0083593382591108	0.00717561073249923	0.0137838587719249	0.00990787733775907	0.0105479025405266	0.0097894361696097	0.0127430098950525	0.0111921238583403	0.0165637200023975	0.00900688297920284	0.0152122333007682	0.0068968061032399	0.00669400987892608	0.0128874046109177	0.0106258248739129	0.0114439745691681	0.0122860224883834	0.00788413625218728	0.0114768457792783	0.0131497976509104	0.00706017060900063	0.0340656352179991	0.00620658698342845	0.0104466979793279	0.0161192761840719	0.00917007602148761	0.0148244022996571
0.01992438843826	0.017527874825497	0.0127363528895666	0.0143705678103372	0.0162053890881835	0.0120945249673152	0.0187178764688801	0.0190158912478414	0.0166256195519179	0.0185571664944434	0.0126190159968439	0.0149270757626839	0.0129895594971668	0.0121935329384094	0.0141935961036544	0.0148669367352475	0.0152680907419614	0.013483973968634	0.0176974997470894	0.0102927902743363	0.0147182544811332	0.010721730335878	0.015118206063003	0.0169726348581122	0.0115528490600466	0.012007521106564	0.0140533139285309	0.0126080662259654	0.00876298982220133	0.0144607506654099	0.0134236174245001	0.0195050024555581	0.013960388625142	0.0210834105493217	0.0115535336797896	0.0111556205436104	0.016143877983049	0.0210941947833309	0.0215387630065198	0.0158214007403884	0.0102998542847521	0.0185828949944465	0.0149415286752354	0.0116364406743234	0.0189383171241432	0.0117537800263944	0.0159751992086919	0.022233121193314	0.0136780254295804	0.0195279765535753
0.0300898343377828	0.0414821454054037	0.0237267445805712	0.0289729727409572	0.0310608312479905	0.025433565079247	0.0284688094882823	0.029725463672144	0.0284879568557519	0.0253235399532616	0.0259569221473781	0.0294763479034048	0.0242586721070433	0.039151948133091	0.0300787787464305	0.0274227636410703	0.0424245967936772	0.0210626255694384	0.0367688036548756	0.0381714738391463	0.0283551127781738	0.0179071606740035	0.0232766307313456	0.0341468932323956	0.0168612683115438	0.028916015108939	0.0184143605990304	0.0260247625692738	0.0169648909438626	0.0416186650338341	0.025860959698086	0.0365331082900794	0.0312174848150423	0.0361263704023525	0.018809740655975	0.0170955931043012	0.039704189061788	0.0323838310716618	0.028222706108763	0.036606307129167	0.0193384643855688	0.0256901352777944	0.0287852565131079	0.0157872645510426	0.0197628041350492	0.0188699775645656	0.0237613846338769	0.0500490851661003	0.0248486094940877	0.0400595808717435
0.0263496053385235	0.0176849427945383	0.0165299504195348	0.0168123757185818	0.0166374589515647	0.0153900727572974	0.0192169345467014	0.0188378811677778	0.02199261296705	0.0168292134063295	0.0148448043184885	0.0159380656196416	0.0155131764868399	0.0140834680341568	0.0180693138787434	0.0165623266465104	0.0241156465444784	0.0129081145441202	0.0199506614903448	0.204581336199133	0.014011716074805	0.00958725954067807	0.0167935261637722	0.0112491546422226	0.00880579919886105	0.0142036162717641	0.0118818864110357	0.0192842518911957	0.00811460710742698	0.0199157747150524	0.0148840409372236	0.0211375495824743	0.0140766627175177	0.0187317162316339	0.0120286397037827	0.0102383351892266	0.0158690181356718	0.0178667036798212	0.0185359237741945	0.0197466750036283	0.0102160135161174	0.0155453256292678	0.0204532018046696	0.00975927012022473	0.013826312970611	0.00901014658143747	0.0137480074747213	0.0228259031119868	0.0187236139274218	0.0193060916233002
0.0192466683766315	0.0137788772612258	0.016891657170412	0.0133329450073071	0.0138225249957702	0.0100321376134109	0.0134128633911536	0.0158446685353625	0.0173109409499097	0.0176271860718829	0.015482720282436	0.0133282740947174	0.0183819901172321	0.0161671864084866	0.0161787518341133	0.01532375275681	0.02342782652224	0.0107312225074964	0.0171402205956047	0.0121234474282191	0.0132180772753182	0.00887029932160362	0.0169501773517958	0.012652757688421	0.0108076144931065	0.0123975781909215	0.0102080903069621	0.0175977126719506	0.00897668830091377	0.0227817571836912	0.0132609375605428	0.0174982150763195	0.0120767751911062	0.0192565663810794	0.0105108230156714	0.0110782258114128	0.0163136574008126	0.011771780284925	0.0186541239932066	0.0176806134741186	0.00912038314235619	0.014709687670594	0.0154543208181953	0.00871808627813896	0.0115930629317564	0.00982497729483865	0.0187451094480459	0.0215780296880231	0.0123087410645834	0.0161447999395838
0.0198682947370007	0.0194894860717277	0.0154977386113313	0.0211747241679288	0.0190834908426879	0.0106002819789604	0.0193200980740968	0.0173629663254017	0.0155548995942127	0.0164468425093282	0.0133850817884801	0.0165510318625083	0.015596456887447	0.0181072763515586	0.0179860057246676	0.0168207654602306	0.0203752158859926	0.0125759349610562	0.0247346944643582	0.0107138413972961	0.0160469961989009	0.00997855438296742	0.0151421814930301	0.0126400788288633	0.00950628133712746	0.0153575922462285	0.0156663887759887	0.0174673858443689	0.0118586766721879	0.0179574124200421	0.0157952741254123	0.0261551060594	0.0214361770522857	0.0192668658897113	0.0119672428600547	0.0126217041256736	0.0182655236924251	0.0146181800576463	0.0168435629843049	0.0161456988764824	0.00967830737872128	0.0163528391660923	0.0187835115030479	0.0116822534026308	0.0138086470978568	0.012057283426423	0.0116953792179212	0.0257018700565137	0.0176476210588603	0.0220943641161667
0.0168749815246951	0.0119669922007575	0.0120082447697781	0.0166999738244316	0.0146553329269893	0.0125273588311313	0.0247688678565873	0.0188724171626557	0.0171823989436184	0.0166214810047609	0.0109061477785619	0.0146366781958637	0.0124969144241196	0.0141310612274232	0.021411489163831	0.014613497294827	0.0236229726663429	0.0111669350564937	0.0212661828368753	0.0122275125401193	0.0118583953200197	0.00864138805402109	0.0107488673976101	0.0117485594395518	0.0103972900912014	0.0145205138953713	0.00974258688447139	0.0189226280193462	0.00761402743258317	0.0192872106131599	0.0184780811497068	0.0200927189360854	0.011281975873907	0.0164376763717921	0.00935881298747318	0.0094023466211245	0.0152209694592155	0.0124301799922605	0.0188142470532723	0.0163793713745537	0.00905265994055821	0.0204406456975919	0.0144004080561797	0.00958049500017866	0.0130941484049047	0.00856995885457533	0.0130684424437642	0.0218735004351204	0.0142535665790918	0.0194344739144822
0.0139258776735041	0.0240744905913552	0.0135131742077928	0.0172268183145431	0.0148778964364706	0.0100579142174527	0.0163115225870883	0.0159458956063902	0.0146827527563721	0.0144933015844576	0.0165080572887297	0.0179069498725646	0.0176397978283178	0.0107136571252926	0.0125042373137463	0.0154157227212829	0.0238490120577806	0.0102464717546017	0.0169114946857559	0.00983943603085653	0.0135432934650502	0.00875193052514333	0.0111493249696378	0.0114771469860565	0.00853071471496633	0.0112535687858132	0.0100718694963689	0.0154336727165948	0.00950103797549785	0.0168583112770572	0.0130839783439407	0.0152335693640856	0.0119156179073817	0.0186196071304343	0.0109805955031068	0.00871263255350589	0.0170617191671629	0.0185340845335201	0.0133586099675298	0.0212243562223219	0.0117800864222214	0.0193511943429844	0.017115205558035	0.0102913778765927	0.0149881965126529	0.00851885448472378	0.0132106909029027	0.0262728694830445	0.01146979453968	0.0149125898298427
0.034897542641693	0.0246812708688687	0.015220291825825	0.0278513111928066	0.028112775705431	0.0139122289285386	0.0295559994409581	0.0233540006775792	0.0186514546094797	0.0242286067228865	0.0184036392959903	0.0199037493001945	0.0216503335835787	0.0258278539647016	0.0231840170294068	0.0305788957068697	0.0267531023381657	0.0160965285437199	0.0294972876642475	0.0209297057727351	0.018733247774694	0.0167175008067835	0.0194150472677596	0.0193368667884992	0.014587650067669	0.0195784456382826	0.015156282109	0.0188701454011048	0.0140329306827272	0.025866032953297	0.0219263231596201	0.0270916172974317	0.0157893134547687	0.0270313466614901	0.0135611543510595	0.0135226312067945	0.0217552347496314	0.0228531714253446	0.0263968447443882	0.0191313954011632	0.0139665929218093	0.0229429771779482	0.02158327253409	0.0152974839689427	0.0171856168055566	0.0161948956279714	0.018403710647458	0.0298067411790647	0.0175983275344229	0.0247125471325878
0.0122057641438669	0.0117471426049246	0.0099966656028986	0.0647261728300421	0.0631506070796225	0.0703978193465589	0.0461322946468796	0.0516444673130569	0.0525469669024916	0.0573700771134597	0.0354981368654034	0.0392932686472772	0.0110276835273377	0.0116069800194718	0.0137447518303474	0.0122957381770845	0.0136159020088615	0.0969252442569912	0.0139620717692239	0.0099673012342616	0.0105846798705699	0.00660415615000408	0.00878880613626341	0.00996293289738355	0.00823664541573844	0.0117488559298577	0.00803342616626992	0.0105283367500749	0.00656184962953695	0.0127479093520566	0.0108020874594212	0.0118235965636521	0.00867033290772484	0.0143779504117028	0.00810094086324166	0.00691603470599363	0.0220188167896134	0.0102495296562796	0.015552508850581	0.0120588453694983	0.00928602369338744	0.0138461088167001	0.0156238379329733	0.00916498543484569	0.0355882531940085	0.00619869694959444	0.00929226269765258	0.0148323933118724	0.0121097837166248	0.0170164394076607
0.011887749401083	0.0126328558588987	0.0114553400689043	0.0139703003794416	0.0143100387608783	0.0079953201097128	0.0168579661239794	0.0139457572301937	0.0154754699325181	0.0122484064456907	0.0106040644511974	0.0148880925937538	0.00991502777763937	0.0100602203657598	0.0139483442291979	0.0187903154025783	0.0155038408239108	0.0094878967536349	0.0122154196607641	0.00860524799330535	0.0109902370750388	0.00925809144896567	0.0118143327302287	0.0102414382107404	0.0088576735464386	0.00995461083336543	0.00879069565215221	0.0126430722484892	0.0078126656081809	0.0209516106971384	0.0102383110844358	0.0129799716889037	0.0111523074045061	0.0208142601213872	0.00799570392904982	0.00830519848829055	0.0151142525449845	0.0112156997427037	0.0106855059961542	0.0125130407819818	0.00819378301015138	0.0146377060747924	0.0231329777342752	0.00769249461060488	0.0100308479534106	0.0079303216345171	0.0127495396871513	0.0166596501587124	0.0110870119666802	0.0148517259836008
0.0129718025633788	0.0282766274084975	0.0111242260799556	0.0157997219691705	0.0234530113508297	0.0105699699019883	0.0174653870892346	0.0164291300787854	0.0160600689397012	0.0137080494419109	0.0160538306576681	0.0144079949408588	0.0140992119043659	0.0132607144274226	0.0137000216321858	0.0174467443342401	0.0173514340413205	0.0123833460956296	0.0198231408500834	0.0107458734930719	0.011860660272466	0.010389765847731	0.0124492542374313	0.0122730613428372	0.0110338702383845	0.0120835938503619	0.0124165918251703	0.0116577024849088	0.010492441468685	0.018063964015867	0.0140145180090513	0.0195667039260725	0.0189061431078342	0.0235609212791382	0.0092958094780673	0.00965562801096065	0.0159004934036007	0.012985112117996	0.0155985627322851	0.0195549839276711	0.0108323417464563	0.0159301624827997	0.0176595248098193	0.0109767420418926	0.0113989355767731	0.0109591627985162	0.0127263186672472	0.0209458512342482	0.0151262495023548	0.0213706371268154
0.0142433510336471	0.0132772834206102	0.01140252218745	0.077819654582277	0.0741039768391387	0.0833726515666516	0.0825250329311455	0.0724063632358779	0.0809105092117499	0.0657678632117437	0.0478181258920809	0.0569249186554899	0.011646791474685	0.0149555046837399	0.0134695829841253	0.0163988577679909	0.0168559858291112	0.12472732133181	0.0222588411885181	0.0162795944177806	0.0122274223607201	0.00957308008425296	0.0106709837274116	0.0118932535697847	0.010459044926387	0.0126152589212699	0.0110773944911628	0.0117569236274302	0.00800195220170928	0.0167355000407658	0.0122670703971951	0.0190432667982654	0.0127050221592909	0.0185258787698495	0.00929410971022249	0.0098023834099279	0.0159964580052738	0.0166818193361291	0.0133595255365633	0.0174458719659322	0.011811573213752	0.0142120073378407	0.0142960662134269	0.00892876623016516	0.0412326920314466	0.0081246798898923	0.0103215596358568	0.0191114249593474	0.0164467884370884	0.0206545051243272
0.0196980423788799	0.0144487912947305	0.0135575579620383	0.0172567686438268	0.0142310236595033	0.0120537569594944	0.0147584185612975	0.0178644685308432	0.0149806555609829	0.0162660966127334	0.0163402183005001	0.013702702039588	0.0162232761810655	0.0143317945611718	0.0122150485155329	0.0163334391661965	0.0220867787701405	0.0101058866638113	0.0159273388693046	0.0125980502837028	0.018935883893781	0.00909486221773067	0.0118495176988017	0.0123263266180589	0.00954070051597948	0.0147267794486126	0.0126476562438285	0.0137784597676629	0.0105153165061765	0.0242828536171412	0.0138628832521453	0.0203781382964011	0.0164482165870903	0.0220989999969637	0.00918055087710978	0.0100207847047231	0.0206923970000074	0.0136152922835468	0.0187786245340496	0.0166120422099429	0.00884739022375356	0.017440371302382	0.0130174710257452	0.00924642958595172	0.0126765089887636	0.00914126658363018	0.0112322721666927	0.0180246754995093	0.0121614305731971	0.019710542829316
0.00877342853376246	0.0107062208497271	0.00874044620488382	0.0102610663142154	0.0103105298349051	0.0054715836648948	0.0105478585888848	0.0116613065995725	0.010269683804712	0.0093500525725076	0.00769927103026386	0.01015338593252	0.00738795123303913	0.00707968598041283	0.0107271928989142	0.009263796150171	0.0177527249061478	0.00714394237921548	0.010654394179182	0.0061260048139633	0.0088484117367391	0.0056363239471969	0.0111216108729933	0.00669791724357501	0.00653199614771834	0.00739810417313368	0.0067358528452362	0.00802176623318874	0.00616835540065296	0.00982952785835227	0.00862347164121776	0.00938401306879385	0.00788965383951942	0.0116826407498322	0.00599549097549726	0.00582835938195566	0.00924822802369451	0.00909221067186915	0.0091267329871396	0.0096714670225168	0.00527755427005188	0.00894037977596964	0.0106651040420221	0.00557401293705344	0.00944269898362966	0.00562604954507012	0.0075460546722413	0.0136983266756139	0.00748111191384694	0.00871178855762086
0.0182365179067661	0.0201148877153626	0.0159950483487189	0.0209853371316317	0.0215976848599353	0.0124079185438978	0.0181457478238974	0.0209484699027783	0.020477887094844	0.0186441300970548	0.0155175296885188	0.0224955417551008	0.0129838480410393	0.0191416795866388	0.0167556303138986	0.0234377609566094	0.0245827578508795	0.0118995353316017	0.0235329283226221	0.0149944861162471	0.0188201083197776	0.0123790842785807	0.0136950485282658	0.0188869004109035	0.0129699304984497	0.0852333088385665	0.0142748974867668	0.0190653545677223	0.0131629259979281	0.0407507195967054	0.0151723393991325	0.0208665454049757	0.0159668825541461	0.0208767000899363	0.0106267460709556	0.0110380819734075	0.0254508618565849	0.0195373407063326	0.0171049092378546	0.0198694298109685	0.0127159126540569	0.0185835440786158	0.0200153979724134	0.0111146564744095	0.0142703001716695	0.00984071769118951	0.0182923512768569	0.0267076547610583	0.0165749304272488	0.0199828135009051
0.0203565650973182	0.017028774851406	0.0135410190164602	0.0188316167322091	0.017335527148276	0.0151793459047527	0.0202252201405878	0.0244818106513399	0.0167590024421585	0.0190489898387607	0.0199814005318274	0.0168223578308607	0.0191062172350604	0.0156458749448566	0.0174837253112932	0.0223836586160747	0.0235988932316152	0.0140880821586988	0.0209176671820447	0.018613407630866	0.0150791114849807	0.0133702300696899	0.0142901497650265	0.0154845484275937	0.00963403306324939	0.312989882766351	0.0154368388028983	0.0185450824779596	0.0126090926689941	0.0221851258660048	0.0175907049626913	0.0179866185489291	0.0143739402765125	0.0255030685225335	0.0147136104959692	0.00974576988466261	0.0238561060360851	0.0162399430243632	0.0228290696352686	0.0264241964722284	0.010752033412018	0.0229987094911672	0.0195798207223896	0.00987946258906342	0.0137874057874486	0.0106790671449385	0.0181636472798243	0.0323017802360564	0.0172951733366566	0.0246422583902694
0.0173878531252859	0.0158071534308915	0.0115876041593778	0.0155687144675078	0.0154067368120679	0.00863166509262255	0.0142242709378463	0.0147233967252879	0.0128039214123007	0.0139025840268812	0.013106493419816	0.0139075943113775	0.0112661132449642	0.01224934186034	0.0122961947559542	0.0152527472004609	0.0198373766883224	0.0108712997636983	0.0187179420983485	0.00992630364864793	0.0104980172204635	0.0100346900936726	0.0109379670464503	0.0082526316286613	0.0098711256412091	0.0140802993415849	0.00810743541578778	0.0136690453141151	0.0074426984958109	0.013836321475368	0.0131650719664443	0.0144650771660039	0.011817072500633	0.0155742737934881	0.00984148491156654	0.0103605661158149	0.0224580694636976	0.0148694354862094	0.0134613189321511	0.0119163990451121	0.0119847997054847	0.0129374853189947	0.0170960387519938	0.00870657996043935	0.00911480055308305	0.00832534188485424	0.00940818557159192	0.0201458318637546	0.0109826970338747	0.0165509885190879
0.0297212837775355	0.0235282883261862	0.0231833025065632	0.0237566935500772	0.0246290290879342	0.0123973868906824	0.0233432995915043	0.0214563901890433	0.023809945616435	0.0204153228960117	0.0204679014663537	0.0277906467975915	0.022882304046384	0.0232173854017934	0.0225814345709709	0.0224855833035096	0.0265039954968783	0.0181957277315282	0.0287785594609092	0.0181174760286317	0.018569863323424	0.0140490080150454	0.0171982997739817	0.0156358632967434	0.0133318036834813	0.0203228490351346	0.0178390303176372	0.0270007186332683	0.0139590094396588	0.0238780141375414	0.0163581164306726	0.0268990014519468	0.0198307240627195	0.0253904547050606	0.0129445088360195	0.0131594840467755	0.0238355456096545	0.0178510673558178	0.0192994786885098	0.0299282169137585	0.0127051195801084	0.025044899943867	0.0286605108678322	0.0144243544908165	0.0206565648643683	0.0127317694274406	0.0198810174487325	0.0335395856314541	0.0174641816162714	0.0330512947624975
0.0264844978055807	0.0241843237387931	0.0238464413456635	0.0294191984746875	0.0269958019187542	0.0196302412537001	0.0315352040485981	0.0293675145624374	0.0255862814528575	0.0252460398805529	0.0193555162439882	0.019112935669486	0.0263058722637424	0.0195160638242847	0.0204454948347443	0.0232886407246642	0.0338358085653535	0.0157486241881057	0.0361008784079893	0.0187802188545319	0.0239852538466053	0.0127319139917796	0.0198336709507937	0.024758101963861	0.0120469274040877	0.0175471864752341	0.0152156440776407	0.017708571563895	0.0134753757871489	0.0310479081356006	0.0219145426716965	0.0312182592804113	0.0255359564588182	0.0246594730926303	0.011980556500286	0.0127148233194842	0.0241894146395418	0.0211011266070706	0.0278828529567125	0.0183712688526658	0.013132263881214	0.0225821945032202	0.0196628704067117	0.0165258967251766	0.0195339262031587	0.0130431447130533	0.0199285597606102	0.0293960430174272	0.0199716786145453	0.0214154834613559
0.0236139754847713	0.0220506194825259	0.0160731196840552	0.0208289615120509	0.0211149939439612	0.0139830694445492	0.0239607962679296	0.0218066309079884	0.0349933305382097	0.0211568601662792	0.0195820710306465	0.0272291617104042	0.0205516553193833	0.0154463758359334	0.0189868711359706	0.0225995494662566	0.0238044638745374	0.0157884439392177	0.0189898934284237	0.0156462913035189	0.0183056190399417	0.0126180637106819	0.0165768264248815	0.0205750554481384	0.0162312993244085	0.0190464943587	0.012566319990242	0.019948069168667	0.0167163091049082	0.0294881793152528	0.0204055288189833	0.0269046048269585	0.0227373066816827	0.0258860091571774	0.0128628770256596	0.0146454574550329	0.020885664043232	0.020441907985365	0.022148685921125	0.0193346760338414	0.0137994157928689	0.0235402144443092	0.0222082063127723	0.0137025939517767	0.0159936345207029	0.0121496777540402	0.016070454944532	0.0367359179185323	0.0175092714822977	0.0252871337026291
0.0164142488924978	0.0151705040253038	0.012254832485305	0.0388791283419375	0.0405828268128988	0.0367839148529699	0.0340160016946327	0.0404057905565946	0.0361760404030488	0.047317286763519	0.0284892720869822	0.0404400650230535	0.0124625968455866	0.0107280892796056	0.011535882013361	0.0151228302334515	0.0155972603255429	0.0365885263067731	0.0163136800841622	0.00852952122161766	0.0144997569323799	0.0504327287426487	0.0144162225044345	0.0102714467329998	0.0531408296503166	0.00956778813202072	0.0110332339951689	0.015377008548406	0.0532586217749165	0.0137708660021472	0.010910079846619	0.0155419032249134	0.0135075500367684	0.0158303965183063	0.0518650341735684	0.0538726054936162	0.0186113172548068	0.0128162506101297	0.012619438759606	0.0138427052903003	0.0556412978406536	0.0161781856861706	0.0124347932245117	0.0552408521524281	0.0268273051291373	0.0455792684783501	0.0144140586884854	0.0154049674875917	0.0147230391662194	0.0184417296117454
0.0193523393883391	0.0147388597523798	0.0161151565601753	0.0224114929276643	0.0201621115231195	0.0340625329891505	0.0228222890898919	0.0248127151480917	0.0175424252189396	0.0214950220540826	0.019553149194606	0.0251163455249281	0.0135753257429403	0.0126991543158142	0.0162675788997135	0.0165842072525076	0.0238667209421552	0.0139968194545419	0.018193356087746	0.0436731978541642	0.0140302270512711	0.0126510643970145	0.0205485870123576	0.110282575054003	0.00939075403838777	0.0219607538068697	0.0151190224181981	0.024784611638122	0.0115225193518758	0.0176316705953011	0.018331171239633	0.0237820142407656	0.0203651169961736	0.0237291064683529	0.0115076622021283	0.0127774477254691	0.17422319133426	0.0170392886514098	0.0220135115668321	0.0189124322243863	0.0138355061314974	0.230772963974471	0.0178130308831597	0.0101914179552653	0.0133415056445553	0.0114648973608669	0.016613762157907	0.0265190366150788	0.015799557961643	0.15035590521522
0.0175637535354922	0.0180097244234553	0.0179664144302053	0.0188300695832823	0.0161257159316093	0.0129202707676338	0.0177907736372393	0.018435508194983	0.0190537425385096	0.0150805102488566	0.0139580079723823	0.0168209757565951	0.0117767460097747	0.0145883876971216	0.0132261670123047	0.0157661108447431	0.0229064080926761	0.0124385525026401	0.018799870232614	0.0133831232709315	0.0130481590072378	0.0108678664406601	0.0155754831595285	0.0104755732763283	0.010621266335497	0.017818830020139	0.0134358205268072	0.0119884756469599	0.0115429530491957	0.0183438853408309	0.0162903605808154	0.0199602296678955	0.0153966928250287	0.0281164577048793	0.0111081092876602	0.0128200862310659	0.0193533638090678	0.0197135647742423	0.0178467153619794	0.0218489826579216	0.0107819430403076	0.0175251030138043	0.0208666927288761	0.0111878199615993	0.0157322585216442	0.00832061607872176	0.0122186075420812	0.0256614854317313	0.0158606687379577	0.0207674160351369
0.0141830572719951	0.0157947825405836	0.0114383595698094	0.0789133260397178	0.0784009732424451	0.0922110175986759	0.0732493839567382	0.0678770059567888	0.0790760055111043	0.0597523669895938	0.0488271847184913	0.0638064481104224	0.0133603076179203	0.0151737403023691	0.0135119170035368	0.0153515182602826	0.0222881650353033	0.106799737172448	0.0148978612388936	0.010951215609589	0.0112390728550384	0.00839268433241589	0.0120281302863382	0.00962471256913327	0.0104556128102015	0.0158355531459619	0.00964415527152431	0.0177708612300054	0.0129894721930098	0.0154713850065591	0.0117766501678655	0.0175299205442408	0.0139599893215957	0.0196772870081757	0.0101754972948582	0.00930735253440202	0.018914130216572	0.0152576978041521	0.0144854596098027	0.0165034204826366	0.0115680930214105	0.0266576621705307	0.0158043649396823	0.0102485156390276	0.0471340188700294	0.00877590473208396	0.0100860137509219	0.0207503195834921	0.014557482016545	0.0172130573503384
0.018978853234635	0.0141532768685764	0.0160376160278896	0.0223036566131713	0.0193610599080264	0.0123656769881379	0.0161482979211678	0.0199208445752474	0.0172197986081184	0.016295536722153	0.0163138274604431	0.0181762303543293	0.017381294261014	0.0214149249380428	0.015953626392401	0.0170363756926279	0.0178764168863313	0.0209077839192842	0.0178768154531138	0.0156665084633343	0.0194258955529166	0.0109335876785043	0.0133482397612809	0.0181113329661196	0.0129116413730998	0.0192544810584903	0.0111307238570376	0.0132556436191268	0.0132776680978428	0.021886614701803	0.0207462324229839	0.0215684118221703	0.0166371939138457	0.0237357668868841	0.0135272830153258	0.0110823935005961	0.0229234830385573	0.019758259297841	0.0181720392705046	0.0174345898031385	0.0122638282860081	0.0269954242694837	0.0182715806179497	0.0117054304171752	0.0184780390335192	0.0119268400081825	0.0140282432356739	0.0248995226790534	0.0157337527026564	0.0237108571365154
0.0168078045411031	0.0137876645712148	0.0134554967963307	0.0145543068321493	0.0150887346998909	0.0121875474817062	0.0136200429059982	0.0179879609558594	0.0135923677014001	0.0176384275936202	0.0141750421982221	0.0182638994563805	0.0156678701072214	0.0126434710664941	0.0247251245329644	0.0167274821369454	0.0219205097123707	0.0137925894466649	0.0208692333680295	0.0110994951628678	0.0174811874967612	0.0100414858542988	0.0167040024661986	0.0122524130607709	0.0103456261972392	0.0186758931711587	0.0130718312700662	0.0146741128311571	0.0103334867757952	0.0179200750672785	0.0178162500397288	0.0295880336582353	0.0165434551531117	0.0239634388395751	0.0099550916099124	0.0112167369501957	0.0235066481794787	0.0169512378520576	0.0147795469696258	0.0196219133305476	0.0117660093434465	0.0246209874655012	0.0158371530523457	0.00849705791955596	0.0126550431986876	0.00991249299620664	0.0155902868876518	0.0210488637701335	0.0144315609528905	0.0183736876201048
0.0203614976290288	0.0209350451146347	0.0129478415562273	0.0158630271892043	0.0173950672186792	0.0128932187208905	0.0206422328601614	0.0235387496872125	0.02255880321746	0.024202995534052	0.0141648642151601	0.0191493311238222	0.0142832325013237	0.021834436736217	0.0229425591250585	0.0206953456016543	0.0361602557633757	0.0247782666776041	0.0191420773174291	0.012147861249055	0.0192247418581899	0.0161947751436702	0.0149433220166757	0.0173636729852109	0.0220064561711319	0.0187526404059936	0.0137864373165113	0.0141938342270806	0.0136663548307584	0.0176461700521044	0.0158429577973441	0.0227052977421697	0.0156705569844321	0.0192450089729875	0.0181616210791667	0.0192982832428059	0.0246761219193631	0.0175895682869807	0.0195043712213275	0.019102704780122	0.0192600048453116	0.0211904276881557	0.0195938248853776	0.014927910805704	0.0183563639423934	0.0124648442549559	0.0144663003909123	0.0223215308630817	0.0193940259507402	0.0213402836970475
0.0154336176463637	0.0135602310140634	0.0131790834692995	0.076645491543488	0.0769473155211834	0.0719061833704576	0.0750389025613152	0.0715210026602817	0.075450981491198	0.0573109141574846	0.0469672110722854	0.0486220049365651	0.0114544369510303	0.0122430146994935	0.0160399647681617	0.0147191835614263	0.0211448953939108	0.081156448650912	0.0129755660115445	0.0206976266449061	0.0122300537759788	0.0104898217780989	0.012562391374865	0.0110684275143872	0.00989067964288137	0.0151832808716501	0.00996024193592166	0.0119732620392156	0.0107081748383851	0.0140676086355364	0.0109311964891383	0.014706874570415	0.0124289027691461	0.0178560523546274	0.0102764268985155	0.00898880234474504	0.0202647110782	0.0148988907861348	0.0136863375712077	0.0167556071903762	0.00913885270005799	0.0162992089643539	0.0168300115042549	0.00994161018085869	0.0468603715932477	0.011720087757262	0.0113223720684186	0.0180728721525025	0.0129608643945976	0.0138227157024526
0.0163401173421606	0.0135591023424465	0.0147988083938011	0.08408741448487	0.080303034729318	0.082423803093213	0.0710683645364987	0.071612881489896	0.070600489014203	0.071016688010307	0.0504196980261417	0.054366900139734	0.0125936493365294	0.0136325671806954	0.0117376130838538	0.0144705977798003	0.0165318271524776	0.0973048236541215	0.017706357370037	0.0132204267010853	0.0138900920225958	0.014148670484716	0.0137363221686348	0.0102064668601056	0.010933595573036	0.0133193494620969	0.0107270755636627	0.0144874472760583	0.00997666891212073	0.0145835861789366	0.0115732446802462	0.0174773036669055	0.0125009733698763	0.0210450046887487	0.00973475199558257	0.00996286151697628	0.0151091316732315	0.0167018644442708	0.0169981310483729	0.0152834807741285	0.0104435337568358	0.0181647889598764	0.0128527094072339	0.00893949516092795	0.045354924951107	0.00965103361603345	0.0126074338433925	0.0267881453219668	0.0156221126093786	0.0194067500909862
0.0226726906411926	0.0210409629026565	0.0173290008005258	0.0216065352520801	0.0205593652098922	0.0137663921733721	0.0204139966692456	0.0253015995866149	0.017490550760699	0.0173041089874973	0.0176503908764635	0.0163317876089701	0.0201050192205122	0.01768693824871	0.0148234073371481	0.0287093136281892	0.0204430518393742	0.014952246061188	0.0207090077301197	0.0120292151183134	0.0179665087046685	0.0165554210231614	0.0231104287699558	0.0141571019820451	0.0121873562115454	0.0149289640714545	0.0128474268496073	0.0201543717504516	0.0132449442561794	0.0197331223766094	0.0203613097626211	0.0170652305626705	0.0170470205562447	0.0221802538708416	0.0111274458522144	0.0115581626446401	0.0234881608402606	0.0157358612110767	0.0169338853359087	0.0185136609643353	0.0164956326090373	0.019681298983003	0.0206409098639628	0.0124299093143097	0.013865995626854	0.0093526320064526	0.0148964869333343	0.0288443100500315	0.0152158087668785	0.0193334008220187
0.0131220559568281	0.0146784493835762	0.0136174225469035	0.0137975923172795	0.0157958519337158	0.0084117810780084	0.0223299971088238	0.0129631553723362	0.0124234836177708	0.0125186667305187	0.0100025278934787	0.0147421975796169	0.0118028990506535	0.0119273502231832	0.011490001949324	0.0130593472860218	0.0199658743890028	0.00988299664837922	0.0140455711061397	0.00849886547718314	0.0108315667946852	0.0102193602798939	0.00983092007314258	0.0107830476908171	0.0087854601443392	0.0152144298857614	0.0108745389071263	0.0147889864057573	0.0080674779010863	0.0177021628000097	0.0132573602124993	0.0140352821151336	0.0115030232229035	0.0160827852067234	0.00922108840375217	0.00862021319645126	0.0161274484276019	0.0110995141271047	0.0123078088318778	0.0133100070072026	0.0094685075845861	0.0133717580583354	0.0123642566190916	0.00902190777706692	0.0119240715913901	0.00875372795411534	0.0125518853866777	0.0250409174964623	0.0116554074773214	0.0166865287287871
0.021168059254983	0.0167572910102045	0.0156425547773682	0.0221570977067213	0.0239198991214082	0.011088401350541	0.0197923077880411	0.0229224690790274	0.0242806190190369	0.023115155210965	0.0152114355422727	0.0154745453794267	0.0140603370160507	0.0153109815551704	0.0167673036353893	0.0190650676350258	0.0231238911289836	0.0125200410248128	0.0184051400199617	0.0153850715183119	0.0148387104494647	0.0154258683572251	0.0161327682791641	0.0134669804922285	0.0141372415021764	0.0147889757064139	0.0117088004262469	0.0254337831581847	0.0113917260189282	0.0242340805754493	0.0158577056581133	0.0187225679587947	0.016527869734914	0.0332346527425346	0.013927063164002	0.0144661464409353	0.0198744883276707	0.0155744871795162	0.0209999975980169	0.0160800694811894	0.0153619603451393	0.0248894657138915	0.017610833290085	0.0104708609219641	0.0139510300835563	0.0122793212763208	0.0167083703077525	0.0233049033176334	0.0176450582637245	0.0191805418671618
0.0171990679119636	0.016790427483744	0.015799261826275	0.0157828301341393	0.016231119899536	0.0138810517185678	0.0167245193027749	0.0142104848029647	0.0189480142239967	0.0166110712452951	0.0126589251122181	0.011887278067431	0.0132556594094682	0.015995818387278	0.0128803525963296	0.013473818739837	0.0188509266047251	0.0094489477226415	0.0160664888342553	0.0110560589696326	0.0128856459787355	0.0110492173006958	0.0123929135124588	0.0123345440363067	0.0128050561890329	0.0128109291728697	0.0101427317170357	0.0204908552812752	0.00763717253506365	0.0160034012675078	0.0129274283386391	0.0183960326838982	0.0136197998789114	0.0180213778679675	0.011301263027456	0.00907793408354845	0.0206743849622596	0.0163590093707764	0.0155452226999943	0.0178104822061445	0.00905266250321567	0.0149770646502655	0.015988035209437	0.00971294698938543	0.0134448883289164	0.0101583592765592	0.011747362301868	0.0223780294734552	0.0122213863683303	0.0157387623090574
0.0155346869736433	0.016334605655667	0.0127126641192265	0.0180639556200309	0.0197777213293969	0.0123418579354953	0.0207708341253913	0.017264892160024	0.0220615119032276	0.0163616754010862	0.0226754045401661	0.0168232670806341	0.0189016431565949	0.0160679523370956	0.0173024592409916	0.0156423362708044	0.0180090018883328	0.0121541252126998	0.0175591683259077	0.0187025031927884	0.0175419553304615	0.012330321682003	0.0159612896726337	0.0138362923813508	0.0110717782789003	0.0153100013866003	0.0142603640409477	0.0171628703502023	0.0110657202088251	0.0210921014632021	0.0191425935540165	0.0236775428958589	0.0180617388058139	0.0209826126182244	0.0106669649620923	0.0106910907067543	0.0221211429606851	0.01455538607034	0.0163920732341162	0.0199789338407397	0.0114436206197289	0.0193921168754745	0.0221472617954865	0.0116859231891811	0.0130677904558966	0.0136974402408637	0.015940388737452	0.0322388932443754	0.0124185414675517	0.0166353906306181
0.0257881974420698	0.0186656468406059	0.0245578132240195	0.0206417848863648	0.0189414248155432	0.0133908329502017	0.0228640149903524	0.0307209588996549	0.0190295908075493	0.0163244048697142	0.0150568288978782	0.0191099114219809	0.0148849518251185	0.0142638711912642	0.0149830207810636	0.021313460644089	0.0175856814615949	0.0104360330880441	0.0148082732929091	0.0143328941789157	0.0174301328535533	0.0108752763888724	0.0147511330671707	0.012545980437913	0.011204670896665	0.0158295428362596	0.0134609872922789	0.0158925715890954	0.0115774380863703	0.0245571383168236	0.0153761930700264	0.0154139849889768	0.0137178056887418	0.0209447142355806	0.00931978186746625	0.0130971853662285	0.0165866068096524	0.0162860116098557	0.0209866414221144	0.02090283011027	0.009410211660695	0.019709194471342	0.0186436786560566	0.0104909725878635	0.0139421571105501	0.00950362170195406	0.0145103919908868	0.0282244204399771	0.0126655920232998	0.0207115569259388
0.0144161931387371	0.0134498392984877	0.0113499070136548	0.0127489526734641	0.0123159235756941	0.0123777070404233	0.0137201638721053	0.0124235419798214	0.0133583270507471	0.0148886742905158	0.0136106496492729	0.0113886899298933	0.0117981569508675	0.0136131953224209	0.0149544407949328	0.016663697561108	0.0160011937889015	0.0100956844189358	0.0141831925296919	0.0112184825185613	0.0140974757934665	0.0091100535510586	0.0114804879588662	0.016391594758125	0.00842637493048255	0.0208640178191396	0.0131397656904364	0.0149572626898065	0.0093638215235801	0.0147361678199977	0.0199955410513959	0.0190282999548806	0.0108685213886334	0.01804485297472	0.0119718495559787	0.00921129718108988	0.0174710007085825	0.0143695762466112	0.013809336999623	0.015779110867311	0.0107822085447033	0.015628214492669	0.0174916290360669	0.0114623134866754	0.0114675296399737	0.00797120664655505	0.0142965720809043	0.017998910033573	0.0132952997119846	0.01576610695089
0.0230214765041184	0.0163972108872903	0.0183880641110238	0.0246425387448228	0.0248462727463838	0.0127975941183508	0.0205588274050001	0.0227426996047966	0.0195718228763292	0.0180723159256095	0.0234082169134285	0.0245053466347755	0.0180716800578357	0.0176710529590515	0.0181670485049494	0.0299251718996703	0.0206970203985168	0.0144499101642671	0.0241388095768478	0.0126014320383294	0.0167536808343357	0.0149165705225523	0.0193091234091835	0.0149450126455855	0.013394051328631	0.0167054225182051	0.0135136229949478	0.0207627321128112	0.0109962364182331	0.0220812472537882	0.0220371627577805	0.0201009390418243	0.0201159978475066	0.0282040601426005	0.0101876286354239	0.0119928963335033	0.0181592417715285	0.0179751759720695	0.0215929525657004	0.0246010541089234	0.0111722592894316	0.0181931254988216	0.0189395859890601	0.0159611418289119	0.0161014753072178	0.0106835719928475	0.018630149121244	0.0268971769868277	0.0173602510173206	0.0171059228075861
0.0186740611068056	0.0167111776778804	0.0114280847542153	0.0247637298943987	0.0204826994612552	0.0212884819224723	0.0199746966954643	0.0213995975458027	0.0166191242760182	0.0222335879866435	0.022387766137838	0.0161784382530726	0.0149521726286817	0.0162949148317213	0.0182090049864798	0.0185410911065407	0.0216484054236745	0.0118897844200831	0.0176536841966096	0.0170749785065884	0.0174614945508275	0.0137702387406145	0.0117862232760819	0.0118803152243083	0.0110345798649694	0.0193422108241641	0.0123423931984977	0.0165050246706166	0.0104515476187998	0.015992877876641	0.01840886590773	0.0151799950187674	0.0126824481607385	0.0201783578067815	0.0116978386169077	0.0151415592273423	0.0216531281969751	0.0195381549988884	0.0210183625163804	0.0171545978743199	0.0119703415257547	0.0182682368366649	0.0187278739611781	0.00996919941696663	0.0132650690117586	0.00953267457964615	0.0168883223307459	0.0181742837227124	0.0153926121894236	0.0195972597107897
0.02188701168471	0.0288641771522278	0.0241819383999385	0.0307800355709687	0.0293316579090582	0.0185943210604255	0.0224032795066313	0.0238979696105725	0.0201765126233136	0.0253204567788303	0.0197290791358288	0.0249500084819392	0.0203460797313422	0.0186305921572098	0.0213032076025725	0.0248171183550988	0.0293793840686649	0.0186469291582461	0.021898448566112	0.0165017826315077	0.022364520076977	0.0150422655554479	0.0224035159086586	0.0194208364637302	0.014927430328522	0.0191440520951655	0.0211490551788693	0.0206262436726491	0.0231514985507723	0.0216560560533333	0.0238107343806339	0.0258744677379291	0.0289126752853101	0.0352677361454556	0.0177625921815874	0.0210446904874417	0.0240194882395511	0.0206871508567126	0.0286323899000883	0.0216934435657005	0.0133986631114345	0.0246512410396604	0.0220859970947749	0.0204058437047315	0.0208159748031214	0.014701067426738	0.0164282427408545	0.0313253610358828	0.0270123502020555	0.0228210222303472
0.0232282650400838	0.0248426131902332	0.0177387011999323	0.0280333761774165	0.0316255557623218	0.0211476500024204	0.0231382729134739	0.0263050792768178	0.0241372026172192	0.0228303735824501	0.0185239445226274	0.0215364003576522	0.0204576668959461	0.0217349388280418	0.0247642802251632	0.027064109332679	0.0275847684957878	0.0195643799034799	0.0203755673703808	0.0183037011658217	0.0242430527100306	0.0153761988871232	0.0232840423358367	0.0223467203415391	0.0152703304423594	0.0227718753768878	0.0166422100902368	0.0207201820301312	0.0149894398096136	0.0278102419307542	0.0261232666319614	0.0230269158488286	0.0267663641986617	0.0380912721134362	0.0122848236775044	0.0155959708606218	0.0299649308559784	0.0168095655596495	0.0196613573553223	0.0187360131839662	0.0137650202515176	0.0248249279293295	0.0256236077981146	0.0173221696696149	0.016238901015184	0.0131457759845588	0.0177357603260318	0.0283798813702588	0.0229468636223303	0.0212339826043647
0.0183809323262104	0.0234983721332239	0.014325582930135	0.0203558193510091	0.027001580740849	0.0119209120499535	0.0221294348090268	0.0272375246398497	0.0198884523571021	0.0216440949789055	0.0177162930116883	0.0205052873539172	0.0199256085632595	0.0164605211109844	0.0169225391454006	0.0229560371957104	0.0218159353690345	0.0108624871258733	0.0179881701698012	0.0184076126720284	0.0173399914852159	0.0123259708795719	0.0160592658355681	0.0164270449608995	0.0154255029720439	0.0155610398919651	0.0163374746784802	0.0146720343526574	0.0129150288932018	0.0324526814896745	0.0135690494831518	0.0234049388720127	0.0197071840951201	0.0231193412782092	0.0109659203467683	0.0116094307364852	0.0191409602546812	0.0211860460447546	0.0205242410516218	0.0180914145796624	0.0140267163868751	0.0173927989741508	0.0292601594830465	0.0186908796244625	0.0171800602262581	0.0101548042680306	0.0149182783858789	0.0263073529447105	0.019591800868391	0.0215579060134014
0.0276409230566756	0.0324309985690148	0.0270999159225003	0.0285700085658266	0.0258665720695167	0.0164215208545337	0.0316566263802847	0.0254857934842055	0.0226801614358701	0.023064885897537	0.021518094339019	0.0260647167684541	0.0221800854549689	0.0286475210885183	0.0232349633634639	0.0218632274005169	0.0405884083405622	0.0159086916047103	0.60024602890111	0.0209680568904906	0.0209299944738358	0.0135253554092551	0.0180317325309854	0.0195388599980108	0.0187846979097521	0.0185168527916065	0.0176674850684839	0.0201246296473668	0.014063767719012	0.0352839104102758	0.0278343739384418	0.575523942566391	0.0185908984169418	0.030973754541332	0.0145030587388711	0.0147569999272245	0.0337373376959257	0.0196636376002082	0.0299586492610414	0.026520374507617	0.0171466731234636	0.0275409761683582	0.0235534302713808	0.0137128170714516	0.0191370908841185	0.0168180386701507	0.0226475005700282	0.0430770271152738	0.0161494343418767	0.0427547017976565
0.0230695261212281	0.018432699036733	0.0146573978667926	0.0175303903481512	0.0189617710732479	0.00997445929454167	0.0180265199339862	0.0248250037407467	0.0206713110698705	0.0203737903071788	0.0179593220680509	0.0240362286442306	0.0206964555813357	0.0226218874224974	0.017660795947208	0.0169782908925218	0.0234009702069887	0.0131146243581097	0.0203189206519316	0.0123048651235587	0.0173016350113001	0.0122354188891598	0.0208610985406032	0.0138904304630735	0.0108901283436018	0.0130556062049644	0.0191602462181552	0.0207163860331489	0.013414662893292	0.0180706564735703	0.0209602855116876	0.0198281603123584	0.0161176978154131	0.0173110425830706	0.0115133614161147	0.0148456751291094	0.0297499346126251	0.015117796018113	0.0197060544912326	0.0174080547848818	0.0114998052897531	0.0201501604514514	0.0202521055173274	0.0123957029067032	0.0220757254727775	0.0110882228822211	0.0157622320743957	0.0341970194591191	0.0193201344765236	0.0180869359290011
0.0133590238738597	0.0160930256513394	0.0111516066733276	0.0127119996162852	0.0133345279613854	0.0110150833152122	0.013240243879646	0.0159889804970181	0.0131342914303189	0.0143525359341181	0.0111998105008095	0.0113556796175209	0.0102850619889982	0.0106289264514204	0.0110136433409182	0.0122724763965202	0.0196563309160989	0.00845579440031084	0.0142552189622117	0.0104924356908519	0.0130290270631104	0.00828804564037031	0.00980420002558847	0.0088258050579338	0.0102535506928066	0.0117161772316046	0.00738934743824801	0.0144851339300707	0.00784281147458299	0.0134157630652582	0.0112331263888973	0.0156626592306612	0.0100513349311257	0.018815066215908	0.00804652262249867	0.0119583466986072	0.0151557138216005	0.0116342757368616	0.0134939241923478	0.0143960379830174	0.008897997219699	0.0120424773657163	0.019197050402518	0.00635872994763763	0.0121660854211531	0.00906083624338047	0.0105445433209476	0.0187521545532964	0.0122309938514231	0.0137553575429207
0.0227142907838787	0.0164040256014956	0.013894938577659	0.0201125430211433	0.0226351154306126	0.00924654815103027	0.0205375639104311	0.0204708798919799	0.0177322436354714	0.0182482724083383	0.0152009829109988	0.0186711874714575	0.0184561746964532	0.0155877344728679	0.0174187553402752	0.0209027294611886	0.0230983770815166	0.0126861410149259	0.0143318125831626	0.0136032438609503	0.0173679133973855	0.0110194086137651	0.0137454708349566	0.019014056383912	0.0130129886317466	0.0184815382147219	0.265332267023777	0.018217760525808	0.0109488177880085	0.0224746055566382	0.0209090756837717	0.0213114790295232	0.014120239264559	0.0253574004329781	0.010753153620286	0.0103715694237835	0.0190501852693857	0.0189799094959767	0.0216785971878015	0.0201339405323796	0.0121540891586413	0.0198978902118387	0.0168477656017244	0.0121841068141026	0.0144018474347291	0.011465666936547	0.014970022972636	0.0228136057570424	0.014724590716208	0.0192029228082848
0.0190850239223093	0.0206125174480893	0.0121759900481204	0.0179101774597541	0.0157903293893798	0.0119507370241258	0.0156786811397266	0.0146280376628563	0.0165113312742082	0.0198900592188765	0.011783486591358	0.0157083373424008	0.0147232920192868	0.013366380037453	0.01659607601967	0.0154108064668572	0.02059897506797	0.0108304810661479	0.0192729556098416	0.0108315000469178	0.0135590320900102	0.0111211283447423	0.0125575667665192	0.00921099571033627	0.00972191335401295	0.014497800172573	0.0120823889511474	0.0160459007672136	0.0097105057889998	0.0178707200562136	0.0183117279941279	0.0161898120851513	0.0116595676164197	0.0221236752966375	0.00998915523302664	0.00889355273175961	0.0130528799071669	0.01233235247929	0.0191352993757429	0.0157184538827783	0.0113968701049595	0.0137478630266338	0.0197353158162631	0.00846387824574571	0.012712246084926	0.010231111663631	0.0121323509930749	0.0287279188560549	0.0140291554770098	0.0246656890320924
0.0144515548280214	0.0234827173201553	0.0132606033310238	0.0176889201156729	0.0197395497476876	0.0107427750939617	0.016271679727668	0.0176578440618558	0.0144023206543024	0.0163702858058086	0.0127306535374359	0.0184912134659565	0.0167180015217061	0.0145900400633943	0.0214188047052175	0.0203046955026707	0.0176351073079738	0.0108757707678314	0.0168038263235443	0.0155323050724974	0.0204927631604074	0.0103216006063201	0.0139552756675273	0.0145168175022337	0.00946203153285728	0.0158740329263468	0.010240484428823	0.0139088629755152	0.0110294784582515	0.0186682165131701	0.0187451638670055	0.0215588757245794	0.0157215549563812	0.0232865788125063	0.0119115377809148	0.0118015615921224	0.0189541397556305	0.0127684861722152	0.0199755093436919	0.0167692632367981	0.0115992276095252	0.0162767200289976	0.0186960780810777	0.0105204582350718	0.0172989492750331	0.0105892581412745	0.0132283404644176	0.0206835075998008	0.0137821419039757	0.0171045150494778
0.0164074922161847	0.0168241038395552	0.0116755791585221	0.0186052771343813	0.0190812235504554	0.0096557602734550	0.0172843497580608	0.0145203894963949	0.0174757665914163	0.0175313928646104	0.0141035390159888	0.0163179829028746	0.0150263794534416	0.0141422655929177	0.01695283875011	0.0169694390451438	0.018624557557138	0.01623068462049	0.015454764667333	0.0097932977436165	0.0130017807056515	0.0098023272813787	0.0140483860681331	0.0123955275134782	0.0147058874311433	0.012154058990343	0.0100410482425033	0.0148455139760892	0.0107830545403493	0.0160652495565689	0.0157614270629346	0.0160869201883592	0.013878424012444	0.0196991161374165	0.0130122248262873	0.0138580715061681	0.0163408953103246	0.0136116609323739	0.025007739045736	0.0163284920693967	0.0130761161598452	0.015674731415517	0.0245342824160009	0.0147645358544998	0.0151225561266457	0.012690369380546	0.0171213437720642	0.0239721322453111	0.0179741454624741	0.0150077408928403
0.0187558569261176	0.0182438866381106	0.0182791440224667	0.020982387707138	0.0215627046242631	0.0104893054891822	0.0174453822066675	0.0189315328079504	0.0177573607387054	0.0175511009001186	0.0149186045649221	0.0209063789167941	0.0150432714609458	0.0174827305946225	0.0188508622113713	0.0190958823757344	0.0174891193142199	0.0121002673607811	0.0159210397435414	0.0116817274255352	0.0161551023450584	0.0100221412440616	0.0179542706268086	0.0173797318175855	0.0103558877626919	0.0151280466673756	0.0119772513515205	0.0146014622648403	0.0114101383891446	0.0174597061094496	0.0162074860828682	0.0235500644757492	0.0135446593252137	0.0362255787785945	0.0113954261435401	0.0124487493880207	0.0223949377458065	0.0168731017608156	0.0172095870706549	0.0153569405387683	0.0101173412241657	0.0282536536420875	0.0188419769407933	0.0114771985743113	0.0134654488928354	0.00870402676917263	0.0138988715387449	0.0274275207796122	0.0202811549130814	0.0183382912822733
0.0223604767883229	0.0173672598766523	0.0174128319778531	0.0200409780272873	0.0185929413058991	0.0108535758216838	0.0262563224247567	0.0237568517051813	0.0199717766543989	0.0181606117363937	0.0193779783751101	0.020886465911268	0.0162280607660107	0.0161856705467974	0.0152497630495752	0.0169927744421435	0.0195637596404158	0.0118375474017331	0.0277455868101134	0.0172309857713513	0.0173847785752436	0.0129627349971157	0.0195066717868663	0.0123467373690973	0.0118089456905119	0.0143489593502667	0.0131677694177639	0.0180016631182236	0.0137383414777567	0.0189473133977954	0.0160995227081798	0.0185015582757202	0.016506597160497	0.0233006242002595	0.0140274192867755	0.0143592220784271	0.0188814301707614	0.0181178999137484	0.0277001478265862	0.0170529544911229	0.0117772808198813	0.0210662820639949	0.0186666865286462	0.012285285769884	0.0157732914224233	0.0117473456457245	0.0143815485436274	0.0235493764636149	0.0152894171172732	0.0189751394958938
0.0196086055899651	0.0156401537246537	0.0227502602235147	0.0274204590135305	0.0204557474862047	0.0156967310807283	0.0227981864814445	0.0248456139042907	0.0238112611048483	0.0195202919742804	0.0222338641286344	0.0188421574358592	0.0187388209536031	0.016994957353851	0.0200662563660844	0.0203633723545982	0.0256968186829287	0.0140304600607159	0.0254053757970889	0.0213075179448452	0.0192541506257634	0.0102595175703038	0.0187705745870956	0.0127460590419583	0.0114895864834558	0.0260302602048942	0.0133044186490409	0.0188380647805783	0.0125795763650571	0.0218151876193832	0.0254165568218798	0.0237089043335827	0.0210833770207466	0.0235424276738945	0.0121189331195903	0.0136548100455556	0.0255810231840986	0.0159760751030878	0.0199911482799408	0.0199710464625267	0.0118995001813777	0.0251943696916842	0.0209560011847723	0.0101371012002635	0.0143432816378701	0.0110779707297935	0.0139377002068656	0.0341654009518264	0.0163567946763599	0.0269321725290851
0.016843270845619	0.0140679718330546	0.0101212404123442	0.0188910709465619	0.0201607647722183	0.0126498739958216	0.017470441836892	0.0173788333007455	0.0184271753444917	0.017825621786859	0.0151519499588891	0.0185299262137326	0.0161600225759509	0.0149226213139907	0.0147877202622694	0.0175297034796445	0.0282042406900136	0.0111078448581382	0.0207690402848236	0.0157432046244198	0.0133471045431679	0.00958349951132458	0.0137347690149677	0.0171449255443577	0.00892450065147037	0.0173591200898304	0.0139727085468519	0.0156854152671708	0.0110456443330608	0.0226733611163339	0.0142830754195683	0.0184158178778132	0.0135389969820813	0.0188741647945575	0.0117233241342994	0.0108657253080091	0.0258880805621179	0.0160737268801626	0.0203620157364573	0.0209742055596423	0.0096745328484716	0.0263178031358875	0.0158245695205543	0.0112624903190547	0.0125942864006864	0.014243314956261	0.0130193200807131	0.0262494140821177	0.0148942112170873	0.0216440323894182
0.022811824928114	0.02449681131598	0.0202911316511108	0.0220108660068034	0.0223403732270337	0.013808253588635	0.0205187308796341	0.0264793144774744	0.0253769487576094	0.0229815936065504	0.0230863166108605	0.0247040332395141	0.0170117499407288	0.0235948954934844	0.0172580605877208	0.0224357181754056	0.0257840884680289	0.0175399395222632	0.0281287236454774	0.0222489819429311	0.0185286818872568	0.0157700837795443	0.0171601599841517	0.0177780984575967	0.0156670808108253	0.0171920309477416	0.0171014511962752	0.0208574249190679	0.014798556586981	0.228124959906018	0.0231226064860038	0.033549186140165	0.0206287356920977	0.0294423877423031	0.0129158024607995	0.0139866249058529	0.0243627522694098	0.0262719329361419	0.0224661257586061	0.0251468182212534	0.0150354453115373	0.0267328028117795	0.0241111555392753	0.0196511155763004	0.0188339665589048	0.0148207906391146	0.0218206211664302	0.0432599012246217	0.019451667565259	0.0256495544639109
0.0248274370623037	0.0256069039140248	0.0167688828513003	0.0199891165290844	0.0189569342643815	0.0167688950866979	0.0208688629435994	0.0236953743700763	0.0175296829255925	0.0184990122883076	0.019327832569386	0.0226924536684378	0.0161860662314572	0.016143785708501	0.0194550350464967	0.019707908142238	0.0234157596899798	0.0136233629057592	0.025079369953342	0.0171863958947296	0.0193405358006055	0.010989811826257	0.0185297075731708	0.0141887761160822	0.0126508599197479	0.021793010061814	0.0133912176380965	0.018916958130696	0.0109194105988485	0.0184587871236775	0.0190687097010908	0.0243048474168242	0.0217447495960811	0.0222298784574958	0.00993572255230261	0.0149539194241484	0.0171205175627126	0.021028090071059	0.0248656195232653	0.0247401095549224	0.0152273383794198	0.0184388978451146	0.0260657339384803	0.0128661689533613	0.0141592263548544	0.0136697705479632	0.0166862641776148	0.0264997739795187	0.0149508348816083	0.0247840949526654
0.0266638452450149	0.0289742329120118	0.0212328148790674	0.0307852052953032	0.0298431815864244	0.0172927764728312	0.0444482553292913	0.033239784555301	0.03606336490454	0.0302346021920128	0.0202632270879482	0.0275005458500187	0.0204325561705366	0.0248331701002416	0.0272165526975909	0.0255701097625593	0.0588776698092461	0.0160999506543464	0.022832332712746	0.0189626793193898	0.0211292173159248	0.0208062429720511	0.0288870116336895	0.0173672531086229	0.0187568765764304	0.0314062441337521	0.0202028984123115	0.0188650304122582	0.0151817029778945	0.0251959698046933	0.0217024377276598	0.027161436948984	0.022026619035243	0.221042620850345	0.0134601426880371	0.0146166595270013	0.0238919850271158	0.122436362784262	0.0196501688338391	0.12188816594331	0.0193629525839948	0.0265243024279577	0.0274647529394196	0.0197188819154418	0.0170101378064555	0.013257734277117	0.0203158829860144	0.0327103812305463	0.0212024921159591	0.0319522793449476
0.0158094596644025	0.0149965435588962	0.0150750253449077	0.0172100525506543	0.0148634167284791	0.0106861017124747	0.0138359272263725	0.0165550971292903	0.0152671757435386	0.0159271157959253	0.0164919910491193	0.0159328556915583	0.0114174786808279	0.0147466727281455	0.0151499544893533	0.0180662287395551	0.0150285823805073	0.0121131910950633	0.0165701312715144	0.0111790563968113	0.0140312279240383	0.00987681819592966	0.0127628348403903	0.0144833393819044	0.0109808004818222	0.0146642822671801	0.00986856589589112	0.0171050671811876	0.00933091340371418	0.0181628378169894	0.0140767248914374	0.0179242979027222	0.0109703724749374	0.0170829972128523	0.0103604694124217	0.00870415310375637	0.0186531437142897	0.0155534790522478	0.0160147306610271	0.0159753903429015	0.0101340908353123	0.0206211851299805	0.0223835542949136	0.0108951745874973	0.0094570164989242	0.00924423290498694	0.0153974727430492	0.0185541257025413	0.0137054222532916	0.0176068175127987
0.0241831946924371	0.027166651223979	0.0183072049878208	0.0218955951483868	0.0216677923215062	0.0132368140747308	0.0220149256755301	0.0233820447307723	0.0219214781187002	0.0329868829840627	0.0216302151536458	0.0259276057590341	0.0218109674332437	0.017804466960836	0.0203283964699069	0.0221699285307605	0.054280563020862	0.0172131637875643	0.0285508028094501	0.0150552226535354	0.0191634766611674	0.0181804700365319	0.0177480690401597	0.0153851898863213	0.0213362443646159	0.0131247878721608	0.0144847329536726	0.0192101743877655	0.0157078305479617	0.0214956112188719	0.0261795611303607	0.024215182806088	0.0220302943961837	0.0247104320777674	0.0148761504641738	0.0154519706386029	0.0198873277513218	0.0176769961548516	0.0202695431983188	0.0255241530817033	0.0212790327019278	0.025692035833005	0.0247891379834246	0.0149829002222479	0.021481099356058	0.0138492774161071	0.0171815141109244	0.0338753086836031	0.0153560906629407	0.0231417182388339
0.0192540364188626	0.0147687344082734	0.0112545418220547	0.0149712796558376	0.0144788014286689	0.00884507289402129	0.0163824395727664	0.0156242951579838	0.0146483187578156	0.0160594757356914	0.0139183697867115	0.014893665180396	0.0159239618596388	0.0134490756240959	0.0161849454113303	0.0199671508267535	0.0191320777163459	0.0122442135319981	0.0144852624725454	0.0106889259658963	0.013077828239419	0.013028837991725	0.0138782238632304	0.0129055037709013	0.0146136866102997	0.0178061941058507	0.011572662778792	0.0159802294188674	0.0108461247245678	0.0204683394402268	0.0161269539967149	0.0294200231473827	0.0139595990408974	0.0181631417431967	0.0111002321645996	0.0111857195928488	0.017485609953008	0.0131543628901171	0.0154793904856522	0.014213074818661	0.0140412875690073	0.0255766256344493	0.0179167470388691	0.010846158363452	0.0102834984305352	0.00909477426997862	0.0141120515749439	0.0191914586355291	0.0149031873051696	0.0154637047525011
0.029759262381515	0.0224040103082852	0.0194960141933444	0.0219711078236438	0.0217425193592515	0.0121520421570263	0.0206701134155974	0.0298655438760583	0.0245972077245829	0.0216311218085792	0.0187543948087489	0.0196268776603548	0.0159446659062496	0.0220307170460148	0.0210449032091554	0.0194681613332244	0.0251899080245139	0.0165671638344143	0.0223279162811414	0.0155491088530314	0.017593008026475	0.0116108242845166	0.0194136447065323	0.0177305747234328	0.0144459397783803	0.0197168672106681	0.0213919403810311	0.015476383455554	0.0129785004263819	0.0217074236650031	0.0165234550390937	0.0202097464787057	0.0205735917432943	0.0243867879709931	0.0113808608926027	0.0118213867746252	0.0283472311383664	0.0173348244382499	0.0194945469265392	0.0177912817033046	0.013918824194305	0.0245492604707786	0.0283309396248723	0.0112332782285075	0.0147169394883825	0.0135911626356322	0.018730995095175	0.0216342182528138	0.0201394880379659	0.0212452281974093
0.0260711465696889	0.0283752176919583	0.0210592996071703	0.0244061308808515	0.0269124606985924	0.0174161423405946	0.0274073553842359	0.0334124625885246	0.0280187788748781	0.0277494441537348	0.0235872944142872	0.0236708442672317	0.0210187729513221	0.0286224955825386	0.0242846424641623	0.0211202489247208	0.0326742430683183	0.0228119733145966	0.0325821449388677	0.0193286290788576	0.0256848402348754	0.0212887724997117	0.0263733938506177	0.0174828488415693	0.0168007401254283	0.0228754810804013	0.0245793339139785	0.0230858715921526	0.0150576375944269	0.0331165368165715	0.0274486544978048	0.0354221996251431	0.0234070893956638	0.0372233638395364	0.016976646639011	0.015517719353197	0.0272344760137894	0.0231072186673022	0.0251142874306441	0.0245970922675081	0.0193054690322679	0.0330295657184569	0.0332544044908879	0.0198342244415551	0.0206358399984054	0.0137338090358718	0.0254897826445657	0.0322714144435228	0.0300417494895632	0.0294275096622398
0.0169342366469311	0.0176799362744671	0.0169279579478826	0.0183546729377151	0.0248763854842517	0.011999573883083	0.0188194230145196	0.0151359181905997	0.0248125384441057	0.0180942188853688	0.0169496743693451	0.0156834193519465	0.0174078196544976	0.0124352786354989	0.0183020418439309	0.020771586603292	0.0172943878829582	0.0119655377417832	0.0174010067253024	0.0125347778422665	0.0150167109704679	0.011768778578096	0.0153871119994062	0.0112864717549322	0.0121215038299535	0.0165178965712118	0.0143113688306607	0.0620564769819956	0.0123088286892018	0.0227396662826301	0.0169886464059216	0.0258753865058596	0.0163702577137359	0.0222678711427145	0.0101028330287018	0.0100902783763594	0.0172243421830497	0.0201482014621839	0.0185306763456056	0.0196306179174391	0.010838414560823	0.0168456128544993	0.0186321822066183	0.0117407653170148	0.0160791169826071	0.014220446514891	0.014585591939678	0.0265450642663323	0.0177632973766827	0.0168388116022585
0.018878223799053	0.0158595610524888	0.0153528604708816	0.0194449894015983	0.0211292203239001	0.0116604088656304	0.0176080653328965	0.0159853879866298	0.0200617699492835	0.0190540032784995	0.0167959410794415	0.0238415691107234	0.0193557667255042	0.0147805486896349	0.0210507637338935	0.0209306970067139	0.0169721078918143	0.0116414284866179	0.0201903560069222	0.0133865923051916	0.015570259695731	0.0106536644064	0.0161167453185062	0.0134808391932561	0.0125810756880135	0.0142944953040582	0.0796927103262728	0.0199615093245958	0.0101933640894588	0.0193143581603454	0.0196025061039948	0.0181316358361409	0.0150736147956002	0.0217403955719169	0.0120670720144875	0.0113771601492017	0.01606667198119	0.015943398324188	0.015177253823764	0.0152186199732334	0.0125473404042299	0.0247338785758124	0.0189402010674326	0.0140234585866276	0.0160844323994153	0.0121578636873312	0.0155452397788282	0.0259162716513578	0.0172473017856304	0.0193906963258707
0.0236334023599314	0.0211492285320689	0.0139179643090829	0.0193558379352848	0.0199525613175187	0.0131545412658465	0.0198114832885387	0.0152964514616663	0.0196747823938244	0.0175397556494825	0.015860596800816	0.0169304249019171	0.0147136845939885	0.0180844621548227	0.0215788479466303	0.015648501618442	0.0273976545809932	0.012971896185834	0.0217726027791696	0.0193741647759593	0.0138844071573652	0.011893599583192	0.0188397980003415	0.012702333877031	0.0120388578468168	0.016063159441059	0.0117201443337287	0.0158338980546533	0.0109881168157317	0.0200018472454802	0.0168448897360811	0.0178690462634842	0.0234622334065714	0.0185902994631372	0.0111917141358488	0.0114209726593452	0.0211371024131116	0.0165440401588443	0.0191094028653553	0.0145983788100006	0.0120065764826502	0.0207613162704451	0.0208329671721777	0.0112720247497615	0.0116794387603292	0.0102111656607247	0.0130394858815954	0.026243417190563	0.015924892438293	0.0318530931972005
0.0155790976455048	0.0142583876466058	0.0146134864821953	0.0171695213183242	0.0156038774613793	0.0105375370071548	0.014804945438834	0.0195878374274077	0.0154201628691319	0.0119982739152244	0.0168139876105316	0.0222238714351968	0.0169544932212316	0.0133172624063727	0.0175602657688255	0.0165825102444293	0.0201128141204688	0.0114628885682779	0.0200106438627616	0.014029206589057	0.0171151254881065	0.00924698176376632	0.0189692395147279	0.0101365770322865	0.0115622497923497	0.0134106010082158	0.0743225479187086	0.0178054507076874	0.0109892638474064	0.0184898598868074	0.0185780501946435	0.0196930157241461	0.0130688122879814	0.0182794284423496	0.011260483953888	0.0124052200499047	0.0144054435318357	0.0163110384372258	0.0159407854621292	0.0139862035638982	0.0106160681324199	0.0176795956317646	0.0142732545179307	0.0091073979820281	0.0145612763852501	0.0110089964687396	0.0145326902112325	0.0228040377870269	0.01308303578592	0.0159246321835354
0.0134125625506108	0.0137903707878333	0.0125904663790124	0.0141207053582366	0.01453274457371	0.0105083430200709	0.0166499864937446	0.0149416518547406	0.0194530590491991	0.0125453437373809	0.0139960574684755	0.015641461726603	0.00985670897678202	0.011806792261274	0.0134335680428636	0.0149689926960489	0.0185263159570474	0.00954682120914389	0.01583493965219	0.0107853867492554	0.0135683107852909	0.00818355737472608	0.0136133401523622	0.00871453720258734	0.00931894239668861	0.0161027222206366	0.20031532088732	0.0154380223068018	0.0103091152300362	0.0166907526976844	0.013158563163068	0.0140407722620665	0.0126398420126247	0.0164459768088121	0.00866319219640567	0.0118551977964943	0.0136423372213323	0.0147061101510298	0.0133832861383881	0.014156289279132	0.0113592774748074	0.0162850296684028	0.0123457110865006	0.00789437187796951	0.0133364749206776	0.00794599815057073	0.0140953749353851	0.0232808253811563	0.0115585756797855	0.0131405291746764
0.0134728454571017	0.00996994405338994	0.010324766467061	0.0146151516011827	0.0157317873913048	0.0126772541525322	0.0131011090289296	0.0158692541304184	0.0134914982152742	0.0128137772427645	0.0131105407988049	0.0116814809488829	0.0105760789289883	0.0101347877590818	0.0130676256564964	0.0118916662432868	0.014417314056739	0.00964624465488111	0.0117143288441471	0.00947626868367934	0.0100603408333565	0.00955275595911613	0.0114089236052528	0.0117031702175976	0.00913223487209844	0.0142192559574592	0.0396399264457277	0.011055119069193	0.0105461784178209	0.0129888653547627	0.0129766654262437	0.0133019858970139	0.0137709840037546	0.0149314421370975	0.00911385977483823	0.00894791571846945	0.0173930978513129	0.0107219019348725	0.014823975077992	0.0176128432797962	0.00937562234029398	0.0134651992834454	0.0150299496835097	0.00716736733092508	0.0106553030687809	0.0115427828202368	0.0102738973352777	0.023732613897876	0.0127034194473457	0.013595104849739
0.016187590744126	0.0144860672541826	0.0166659278172998	0.0167014017287972	0.0175395358389156	0.0173732806914423	0.0197599163819963	0.0197342757603483	0.0228256894521114	0.0252349106044939	0.0155511896173629	0.0194866002666842	0.0208180687468601	0.0137314233733249	0.0153443917478841	0.0174208268791987	0.0231579167657865	0.00984948277463724	0.0169876907285228	0.0144865036378105	0.0120087461476449	0.0104058262938238	0.0219908009659399	0.0122704806109136	0.0133892976681607	0.0159734286843004	0.0803056645778829	0.0186321134427676	0.00928772548318731	0.0165468824891021	0.0150596063942755	0.018050934870811	0.014746496242267	0.0186080731891197	0.00995770156196094	0.0101707546804562	0.0157642709966619	0.0155974042500561	0.0180905279630613	0.0208819023281336	0.0138875310007932	0.0178995106815505	0.0213341054817445	0.0113663779626614	0.0126619984640679	0.0139055098653231	0.0117404520595603	0.0280975743474508	0.0146842297626694	0.01733455562085
0.0196799846456217	0.0199373951838985	0.018760459014477	0.0194758867122989	0.0214551369861461	0.0116128295997337	0.0166094575911917	0.0209089672466392	0.0182807384694944	0.0207446516383803	0.0211019704704356	0.0164131007136197	0.0177805043532511	0.0134074273725646	0.0171672616020418	0.0163469747067697	0.0228145492243699	0.0132234877900834	0.0194593268196832	0.0108647629207057	0.0173604719383993	0.0112186629257249	0.0177133082140867	0.0127565088285104	0.0115481472098334	0.0143509756871841	0.0861241487529633	0.0155607665810961	0.0120914393685806	0.0174516057145853	0.0153503684017879	0.0206524457701477	0.0148019570037203	0.0196158032072085	0.00966198019896014	0.010593526341928	0.0162403117387568	0.0133366481586633	0.0202002030930462	0.0143264946698354	0.0115171816522802	0.016649001285284	0.0200798796575382	0.0109927801734262	0.0145765693075306	0.0148194007925958	0.015499029948763	0.0297609320298069	0.0118734509432276	0.0163028389821319
0.0155145628026177	0.0168377796072656	0.0143287314958257	0.0192737481551147	0.0177801232760538	0.0104901020133461	0.0163704490565039	0.0198920874496698	0.0175013365788894	0.0181392931588938	0.0167034547787149	0.016341858857971	0.013474429379952	0.0144020729845827	0.0185911363701718	0.0145321606020041	0.0214297373326069	0.0097961983655071	0.01662059297897	0.0108658967675	0.0136020904139862	0.0108183707292475	0.0157468060223587	0.010290274317673	0.0147147304328501	0.0119922888478891	0.0808050534578289	0.0130786958569752	0.0087336175559709	0.0179274706597048	0.0162704643199732	0.0169473649720177	0.0141333843735971	0.0194196902085081	0.0095436923687255	0.0117305085950151	0.0164518516241191	0.0154643941697761	0.017338382014462	0.0148586560712575	0.0114330622256089	0.0174916851780577	0.0204471020157401	0.00881116219898933	0.0117241786180415	0.0133273635044337	0.0128597963844808	0.0259844775151987	0.0131354596182939	0.015906868630841
0.0156581194434484	0.0158399349870417	0.0145334675763637	0.0181906414701759	0.0180013851598726	0.0094436946828131	0.0145640841367386	0.017822412062075	0.0164358985634732	0.0137170863309835	0.0180194672927315	0.0147451635631271	0.0152307742387087	0.0140831494976227	0.0134483523095327	0.0140289476135218	0.0224928124828904	0.0117547917986979	0.01783859708809	0.0126573193000597	0.0118684792894359	0.0102842821672881	0.0184863395982978	0.0121271565916658	0.0118213955152347	0.0144712817161937	0.080200919268124	0.0127085869009232	0.00883285475119114	0.0156425819679816	0.0194841219842466	0.0185682599383069	0.0140716909979343	0.0183907236064513	0.00902127573215069	0.0131186548092732	0.0148876875534884	0.0132889831549304	0.0201141264502451	0.0131332686103693	0.0114377659997305	0.0166498234225673	0.0170687405315377	0.00974681233484833	0.0129383081888209	0.0146908872408569	0.0142081456914821	0.0243591084865846	0.0111264126927911	0.0156740317564351
0.0172998757235698	0.0133460662160128	0.0144331168674194	0.0194819044818888	0.0157739022073612	0.0100806206253307	0.0145021945453094	0.0173850459291585	0.0152493121988406	0.0150246756314332	0.013003320948129	0.0129206039430112	0.0145168381342302	0.00964803289190581	0.0135393619849349	0.0170425851216913	0.0190179988273158	0.0128753242218462	0.0144052764783146	0.0112729300009608	0.020563397571294	0.00916445076388419	0.0175122687688012	0.00986750878814591	0.012986928549794	0.0115278291884526	0.155704393675012	0.0129541600472525	0.012292752889757	0.0133954540288462	0.0125677471008576	0.0133993441372978	0.0178351391271002	0.0229192022716555	0.00962971180949108	0.009405293415642	0.0121353414713346	0.0149051015874692	0.0153870914841717	0.0169882422654783	0.0120269546425309	0.0182369776065102	0.0143701267999393	0.00955405523924861	0.0109656123325623	0.0128730437473894	0.0163925479408962	0.0239063146929545	0.0131408132097952	0.0156509810854798
0.0141331058605894	0.0115711491276114	0.0158346219639144	0.0157720486502981	0.0173748938542866	0.00894930365074379	0.0190064865834548	0.0213885375941844	0.0159429721428898	0.0181765357544217	0.0145138526180155	0.0156842411132374	0.0179398456194557	0.012667272436546	0.0128913791034917	0.0138015060806753	0.0188243786862162	0.0115199687261167	0.0157586380448742	0.00861524719308657	0.0121526379587163	0.00893116164535711	0.0139032950938045	0.0099479200469155	0.0104430349645746	0.0116217705545893	0.158445442683721	0.0151217865155066	0.00979194286712252	0.0147608580872296	0.017929475739675	0.0144734321304375	0.0115430237842029	0.0241890654951276	0.0114469646839396	0.0117395423325069	0.0159045035659907	0.0131482440814996	0.0188970239443194	0.019336575381545	0.00870510194903808	0.0137891943413997	0.018035123455976	0.00817253150892317	0.0133034410505186	0.0104660866078263	0.0138066422235318	0.0189366017528999	0.0119658441990722	0.0170665650501796
0.0287749083544345	0.0296128407173573	0.0261072038128729	0.034883698339456	0.0352252721032578	0.0156034233436623	0.0258823922448712	0.0319797682757797	0.0299673362232517	0.0263536864583192	0.0252009978179812	0.0228943439434954	0.0197645694101821	0.0286803969214456	0.0302352394324639	0.0283004861030464	0.0400296997116832	0.0194078380472885	0.0317856548867636	0.0166635560034255	0.025652346728868	0.0209975689305253	0.0205899836613407	0.0242559906115761	0.0152879759157353	0.0205739756045343	0.0206913421628012	0.0263096219810107	0.0150067607027061	0.0330583084263861	0.0331702332053162	0.0369329889694413	0.0302695041198093	0.0371387213294092	0.0159453951847753	0.0176427730408257	0.0270727705214903	0.0196590251721594	0.037110388758915	0.0436153799182373	0.0152469822663222	0.0219918536736266	0.027584689216587	0.0171071971528389	0.0264467223750211	0.0160242791518882	0.021519233340219	0.033976411897546	0.0291369692928076	0.030813742281927
0.031155289274676	0.0385406477966523	0.0247783676952742	0.0389936429727015	0.0520488644530743	0.0249599728790629	0.0356419613602438	0.0380199028091483	0.0407748371445597	0.0318906883243843	0.0271073917882525	0.0299727326187086	0.0323691086120802	0.0248147955730493	0.0392837100659193	0.0343323482665625	0.0403667332349311	0.0207661199711445	0.0461378870327584	0.0240188083884219	0.0297712697327219	0.0234618944936298	0.0302623619929739	0.0227356129091025	0.0208986254642361	0.0297484745001558	0.025795713773601	0.022342011049821	0.020514204959891	0.0334961511988926	0.0305962876217262	0.0431245730687007	0.0290869255564575	0.0363054099091447	0.0331159815522827	0.0233905189098332	0.0344851099671996	0.0314807828798792	0.0326599356137779	0.0319873479174545	0.0208425872463439	0.033615687395521	0.0288305136414554	0.0191227412744511	0.021697133161475	0.0208368592351758	0.0305983839412184	0.0445904036039959	0.0351610789709869	0.0441566259918214
0.0309819140317683	0.0394875731791498	0.0253871604024261	0.0353061519252322	0.0570054513476184	0.0307825887045811	0.0365176673959099	0.0333891717728763	0.0408877904859623	0.0300946831003071	0.0380057155392436	0.030709148401059	0.0331644022126268	0.0254244832958293	0.0394596981714671	0.028140702185202	0.0380933779836606	0.0233026511518109	0.049200920845561	0.026898142720517	0.0260389206920243	0.0168268394563264	0.0282498143796041	0.0226969285105188	0.0223853717844806	0.0319307794323189	0.0264295021899437	0.0257523115873208	0.0214959162447671	0.0372607759024887	0.0276161162522227	0.0482008617976905	0.0256432178322033	0.0326886387951985	0.0253341203477085	0.0225554944306159	0.0410619699113938	0.0337203530461168	0.0396264963498266	0.0319108075804085	0.0198986788114797	0.0277446293463756	0.0295388656468907	0.0205038606252941	0.0228152272282464	0.0209131209349683	0.0326564288322284	0.0456859686087984	0.0320221955156495	0.0452415332870416
0.0291050393116342	0.0198094255861605	0.0151687366294181	0.0239350499170444	0.0248904028352238	0.0128203242465735	0.018336498443383	0.0267277633900565	0.0197934511605335	0.0213999186633384	0.0185092618850406	0.0192069079725241	0.017698558110224	0.0181935388794112	0.0196414771996208	0.0191986412290781	0.0247115690815836	0.0132713251387979	0.0202190073076625	0.012744128698667	0.0204649656861776	0.0144843541301112	0.0192542786491334	0.0146045122380308	0.0121114704117067	0.0171106355073101	0.0923197260178678	0.0240502712912675	0.014808713569089	0.015841108132701	0.0140134436204986	0.0232383330803364	0.0169462793554059	0.0211632728316975	0.0106666267640302	0.0108743303090784	0.0179289690396449	0.0153635315108014	0.0157642224597968	0.0207116308762283	0.0133504674306012	0.0279879615681857	0.0221677727922331	0.0151200161979773	0.0206900122204412	0.0119848802159033	0.0142588410332434	0.0269884093345332	0.0192251324200489	0.0219487778366792
0.0149586114380745	0.0144790261313725	0.0128169130634282	0.0123865837176633	0.0203298656356766	0.0113952642113067	0.0157332992647562	0.0135711470371594	0.0173415518107892	0.0134203506721936	0.0149722481254491	0.0145733939641359	0.0136595191692828	0.0124006454606985	0.0141139098993315	0.0180146735968569	0.0166333680028604	0.00905964307483332	0.015998310726621	0.0128402778912429	0.014998489399658	0.00766004786414462	0.0132185753190162	0.00971078623312586	0.0117095200952406	0.0120344962500118	0.0446508724205877	0.0120953365711438	0.00869825971886189	0.0172172170283714	0.0126201674772995	0.0163261757240723	0.0137467973030389	0.0157604346469021	0.00867902042504745	0.0105429246200033	0.0155253795310922	0.0140632983205006	0.0134577332491102	0.0154240937803652	0.0110468719989515	0.0177319574918867	0.0180092647280264	0.00977840361563663	0.0121742176544422	0.00835854181886276	0.0114681494093431	0.01747691635917	0.0130155346994434	0.0186337624064518
0.0192979878646783	0.0169309036548095	0.0156173042871945	0.0161021101372226	0.015193439611836	0.0106887607987409	0.0183975753346211	0.0164476316148638	0.0161211445793485	0.01524831850484	0.0167906679716816	0.0147185922361651	0.0136635968556862	0.0130934777518045	0.0178122724729556	0.0223291941246778	0.0232490311567483	0.0114336021774023	0.0209963770442549	0.0119943116094116	0.0158919925325771	0.0112385439579833	0.0163844286582847	0.0142030969969862	0.0131410125764704	0.0119919069025587	0.0933219372785947	0.0138389297018151	0.0113590760541669	0.0201551494094388	0.0171468078875272	0.0182126703871013	0.0150838465479191	0.0177178488985619	0.0105753157739285	0.010037707404014	0.015394970618598	0.0162496690002995	0.0184554251008112	0.0177277572194198	0.0109540813163817	0.0142669191993696	0.0197181993497454	0.0117530517795884	0.0132037036018435	0.0122920183445393	0.0179000872141872	0.0227457760356196	0.0169393977274509	0.0166133114317319
0.0150223228909339	0.0151236945043824	0.0114534557323169	0.0546875881346331	0.0514914985593297	0.0622449862744409	0.0563445026049001	0.0609516887005952	0.0523188021425553	0.0417662431420231	0.027774865954254	0.0374694999174602	0.0115818279764799	0.0121075325682296	0.016235699776449	0.0145736288858418	0.017726012784937	0.0699116244810938	0.0170902928788002	0.00932081852025034	0.0144550170427659	0.00865425757985673	0.0135842477426601	0.0100690909946922	0.0104285158189168	0.0114044486393509	0.0119841923889157	0.0122636494760872	0.00818935049303909	0.015409400678816	0.0136488359226849	0.0154939477289753	0.0118816514668283	0.0193243479901366	0.00736796270357071	0.00751889295697908	0.0155525261901922	0.0115199801728006	0.0128321107212182	0.0115821367923299	0.00859779004637553	0.0123012205182157	0.0240015886499352	0.0102850161843995	0.0357708059769505	0.00759385337477263	0.0106372239465644	0.0172771138296815	0.0110558623231596	0.0166612490369931
0.0155914252031025	0.0131476106093208	0.0172823866273445	0.0183969846455537	0.0182055815309119	0.0111921022722093	0.0183684180147853	0.0177722561202654	0.017600121572756	0.0208700500113481	0.0130713897483171	0.0137834380940628	0.0134159886683562	0.0126306537282111	0.0120979882774807	0.0168509492028348	0.0191175528079734	0.0101923943581376	0.0157130827784811	0.00950420831360324	0.0171070686523983	0.0105942877575758	0.0149633495675684	0.0122081999707203	0.010102014882372	0.0157599169066516	0.156335970325764	0.0137073384249242	0.0118994316153179	0.0153444930544767	0.0119184299924921	0.0153936982967986	0.0179285011633379	0.0266390495356685	0.00939116186918777	0.00990474313050366	0.0149436116318697	0.0142807916685054	0.0188423961930271	0.0137719121210743	0.0105399236606634	0.0189435245949487	0.0147401535223851	0.0106226813660817	0.0099020297858764	0.011548986433709	0.0146010770721448	0.0197401259345688	0.0166185312264068	0.013806430923082
0.013740198867809	0.0137146885511132	0.0118458560290333	0.0421005757694688	0.0455441642591563	0.0553140235052049	0.0508749034319879	0.053512147114434	0.051284372047768	0.0377521507672904	0.0392893014517051	0.0359734541166482	0.0122379039881053	0.0135161784695321	0.0148817473637092	0.015592683776454	0.0140907673232123	0.0697190934427359	0.0179201797163772	0.0111139617203431	0.0115163006487893	0.0102835595973184	0.0120231648436639	0.0104224675786278	0.00794382821147968	0.0114377405402006	0.0132599038220147	0.0118784862552646	0.00900769391809464	0.0146264704273191	0.0123939077706925	0.0121528291267113	0.0107282493063459	0.0171312072216048	0.0078941406871401	0.00833195726634728	0.016394437863564	0.010522037071718	0.0118962414145156	0.0165059434953015	0.00887869448417983	0.0121168243804122	0.0161076021752738	0.00910493492683455	0.0324355889336638	0.008706253942383	0.00919102739587707	0.0158835867964214	0.0116411779272058	0.0178262798915491
0.0361115415229878	0.0185815592183054	0.0237697156475933	0.0236757854056728	0.0212191348470191	0.0129786157556829	0.0193133428503259	0.0178371257155581	0.0209408172716661	0.0194303813507222	0.0182730334713045	0.0259382780820732	0.0148823216424897	0.0190151343387589	0.0204898722532162	0.0194493243807642	0.0340139081477759	0.0129087772815193	0.0180896180989361	0.0198115597400527	0.0175272084120867	0.0159494361312289	0.0175577696790727	0.0201021851816628	0.014740382924414	0.0219815913106394	0.0135359570513042	0.0134134366019781	0.0142395699469914	0.0212149761387765	0.0222491950805439	0.0294513452654207	0.0159946142760911	0.0249297777240413	0.0128330991649992	0.0131039082614426	0.0344345430715469	0.0155077465322545	0.0211692222217128	0.0182452779525602	0.0116673473077071	0.0202392932076481	0.0226347523684838	0.0113916912884237	0.0196888326560519	0.0129876637804924	0.0169572015505796	0.0277801196428776	0.0141131604899819	0.019818482359545
0.0240334672067739	0.0215072414302822	0.0242281542643055	0.0237842200109142	0.0268057633732963	0.013806870881023	0.0337571679756562	0.0336351172125781	0.0284425118959941	0.0385196119506671	0.029623751041723	0.0241974460101489	0.0256788377682136	0.0200876554111964	0.0196413539844019	0.0318914856811147	0.0263135826645139	0.0180109711295283	0.0308698978596414	0.0219754521337035	0.0206318972014056	0.015725771546634	0.0186180830049238	0.0178382566153794	0.0138415936386777	0.0201252402745038	0.0167507644604029	0.0274680039513398	0.0159647061477563	0.0251009652289183	0.0233524891186425	0.0278482427874465	0.0226698294546858	0.0384733230772886	0.0154411152114026	0.0150363785801276	0.0346306883995426	0.0229354138757145	0.0244206597145659	0.0294372293989196	0.015530038158649	0.0272120051452331	0.0334760058442878	0.0165239140433515	0.0199673785967333	0.0164199981869283	0.0171838326237876	0.0277090439567042	0.0227704036062146	0.0307406382862569
0.0159347263222254	0.0140005133615684	0.0138131569942037	0.0137624464201133	0.0156054035322015	0.00920703824549399	0.01436814917218	0.0174590494638481	0.0148121187601774	0.0145939224591948	0.0173669642287651	0.0130624259031708	0.0127360660166513	0.0132943492720971	0.0131511923320145	0.0149257188236391	0.0174651532225014	0.00953597166116837	0.0175647786574958	0.00936026016624152	0.0130863160532584	0.00905007037946176	0.0121197653693613	0.0112434849494666	0.00931077398073686	0.0228425524004119	0.00851059656047835	0.0114790163911804	0.0119403231646368	0.0118010464387436	0.016814012000198	0.0164239286685388	0.010907584556805	0.0163487409003219	0.0111685142852177	0.00913564633147166	0.019743936350322	0.0137991307923508	0.0163046704937773	0.0162350459034471	0.0103342054377668	0.0156474803086613	0.0131035593957327	0.00829588558426173	0.0115538780738472	0.0115628176707599	0.0124962006589874	0.0265382028088839	0.0177050000961725	0.0158227728086651
0.0162870889378252	0.0114518697158361	0.0136595251522183	0.0155425289557787	0.0176594642890963	0.00968270843869718	0.0130095419343614	0.0215489218072768	0.0189996691249003	0.0130520565404355	0.0129056998893517	0.0125986283668632	0.0114153912320445	0.0124705505352712	0.0149133333633524	0.0152557693822777	0.019892739229461	0.0114559602586347	0.015241733625869	0.0102828515355022	0.0112930733974317	0.00848927297643023	0.01131276453267	0.00962161495522433	0.00904521442471303	0.0116901833630287	0.0108573071152833	0.0113017326610591	0.0087308513766482	0.0127578862089889	0.0134106555527204	0.0214646490844746	0.0115937970456444	0.0258399515100269	0.00812843490465256	0.0107721891380199	0.015678637919643	0.0156691164535047	0.0177315889161752	0.0152290237180934	0.0085699122927972	0.0145223916727874	0.0125822308167467	0.00705755494413617	0.0128670703789285	0.00823319843367023	0.0097118297309016	0.0233105801993666	0.012813350118833	0.0155724140329149
0.0199387958544105	0.0162914097430481	0.0113096392265166	0.0180161865422237	0.0181117412260534	0.0126813814765606	0.0168596990937094	0.0199828172708972	0.0155943112445183	0.0150852362923024	0.019121414987105	0.014816634715543	0.0138370983000495	0.0152160948274929	0.0121453291870452	0.0146161921223644	0.0197646434767177	0.0124736346762363	0.0187067841829072	0.0116258282462861	0.0215247600859144	0.0125779239338327	0.0114519919240035	0.0108465353546405	0.00763892397024083	0.0138485423754928	0.00901896826838774	0.0116693084270452	0.0101449069887522	0.0156937659939613	0.0147026758883327	0.0213264312980687	0.0123724105464856	0.0163061798365107	0.00793685030734944	0.00838869953436857	0.0211621287695686	0.0180501077886275	0.0149070388128729	0.0156618699778047	0.0112035893003921	0.0167846123892177	0.0167629858432808	0.00771331998309088	0.0104434433782781	0.0112645132183967	0.0108554536489011	0.0206789963108744	0.0127308408319167	0.0173287948345376
0.028584867826106	0.0255802314455689	0.0174351474475639	0.0254018454455035	0.0239949469024328	0.0153017439458775	0.0215562115847279	0.0242046183799219	0.0220923342812977	0.02457680171344	0.0281567848969466	0.0211444167259291	0.0219809622747413	0.0228191142134577	0.0220669378660958	0.0344247904177717	0.0277275247831935	0.0151089590149319	0.0257761063133747	0.0181359544144416	0.0203401155006442	0.016131474664259	0.0201221973242221	0.0155875761178038	0.0172356290863215	0.0220952401953316	0.0246334956796945	0.0266692481114191	0.0151376837300089	0.0243710416931651	0.0236524894803937	0.0293262969282765	0.0279917440174286	0.025214313185252	0.0157417000554679	0.0189788666584351	0.024921054731198	0.020952599740234	0.0279054571222594	0.0209000094221826	0.0153800010513275	0.0202118306214204	0.030973009000495	0.0133065904068336	0.0207195753792991	0.0143482615544547	0.0190740250095086	0.03506703235879	0.0236281939389487	0.0268620442865353
0.0295827643757787	0.030150074633858	0.037424193792704	0.0317156301775758	0.03379994071258	0.0169948598979086	0.0263693197407131	0.0259773635884912	0.0264518881060519	0.0308565620014756	0.026228374467946	0.029058151880365	0.0232222400213894	0.0265803098513415	0.0331563672241499	0.0361763509910433	0.0495366615177031	0.0186225325225249	0.0329313557875482	0.0275504739341939	0.0214887336739356	0.0189360315971068	0.0259323662365472	0.0250938142828579	0.0212970001204647	0.0215962183296082	0.020618494779921	0.0200357518868255	0.0183966214955012	0.0326132322483621	0.028744549308725	0.0360362317759542	0.0242645777322745	0.0493299632253647	0.0182145137940481	0.0197421433270041	0.0392835865701041	0.0275895543762869	0.0300593591437135	0.0301952070173538	0.0233638830573516	0.0259587975944306	0.0315101442402497	0.0195416466576758	0.0194574416649127	0.0221180865954704	0.0240098764605331	0.0329309227622714	0.0233567174899818	0.0299189031213129
[truncated: 245 more rows]
[truncated: 614 more columns]
