# Supplementary material for: DASPfind: new efficient method to predict drug–target interactions
Source: J Cheminform. 2016 Mar 16;8:15. doi: 10.1186/s13321-016-0128-4 (PMC4793623; doi:10.1186/s13321-016-0128-4)
Supplement: Supplementary file 2 — 10.1186/s13321-016-0128-4 This contains DTI data sets named as: Nuclear Receptor, GPCR, Ion Channels, Enzyme, and DrugBank_approved. [file 13321_2016_128_MOESM2_ESM.zip › DATA_1/gpcr_DrugIDs.txt]

D00049
D00059
D00079
D00094
D00095
D00106
D00110
D00113
D00136
D00139
D00180
D00225
D00227
D00232
D00234
D00235
D00241
D00255
D00270
D00274
D00281
D00283
D00295
D00300
D00301
D00306
D00318
D00332
D00336
D00356
D00364
D00371
D00380
D00394
D00397
D00400
D00410
D00411
D00415
D00419
D00422
D00426
D00432
D00437
D00440
D00442
D00443
D00451
D00454
D00465
D00480
D00483
D00493
D00494
D00498
D00499
D00503
D00509
D00513
D00514
D00520
D00521
D00522
D00523
D00524
D00525
D00528
D00540
D00542
D00559
D00560
D00563
D00574
D00598
D00601
D00604
D00606
D00607
D00609
D00613
D00627
D00632
D00635
D00645
D00646
D00665
D00666
D00673
D00674
D00675
D00676
D00682
D00683
D00684
D00687
D00688
D00715
D00726
D00760
D00765
D00769
D00775
D00779
D00780
D00790
D00837
D00838
D00845
D00954
D00965
D00987
D00996
D01020
D01022
D01024
D01051
D01071
D01103
D01118
D01126
D01164
D01227
D01236
D01242
D01269
D01295
D01297
D01324
D01332
D01346
D01352
D01358
D01386
D01390
D01441
D01454
D01462
D01603
D01652
D01692
D01699
D01712
D01713
D01717
D01745
D01782
D01828
D01871
D01891
D01925
D01964
D01965
D01973
D01994
D02007
D02066
D02070
D02076
D02082
D02147
D02149
D02150
D02234
D02237
D02250
D02278
D02279
D02327
D02338
D02340
D02342
D02349
D02354
D02356
D02357
D02358
D02359
D02361
D02374
D02566
D02578
D02588
D02614
D02671
D02721
D02725
D02826
D02884
D02910
D03165
D03187
D03210
D03274
D03365
D03415
D03442
D03490
D03503
D03621
D03642
D03654
D03858
D03879
D03880
D03881
D03966
D04006
D04034
D04040
D04375
D04625
D04716
D04979
D05113
D05129
D05246
D05312
D05341
D05740
D05792
D05938
D06056
D06396
