# Supplementary material for: DASPfind: new efficient method to predict drug–target interactions
Source: J Cheminform. 2016 Mar 16;8:15. doi: 10.1186/s13321-016-0128-4 (PMC4793623; doi:10.1186/s13321-016-0128-4)
Supplement: Supplementary file 2 — 10.1186/s13321-016-0128-4 This contains DTI data sets named as: Nuclear Receptor, GPCR, Ion Channels, Enzyme, and DrugBank_approved. [file 13321_2016_128_MOESM2_ESM.zip › DATA_1/gpcr_protIDs.txt]

hsa10161
hsa10800
hsa11255
hsa1128
hsa1129
hsa1131
hsa1132
hsa1133
hsa1234
hsa1241
hsa1268
hsa134
hsa135
hsa136
hsa140
hsa146
hsa147
hsa148
hsa150
hsa151
hsa152
hsa153
hsa154
hsa155
hsa1812
hsa1813
hsa1814
hsa1815
hsa1816
hsa185
hsa1909
hsa1910
hsa222545
hsa23620
hsa2550
hsa2846
hsa2911
hsa2912
hsa2913
hsa2914
hsa2915
hsa2916
hsa2917
hsa2918
hsa3269
hsa3274
hsa3350
hsa3351
hsa3352
hsa3354
hsa3355
hsa3356
hsa3357
hsa3358
hsa3360
hsa3361
hsa3362
hsa3363
hsa338442
hsa3577
hsa4543
hsa4985
hsa4986
hsa4988
hsa5028
hsa5029
hsa5030
hsa5031
hsa5032
hsa552
hsa554
hsa56413
hsa57105
hsa5724
hsa5729
hsa5731
hsa5732
hsa5733
hsa5737
hsa5739
hsa59340
hsa6010
hsa64805
hsa6751
hsa6752
hsa6753
hsa6755
hsa6915
hsa7201
hsa8843
hsa886
hsa887
hsa9052
hsa9283
hsa9934
