# Supplementary material for: DASPfind: new efficient method to predict drug–target interactions
Source: J Cheminform. 2016 Mar 16;8:15. doi: 10.1186/s13321-016-0128-4 (PMC4793623; doi:10.1186/s13321-016-0128-4)
Supplement: Supplementary file 2 — 10.1186/s13321-016-0128-4 This contains DTI data sets named as: Nuclear Receptor, GPCR, Ion Channels, Enzyme, and DrugBank_approved. [file 13321_2016_128_MOESM2_ESM.zip › DATA_1/gpcr_simmat_dc.txt]

1	0.352941	0.096774	0.107143	0.222222	0.096774	0.192308	0.2	0.129032	0.190476	0.096774	0.192308	0.083333	0	0.102564	0.166667	0.352941	0.114286	0.153846	0.108108	0.210526	0.142857	0.130435	0.217391	0.076923	0.103448	0.074074	0.166667	0.105263	0.142857	0.16129	0.157895	0.173913	0.148148	0.2	0.205882	0.3	0.086957	0.153846	0	0.111111	0.114286	0.148148	0.133333	0.071429	0.066667	0	0.16	0.148148	0.166667
0.352941	1	0.181818	0.090909	0.5	0.181818	0.125	0.166667	0.176471	0.2	0.181818	0.2	0.128205	0.060606	0.142857	0.32	0.473684	0.189189	0.206897	0.15	0.166667	0.193548	0.148148	0.178571	0.086957	0.233333	0.172414	0.181818	0.146341	0.184211	0.171429	0.125	0.185185	0.241379	0.206897	0.243243	0.148148	0.122449	0.25	0.078947	0.166667	0.157895	0.2	0.147059	0.129032	0.118421	0	0.259259	0.16129	0.176471
0.096774	0.181818	1	0.236842	0.151515	0.724138	0.119048	0.15	0.108696	0.025	0.851852	0.044444	0.078431	0.210526	0.113208	0.128205	0.147059	0.122449	0.095238	0.14	0.026316	0.043478	0.105263	0.1	0.116883	0.230769	0.071429	0.193548	0.09434	0.4	0.061224	0.055556	0.102564	0.093023	0.121951	0.1875	0.02439	0.064516	0.121951	0.529412	0.15	0.122449	0.205128	0.041667	0.15	0.142857	0.125	0.097561	0.044444	0.186047
0.107143	0.090909	0.236842	1	0.029412	0.236842	0.1	0.075	0.066667	0.027027	0.175	0.073171	0.083333	0.162162	0.056604	0.051282	0.090909	0.019608	0.04878	0.08	0.090909	0.097561	0.083333	0.051282	0.064103	0.216216	0.05	0.259259	0.078431	0.104167	0.113636	0.060606	0.052632	0.128205	0.02381	0.125	0.054054	0.105263	0.075	0.139535	0.131579	0.083333	0.128205	0.146341	0.131579	0.044944	0.159091	0.076923	0.1	0.116279
0.222222	0.5	0.151515	0.029412	1	0.151515	0.166667	0.259259	0.21875	0.26087	0.151515	0.25	0.131579	0.096774	0.175	0.333333	0.35	0.264706	0.307692	0.184211	0.173913	0.241379	0.2	0.230769	0.104478	0.285714	0.137931	0.041667	0.210526	0.257143	0.212121	0.181818	0.291667	0.296296	0.259259	0.184211	0.2	0.173913	0.307692	0.111111	0.214286	0.228571	0.296296	0.1875	0.172414	0.12	0.02439	0.32	0.206897	0.21875
0.096774	0.181818	0.724138	0.236842	0.151515	1	0.146341	0.179487	0.133333	0.051282	0.666667	0.068182	0.057692	0.243243	0.134615	0.128205	0.147059	0.122449	0.095238	0.163265	0.054054	0.066667	0.105263	0.1	0.131579	0.263158	0.071429	0.233333	0.115385	0.365854	0.106383	0.027027	0.102564	0.093023	0.121951	0.1875	0.02439	0.081967	0.121951	0.405405	0.179487	0.145833	0.205128	0.06383	0.15	0.142857	0.148936	0.097561	0.068182	0.214286
0.192308	0.125	0.119048	0.1	0.166667	0.146341	1	0.592593	0.2	0.151515	0.119048	0.222222	0.106383	0.34375	0.217391	0.205882	0.16129	0.130435	0.194444	0.255814	0.2	0.25	0.114286	0.242424	0.296875	0.25	0.05	0.096774	0.222222	0.358974	0.289474	0.129032	0.212121	0.257143	0.194444	0.148936	0.21875	0.26	0.228571	0.195122	0.131579	0.238095	0.257143	0.382353	0.102564	0.148148	0.186047	0.166667	0.294118	0.411765
0.2	0.166667	0.15	0.075	0.259259	0.179487	0.592593	1	0.236842	0.15625	0.15	0.228571	0.108696	0.448276	0.25	0.212121	0.25	0.159091	0.2	0.261905	0.206897	0.257143	0.117647	0.25	0.344262	0.222222	0.078947	0.137931	0.255814	0.368421	0.333333	0.096774	0.21875	0.264706	0.3125	0.152174	0.1875	0.265306	0.235294	0.2	0.135135	0.275	0.264706	0.277778	0.105263	0.164557	0.136364	0.171429	0.264706	0.46875
0.129032	0.176471	0.108696	0.066667	0.21875	0.133333	0.2	0.236842	1	0.2	0.108696	0.333333	0.142857	0.146341	0.463415	0.285714	0.290323	0.244444	0.382353	0.526316	0.25	0.441176	0.102564	0.363636	0.242857	0.25641	0.121951	0.1875	0.475	0.212766	0.394737	0.114286	0.294118	0.333333	0.424242	0.348837	0.30303	0.288462	0.236842	0.104167	0.146341	0.333333	0.2	0.085106	0.119048	0.197531	0.145833	0.210526	0.333333	0.3
0.190476	0.2	0.025	0.027027	0.26087	0.051282	0.151515	0.15625	0.2	1	0.025	0.310345	0.179487	0.027778	0.25	0.206897	0.2	0.277778	0.37037	0.263158	0.2	0.344828	0.137931	0.296296	0.132353	0.21875	0.090909	0	0.25641	0.119048	0.30303	0.26087	0.214286	0.310345	0.275862	0.297297	0.32	0.23913	0.321429	0.02381	0.15625	0.210526	0.1875	0.138889	0.121212	0.12987	0.071429	0.241379	0.266667	0.135135
0.096774	0.181818	0.851852	0.175	0.151515	0.666667	0.119048	0.15	0.108696	0.025	1	0.044444	0.078431	0.210526	0.113208	0.128205	0.147059	0.122449	0.095238	0.14	0.026316	0.043478	0.105263	0.1	0.116883	0.230769	0.071429	0.193548	0.09434	0.365854	0.061224	0.055556	0.102564	0.093023	0.121951	0.1875	0.02439	0.064516	0.121951	0.625	0.15	0.122449	0.205128	0.041667	0.15	0.156627	0.125	0.097561	0.044444	0.186047
0.192308	0.2	0.044444	0.073171	0.25	0.068182	0.222222	0.228571	0.333333	0.310345	0.044444	1	0.209302	0.075	0.333333	0.171429	0.2	0.3	0.433333	0.317073	0.241379	0.451613	0.114286	0.366667	0.185714	0.184211	0.076923	0.030303	0.341463	0.177778	0.361111	0.206897	0.176471	0.375	0.34375	0.317073	0.344828	0.285714	0.264706	0.042553	0.131579	0.3	0.157895	0.146341	0.102564	0.1625	0.0625	0.235294	0.375	0.2
0.083333	0.128205	0.078431	0.083333	0.131579	0.057692	0.106383	0.108696	0.142857	0.179487	0.078431	0.209302	1	0.108696	0.230769	0.166667	0.128205	0.22449	0.275	0.215686	0.1	0.152174	0.205128	0.195122	0.123457	0.232558	0.111111	0.05	0.166667	0.12963	0.163265	0.433333	0.170732	0.238095	0.159091	0.24	0.205128	0.20339	0.214286	0.117647	0.159091	0.276596	0.181818	0.145833	0.186047	0.174419	0.072727	0.25	0.181818	0.12
0	0.060606	0.210526	0.162162	0.096774	0.243243	0.34375	0.448276	0.146341	0.027778	0.210526	0.075	0.108696	1	0.195652	0.142857	0.129032	0.085106	0.135135	0.204545	0.09375	0.128205	0.151515	0.111111	0.242424	0.294118	0.078947	0.178571	0.173913	0.3	0.230769	0.0625	0.114286	0.194444	0.105263	0.12766	0.055556	0.192308	0.166667	0.333333	0.166667	0.214286	0.264706	0.179487	0.166667	0.108434	0.190476	0.171429	0.131579	0.305556
0.102564	0.142857	0.113208	0.056604	0.175	0.134615	0.217391	0.25	0.463415	0.25	0.113208	0.333333	0.230769	0.195652	1	0.232558	0.2	0.361702	0.410256	0.466667	0.2	0.461538	0.159091	0.325	0.357143	0.23913	0.125	0.15	0.456522	0.203704	0.386364	0.146341	0.238095	0.333333	0.309524	0.32	0.214286	0.415094	0.27907	0.109091	0.195652	0.422222	0.217391	0.134615	0.170213	0.26506	0.086207	0.285714	0.4	0.276596
0.166667	0.32	0.128205	0.051282	0.333333	0.128205	0.205882	0.212121	0.285714	0.206897	0.128205	0.171429	0.166667	0.142857	0.232558	1	0.32	0.324324	0.290323	0.342105	0.137931	0.166667	0.241379	0.310345	0.142857	0.272727	0.181818	0.068966	0.268293	0.351351	0.15	0.142857	0.37037	0.28125	0.333333	0.342105	0.285714	0.2	0.290323	0.15	0.290323	0.166667	0.413793	0.157895	0.25	0.168831	0.090909	0.344828	0.171429	0.285714
0.352941	0.473684	0.147059	0.090909	0.35	0.147059	0.16129	0.25	0.290323	0.2	0.147059	0.2	0.128205	0.129032	0.2	0.32	1	0.189189	0.296296	0.243243	0.217391	0.193548	0.148148	0.222222	0.119403	0.193548	0.172414	0.3	0.175	0.216216	0.205882	0.08	0.333333	0.241379	0.25	0.277778	0.148148	0.122449	0.206897	0.051282	0.166667	0.189189	0.2	0.114286	0.129032	0.103896	0	0.214286	0.125	0.212121
0.114286	0.189189	0.122449	0.019608	0.264706	0.122449	0.130435	0.159091	0.244444	0.277778	0.122449	0.268293	0.22449	0.085106	0.361702	0.324324	0.189189	1	0.378378	0.291667	0.157895	0.292683	0.175	0.4	0.263889	0.204545	0.111111	0.05	0.26	0.244898	0.23913	0.162162	0.2	0.444444	0.307692	0.319149	0.236842	0.365385	0.243902	0.117647	0.186047	0.2	0.333333	0.145833	0.159091	0.278481	0.017241	0.282051	0.3	0.217391
0.153846	0.206897	0.095238	0.04878	0.307692	0.095238	0.194444	0.2	0.382353	0.37037	0.095238	0.433333	0.275	0.135135	0.410256	0.290323	0.296296	0.378378	1	0.394737	0.206897	0.466667	0.1875	0.538462	0.205882	0.294118	0.138889	0.064516	0.35	0.238095	0.371429	0.214286	0.258065	0.592593	0.4	0.394737	0.357143	0.319149	0.4	0.116279	0.272727	0.275	0.264706	0.210526	0.235294	0.194805	0.041667	0.413793	0.34375	0.236842
0.108108	0.15	0.14	0.08	0.184211	0.163265	0.255814	0.261905	0.526316	0.263158	0.14	0.317073	0.215686	0.204545	0.466667	0.342105	0.243243	0.291667	0.394737	1	0.210526	0.375	0.139535	0.342105	0.24	0.309524	0.130435	0.128205	0.477273	0.26	0.311111	0.153846	0.315789	0.35	0.292683	0.306122	0.324324	0.351852	0.292683	0.156863	0.204545	0.347826	0.285714	0.14	0.177778	0.256098	0.150943	0.268293	0.317073	0.288889
0.210526	0.166667	0.026316	0.090909	0.173913	0.054054	0.2	0.206897	0.25	0.2	0.026316	0.241379	0.1	0.09375	0.2	0.137931	0.217391	0.157895	0.206897	0.210526	1	0.275862	0.107143	0.137931	0.102941	0.233333	0.133333	0.083333	0.175	0.125	0.242424	0.173913	0.142857	0.2	0.129032	0.121951	0.148148	0.145833	0.25	0.025	0.129032	0.189189	0.2	0.21875	0.129032	0.089744	0.075	0.172414	0.241379	0.176471
0.142857	0.193548	0.043478	0.097561	0.241379	0.066667	0.25	0.257143	0.441176	0.344828	0.043478	0.451613	0.152174	0.128205	0.461538	0.166667	0.193548	0.292683	0.466667	0.375	0.275862	1	0.111111	0.3125	0.235294	0.210526	0.075	0.129032	0.4	0.148936	0.5625	0.16129	0.171429	0.363636	0.294118	0.25	0.290323	0.333333	0.257143	0.041667	0.128205	0.394737	0.184211	0.170732	0.1	0.160494	0.130435	0.228571	0.607143	0.25641
0.130435	0.148148	0.105263	0.083333	0.2	0.105263	0.114286	0.117647	0.102564	0.137931	0.105263	0.114286	0.205128	0.151515	0.159091	0.241379	0.148148	0.175	0.1875	0.139535	0.107143	0.111111	1	0.2	0.114286	0.176471	0.275862	0.074074	0.162791	0.170732	0.128205	0.25	0.25	0.147059	0.1875	0.166667	0.133333	0.137255	0.266667	0.128205	0.407407	0.146341	0.181818	0.135135	0.407407	0.1	0.069767	0.321429	0.147059	0.162162
0.217391	0.178571	0.1	0.051282	0.230769	0.1	0.242424	0.25	0.363636	0.296296	0.1	0.366667	0.195122	0.111111	0.325	0.310345	0.222222	0.4	0.538462	0.342105	0.137931	0.3125	0.2	1	0.25	0.235294	0.147059	0.033333	0.3	0.25	0.243243	0.185185	0.321429	0.518519	0.481481	0.378378	0.5	0.25	0.333333	0.095238	0.212121	0.195122	0.242424	0.189189	0.212121	0.216216	0.043478	0.344828	0.28125	0.25
0.076923	0.086957	0.116883	0.064103	0.104478	0.131579	0.296875	0.344262	0.242857	0.132353	0.116883	0.185714	0.123457	0.242424	0.357143	0.142857	0.119403	0.263889	0.205882	0.24	0.102941	0.235294	0.114286	0.25	1	0.166667	0.109589	0.089552	0.253333	0.226667	0.257143	0.088235	0.161765	0.220588	0.223881	0.192308	0.181818	0.342105	0.15493	0.157895	0.108108	0.246575	0.152778	0.194444	0.093333	0.281553	0.153846	0.173913	0.185714	0.26087
0.103448	0.233333	0.230769	0.216216	0.285714	0.263158	0.25	0.222222	0.25641	0.21875	0.230769	0.184211	0.232558	0.294118	0.23913	0.272727	0.193548	0.204545	0.294118	0.309524	0.233333	0.210526	0.176471	0.235294	0.166667	1	0.131579	0.129032	0.244444	0.285714	0.25	0.2	0.242424	0.323529	0.222222	0.25	0.176471	0.230769	0.333333	0.282051	0.257143	0.292683	0.363636	0.263158	0.257143	0.160494	0.181818	0.34375	0.216216	0.289474
0.074074	0.172414	0.071429	0.05	0.137931	0.071429	0.05	0.078947	0.121951	0.090909	0.071429	0.076923	0.111111	0.078947	0.125	0.181818	0.172414	0.111111	0.138889	0.130435	0.133333	0.075	0.275862	0.147059	0.109589	0.131579	1	0.066667	0.177778	0.108696	0.093023	0.064516	0.225806	0.105263	0.138889	0.130435	0.088235	0.12963	0.171429	0.068182	0.28125	0.111111	0.105263	0.071429	0.322581	0.096386	0.020833	0.25	0.105263	0.095238
0.166667	0.181818	0.193548	0.259259	0.041667	0.233333	0.096774	0.137931	0.1875	0	0.193548	0.030303	0.05	0.178571	0.15	0.068966	0.3	0.05	0.064516	0.128205	0.083333	0.129032	0.074074	0.033333	0.089552	0.129032	0.066667	1	0.153846	0.075	0.147059	0	0.071429	0.133333	0.064516	0.1	0	0.104167	0.1	0.083333	0.064516	0.135135	0.133333	0	0.064516	0.064103	0.138889	0.066667	0.133333	0.225806
0.105263	0.146341	0.09434	0.078431	0.210526	0.115385	0.222222	0.255814	0.475	0.25641	0.09434	0.341463	0.166667	0.173913	0.456522	0.268293	0.175	0.285714	0.35	0.413043	0.175	0.4	0.162791	0.3	0.253333	0.244444	0.177778	0.153846	1	0.185185	0.333333	0.121951	0.416667	0.27907	0.317073	0.3	0.282051	0.423077	0.285714	0.090909	0.2	0.369565	0.195652	0.115385	0.173913	0.238095	0.127273	0.358974	0.309524	0.282609
0.142857	0.184211	0.4	0.104167	0.257143	0.365854	0.358974	0.368421	0.212766	0.119048	0.365854	0.177778	0.12963	0.3	0.203704	0.351351	0.216216	0.244898	0.238095	0.26	0.125	0.148936	0.170732	0.25	0.226667	0.285714	0.108696	0.075	0.185185	1	0.183673	0.1	0.225	0.261905	0.209302	0.235294	0.170732	0.2	0.238095	0.487179	0.238095	0.173077	0.358974	0.244444	0.209302	0.228916	0.111111	0.214286	0.177778	0.357143
0.16129	0.171429	0.061224	0.113636	0.212121	0.106383	0.289474	0.333333	0.394737	0.30303	0.061224	0.361111	0.163265	0.230769	0.386364	0.15	0.205882	0.23913	0.371429	0.311111	0.242424	0.5625	0.128205	0.243243	0.257143	0.25	0.093023	0.147059	0.333333	0.183673	1	0.176471	0.184211	0.361111	0.263158	0.255319	0.294118	0.36	0.230769	0.102041	0.116279	0.390244	0.166667	0.238095	0.090909	0.139535	0.166667	0.205128	0.441176	0.292683
0.157895	0.125	0.055556	0.060606	0.181818	0.027027	0.129032	0.096774	0.114286	0.26087	0.055556	0.206897	0.433333	0.0625	0.146341	0.142857	0.08	0.162162	0.214286	0.153846	0.173913	0.16129	0.25	0.185185	0.088235	0.2	0.064516	0	0.121951	0.1	0.176471	1	0.148148	0.206897	0.172414	0.184211	0.25	0.148936	0.259259	0.081081	0.133333	0.194444	0.206897	0.151515	0.133333	0.105263	0.076923	0.269231	0.25	0.114286
0.173913	0.185185	0.102564	0.052632	0.291667	0.102564	0.212121	0.21875	0.294118	0.214286	0.102564	0.176471	0.170732	0.114286	0.238095	0.37037	0.333333	0.2	0.258065	0.315789	0.142857	0.171429	0.25	0.321429	0.161765	0.242424	0.225806	0.071429	0.416667	0.225	0.184211	0.148148	1	0.212121	0.344828	0.282051	0.296296	0.282609	0.258065	0.125	0.3	0.2	0.212121	0.162162	0.258065	0.155844	0.093023	0.407407	0.176471	0.257143
0.148148	0.241379	0.093023	0.128205	0.296296	0.093023	0.257143	0.264706	0.333333	0.310345	0.093023	0.375	0.238095	0.194444	0.333333	0.28125	0.241379	0.444444	0.592593	0.35	0.2	0.363636	0.147059	0.518519	0.220588	0.323529	0.105263	0.133333	0.27907	0.261905	0.361111	0.206897	0.212121	1	0.387097	0.35	0.344828	0.3125	0.387097	0.139535	0.264706	0.209302	0.333333	0.236842	0.228571	0.207792	0.108696	0.4	0.333333	0.297297
0.2	0.206897	0.121951	0.02381	0.259259	0.121951	0.194444	0.3125	0.424242	0.275862	0.121951	0.34375	0.159091	0.105263	0.309524	0.333333	0.25	0.307692	0.4	0.292683	0.129032	0.294118	0.1875	0.481481	0.223881	0.222222	0.138889	0.064516	0.317073	0.209302	0.263158	0.172414	0.344828	0.387097	1	0.432432	0.461538	0.265306	0.272727	0.090909	0.2	0.186047	0.194444	0.15	0.2	0.226667	0.06383	0.28125	0.264706	0.305556
0.205882	0.243243	0.1875	0.125	0.184211	0.1875	0.148936	0.152174	0.348837	0.297297	0.1875	0.317073	0.24	0.12766	0.32	0.342105	0.277778	0.319149	0.394737	0.306122	0.121951	0.25	0.166667	0.378378	0.207792	0.25	0.130435	0.1	0.3	0.235294	0.255319	0.184211	0.282051	0.35	0.432432	1	0.324324	0.280702	0.261905	0.134615	0.232558	0.24	0.227273	0.1875	0.204545	0.240964	0.070175	0.3	0.255814	0.208333
0.3	0.148148	0.02439	0.054054	0.2	0.02439	0.21875	0.1875	0.30303	0.32	0.02439	0.344828	0.205128	0.055556	0.214286	0.285714	0.148148	0.236842	0.357143	0.324324	0.148148	0.290323	0.133333	0.5	0.181818	0.176471	0.088235	0	0.282051	0.170732	0.294118	0.25	0.296296	0.344828	0.461538	0.324324	1	0.26087	0.266667	0.047619	0.151515	0.205128	0.21875	0.166667	0.151515	0.173333	0.095238	0.275862	0.3	0.194444
0.086957	0.122449	0.064516	0.105263	0.173913	0.081967	0.235294	0.265306	0.288462	0.23913	0.064516	0.285714	0.20339	0.192308	0.415094	0.2	0.122449	0.365385	0.319149	0.351852	0.145833	0.333333	0.137255	0.25	0.342105	0.230769	0.12963	0.104167	0.423077	0.2	0.36	0.148936	0.282609	0.3125	0.265306	0.280702	0.26087	1	0.265306	0.133333	0.169811	0.267857	0.235294	0.2	0.148148	0.272727	0.111111	0.326087	0.3125	0.288462
0.153846	0.25	0.121951	0.075	0.307692	0.121951	0.228571	0.235294	0.236842	0.321429	0.121951	0.264706	0.214286	0.166667	0.27907	0.290323	0.206897	0.243902	0.4	0.292683	0.25	0.257143	0.266667	0.333333	0.15493	0.333333	0.171429	0.1	0.285714	0.238095	0.230769	0.259259	0.258065	0.387097	0.272727	0.261905	0.266667	0.265306	1	0.142857	0.272727	0.275	0.264706	0.210526	0.235294	0.179487	0.136364	0.576923	0.264706	0.236842
0	0.078947	0.529412	0.139535	0.111111	0.405405	0.195122	0.2	0.104167	0.02381	0.625	0.042553	0.117647	0.333333	0.109091	0.15	0.051282	0.117647	0.116279	0.156863	0.025	0.041667	0.128205	0.095238	0.157895	0.282051	0.068182	0.083333	0.090909	0.487179	0.102041	0.081081	0.125	0.139535	0.090909	0.134615	0.047619	0.133333	0.142857	1	0.2	0.117647	0.25641	0.155556	0.2	0.180723	0.166667	0.146341	0.065217	0.232558
0.111111	0.166667	0.15	0.131579	0.214286	0.179487	0.131579	0.135135	0.146341	0.15625	0.15	0.131579	0.159091	0.166667	0.195652	0.290323	0.166667	0.186047	0.272727	0.204545	0.129032	0.128205	0.407407	0.212121	0.108108	0.257143	0.28125	0.064516	0.2	0.238095	0.116279	0.133333	0.3	0.264706	0.2	0.232558	0.151515	0.169811	0.272727	0.2	1	0.159091	0.264706	0.243243	0.826087	0.121951	0.086957	0.366667	0.131579	0.175
0.114286	0.157895	0.122449	0.083333	0.228571	0.145833	0.238095	0.275	0.365854	0.210526	0.122449	0.3	0.276596	0.214286	0.422222	0.166667	0.189189	0.2	0.275	0.347826	0.189189	0.394737	0.146341	0.195122	0.246575	0.292683	0.111111	0.135135	0.369565	0.173077	0.390244	0.194444	0.2	0.209302	0.186047	0.24	0.205128	0.267857	0.275	0.117647	0.159091	1	0.209302	0.122449	0.133333	0.147727	0.18	0.219512	0.368421	0.244444
0.148148	0.2	0.205128	0.128205	0.296296	0.205128	0.257143	0.264706	0.2	0.1875	0.205128	0.157895	0.181818	0.264706	0.217391	0.413793	0.2	0.333333	0.264706	0.285714	0.2	0.184211	0.181818	0.242424	0.152778	0.363636	0.105263	0.133333	0.195652	0.358974	0.166667	0.206897	0.212121	0.333333	0.194444	0.227273	0.21875	0.235294	0.264706	0.25641	0.264706	0.209302	1	0.205128	0.228571	0.1625	0.133333	0.3125	0.222222	0.333333
0.133333	0.147059	0.041667	0.146341	0.1875	0.06383	0.382353	0.277778	0.085106	0.138889	0.041667	0.146341	0.145833	0.179487	0.134615	0.157895	0.114286	0.145833	0.210526	0.14	0.21875	0.170732	0.135135	0.189189	0.194444	0.263158	0.071429	0	0.115385	0.244444	0.238095	0.151515	0.162162	0.236842	0.15	0.1875	0.166667	0.2	0.210526	0.155556	0.243243	0.122449	0.205128	1	0.210526	0.103448	0.102041	0.216216	0.205128	0.275
0.071429	0.129032	0.15	0.131579	0.172414	0.15	0.102564	0.105263	0.119048	0.121212	0.15	0.102564	0.186047	0.166667	0.170213	0.25	0.129032	0.159091	0.235294	0.177778	0.129032	0.1	0.407407	0.212121	0.093333	0.257143	0.322581	0.064516	0.173913	0.209302	0.090909	0.133333	0.258065	0.228571	0.2	0.204545	0.151515	0.148148	0.235294	0.2	0.826087	0.133333	0.228571	0.210526	1	0.121951	0.086957	0.322581	0.162162	0.146341
0.066667	0.118421	0.142857	0.044944	0.12	0.142857	0.148148	0.164557	0.197531	0.12987	0.156627	0.1625	0.174419	0.108434	0.26506	0.168831	0.103896	0.278481	0.179487	0.240964	0.089744	0.160494	0.1	0.184211	0.281553	0.160494	0.096386	0.064103	0.238095	0.214286	0.139535	0.105263	0.155844	0.207792	0.210526	0.240964	0.173333	0.272727	0.179487	0.180723	0.121951	0.147727	0.148148	0.103448	0.121951	0.797468	0.123596	0.166667	0.177215	0.168675
0	0	0.125	0.159091	0.02439	0.148936	0.186047	0.136364	0.145833	0.071429	0.125	0.0625	0.072727	0.190476	0.086207	0.090909	0	0.017241	0.041667	0.150943	0.075	0.130435	0.069767	0.043478	0.153846	0.181818	0.020833	0.138889	0.127273	0.111111	0.166667	0.076923	0.093023	0.108696	0.06383	0.070175	0.095238	0.111111	0.136364	0.166667	0.086957	0.18	0.133333	0.102041	0.086957	0.123596	1	0.065217	0.133333	0.122449
0.16	0.259259	0.097561	0.076923	0.32	0.097561	0.166667	0.171429	0.210526	0.241379	0.097561	0.235294	0.25	0.171429	0.285714	0.344828	0.214286	0.282051	0.413793	0.268293	0.172414	0.228571	0.321429	0.344828	0.173913	0.34375	0.25	0.066667	0.358974	0.214286	0.205128	0.269231	0.407407	0.4	0.28125	0.3	0.275862	0.326087	0.576923	0.146341	0.366667	0.219512	0.3125	0.216216	0.322581	0.166667	0.065217	1	0.235294	0.210526
0.148148	0.16129	0.044444	0.1	0.206897	0.068182	0.294118	0.264706	0.333333	0.266667	0.044444	0.375	0.181818	0.131579	0.4	0.171429	0.125	0.3	0.34375	0.317073	0.241379	0.607143	0.147059	0.28125	0.185714	0.216216	0.105263	0.133333	0.309524	0.177778	0.441176	0.25	0.176471	0.333333	0.264706	0.255814	0.3	0.3125	0.264706	0.065217	0.131579	0.368421	0.222222	0.205128	0.162162	0.177215	0.133333	0.235294	1	0.297297
0.166667	0.176471	0.186047	0.116279	0.21875	0.214286	0.411765	0.46875	0.3	0.135135	0.186047	0.2	0.12	0.305556	0.276596	0.285714	0.212121	0.217391	0.236842	0.288889	0.176471	0.25641	0.162162	0.25	0.26087	0.289474	0.095238	0.225806	0.282609	0.357143	0.292683	0.114286	0.257143	0.297297	0.305556	0.208333	0.194444	0.288462	0.236842	0.232558	0.175	0.244444	0.333333	0.275	0.146341	0.168675	0.122449	0.210526	0.297297	1
0.153846	0.25	0.069767	0.075	0.307692	0.069767	0.194444	0.2	0.305556	0.321429	0.069767	0.387097	0.243902	0.135135	0.309524	0.25	0.25	0.416667	0.68	0.325	0.206897	0.419355	0.151515	0.538462	0.223881	0.222222	0.108108	0.03125	0.285714	0.209302	0.333333	0.214286	0.21875	0.72	0.4	0.358974	0.357143	0.291667	0.3125	0.090909	0.235294	0.243902	0.264706	0.243243	0.235294	0.194805	0.06383	0.366667	0.34375	0.205128
0.208333	0.259259	0.097561	0.05	0.375	0.097561	0.2	0.205882	0.314286	0.285714	0.097561	0.3125	0.190476	0.171429	0.285714	0.56	0.307692	0.428571	0.464286	0.3	0.214286	0.30303	0.193548	0.444444	0.191176	0.264706	0.111111	0.066667	0.261905	0.307692	0.236842	0.222222	0.310345	0.448276	0.322581	0.368421	0.321429	0.244898	0.366667	0.119048	0.242424	0.219512	0.5	0.216216	0.205882	0.166667	0.042553	0.37931	0.272727	0.277778
0.133333	0.181818	0.111111	0.068182	0.266667	0.136364	0.236842	0.277778	0.545455	0.322581	0.111111	0.424242	0.222222	0.179487	0.552632	0.222222	0.258065	0.341463	0.703704	0.461538	0.258065	0.714286	0.166667	0.375	0.228571	0.297297	0.125	0.193548	0.45	0.217391	0.529412	0.1875	0.228571	0.424242	0.314286	0.325581	0.272727	0.346939	0.314286	0.106383	0.179487	0.410256	0.236842	0.162791	0.15	0.185185	0.102041	0.285714	0.566667	0.307692
0.16	0.259259	0.071429	0.076923	0.32	0.071429	0.2	0.205882	0.277778	0.333333	0.071429	0.354839	0.25	0.108108	0.285714	0.258065	0.214286	0.428571	0.64	0.3	0.172414	0.387097	0.15625	0.56	0.208955	0.228571	0.111111	0.032258	0.261905	0.214286	0.305556	0.222222	0.225806	0.75	0.413793	0.368421	0.37037	0.297872	0.322581	0.093023	0.242424	0.219512	0.272727	0.25	0.242424	0.197368	0.065217	0.37931	0.354839	0.210526
0.153846	0.206897	0.179487	0.228571	0.307692	0.210526	0.34375	0.3125	0.27027	0.193548	0.15	0.228571	0.186047	0.272727	0.222222	0.25	0.206897	0.186047	0.272727	0.292683	0.206897	0.294118	0.1875	0.212121	0.188406	0.419355	0.138889	0.137931	0.255814	0.3	0.263158	0.172414	0.21875	0.30303	0.2	0.204545	0.1875	0.265306	0.3125	0.230769	0.235294	0.275	0.387097	0.243243	0.2	0.135802	0.190476	0.322581	0.30303	0.342857
0	0.071429	0.205882	0.117647	0.115385	0.138889	0.055556	0.088235	0.076923	0.032258	0.205882	0.027027	0.179487	0.193548	0.086957	0.129032	0.071429	0.095238	0.121212	0.090909	0.071429	0.054054	0.137931	0.129032	0.069444	0.147059	0.090909	0.076923	0.065217	0.093023	0.04878	0.16	0.133333	0.151515	0.121212	0.116279	0.064516	0.075472	0.15625	0.194444	0.121212	0.095238	0.117647	0.108108	0.121212	0.144737	0.153846	0.125	0.055556	0.105263
0.125	0.171429	0.130435	0.042553	0.25	0.155556	0.195122	0.263158	0.558824	0.264706	0.130435	0.361111	0.1875	0.2	0.487805	0.210526	0.242424	0.357143	0.6	0.404762	0.242424	0.612903	0.128205	0.314286	0.239437	0.282051	0.119048	0.181818	0.395349	0.234043	0.5	0.142857	0.216216	0.361111	0.333333	0.282609	0.222222	0.307692	0.263158	0.125	0.142857	0.357143	0.225	0.130435	0.116279	0.209877	0.076923	0.236842	0.484848	0.325
0.166667	0.176471	0.085106	0.116279	0.258065	0.085106	0.230769	0.236842	0.368421	0.272727	0.085106	0.371429	0.166667	0.119048	0.304348	0.25	0.212121	0.244444	0.342857	0.318182	0.290323	0.361111	0.131579	0.40625	0.279412	0.25641	0.179487	0.085714	0.404762	0.212766	0.292683	0.181818	0.333333	0.371429	0.342857	0.26087	0.34375	0.313725	0.305556	0.104167	0.146341	0.244444	0.230769	0.186047	0.146341	0.197531	0.1	0.314286	0.297297	0.268293
0.173913	0.28	0.102564	0.052632	0.409091	0.102564	0.176471	0.21875	0.257143	0.259259	0.102564	0.212121	0.2	0.147059	0.209302	0.541667	0.28	0.411765	0.344828	0.25	0.230769	0.205882	0.25	0.37037	0.144928	0.28125	0.117647	0.071429	0.214286	0.289474	0.184211	0.24	0.285714	0.37931	0.3	0.315789	0.296296	0.204082	0.392857	0.125	0.258065	0.2	0.538462	0.194444	0.21875	0.155844	0.044444	0.407407	0.25	0.257143
0.2	0.208333	0.052632	0.088235	0.272727	0.052632	0.193548	0.2	0.205882	0.347826	0.052632	0.275862	0.25	0.090909	0.225	0.214286	0.208333	0.285714	0.384615	0.236842	0.26087	0.310345	0.230769	0.416667	0.134328	0.225806	0.09375	0	0.2	0.179487	0.272727	0.4	0.222222	0.37037	0.333333	0.27027	0.391304	0.244444	0.285714	0.076923	0.2	0.184211	0.233333	0.212121	0.2	0.116883	0.073171	0.346154	0.321429	0.171429
0.135135	0.119048	0.09434	0.078431	0.15	0.074074	0.170213	0.173913	0.282609	0.225	0.09434	0.375	0.431818	0.125	0.367347	0.209302	0.175	0.369565	0.421053	0.25	0.119048	0.217391	0.136364	0.575758	0.253333	0.217391	0.104167	0.022727	0.245283	0.185185	0.2	0.314286	0.214286	0.341463	0.35	0.354167	0.315789	0.275862	0.227273	0.111111	0.173913	0.285714	0.195652	0.183673	0.173913	0.223529	0.068966	0.261905	0.25	0.204082
0.128205	0.166667	0.176471	0.096154	0.263158	0.2	0.266667	0.272727	0.487805	0.214286	0.176471	0.295455	0.203704	0.217391	0.5	0.255814	0.195122	0.382979	0.365854	0.425532	0.139535	0.380952	0.130435	0.421053	0.391304	0.318182	0.1	0.146341	0.36	0.294118	0.319149	0.142857	0.204545	0.425	0.302326	0.34	0.3	0.381818	0.272727	0.192308	0.191489	0.326531	0.357143	0.176471	0.166667	0.325	0.122807	0.25	0.325581	0.386364
0.2	0.236842	0.115385	0.078431	0.179487	0.115385	0.122449	0.148936	0.204082	0.289474	0.115385	0.309524	0.235294	0.058824	0.367347	0.181818	0.27027	0.369565	0.285714	0.226415	0.146341	0.244444	0.111111	0.3	0.220779	0.166667	0.104167	0.097561	0.178571	0.122807	0.25	0.179487	0.186047	0.309524	0.317073	0.547619	0.219512	0.298246	0.2	0.052632	0.125	0.26	0.170213	0.137255	0.125	0.195402	0.016393	0.204545	0.25	0.156863
0.108108	0.15	0.14	0.102041	0.184211	0.14	0.227273	0.232558	0.414634	0.297297	0.14	0.384615	0.215686	0.152174	0.404255	0.214286	0.210526	0.291667	0.325	0.306122	0.210526	0.410256	0.166667	0.342105	0.223684	0.27907	0.130435	0.157895	0.354167	0.188679	0.340909	0.153846	0.25	0.35	0.358974	0.52381	0.225	0.280702	0.261905	0.134615	0.177778	0.347826	0.2	0.163265	0.152174	0.22619	0.12963	0.238095	0.317073	0.288889
0	0.086957	0.090909	0.1	0.090909	0.090909	0.178571	0.185185	0.088235	0.038462	0.090909	0.064516	0.138889	0.333333	0.097561	0.153846	0.136364	0.078947	0.185185	0.162162	0.041667	0.0625	0.166667	0.153846	0.107692	0.172414	0.107143	0.095238	0.1	0.166667	0.151515	0.090909	0.16	0.137931	0.066667	0.131579	0.076923	0.155556	0.142857	0.225806	0.185185	0.108108	0.137931	0.2	0.185185	0.064935	0.081081	0.192308	0.064516	0.193548
0.2	0.16	0.142857	0.088235	0.217391	0.111111	0.275862	0.241379	0.138889	0.24	0.142857	0.15625	0.153846	0.16129	0.166667	0.214286	0.16	0.125	0.16129	0.205128	0.16	0.151515	0.185185	0.172414	0.117647	0.266667	0.129032	0.125	0.170732	0.210526	0.166667	0.217391	0.222222	0.193548	0.2	0.175	0.230769	0.166667	0.44	0.135135	0.16129	0.184211	0.275862	0.176471	0.16129	0.102564	0.157895	0.206897	0.193548	0.242424
0.15	0.12	0.054054	0.090909	0.173913	0.026316	0.125	0.09375	0.111111	0.25	0.054054	0.2	0.419355	0.09375	0.142857	0.137931	0.076923	0.157895	0.25	0.15	0.166667	0.15625	0.192308	0.178571	0.086957	0.233333	0.0625	0	0.119048	0.097561	0.171429	0.8	0.142857	0.241379	0.166667	0.210526	0.24	0.170213	0.206897	0.108108	0.166667	0.189189	0.241379	0.181818	0.166667	0.089744	0.102564	0.259259	0.241379	0.111111
0.178571	0.151515	0.113636	0.121951	0.193548	0.139535	0.483871	0.551724	0.282051	0.142857	0.113636	0.243243	0.102041	0.323529	0.234043	0.228571	0.1875	0.148936	0.216216	0.272727	0.225806	0.305556	0.108108	0.228571	0.287879	0.236842	0.047619	0.125	0.23913	0.341463	0.378378	0.121212	0.2	0.243243	0.216216	0.142857	0.205882	0.27451	0.216216	0.186047	0.125	0.35	0.277778	0.289474	0.097561	0.158537	0.177778	0.157895	0.314286	0.515152
0	0.05	0.032258	0	0.052632	0.032258	0	0.037037	0.064516	0	0.032258	0.035714	0	0.076923	0.025	0.04	0.105263	0.027778	0.037037	0.054054	0.105263	0.034483	0	0.04	0.030303	0	0	0	0.025641	0.027027	0.030303	0	0	0.035714	0.037037	0.026316	0.043478	0	0	0.030303	0	0.027778	0.035714	0	0	0.012987	0	0	0	0.03125
0.083333	0.148148	0.135135	0.083333	0.2	0.166667	0.181818	0.225806	0.228571	0.137931	0.135135	0.181818	0.146341	0.266667	0.214286	0.16129	0.148148	0.146341	0.225806	0.25641	0.192308	0.176471	0.214286	0.125	0.114286	0.25	0.193548	0.208333	0.190476	0.116279	0.257143	0.153846	0.166667	0.21875	0.117647	0.139535	0.096774	0.137255	0.225806	0.128205	0.1875	0.236842	0.21875	0.105263	0.266667	0.08642	0.095238	0.15625	0.181818	0.194444
0.102564	0.170732	0.134615	0.037037	0.175	0.134615	0.191489	0.25	0.578947	0.219512	0.134615	0.333333	0.230769	0.170213	0.658537	0.177778	0.230769	0.391304	0.375	0.434783	0.2	0.425	0.108696	0.325	0.357143	0.212766	0.102041	0.15	0.367347	0.181818	0.386364	0.146341	0.209302	0.302326	0.309524	0.294118	0.186047	0.388889	0.222222	0.109091	0.122449	0.391304	0.191489	0.113208	0.1	0.296296	0.086207	0.173913	0.4	0.25
0.208333	0.172414	0.071429	0.076923	0.222222	0.097561	0.3125	0.322581	0.314286	0.333333	0.071429	0.354839	0.190476	0.138889	0.35	0.147059	0.133333	0.315789	0.366667	0.3	0.259259	0.535714	0.15625	0.344828	0.208955	0.228571	0.081081	0.103448	0.325	0.186047	0.46875	0.222222	0.151515	0.448276	0.322581	0.268293	0.37037	0.297872	0.28125	0.068182	0.108108	0.315789	0.235294	0.216216	0.108108	0.181818	0.139535	0.212121	0.555556	0.277778
0.181818	0.24	0.135135	0.114286	0.25	0.076923	0.258065	0.266667	0.264706	0.222222	0.135135	0.21875	0.175	0.117647	0.214286	0.241379	0.291667	0.119048	0.1875	0.225	0.24	0.25	0.096774	0.2	0.130435	0.25	0.121212	0.208333	0.219512	0.170732	0.257143	0.2	0.296296	0.21875	0.225806	0.195122	0.172414	0.16	0.266667	0.128205	0.151515	0.236842	0.181818	0.166667	0.117647	0.157895	0.15	0.193548	0.21875	0.264706
0.142857	0.233333	0.2	0.097561	0.285714	0.2	0.25	0.257143	0.324324	0.181818	0.2	0.216216	0.152174	0.222222	0.325581	0.615385	0.275862	0.325	0.257143	0.375	0.193548	0.210526	0.212121	0.3125	0.183099	0.352941	0.131579	0.129032	0.302326	0.421053	0.190476	0.125	0.322581	0.285714	0.257143	0.27907	0.176471	0.230769	0.333333	0.219512	0.257143	0.232558	0.451613	0.170732	0.222222	0.175	0.083333	0.30303	0.216216	0.324324
0.117647	0.192308	0.196721	0.129032	0.173077	0.177419	0.111111	0.112903	0.254237	0.163636	0.216667	0.186441	0.164179	0.112903	0.242424	0.313725	0.192308	0.278689	0.232143	0.269841	0.068966	0.163934	0.12069	0.240741	0.172043	0.183333	0.096774	0.071429	0.246154	0.295082	0.136364	0.109091	0.178571	0.22807	0.210526	0.333333	0.181818	0.202703	0.210526	0.190476	0.169492	0.147059	0.25	0.123077	0.169492	0.239583	0.040541	0.236364	0.129032	0.15625
0.2	0.16	0.025641	0.088235	0.166667	0.052632	0.193548	0.2	0.242424	0.192308	0.025641	0.233333	0.097561	0.090909	0.195122	0.133333	0.208333	0.153846	0.2	0.205128	0.933333	0.266667	0.103448	0.133333	0.101449	0.225806	0.129032	0.08	0.170732	0.121951	0.235294	0.166667	0.137931	0.193548	0.125	0.119048	0.142857	0.142857	0.241379	0.02439	0.125	0.184211	0.193548	0.212121	0.125	0.088608	0.073171	0.166667	0.233333	0.171429
0.190476	0.2	0.025	0.027027	0.208333	0.025	0.117647	0.15625	0.272727	0.185185	0.025	0.151515	0.121951	0.057143	0.162791	0.296296	0.304348	0.179487	0.193548	0.263158	0.363636	0.181818	0.222222	0.166667	0.084507	0.147059	0.2	0.076923	0.195122	0.119048	0.162162	0.16	0.259259	0.151515	0.193548	0.170732	0.222222	0.163265	0.15625	0.02381	0.193548	0.15	0.225806	0.138889	0.193548	0.115385	0.046512	0.2	0.151515	0.135135
0	0.042553	0.071429	0.117647	0.043478	0.090909	0.075472	0.098039	0.12963	0.02	0.071429	0.017857	0.031746	0.12	0.095238	0.08	0.042553	0.048387	0.037037	0.116667	0.042553	0.074074	0.083333	0.018868	0.2	0.115385	0.195652	0.175	0.192982	0.064516	0.127273	0	0.12766	0.075472	0.037037	0.030769	0	0.134328	0.076923	0.068966	0.098039	0.160714	0.096154	0.016949	0.076923	0.081633	0.207547	0.078431	0.075472	0.12963
0.117647	0.162162	0.038462	0.085106	0.166667	0.08	0.214286	0.190476	0.375	0.323529	0.038462	0.307692	0.204082	0.136364	0.4	0.2	0.162162	0.282609	0.282051	0.418605	0.194444	0.405405	0.095238	0.230769	0.216216	0.209302	0.113636	0.138889	0.347826	0.132075	0.365854	0.2	0.175	0.275	0.25	0.297872	0.314286	0.346154	0.219512	0.056604	0.136364	0.372093	0.186047	0.125	0.136364	0.176471	0.16	0.195122	0.416667	0.222222
0.129032	0.212121	0.108696	0.066667	0.3	0.133333	0.263158	0.305556	0.368421	0.3125	0.108696	0.333333	0.166667	0.146341	0.304348	0.216216	0.176471	0.244444	0.236842	0.348837	0.25	0.324324	0.102564	0.216216	0.225352	0.225	0.15	0.085714	0.372093	0.212766	0.292683	0.181818	0.257143	0.297297	0.236842	0.208333	0.228571	0.288462	0.27027	0.104167	0.119048	0.302326	0.263158	0.159091	0.093023	0.154762	0.1	0.277778	0.333333	0.268293
0.170732	0.204545	0.122807	0.109091	0.155556	0.122807	0.12963	0.132075	0.203704	0.195652	0.122807	0.270833	0.254545	0.111111	0.351852	0.208333	0.232558	0.352941	0.333333	0.245614	0.104167	0.24	0.142857	0.288889	0.234568	0.215686	0.113208	0.085106	0.220339	0.166667	0.2	0.155556	0.1875	0.386364	0.276596	0.42	0.217391	0.290323	0.22449	0.1	0.176471	0.210526	0.196078	0.163636	0.153846	0.208791	0.046154	0.255319	0.270833	0.160714
0.142857	0.321429	0.170732	0.022727	0.44	0.170732	0.153846	0.189189	0.4	0.3	0.170732	0.363636	0.204545	0.157895	0.425	0.4	0.275862	0.325	0.419355	0.375	0.15625	0.314286	0.212121	0.4	0.217391	0.277778	0.162162	0.060606	0.4	0.317073	0.25	0.16129	0.322581	0.363636	0.375	0.375	0.290323	0.28	0.333333	0.162791	0.257143	0.261905	0.323529	0.142857	0.222222	0.205128	0.019608	0.387097	0.25	0.225
0.122449	0.2	0.20339	0.133333	0.18	0.183333	0.114754	0.116667	0.263158	0.169811	0.224138	0.192982	0.169231	0.116667	0.230769	0.326531	0.22449	0.288136	0.240741	0.258065	0.071429	0.169492	0.125	0.25	0.175824	0.189655	0.1	0.09434	0.253968	0.241935	0.140625	0.113208	0.185185	0.236364	0.240741	0.344828	0.188679	0.208333	0.218182	0.196721	0.175439	0.151515	0.236364	0.126984	0.175439	0.21875	0.041667	0.245283	0.133333	0.16129
0.137931	0.1875	0.065217	0.095238	0.233333	0.065217	0.179487	0.184211	0.351351	0.333333	0.065217	0.314286	0.2	0.184211	0.318182	0.30303	0.266667	0.285714	0.451613	0.333333	0.1875	0.342857	0.171429	0.433333	0.25	0.27027	0.222222	0.058824	0.390244	0.195652	0.307692	0.193548	0.448276	0.4375	0.40625	0.4	0.322581	0.326531	0.285714	0.108696	0.25	0.2	0.243243	0.289474	0.25	0.17284	0.06	0.419355	0.314286	0.219512
0.178571	0.266667	0.113636	0.121951	0.321429	0.113636	0.210526	0.25	0.315789	0.290323	0.113636	0.393939	0.285714	0.153846	0.288889	0.30303	0.225806	0.35	0.5	0.333333	0.117647	0.342857	0.171429	0.482759	0.231884	0.305556	0.128205	0.028571	0.325581	0.309524	0.275	0.193548	0.272727	0.4375	0.451613	0.4	0.366667	0.3	0.323529	0.133333	0.25	0.227273	0.277778	0.225	0.216216	0.217949	0.06	0.375	0.314286	0.282051
0.241379	0.242424	0.181818	0.139535	0.25	0.181818	0.166667	0.2	0.325	0.264706	0.181818	0.324324	0.212766	0.142857	0.326087	0.243243	0.413793	0.266667	0.5	0.311111	0.138889	0.315789	0.189189	0.483871	0.205479	0.190476	0.119048	0.114286	0.276596	0.26087	0.285714	0.212121	0.25	0.361111	0.371429	0.439024	0.294118	0.236364	0.297297	0.125	0.230769	0.23913	0.195122	0.155556	0.2	0.166667	0.037037	0.305556	0.225	0.177778
0.205882	0.210526	0.163265	0.2	0.184211	0.1875	0.285714	0.292683	0.414634	0.230769	0.1875	0.35	0.169811	0.152174	0.346939	0.214286	0.314286	0.265306	0.394737	0.361702	0.179487	0.375	0.139535	0.457143	0.256757	0.222222	0.106383	0.189189	0.354167	0.285714	0.311111	0.153846	0.219512	0.35	0.325	0.391304	0.289474	0.303571	0.292683	0.18	0.204545	0.265306	0.227273	0.163265	0.177778	0.197674	0.089286	0.238095	0.285714	0.288889
0.107143	0.16129	0.146341	0.128205	0.206897	0.175	0.128205	0.131579	0.170732	0.151515	0.146341	0.128205	0.155556	0.194444	0.191489	0.28125	0.2	0.181818	0.264706	0.227273	0.16129	0.125	0.392857	0.205882	0.121622	0.25	0.272727	0.0625	0.195652	0.232558	0.113636	0.129032	0.290323	0.257143	0.194444	0.227273	0.147059	0.166667	0.264706	0.195122	0.954545	0.155556	0.257143	0.236842	0.791667	0.120482	0.085106	0.354839	0.128205	0.170732
0.137931	0.225806	0.113636	0.095238	0.275862	0.139535	0.277778	0.285714	0.388889	0.212121	0.113636	0.243243	0.2	0.25	0.380952	0.228571	0.1875	0.227273	0.323529	0.333333	0.225806	0.382353	0.242424	0.30303	0.231884	0.342857	0.189189	0.16129	0.461538	0.222222	0.342105	0.233333	0.3125	0.314286	0.216216	0.244444	0.242424	0.326531	0.40625	0.133333	0.216216	0.35	0.243243	0.166667	0.216216	0.17284	0.12766	0.517241	0.393939	0.315789
0.266667	0.30303	0.148936	0.108696	0.235294	0.148936	0.186047	0.190476	0.27907	0.285714	0.148936	0.378378	0.282609	0.111111	0.4	0.230769	0.264706	0.404762	0.470588	0.297872	0.131579	0.3	0.210526	0.454545	0.25	0.238095	0.139535	0.108108	0.291667	0.22449	0.244444	0.2	0.236842	0.416667	0.351351	0.452381	0.314286	0.346154	0.428571	0.098039	0.219512	0.255319	0.214286	0.148936	0.190476	0.25	0.035714	0.441176	0.307692	0.222222
0.193548	0.3125	0.204545	0.136364	0.242424	0.177778	0.136364	0.139535	0.2	0.189189	0.204545	0.190476	0.208333	0.139535	0.24	0.27027	0.3125	0.26087	0.324324	0.25	0.135135	0.186047	0.25	0.27027	0.171053	0.275	0.230769	0.142857	0.297872	0.229167	0.170213	0.205882	0.314286	0.315789	0.225	0.333333	0.216216	0.277778	0.441176	0.170213	0.324324	0.183673	0.25	0.177778	0.289474	0.178571	0.055556	0.714286	0.190476	0.173913
0.075	0.170732	0.594595	0.217391	0.119048	0.552632	0.12	0.122449	0.090909	0.020408	0.512821	0.037037	0.066667	0.195652	0.096774	0.152174	0.116279	0.103448	0.1	0.157895	0.021277	0.036364	0.108696	0.081633	0.117647	0.212766	0.08	0.15	0.080645	0.413043	0.051724	0.044444	0.106383	0.098039	0.1	0.157895	0.040816	0.071429	0.122449	0.386364	0.145833	0.084746	0.191489	0.053571	0.145833	0.179775	0.105263	0.102041	0.056604	0.153846
0.090909	0.177778	0.142857	0.089286	0.268293	0.142857	0.109091	0.132075	0.25	0.222222	0.142857	0.22	0.189655	0.111111	0.237288	0.234043	0.152174	0.301887	0.333333	0.267857	0.081633	0.24	0.142857	0.234043	0.234568	0.215686	0.156863	0.040816	0.309091	0.25	0.2	0.130435	0.23913	0.326087	0.22449	0.245614	0.217391	0.290323	0.2	0.157895	0.2	0.189655	0.297872	0.163636	0.2	0.182796	0.046154	0.311111	0.196078	0.160714
0.090909	0.152174	0.066667	0.089286	0.238095	0.066667	0.244898	0.2	0.27451	0.222222	0.066667	0.297872	0.232143	0.153846	0.303571	0.26087	0.152174	0.326923	0.276596	0.245614	0.081633	0.215686	0.12	0.26087	0.388889	0.215686	0.134615	0.02	0.309091	0.22807	0.222222	0.130435	0.266667	0.270833	0.22449	0.267857	0.217391	0.355932	0.2	0.137931	0.176471	0.189655	0.244898	0.254902	0.153846	0.208791	0.046154	0.311111	0.173077	0.226415
0.152174	0.208333	0.210526	0.047619	0.23913	0.189655	0.1	0.140351	0.206897	0.2	0.254545	0.269231	0.174603	0.065574	0.3	0.211538	0.208333	0.423077	0.3	0.245902	0.09434	0.218182	0.12963	0.26	0.25	0.155172	0.103448	0.076923	0.222222	0.293103	0.20339	0.096154	0.169811	0.245283	0.25	0.333333	0.196078	0.268657	0.160714	0.20339	0.140351	0.174603	0.222222	0.095238	0.140351	0.306818	0	0.185185	0.178571	0.186441
0.095238	0.159091	0.107143	0.092593	0.25	0.107143	0.113208	0.137255	0.211538	0.177778	0.107143	0.18	0.196429	0.115385	0.183333	0.217391	0.133333	0.264151	0.234043	0.210526	0.085106	0.153846	0.125	0.244444	0.240506	0.22449	0.14	0.042553	0.25	0.214286	0.142857	0.136364	0.222222	0.229167	0.208333	0.210526	0.227273	0.238095	0.183673	0.122807	0.16	0.155172	0.311111	0.127273	0.16	0.16129	0.047619	0.295455	0.156863	0.166667
0.178571	0.151515	0.166667	0.095238	0.233333	0.195122	0.483871	0.666667	0.219512	0.176471	0.166667	0.243243	0.125	0.451613	0.234043	0.228571	0.266667	0.148936	0.25	0.302326	0.1875	0.236842	0.138889	0.264706	0.307692	0.236842	0.073171	0.090909	0.23913	0.410256	0.275	0.121212	0.235294	0.243243	0.285714	0.166667	0.205882	0.27451	0.25	0.243902	0.153846	0.255814	0.277778	0.289474	0.125	0.17284	0.152174	0.189189	0.243243	0.428571
0.115385	0.214286	0.125	0.076923	0.269231	0.125	0.135135	0.138889	0.243243	0.2	0.125	0.2	0.219512	0.205882	0.227273	0.392857	0.259259	0.25	0.322581	0.444444	0.172414	0.194444	0.233333	0.258065	0.157143	0.30303	0.176471	0.066667	0.325	0.186047	0.205128	0.178571	0.357143	0.235294	0.28125	0.268293	0.275862	0.244898	0.28125	0.146341	0.28125	0.219512	0.272727	0.184211	0.28125	0.151899	0.088889	0.333333	0.166667	0.243243
0.049383	0.071429	0.10989	0.076923	0.085366	0.10989	0.152941	0.141176	0.172414	0.121951	0.122222	0.126437	0.177778	0.141176	0.222222	0.104651	0.071429	0.191011	0.168675	0.213483	0.084337	0.164706	0.081395	0.130952	0.256881	0.164706	0.066667	0.073171	0.159574	0.175824	0.197674	0.085366	0.08046	0.166667	0.114943	0.136842	0.120482	0.231579	0.141176	0.157303	0.114943	0.164835	0.126437	0.147727	0.114943	0.166667	0.082474	0.142857	0.152941	0.159091
0	0.039216	0.142857	0.12963	0.061224	0.185185	0.22	0.2	0.140351	0.037736	0.122807	0.051724	0.061538	0.25	0.123077	0.074074	0.039216	0.045455	0.071429	0.145161	0.06	0.127273	0.056604	0.054545	0.219512	0.192308	0.017241	0.108696	0.107692	0.206897	0.2	0.04	0.055556	0.12963	0.052632	0.059701	0.037037	0.142857	0.090909	0.222222	0.090909	0.210526	0.173077	0.103448	0.071429	0.111111	0.259259	0.072727	0.12963	0.203704
0.129032	0.142857	0.0625	0.066667	0.181818	0.085106	0.333333	0.342857	0.268293	0.272727	0.0625	0.333333	0.142857	0.205128	0.276596	0.153846	0.176471	0.244444	0.305556	0.26087	0.25	0.361111	0.102564	0.25	0.298507	0.166667	0.15	0.085714	0.311111	0.1875	0.358974	0.147059	0.222222	0.371429	0.27027	0.208333	0.228571	0.313725	0.205128	0.104167	0.093023	0.217391	0.2	0.243902	0.093023	0.141176	0.078431	0.277778	0.371429	0.268293
0.2	0.318182	0	0	0.272727	0	0.121212	0.125	0.205882	0.24	0	0.233333	0.125	0.028571	0.225	0.259259	0.26087	0.184211	0.285714	0.236842	0.208333	0.225806	0.103448	0.214286	0.085714	0.151515	0.129032	0.038462	0.170732	0.095238	0.2	0.166667	0.178571	0.193548	0.16129	0.146341	0.230769	0.142857	0.2	0.02439	0.125	0.184211	0.15625	0.142857	0.125	0.075	0	0.206897	0.233333	0.108108
0.185185	0.193548	0.142857	0.071429	0.2	0.2	0.363636	0.419355	0.361111	0.114286	0.142857	0.184211	0.104167	0.189189	0.266667	0.2	0.193548	0.177778	0.189189	0.25	0.193548	0.277778	0.111111	0.235294	0.272727	0.277778	0.102564	0.206897	0.272727	0.317073	0.282051	0.058824	0.205882	0.216216	0.222222	0.145833	0.176471	0.185185	0.222222	0.162791	0.128205	0.325	0.285714	0.142857	0.1	0.160494	0.181818	0.162162	0.285714	0.4
0.075472	0.107143	0.106061	0.147541	0.12963	0.123077	0.186441	0.189655	0.233333	0.142857	0.106061	0.147541	0.181818	0.210526	0.205882	0.196429	0.107143	0.2	0.169492	0.269841	0.169811	0.20339	0.101695	0.135593	0.238636	0.245614	0.114754	0.090909	0.246154	0.19697	0.209677	0.12963	0.2	0.206897	0.15	0.212121	0.140351	0.271429	0.189655	0.136364	0.131148	0.238095	0.22807	0.15873	0.131148	0.239583	0.222222	0.236364	0.22807	0.193548
0.153846	0.206897	0.095238	0.075	0.307692	0.095238	0.194444	0.2	0.342857	0.423077	0.069767	0.433333	0.275	0.135135	0.375	0.25	0.25	0.378378	0.826087	0.358974	0.206897	0.466667	0.1875	0.538462	0.223881	0.257143	0.138889	0.03125	0.35	0.238095	0.371429	0.259259	0.258065	0.535714	0.354839	0.394737	0.357143	0.319149	0.4	0.090909	0.235294	0.275	0.228571	0.210526	0.2	0.194805	0.041667	0.413793	0.34375	0.205128
0.162162	0.263158	0.18	0.142857	0.205128	0.204082	0.191489	0.25	0.22449	0.111111	0.18	0.142857	0.066667	0.122449	0.172414	0.177778	0.230769	0.142857	0.145833	0.157895	0.142857	0.212766	0.085106	0.104167	0.202532	0.212766	0.08	0.210526	0.196429	0.203704	0.244898	0.068182	0.130435	0.142857	0.145833	0.2	0.085106	0.171875	0.170213	0.089286	0.1	0.306122	0.217391	0.092593	0.078431	0.166667	0.211538	0.148936	0.191489	0.2
0.173913	0.28	0.131579	0.142857	0.291667	0.162162	0.333333	0.392857	0.257143	0.214286	0.131579	0.25	0.116279	0.181818	0.238095	0.233333	0.230769	0.170732	0.21875	0.282051	0.230769	0.366667	0.129032	0.15625	0.179104	0.322581	0.117647	0.25	0.307692	0.225	0.323529	0.148148	0.2	0.212121	0.181818	0.136364	0.166667	0.229167	0.3	0.125	0.147059	0.333333	0.290323	0.162162	0.114286	0.141026	0.205128	0.225806	0.333333	0.333333
0.166667	0.2	0.226415	0.148148	0.152174	0.226415	0.215686	0.22	0.375	0.191489	0.226415	0.215686	0.111111	0.150943	0.321429	0.255319	0.227273	0.272727	0.270833	0.358491	0.125	0.285714	0.117647	0.282609	0.2625	0.211538	0.090909	0.209302	0.303571	0.267857	0.288462	0.104167	0.234043	0.319149	0.297872	0.333333	0.266667	0.265625	0.244898	0.196429	0.150943	0.22807	0.215686	0.12069	0.150943	0.233333	0.15	0.22449	0.319149	0.32
0	0.057143	0.2	0.125	0.058824	0.2	0.184211	0.189189	0.139535	0.026316	0.2	0.071429	0.039216	0.189189	0.096154	0.05	0.027778	0.039216	0.023256	0.122449	0.088235	0.15	0.052632	0.02439	0.183099	0.210526	0.02381	0.166667	0.098039	0.125	0.219512	0.058824	0.051282	0.071429	0.073171	0.037736	0.025641	0.066667	0.073171	0.190476	0.023256	0.204545	0.153846	0.066667	0.023256	0.093023	0.485714	0.02381	0.125	0.195122
0.148148	0.2	0.068182	0.073171	0.25	0.021739	0.157895	0.131579	0.2	0.1875	0.068182	0.189189	0.155556	0.075	0.166667	0.205882	0.16129	0.130435	0.228571	0.2	0.241379	0.216216	0.147059	0.171429	0.106667	0.216216	0.105263	0.030303	0.145833	0.12766	0.195122	0.25	0.176471	0.189189	0.131579	0.148936	0.181818	0.145455	0.264706	0.113636	0.228571	0.209302	0.157895	0.305556	0.228571	0.148148	0.085106	0.235294	0.222222	0.170732
0.105263	0.119048	0.208333	0.122449	0.15	0.26087	0.25	0.255814	0.255319	0.166667	0.183673	0.170213	0.188679	0.255814	0.240741	0.268293	0.146341	0.26	0.285714	0.3	0.175	0.217391	0.162791	0.268293	0.189873	0.302326	0.104167	0.125	0.346939	0.333333	0.25	0.15	0.275	0.341463	0.255814	0.3	0.219512	0.275862	0.317073	0.25	0.255814	0.235294	0.309524	0.183673	0.227273	0.268293	0.148148	0.325	0.25	0.282609
0.210526	0.473684	0.147059	0.028571	0.928571	0.147059	0.16129	0.25	0.25	0.25	0.147059	0.241379	0.128205	0.129032	0.2	0.32	0.333333	0.257143	0.296296	0.210526	0.217391	0.233333	0.192308	0.222222	0.119403	0.275862	0.133333	0.04	0.205128	0.25	0.205882	0.173913	0.28	0.285714	0.25	0.179487	0.192308	0.170213	0.296296	0.108108	0.206897	0.222222	0.285714	0.181818	0.166667	0.118421	0.02381	0.307692	0.2	0.212121
0.190476	0.363636	0.078947	0.085714	0.380952	0.078947	0.1875	0.193548	0.2	0.28	0.078947	0.225806	0.179487	0.15625	0.190476	0.458333	0.25	0.243243	0.275862	0.263158	0.2	0.21875	0.137931	0.25	0.132353	0.3	0.125	0.037037	0.195122	0.205128	0.194444	0.208333	0.214286	0.310345	0.233333	0.230769	0.222222	0.1875	0.275862	0.102564	0.233333	0.179487	0.310345	0.242424	0.193548	0.12987	0.071429	0.333333	0.225806	0.2
0.074074	0.214286	0.097561	0.235294	0.269231	0.097561	0.166667	0.171429	0.210526	0.241379	0.097561	0.235294	0.190476	0.242424	0.2	0.21875	0.133333	0.136364	0.242424	0.238095	0.307692	0.264706	0.193548	0.181818	0.140845	0.34375	0.111111	0.103448	0.204545	0.159091	0.205128	0.222222	0.1875	0.272727	0.171429	0.181818	0.193548	0.196078	0.28125	0.175	0.205882	0.219512	0.3125	0.216216	0.205882	0.123457	0.139535	0.25	0.235294	0.210526
0.117647	0.228571	0.125	0.0625	0.235294	0.125	0.159091	0.162791	0.27907	0.285714	0.125	0.307692	0.229167	0.162791	0.369565	0.333333	0.228571	0.404762	0.470588	0.418605	0.162162	0.333333	0.210526	0.411765	0.25	0.268293	0.25641	0.051282	0.377778	0.22449	0.302326	0.166667	0.342857	0.457143	0.351351	0.355556	0.277778	0.346154	0.315789	0.142857	0.282051	0.229167	0.275	0.2	0.25	0.204819	0.054545	0.441176	0.275	0.222222
0.151515	0.131579	0.102041	0.0625	0.166667	0.102041	0.214286	0.282051	0.71875	0.216216	0.102041	0.342105	0.156863	0.162791	0.431818	0.230769	0.264706	0.229167	0.388889	0.418605	0.194444	0.444444	0.095238	0.371429	0.285714	0.209302	0.113636	0.171429	0.409091	0.2	0.435897	0.105263	0.27027	0.342105	0.388889	0.326087	0.314286	0.272727	0.25	0.098039	0.136364	0.372093	0.186047	0.125	0.111111	0.25	0.183673	0.195122	0.342105	0.27907
0	0	0.076923	0.181818	0.034483	0.105263	0.181818	0.151515	0.075	0.03125	0.076923	0.083333	0.119048	0.151515	0.085106	0.058824	0	0.021739	0.055556	0.113636	0.107143	0.176471	0.0625	0.058824	0.083333	0.176471	0	0.16	0.111111	0.066667	0.157895	0.153846	0.060606	0.114286	0.027027	0.042553	0.0625	0.115385	0.117647	0.1	0.055556	0.175	0.114286	0.105263	0.055556	0.128205	0.243243	0.057143	0.147059	0.162162
0.147059	0.128205	0.078431	0.061224	0.131579	0.1	0.368421	0.5	0.365854	0.179487	0.078431	0.3	0.071429	0.307692	0.306122	0.139535	0.157895	0.22449	0.243902	0.265306	0.189189	0.325	0.044444	0.324324	0.4	0.177778	0.06383	0.105263	0.285714	0.270833	0.425	0.075	0.116279	0.3	0.307692	0.192308	0.27027	0.267857	0.186047	0.14	0.0625	0.304348	0.181818	0.195652	0.0625	0.216867	0.156863	0.136364	0.268293	0.365854
0.142857	0.233333	0.116279	0.071429	0.285714	0.116279	0.184211	0.189189	0.289474	0.3	0.116279	0.40625	0.232558	0.157895	0.357143	0.235294	0.233333	0.432432	0.692308	0.309524	0.193548	0.393939	0.142857	0.448276	0.235294	0.243243	0.102564	0.060606	0.272727	0.2	0.351351	0.2	0.242424	0.607143	0.419355	0.375	0.333333	0.28	0.294118	0.111111	0.189189	0.232558	0.25	0.230769	0.189189	0.189873	0.061224	0.30303	0.323529	0.289474
0.157895	0.285714	0.1875	0.129032	0.083333	0.1875	0	0.0625	0.114286	0	0.1875	0.029412	0.04878	0.133333	0.093023	0.142857	0.285714	0.102564	0.133333	0.125	0.038462	0.028571	0.153846	0.103448	0.057143	0.090909	0.178571	0.190476	0.095238	0.073171	0.052632	0	0.148148	0.060606	0.096774	0.153846	0	0.038462	0.0625	0.081081	0.133333	0.075	0.09375	0	0.133333	0.063291	0	0.1	0	0.054054
0.114286	0.157895	0.145833	0.04	0.194444	0.122449	0.181818	0.243902	0.473684	0.243243	0.145833	0.268293	0.2	0.186047	0.391304	0.195122	0.189189	0.304348	0.378378	0.409091	0.257143	0.472222	0.119048	0.289474	0.246575	0.261905	0.111111	0.166667	0.3125	0.150943	0.425	0.131579	0.2	0.333333	0.243902	0.265306	0.205128	0.267857	0.243902	0.14	0.133333	0.363636	0.209302	0.122449	0.108696	0.202381	0.156863	0.219512	0.405405	0.217391
0.088889	0.125	0.048387	0.068966	0.177778	0.048387	0.127273	0.150943	0.2	0.217391	0.048387	0.265306	0.296296	0.089286	0.396226	0.229167	0.148936	0.346154	0.326087	0.263158	0.102041	0.235294	0.14	0.311111	0.278481	0.188679	0.153846	0.019608	0.327273	0.145161	0.196429	0.152174	0.288889	0.291667	0.270833	0.333333	0.23913	0.35	0.196078	0.080645	0.196078	0.206897	0.24	0.203704	0.173077	0.206522	0.045455	0.304348	0.215686	0.157895
0.116279	0.104167	0.032258	0.051724	0.130435	0.032258	0.173077	0.176471	0.326531	0.222222	0.032258	0.355556	0.210526	0.071429	0.377358	0.183673	0.12766	0.326923	0.276596	0.314815	0.177778	0.319149	0.12	0.234043	0.333333	0.148148	0.053571	0.040816	0.333333	0.129032	0.294118	0.155556	0.1875	0.270833	0.304348	0.314815	0.272727	0.355932	0.176471	0.03125	0.090909	0.232143	0.150943	0.122807	0.090909	0.27907	0.079365	0.18	0.297872	0.160714
0.102564	0.170732	0.072727	0.098039	0.205128	0.053571	0.142857	0.145833	0.2	0.25	0.072727	0.333333	0.361702	0.145833	0.333333	0.177778	0.170732	0.361702	0.447368	0.245283	0.142857	0.295455	0.133333	0.358974	0.202532	0.1875	0.08	0.022222	0.218182	0.160714	0.244898	0.342857	0.155556	0.473684	0.27907	0.346939	0.243902	0.271186	0.222222	0.089286	0.170213	0.28	0.217391	0.204082	0.170213	0.22093	0.067797	0.227273	0.272727	0.176471
0.189189	0.225	0.153846	0.096154	0.142857	0.176471	0.325581	0.365854	0.355556	0.186047	0.153846	0.266667	0.12069	0.217391	0.352941	0.125	0.225	0.25	0.272727	0.34	0.166667	0.348837	0.106383	0.317073	0.297297	0.208333	0.1	0.205128	0.333333	0.245283	0.409091	0.090909	0.152174	0.325581	0.244444	0.288462	0.209302	0.288136	0.217391	0.148148	0.098039	0.3	0.1875	0.2	0.098039	0.191011	0.163636	0.170213	0.295455	0.326087
0.15625	0.135135	0.104167	0.086957	0.138889	0.104167	0.219512	0.25641	0.421053	0.222222	0.081633	0.315789	0.115385	0.113636	0.44186	0.175	0.166667	0.318182	0.25641	0.304348	0.166667	0.416667	0.071429	0.424242	0.348485	0.159091	0.090909	0.142857	0.297872	0.204082	0.341463	0.108108	0.15	0.351351	0.361111	0.22449	0.285714	0.301887	0.195122	0.078431	0.113636	0.26087	0.162791	0.104167	0.113636	0.2375	0.075472	0.170732	0.388889	0.255814
0.15625	0.166667	0.081633	0.06383	0.205882	0.081633	0.25	0.25641	0.421053	0.257143	0.081633	0.315789	0.208333	0.139535	0.377778	0.205128	0.166667	0.288889	0.361111	0.333333	0.235294	0.545455	0.153846	0.305556	0.219178	0.186047	0.090909	0.142857	0.355556	0.156863	0.486486	0.205882	0.179487	0.388889	0.324324	0.304348	0.323529	0.301887	0.25641	0.078431	0.113636	0.380952	0.190476	0.177778	0.113636	0.207317	0.1875	0.2	0.470588	0.255814
0.142857	0.193548	0.090909	0.046512	0.2	0.090909	0.285714	0.333333	0.324324	0.258065	0.090909	0.323529	0.152174	0.157895	0.390244	0.135135	0.15625	0.325	0.419355	0.341463	0.233333	0.533333	0.111111	0.354839	0.235294	0.210526	0.102564	0.166667	0.365854	0.2	0.470588	0.125	0.138889	0.451613	0.294118	0.25	0.25	0.333333	0.257143	0.086957	0.1	0.358974	0.216216	0.142857	0.1	0.189873	0.130435	0.194444	0.451613	0.289474
0.21875	0.222222	0.170213	0.209302	0.162162	0.170213	0.209302	0.243902	0.272727	0.243243	0.170213	0.268293	0.153846	0.108696	0.28	0.113636	0.189189	0.22449	0.275	0.215686	0.189189	0.432432	0.093023	0.225	0.166667	0.177778	0.06383	0.2	0.26	0.173077	0.425	0.162162	0.116279	0.3	0.214286	0.265306	0.205128	0.245614	0.186047	0.117647	0.108696	0.25	0.181818	0.170213	0.108696	0.16092	0.18	0.162791	0.444444	0.217391
0.21875	0.294118	0.122449	0.061224	0.194444	0.122449	0.130435	0.159091	0.365854	0.210526	0.122449	0.333333	0.132075	0.040816	0.422222	0.289474	0.294118	0.333333	0.275	0.291667	0.1	0.177778	0.119048	0.324324	0.22973	0.12766	0.086957	0.105263	0.369565	0.173077	0.212766	0.102564	0.263158	0.268293	0.416667	0.377778	0.305556	0.365385	0.186047	0.036364	0.159091	0.153846	0.181818	0.1	0.133333	0.2625	0.035088	0.219512	0.209302	0.166667
0.076923	0.175	0.657143	0.195652	0.15	0.611111	0.1	0.125	0.092593	0.020833	0.567568	0.037736	0.05	0.173913	0.098361	0.130435	0.119048	0.105263	0.08	0.140351	0.021739	0.037037	0.086957	0.083333	0.105882	0.191489	0.081633	0.153846	0.081967	0.391304	0.052632	0.022222	0.085106	0.078431	0.102041	0.160714	0.020408	0.057143	0.102041	0.363636	0.125	0.086207	0.170213	0.035714	0.125	0.181818	0.087719	0.081633	0.037736	0.156863
0.153846	0.166667	0.069767	0.075	0.214286	0.095238	0.30303	0.3125	0.382353	0.321429	0.069767	0.433333	0.159091	0.166667	0.410256	0.142857	0.166667	0.342105	0.448276	0.358974	0.296296	0.62963	0.117647	0.37931	0.223881	0.222222	0.078947	0.1	0.384615	0.181818	0.454545	0.172414	0.147059	0.482759	0.3125	0.261905	0.310345	0.319149	0.272727	0.066667	0.105263	0.342105	0.264706	0.210526	0.105263	0.194805	0.136364	0.205882	0.535714	0.27027
0.294118	0.285714	0.085714	0.060606	0.444444	0.085714	0.296296	0.307692	0.21875	0.208333	0.085714	0.296296	0.131579	0.133333	0.205128	0.391304	0.35	0.228571	0.307692	0.216216	0.227273	0.241379	0.2	0.391304	0.15625	0.2	0.064516	0	0.210526	0.257143	0.176471	0.181818	0.291667	0.296296	0.307692	0.216216	0.304348	0.148936	0.214286	0.081081	0.214286	0.162162	0.25	0.225806	0.172414	0.135135	0.05	0.269231	0.25	0.3
0.190476	0.428571	0.138889	0.055556	0.705882	0.138889	0.1875	0.233333	0.235294	0.230769	0.138889	0.225806	0.15	0.15625	0.190476	0.458333	0.304348	0.277778	0.321429	0.230769	0.2	0.21875	0.222222	0.25	0.132353	0.3	0.125	0.037037	0.225	0.305556	0.194444	0.208333	0.307692	0.310345	0.233333	0.230769	0.222222	0.1875	0.321429	0.131579	0.275862	0.210526	0.357143	0.205882	0.233333	0.12987	0.046512	0.333333	0.225806	0.235294
0.133333	0.12	0.046875	0.084746	0.170213	0.063492	0.185185	0.188679	0.36	0.208333	0.046875	0.28	0.241379	0.125	0.381818	0.22	0.12	0.285714	0.285714	0.321429	0.142857	0.354167	0.134615	0.244898	0.320513	0.181818	0.148148	0.102041	0.388889	0.140625	0.326923	0.145833	0.276596	0.28	0.26	0.275862	0.311111	0.509091	0.211538	0.078125	0.166667	0.333333	0.207547	0.135593	0.166667	0.255556	0.126984	0.265306	0.333333	0.214286
0.166667	0.269231	0.1	0.108108	0.391304	0.1	0.171429	0.176471	0.285714	0.206897	0.1	0.205882	0.195122	0.25	0.204545	0.461538	0.32	0.289474	0.333333	0.275	0.222222	0.2	0.241379	0.266667	0.142857	0.354839	0.114286	0.068966	0.209302	0.25	0.179487	0.185185	0.321429	0.322581	0.212121	0.243902	0.241379	0.22449	0.290323	0.15	0.290323	0.195122	0.518519	0.257143	0.25	0.125	0.066667	0.344828	0.205882	0.25
0.2	0.205128	0.208333	0.222222	0.15	0.234043	0.222222	0.227273	0.229167	0.166667	0.208333	0.195652	0.145455	0.2	0.240741	0.209302	0.205128	0.235294	0.2	0.27451	0.175	0.244444	0.162791	0.209302	0.160494	0.272727	0.081633	0.153846	0.245283	0.230769	0.25	0.15	0.275	0.25	0.255814	0.326531	0.219512	0.254237	0.285714	0.176471	0.173913	0.188679	0.25	0.183673	0.173913	0.195402	0.148148	0.261905	0.25	0.255319
0.135135	0.119048	0.054545	0.1	0.15	0.054545	0.170213	0.173913	0.204082	0.195122	0.054545	0.25	0.145455	0.125	0.264151	0.238095	0.146341	0.235294	0.255814	0.203704	0.119048	0.217391	0.219512	0.368421	0.220779	0.191489	0.204545	0.046512	0.32	0.185185	0.176471	0.121951	0.275	0.309524	0.317073	0.27451	0.315789	0.275862	0.227273	0.090909	0.285714	0.125	0.195652	0.208333	0.285714	0.195402	0.050847	0.358974	0.195652	0.18
0.111111	0.153846	0.12	0.081633	0.189189	0.142857	0.232558	0.268293	0.357143	0.175	0.12	0.394737	0.173077	0.181818	0.3	0.190476	0.153846	0.196078	0.268293	0.285714	0.25	0.384615	0.142857	0.219512	0.194805	0.255814	0.108696	0.131579	0.28	0.215686	0.348837	0.157895	0.195122	0.232558	0.268293	0.26	0.2	0.263158	0.209302	0.115385	0.130435	0.297872	0.204545	0.191489	0.130435	0.159091	0.22449	0.186047	0.358974	0.23913
0.085714	0.162162	0.125	0.133333	0.2	0.148936	0.186047	0.190476	0.27907	0.25	0.125	0.214286	0.229167	0.219512	0.3125	0.297297	0.162162	0.255319	0.282051	0.452381	0.194444	0.209302	0.179487	0.2	0.184211	0.368421	0.166667	0.138889	0.347826	0.2	0.217391	0.2	0.27027	0.275	0.219512	0.297872	0.243243	0.320755	0.282051	0.166667	0.219512	0.311111	0.307692	0.148936	0.25	0.176471	0.137255	0.25641	0.243902	0.27907
0.135135	0.205128	0.074074	0.037736	0.179487	0.115385	0.25	0.285714	0.372093	0.225	0.074074	0.341463	0.166667	0.173913	0.488889	0.209302	0.205128	0.340426	0.317073	0.382979	0.175	0.365854	0.111111	0.368421	0.362319	0.217391	0.12766	0.153846	0.404255	0.185185	0.363636	0.095238	0.214286	0.309524	0.35	0.3	0.315789	0.37037	0.227273	0.071429	0.125	0.340426	0.170213	0.115385	0.102041	0.3	0.127273	0.177778	0.309524	0.255319
0.173913	0.185185	0.102564	0.111111	0.148148	0.075	0.111111	0.083333	0.1	0.214286	0.102564	0.176471	0.411765	0.083333	0.130435	0.121212	0.142857	0.142857	0.21875	0.136364	0.142857	0.138889	0.206897	0.15625	0.082192	0.205882	0.055556	0.071429	0.108696	0.088889	0.153846	0.722222	0.125	0.212121	0.147059	0.219512	0.206897	0.156863	0.21875	0.097561	0.181818	0.170732	0.212121	0.194444	0.181818	0.098765	0.093023	0.266667	0.212121	0.1
0.16	0.214286	0.046512	0.076923	0.178571	0.071429	0.235294	0.242424	0.314286	0.285714	0.046512	0.448276	0.162791	0.108108	0.317073	0.147059	0.214286	0.315789	0.413793	0.3	0.307692	0.482759	0.088235	0.344828	0.191176	0.194444	0.111111	0.103448	0.292683	0.159091	0.382353	0.137931	0.117647	0.448276	0.28125	0.238095	0.275862	0.244898	0.242424	0.044444	0.078947	0.25	0.235294	0.216216	0.078947	0.181818	0.088889	0.176471	0.354839	0.210526
0.205882	0.210526	0.117647	0.148936	0.153846	0.14	0.285714	0.292683	0.45	0.230769	0.117647	0.35	0.107143	0.152174	0.375	0.159091	0.277778	0.192308	0.292683	0.333333	0.210526	0.410256	0.113636	0.307692	0.328571	0.195652	0.061224	0.222222	0.354167	0.166667	0.372093	0.125	0.162791	0.285714	0.292683	0.306122	0.25641	0.258621	0.232558	0.053571	0.104167	0.319149	0.173913	0.14	0.081633	0.170455	0.196078	0.181818	0.317073	0.288889
0.114286	0.157895	0.122449	0.04	0.194444	0.122449	0.209302	0.243902	0.473684	0.243243	0.122449	0.405405	0.304348	0.159091	0.560976	0.166667	0.222222	0.363636	0.457143	0.409091	0.222222	0.514286	0.119048	0.289474	0.246575	0.261905	0.111111	0.166667	0.4	0.196078	0.461538	0.194444	0.2	0.333333	0.275	0.291667	0.205128	0.365385	0.275	0.117647	0.133333	0.5	0.209302	0.122449	0.108696	0.231707	0.092593	0.219512	0.444444	0.272727
0.142857	0.15625	0.090909	0.153846	0.2	0.116279	0.25	0.294118	0.484848	0.258065	0.066667	0.363636	0.152174	0.157895	0.425	0.2	0.233333	0.261905	0.375	0.375	0.233333	0.483871	0.176471	0.4	0.253731	0.210526	0.102564	0.166667	0.4	0.2	0.428571	0.16129	0.242424	0.40625	0.375	0.27907	0.290323	0.306122	0.257143	0.086957	0.157895	0.358974	0.216216	0.170732	0.157895	0.175	0.083333	0.228571	0.40625	0.289474
0.291667	0.384615	0.119048	0.128205	0.25	0.119048	0.157895	0.131579	0.2	0.310345	0.119048	0.333333	0.268293	0.04878	0.272727	0.242424	0.384615	0.238095	0.34375	0.317073	0.16129	0.285714	0.114286	0.242424	0.136986	0.216216	0.105263	0.133333	0.222222	0.152174	0.289474	0.296296	0.176471	0.294118	0.228571	0.384615	0.3	0.26	0.264706	0.065217	0.162162	0.268293	0.189189	0.175	0.131579	0.148148	0.0625	0.272727	0.333333	0.142857
0.137931	0.1875	0.088889	0.095238	0.233333	0.113636	0.314286	0.285714	0.388889	0.290323	0.088889	0.393939	0.173913	0.153846	0.380952	0.162162	0.1875	0.35	0.5	0.333333	0.266667	0.566667	0.138889	0.387097	0.231884	0.205128	0.1	0.16129	0.390244	0.195652	0.457143	0.15625	0.166667	0.4375	0.323529	0.272727	0.28125	0.326531	0.285714	0.085106	0.153846	0.35	0.210526	0.225	0.153846	0.1875	0.12766	0.222222	0.4375	0.282051
0.151515	0.194444	0.459459	0.133333	0.272727	0.35	0.342105	0.351351	0.195652	0.125	0.421053	0.186047	0.134615	0.190476	0.211538	0.297297	0.194444	0.229167	0.190476	0.244898	0.131579	0.155556	0.15	0.230769	0.2	0.268293	0.113636	0.078947	0.192308	0.538462	0.166667	0.105263	0.205128	0.214286	0.219512	0.196078	0.15	0.186441	0.219512	0.473684	0.190476	0.204082	0.342105	0.227273	0.162791	0.190476	0.115385	0.195122	0.159091	0.375
0.105263	0.119048	0.137255	0.078431	0.121951	0.137255	0.222222	0.227273	0.18	0.088889	0.137255	0.1	0.145455	0.173913	0.175439	0.181818	0.119048	0.086207	0.08	0.203704	0.119048	0.191489	0.136364	0.083333	0.13253	0.142857	0.081633	0.153846	0.269231	0.142857	0.153846	0.179487	0.159091	0.170213	0.173913	0.12069	0.162791	0.193548	0.173913	0.111111	0.125	0.188679	0.170213	0.137255	0.125	0.223529	0.192308	0.12766	0.170213	0.156863
0.128205	0.166667	0.395349	0.14	0.230769	0.363636	0.295455	0.302326	0.22	0.133333	0.333333	0.163265	0.12069	0.272727	0.189655	0.285714	0.166667	0.226415	0.217391	0.264151	0.139535	0.137255	0.130435	0.2	0.21519	0.288889	0.1	0.068182	0.172414	0.692308	0.192308	0.116279	0.177778	0.1875	0.166667	0.196429	0.155556	0.206349	0.244444	0.409091	0.191489	0.181818	0.357143	0.2	0.166667	0.191011	0.103448	0.195652	0.14	0.297872
0.1	0.166667	0.176471	0.055556	0.2	0.153846	0.163265	0.217391	0.386364	0.214286	0.176471	0.266667	0.181818	0.166667	0.352941	0.35	0.166667	0.382979	0.365854	0.425532	0.195122	0.318182	0.155556	0.285714	0.230769	0.26087	0.145833	0.093023	0.333333	0.269231	0.265306	0.142857	0.232558	0.325581	0.333333	0.288462	0.238095	0.288136	0.244444	0.192308	0.166667	0.27451	0.266667	0.132075	0.166667	0.247059	0.084746	0.25	0.325581	0.244898
0.15625	0.2	0.12766	0.086957	0.242424	0.12766	0.282051	0.324324	0.384615	0.294118	0.12766	0.388889	0.183673	0.166667	0.44186	0.205128	0.235294	0.318182	0.4	0.363636	0.2	0.416667	0.184211	0.382353	0.289855	0.275	0.2	0.142857	0.487805	0.255319	0.341463	0.171429	0.314286	0.388889	0.361111	0.304348	0.285714	0.4375	0.361111	0.122449	0.166667	0.318182	0.219512	0.152174	0.166667	0.253165	0.075472	0.411765	0.428571	0.285714
0.12766	0.234043	0.210526	0.1	0.163265	0.232143	0.178571	0.203704	0.372549	0.176471	0.210526	0.245283	0.138462	0.140351	0.3	0.285714	0.26087	0.233333	0.25	0.52	0.16	0.288462	0.109091	0.211538	0.206897	0.175439	0.103448	0.166667	0.375	0.190476	0.267857	0.096154	0.24	0.245283	0.27451	0.288136	0.22	0.268657	0.203704	0.163934	0.160714	0.254237	0.178571	0.112903	0.140351	0.210526	0.106061	0.207547	0.245283	0.272727
0.15	0.243902	0.215686	0.113208	0.162791	0.215686	0.18	0.208333	0.188679	0.06	0.215686	0.072727	0.098361	0.137255	0.145161	0.217391	0.186047	0.098361	0.054545	0.189655	0.108696	0.153846	0.102041	0.076923	0.126437	0.132075	0.075472	0.195122	0.22807	0.172414	0.142857	0.111111	0.122449	0.134615	0.137255	0.189655	0.125	0.164179	0.137255	0.122807	0.09434	0.175439	0.204082	0.107143	0.09434	0.213483	0.157895	0.096154	0.134615	0.145455
0.095238	0.214286	0.107143	0.072727	0.315789	0.107143	0.113208	0.137255	0.26	0.232558	0.107143	0.229167	0.196429	0.115385	0.224138	0.272727	0.159091	0.313725	0.348837	0.254545	0.085106	0.25	0.125	0.244444	0.225	0.22449	0.14	0.042553	0.320755	0.236364	0.207547	0.136364	0.25	0.340909	0.234043	0.254545	0.227273	0.3	0.208333	0.122807	0.208333	0.196429	0.282609	0.192308	0.183673	0.173913	0.047619	0.325581	0.204082	0.166667
0.192308	0.16129	0.146341	0.1	0.25	0.175	0.571429	0.72	0.263158	0.151515	0.146341	0.257143	0.106383	0.535714	0.244444	0.242424	0.241379	0.155556	0.228571	0.285714	0.241379	0.285714	0.114286	0.28125	0.31746	0.25	0.05	0.096774	0.25	0.394737	0.361111	0.129032	0.212121	0.257143	0.228571	0.148936	0.21875	0.26	0.228571	0.225	0.131579	0.268293	0.294118	0.305556	0.102564	0.1625	0.159091	0.166667	0.294118	0.5
0.241379	0.28125	0.155556	0.139535	0.25	0.181818	0.139535	0.2	0.232558	0.194444	0.155556	0.25641	0.117647	0.090909	0.196078	0.179487	0.28125	0.212766	0.170732	0.204082	0.322581	0.25	0.128205	0.15	0.142857	0.162791	0.068182	0.147059	0.2	0.16	0.255814	0.142857	0.125	0.225	0.170732	0.255319	0.189189	0.172414	0.2	0.058824	0.090909	0.1875	0.225	0.130435	0.090909	0.152941	0.056604	0.146341	0.195122	0.152174
0.189189	0.225	0.2	0.14	0.170732	0.176471	0.14	0.142857	0.270833	0.214286	0.2	0.266667	0.203704	0.098039	0.326923	0.255814	0.25641	0.27451	0.333333	0.264151	0.088889	0.208333	0.181818	0.317073	0.246753	0.183673	0.222222	0.093023	0.259259	0.222222	0.215686	0.170732	0.292683	0.266667	0.302326	0.425532	0.238095	0.288136	0.244444	0.148148	0.244444	0.226415	0.163265	0.111111	0.217391	0.191011	0.032258	0.309524	0.23913	0.196078
0.181818	0.347826	0.166667	0.083333	0.578947	0.166667	0.181818	0.225806	0.228571	0.222222	0.166667	0.21875	0.175	0.1875	0.186047	0.44	0.291667	0.27027	0.310345	0.225	0.148148	0.212121	0.259259	0.285714	0.130435	0.333333	0.15625	0.074074	0.219512	0.297297	0.189189	0.2	0.296296	0.3	0.266667	0.225	0.259259	0.208333	0.310345	0.189189	0.310345	0.205128	0.5	0.235294	0.310345	0.142857	0.069767	0.37037	0.21875	0.264706
0.230769	0.48	0.2	0.097561	0.565217	0.2	0.125	0.189189	0.166667	0.181818	0.2	0.184211	0.104167	0.073171	0.14	0.235294	0.37037	0.204545	0.222222	0.145833	0.121212	0.179487	0.142857	0.166667	0.105263	0.210526	0.102564	0.129032	0.166667	0.227273	0.162791	0.125	0.205882	0.216216	0.189189	0.27907	0.142857	0.142857	0.222222	0.086957	0.157895	0.177778	0.285714	0.142857	0.128205	0.119048	0.019608	0.228571	0.153846	0.166667
0.190476	0.428571	0.138889	0.055556	0.705882	0.138889	0.1875	0.233333	0.235294	0.230769	0.138889	0.225806	0.15	0.15625	0.190476	0.458333	0.304348	0.277778	0.321429	0.230769	0.2	0.21875	0.222222	0.25	0.132353	0.3	0.125	0.037037	0.225	0.305556	0.194444	0.208333	0.307692	0.310345	0.233333	0.230769	0.222222	0.1875	0.321429	0.131579	0.275862	0.210526	0.357143	0.205882	0.233333	0.12987	0.046512	0.333333	0.225806	0.235294
0.074074	0.086207	0.027778	0.092308	0.107143	0.057143	0.183333	0.186441	0.25	0.160714	0.027778	0.245614	0.144928	0.111111	0.360656	0.096774	0.086207	0.274194	0.25	0.227273	0.166667	0.358491	0.064516	0.214286	0.375	0.142857	0.045455	0.070175	0.223881	0.111111	0.333333	0.107143	0.098361	0.245614	0.166667	0.157143	0.178571	0.323529	0.147541	0.041096	0.09375	0.274194	0.126984	0.193548	0.09375	0.212121	0.164179	0.131148	0.290909	0.171875
0	0.044444	0.09434	0.1	0.045455	0.115385	0.078431	0.125	0.134615	0	0.09434	0.018519	0.032787	0.173913	0.155172	0.083333	0.044444	0.067797	0.038462	0.140351	0.044444	0.098039	0.111111	0.04	0.236842	0.098039	0.204545	0.184211	0.222222	0.084746	0.153846	0	0.133333	0.1	0.038462	0.048387	0	0.138462	0.08	0.090909	0.102041	0.211538	0.1	0	0.102041	0.083333	0.169811	0.12766	0.1	0.134615
0.08642	0.134146	0.155556	0.086022	0.108434	0.155556	0.134831	0.149425	0.179775	0.117647	0.168539	0.147727	0.184783	0.111111	0.241758	0.152941	0.120482	0.252874	0.162791	0.21978	0.081395	0.146067	0.090909	0.166667	0.261261	0.159091	0.087912	0.083333	0.217391	0.222222	0.12766	0.095238	0.141176	0.202381	0.162791	0.233333	0.156627	0.263158	0.162791	0.164835	0.111111	0.135417	0.16092	0.11828	0.111111	0.666667	0.113402	0.151163	0.16092	0.153846
0.15	0.272727	0.258065	0.125	0.125	0.258065	0.028571	0.09375	0.081081	0.034483	0.258065	0.028571	0.1	0.166667	0.090909	0.178571	0.217391	0.128205	0.129032	0.121951	0	0.027778	0.148148	0.137931	0.071429	0.15625	0.133333	0.238095	0.068182	0.125	0.025	0.038462	0.142857	0.090909	0.129032	0.210526	0.033333	0.037736	0.129032	0.138889	0.129032	0.073171	0.090909	0.026316	0.129032	0.089744	0.02381	0.133333	0.028571	0.081081
0.176471	0.315789	0.241379	0.1	0.090909	0.241379	0	0.066667	0.121212	0	0.241379	0.03125	0.078947	0.185185	0.097561	0.153846	0.315789	0.108108	0.142857	0.131579	0.041667	0.030303	0.12	0.111111	0.074627	0.133333	0.148148	0.277778	0.073171	0.105263	0.055556	0	0.115385	0.064516	0.103448	0.194444	0	0.019608	0.103448	0.117647	0.103448	0.078947	0.064516	0	0.103448	0.078947	0	0.107143	0	0.057143
0.233333	0.235294	0.177778	0.136364	0.171429	0.177778	0.190476	0.195122	0.255814	0.222222	0.177778	0.282051	0.208333	0.139535	0.291667	0.27027	0.3125	0.348837	0.4	0.276596	0.105263	0.243902	0.184211	0.566667	0.219178	0.243902	0.142857	0.142857	0.244898	0.255319	0.222222	0.171429	0.243243	0.470588	0.4	0.463415	0.323529	0.232143	0.289474	0.170213	0.25641	0.183673	0.25	0.177778	0.25641	0.192771	0.055556	0.333333	0.25	0.255814
0.137931	0.225806	0.166667	0.095238	0.321429	0.166667	0.15	0.153846	0.25	0.176471	0.166667	0.179487	0.173913	0.184211	0.208333	0.592593	0.225806	0.285714	0.285714	0.272727	0.117647	0.175	0.171429	0.228571	0.133333	0.342857	0.128205	0.058824	0.295455	0.309524	0.186047	0.15625	0.354839	0.277778	0.285714	0.333333	0.242424	0.25	0.285714	0.186047	0.25	0.2	0.393939	0.225	0.216216	0.202532	0.104167	0.333333	0.179487	0.25
0.142857	0.193548	0.043478	0.097561	0.241379	0.090909	0.25	0.257143	0.441176	0.344828	0.043478	0.451613	0.152174	0.128205	0.461538	0.166667	0.193548	0.292683	0.466667	0.375	0.321429	0.769231	0.111111	0.3125	0.235294	0.210526	0.075	0.129032	0.4	0.148936	0.5625	0.16129	0.171429	0.363636	0.294118	0.25	0.290323	0.333333	0.257143	0.041667	0.128205	0.394737	0.184211	0.2	0.1	0.160494	0.130435	0.228571	0.607143	0.25641
0.142857	0.233333	0.2	0.097561	0.285714	0.170732	0.184211	0.189189	0.225	0.181818	0.2	0.153846	0.204545	0.189189	0.23913	0.615385	0.275862	0.325	0.257143	0.27907	0.121212	0.15	0.212121	0.3125	0.150685	0.314286	0.162162	0.060606	0.191489	0.384615	0.136364	0.125	0.322581	0.25	0.257143	0.309524	0.176471	0.185185	0.294118	0.219512	0.294118	0.177778	0.40625	0.2	0.257143	0.175	0.061224	0.34375	0.153846	0.25641
0.133333	0.21875	0.086957	0.119048	0.407407	0.086957	0.27027	0.243243	0.159091	0.171429	0.086957	0.175	0.170213	0.210526	0.134615	0.294118	0.21875	0.222222	0.243243	0.163265	0.114286	0.170732	0.166667	0.189189	0.194444	0.297297	0.097561	0.027778	0.183673	0.272727	0.209302	0.151515	0.228571	0.236842	0.179487	0.1875	0.2	0.222222	0.243243	0.181818	0.243243	0.170213	0.305556	0.351351	0.210526	0.103448	0.058824	0.285714	0.175	0.275
0.125	0.171429	0.130435	0.088889	0.25	0.155556	0.25641	0.263158	0.472222	0.30303	0.130435	0.361111	0.212766	0.2	0.452381	0.243243	0.205882	0.357143	0.6	0.439024	0.205882	0.612903	0.157895	0.393939	0.257143	0.315789	0.119048	0.181818	0.395349	0.234043	0.5	0.176471	0.216216	0.484848	0.333333	0.340909	0.294118	0.36	0.333333	0.148936	0.2	0.357143	0.25641	0.181818	0.170732	0.195122	0.142857	0.305556	0.53125	0.358974
0.105263	0.175	0.137255	0.1	0.210526	0.137255	0.122449	0.125	0.282609	0.25641	0.137255	0.25	0.235294	0.125	0.288462	0.268293	0.175	0.285714	0.421053	0.354167	0.093023	0.272727	0.219512	0.3	0.189873	0.244444	0.12766	0.046512	0.294118	0.207547	0.22449	0.15	0.186047	0.375	0.255814	0.326531	0.25	0.275862	0.285714	0.153846	0.227273	0.211538	0.195652	0.183673	0.2	0.181818	0.050847	0.325	0.222222	0.18
0.129032	0.212121	0.133333	0.142857	0.258065	0.159091	0.263158	0.342857	0.3	0.2	0.133333	0.230769	0.191489	0.236842	0.276596	0.323529	0.212121	0.272727	0.27027	0.348837	0.212121	0.289474	0.162162	0.25	0.191781	0.361111	0.095238	0.117647	0.282609	0.266667	0.292683	0.21875	0.333333	0.333333	0.342857	0.318182	0.264706	0.313725	0.305556	0.177778	0.205128	0.217391	0.333333	0.214286	0.205128	0.2125	0.170213	0.314286	0.297297	0.268293
0.166667	0.269231	0.189189	0.078947	0.333333	0.189189	0.205882	0.212121	0.25	0.25	0.189189	0.171429	0.195122	0.176471	0.261905	0.727273	0.32	0.361111	0.290323	0.307692	0.137931	0.166667	0.241379	0.357143	0.15942	0.354839	0.147059	0.068966	0.238095	0.388889	0.15	0.142857	0.37037	0.28125	0.290323	0.307692	0.2	0.22449	0.290323	0.210526	0.333333	0.166667	0.464286	0.189189	0.290323	0.168831	0.066667	0.344828	0.171429	0.285714
0.153846	0.296296	0.15	0.02381	0.416667	0.15	0.162162	0.235294	0.424242	0.275862	0.15	0.34375	0.186047	0.076923	0.375	0.37931	0.25	0.342105	0.4	0.292683	0.129032	0.294118	0.1875	0.481481	0.205882	0.222222	0.138889	0.03125	0.384615	0.3	0.230769	0.172414	0.344828	0.30303	0.5	0.358974	0.310345	0.265306	0.3125	0.116279	0.235294	0.243902	0.30303	0.121951	0.2	0.210526	0.020408	0.322581	0.228571	0.205128
0.137931	0.225806	0.088889	0.095238	0.275862	0.088889	0.179487	0.184211	0.388889	0.333333	0.088889	0.352941	0.255814	0.153846	0.318182	0.34375	0.225806	0.384615	0.607143	0.333333	0.151515	0.382353	0.138889	0.433333	0.197183	0.305556	0.1	0.058824	0.295455	0.222222	0.342105	0.193548	0.272727	0.586207	0.40625	0.4	0.413793	0.326531	0.323529	0.108696	0.25	0.227273	0.277778	0.25641	0.216216	0.202532	0.081633	0.375	0.314286	0.219512
0.068966	0.16129	0.119048	0.128205	0.25	0.119048	0.157895	0.194444	0.142857	0.225806	0.119048	0.128205	0.209302	0.264706	0.142857	0.413793	0.16129	0.3	0.228571	0.2	0.125	0.125	0.21875	0.205882	0.152778	0.285714	0.105263	0.0625	0.145833	0.261905	0.195122	0.206897	0.212121	0.257143	0.131579	0.255814	0.147059	0.235294	0.228571	0.195122	0.228571	0.155556	0.419355	0.236842	0.228571	0.120482	0.0625	0.272727	0.157895	0.230769
0.153846	0.206897	0.15	0.102564	0.307692	0.15	0.264706	0.3125	0.382353	0.321429	0.15	0.387097	0.214286	0.166667	0.375	0.212121	0.206897	0.416667	0.555556	0.394737	0.25	0.466667	0.225806	0.481481	0.223881	0.333333	0.138889	0.137931	0.35	0.268293	0.371429	0.172414	0.258065	0.535714	0.354839	0.358974	0.310345	0.319149	0.3125	0.142857	0.2	0.307692	0.264706	0.210526	0.2	0.210526	0.111111	0.322581	0.387097	0.305556
0.227273	0.230769	0.075	0.052632	0.347826	0.075	0.212121	0.21875	0.333333	0.307692	0.075	0.290323	0.2	0.114286	0.3	0.37037	0.230769	0.333333	0.444444	0.351351	0.230769	0.28125	0.25	0.423077	0.161765	0.28125	0.151515	0.034483	0.378378	0.225	0.25	0.291667	0.44	0.37931	0.444444	0.315789	0.458333	0.282609	0.444444	0.097561	0.3	0.230769	0.333333	0.194444	0.258065	0.155844	0.093023	0.461538	0.290323	0.222222
0.121212	0.135135	0.152174	0.086957	0.138889	0.152174	0.25	0.25641	0.2	0.1	0.152174	0.111111	0.137255	0.195122	0.192308	0.205128	0.135135	0.09434	0.113636	0.22449	0.135135	0.214286	0.153846	0.093023	0.141026	0.159091	0.090909	0.176471	0.297872	0.156863	0.170213	0.171429	0.179487	0.190476	0.195122	0.132075	0.184211	0.210526	0.195122	0.122449	0.113636	0.208333	0.190476	0.12766	0.113636	0.207317	0.212766	0.142857	0.190476	0.173913
0.142857	0.233333	0.170732	0.046512	0.384615	0.170732	0.184211	0.222222	0.4	0.344828	0.170732	0.363636	0.204545	0.128205	0.325581	0.4	0.275862	0.472222	0.466667	0.410256	0.121212	0.314286	0.212121	0.448276	0.2	0.314286	0.131579	0.060606	0.4	0.285714	0.25	0.2	0.322581	0.40625	0.419355	0.375	0.333333	0.28	0.333333	0.162791	0.257143	0.232558	0.323529	0.170732	0.222222	0.220779	0.04	0.34375	0.25	0.25641
0.129032	0.176471	0.085106	0.116279	0.258065	0.108696	0.297297	0.305556	0.368421	0.3125	0.108696	0.371429	0.217391	0.175	0.395349	0.216216	0.176471	0.333333	0.566667	0.380952	0.212121	0.53125	0.162162	0.40625	0.26087	0.289474	0.179487	0.151515	0.475	0.23913	0.432432	0.181818	0.294118	0.454545	0.305556	0.318182	0.30303	0.425532	0.342857	0.12766	0.205128	0.333333	0.263158	0.186047	0.175	0.197531	0.122449	0.352941	0.454545	0.333333
0.09375	0.176471	0.545455	0.263158	0.147059	0.7	0.170732	0.205128	0.130435	0.02439	0.5	0.066667	0.076923	0.27027	0.132075	0.153846	0.142857	0.098039	0.119048	0.183673	0.052632	0.065217	0.131579	0.125	0.16	0.25641	0.069767	0.266667	0.134615	0.357143	0.104167	0.054054	0.1	0.116279	0.093023	0.183673	0.04878	0.098361	0.146341	0.358974	0.146341	0.142857	0.230769	0.085106	0.146341	0.141176	0.170213	0.121951	0.090909	0.238095
0.138889	0.179487	0.5	0.125	0.25	0.357143	0.255814	0.261905	0.26087	0.116279	0.425	0.173913	0.127273	0.152174	0.2	0.342105	0.179487	0.215686	0.204545	0.28	0.121951	0.145833	0.139535	0.214286	0.207792	0.25	0.181818	0.073171	0.27451	0.5	0.113208	0.097561	0.351351	0.2	0.261905	0.254902	0.195122	0.237288	0.204545	0.372093	0.204545	0.192308	0.35	0.14	0.177778	0.22619	0.150943	0.268293	0.148936	0.288889
0.137931	0.1875	0.139535	0.095238	0.233333	0.166667	0.243243	0.285714	0.351351	0.142857	0.139535	0.210526	0.102041	0.216216	0.318182	0.228571	0.225806	0.227273	0.285714	0.302326	0.357143	0.342857	0.205882	0.194444	0.164384	0.27027	0.128205	0.2	0.325581	0.25	0.307692	0.088235	0.235294	0.277778	0.216216	0.217391	0.108108	0.226415	0.285714	0.133333	0.216216	0.317073	0.277778	0.195122	0.153846	0.158537	0.12766	0.257143	0.243243	0.315789
0.12	0.178571	0.073171	0.108108	0.185185	0.047619	0.108108	0.142857	0.125	0.206897	0.073171	0.171429	0.53125	0.142857	0.152174	0.1875	0.137931	0.166667	0.25	0.186047	0.137931	0.135135	0.241379	0.1875	0.111111	0.272727	0.114286	0.068966	0.130435	0.111111	0.15	0.684211	0.15625	0.242424	0.212121	0.214286	0.2	0.153846	0.25	0.15	0.176471	0.195122	0.242424	0.189189	0.176471	0.139241	0.090909	0.3	0.205882	0.125
0.111111	0.153846	0.166667	0.06	0.189189	0.166667	0.152174	0.155556	0.295455	0.236842	0.166667	0.292683	0.297872	0.181818	0.326531	0.282051	0.184211	0.418605	0.444444	0.340426	0.184211	0.285714	0.170732	0.351351	0.226667	0.255814	0.133333	0.04878	0.28	0.24	0.26087	0.189189	0.289474	0.394737	0.368421	0.4	0.297297	0.285714	0.268293	0.16	0.238095	0.270833	0.261905	0.191489	0.209302	0.214286	0.071429	0.307692	0.261905	0.266667
0.083333	0.117647	0.114754	0.160714	0.142857	0.133333	0.203704	0.207547	0.254545	0.156863	0.114754	0.160714	0.196721	0.207547	0.222222	0.215686	0.117647	0.216667	0.185185	0.293103	0.1875	0.222222	0.111111	0.148148	0.195402	0.269231	0.067797	0.1	0.245902	0.174603	0.22807	0.142857	0.173077	0.226415	0.163636	0.229508	0.153846	0.253731	0.207547	0.147541	0.142857	0.258621	0.25	0.172414	0.142857	0.266667	0.241379	0.188679	0.25	0.210526
0	0.075	0.5	0.159091	0.135135	0.384615	0.214286	0.219512	0.145833	0.022727	0.588235	0.040816	0.092593	0.315789	0.125	0.142857	0.04878	0.113208	0.111111	0.173077	0.04878	0.083333	0.121951	0.116279	0.168831	0.238095	0.065217	0.171429	0.127273	0.395349	0.142857	0.076923	0.093023	0.133333	0.111111	0.12963	0.045455	0.129032	0.136364	0.75	0.162791	0.18	0.214286	0.125	0.162791	0.190476	0.208333	0.113636	0.108696	0.27907
0.097561	0.111111	0.070175	0.137255	0.166667	0.089286	0.234043	0.266667	0.409091	0.238095	0.070175	0.26087	0.157895	0.23913	0.372549	0.25	0.190476	0.222222	0.295455	0.416667	0.190476	0.372093	0.177778	0.27907	0.276316	0.255319	0.12	0.116279	0.38	0.175439	0.4	0.166667	0.227273	0.26087	0.266667	0.283019	0.261905	0.305085	0.266667	0.105263	0.1875	0.404255	0.208333	0.196078	0.1875	0.175824	0.25	0.217391	0.288889	0.265306
0.170732	0.204545	0.142857	0.089286	0.209302	0.142857	0.12963	0.132075	0.326531	0.222222	0.142857	0.297872	0.232143	0.090909	0.377358	0.26087	0.232558	0.38	0.538462	0.339623	0.12766	0.291667	0.12	0.348837	0.333333	0.215686	0.092593	0.085106	0.309091	0.186441	0.245283	0.130435	0.23913	0.386364	0.276596	0.392157	0.272727	0.37931	0.25	0.1	0.176471	0.210526	0.196078	0.142857	0.153846	0.27907	0.0625	0.255319	0.244898	0.181818
0.4	0.181818	0.088235	0.133333	0.25	0.121212	0.36	0.375	0.225806	0.217391	0.088235	0.259259	0.105263	0.137931	0.210526	0.192308	0.181818	0.135135	0.178571	0.189189	0.3	0.296296	0.16	0.24	0.140625	0.206897	0.066667	0.142857	0.216216	0.194444	0.258065	0.190476	0.2	0.259259	0.222222	0.128205	0.318182	0.204545	0.222222	0.083333	0.137931	0.235294	0.259259	0.193548	0.1	0.106667	0.108108	0.185185	0.307692	0.310345
0.052632	0.089744	0.103448	0.021978	0.12	0.090909	0.081395	0.082353	0.127907	0.115385	0.116279	0.134146	0.16092	0.069767	0.206897	0.168831	0.089744	0.364865	0.194805	0.183908	0.075949	0.146341	0.08642	0.184211	0.211009	0.119048	0.05814	0.024691	0.155556	0.172414	0.126437	0.090909	0.126582	0.207792	0.15	0.183908	0.128205	0.230769	0.135802	0.126437	0.135802	0.122222	0.192308	0.103448	0.121951	0.213675	0.020408	0.151899	0.148148	0.114943
0.072917	0.113402	0.144231	0.06422	0.080808	0.11215	0.104762	0.105769	0.176471	0.1	0.15534	0.126214	0.117117	0.084906	0.207547	0.153061	0.113402	0.203883	0.15	0.2	0.069307	0.135922	0.07767	0.141414	0.24	0.125	0.106796	0.070707	0.198113	0.168224	0.12037	0.080808	0.131313	0.16	0.138614	0.2	0.132653	0.238532	0.138614	0.130841	0.095238	0.117117	0.115385	0.081818	0.095238	0.299213	0.069565	0.151515	0.137255	0.132075
0.137931	0.225806	0.195122	0.095238	0.275862	0.195122	0.243243	0.25	0.315789	0.176471	0.195122	0.210526	0.148936	0.216216	0.288889	0.535714	0.266667	0.317073	0.25	0.365854	0.1875	0.205128	0.171429	0.30303	0.197183	0.305556	0.128205	0.125	0.266667	0.410256	0.186047	0.121212	0.3125	0.314286	0.216216	0.244444	0.171429	0.226415	0.323529	0.214286	0.25	0.227273	0.4375	0.166667	0.216216	0.17284	0.081633	0.294118	0.210526	0.315789
0.125	0.142857	0.102564	0.081081	0.192308	0.102564	0.111111	0.114286	0.128205	0.133333	0.102564	0.142857	0.2	0.181818	0.181818	0.233333	0.185185	0.170732	0.21875	0.162791	0.142857	0.138889	0.944444	0.193548	0.128571	0.171429	0.266667	0.071429	0.186047	0.166667	0.153846	0.24	0.241379	0.142857	0.181818	0.162791	0.129032	0.134615	0.258065	0.125	0.392857	0.170732	0.176471	0.131579	0.392857	0.098765	0.068182	0.310345	0.142857	0.157895
0.208333	0.133333	0.071429	0.076923	0.222222	0.097561	0.3125	0.366667	0.483871	0.285714	0.071429	0.4	0.111111	0.138889	0.421053	0.181818	0.214286	0.25	0.322581	0.333333	0.214286	0.592593	0.088235	0.56	0.246154	0.194444	0.081081	0.142857	0.358974	0.186047	0.424242	0.137931	0.1875	0.448276	0.413793	0.268293	0.423077	0.270833	0.242424	0.044444	0.108108	0.282051	0.2	0.153846	0.108108	0.197368	0.113636	0.212121	0.5	0.314286
0.230769	0.321429	0.142857	0.071429	0.241379	0.142857	0.125	0.157895	0.4	0.21875	0.142857	0.323529	0.152174	0.1	0.357143	0.272727	0.48	0.261905	0.375	0.27907	0.15625	0.277778	0.176471	0.4	0.217391	0.179487	0.264706	0.166667	0.435897	0.173913	0.25	0.125	0.413793	0.285714	0.375	0.375	0.25	0.28	0.257143	0.06383	0.189189	0.232558	0.184211	0.090909	0.189189	0.13253	0	0.34375	0.184211	0.166667
0.138889	0.210526	0.075472	0.038462	0.184211	0.117647	0.255814	0.292683	0.414634	0.230769	0.075472	0.35	0.169811	0.152174	0.466667	0.214286	0.179487	0.347826	0.292683	0.361702	0.15	0.375	0.113636	0.378378	0.347826	0.222222	0.130435	0.157895	0.382979	0.188679	0.372093	0.097561	0.219512	0.317073	0.358974	0.306122	0.324324	0.377358	0.232558	0.072727	0.12766	0.319149	0.173913	0.117647	0.104167	0.303797	0.12963	0.181818	0.317073	0.26087
0.185185	0.193548	0.116279	0.071429	0.2	0.142857	0.25	0.294118	0.633333	0.21875	0.116279	0.323529	0.12766	0.128205	0.425	0.235294	0.233333	0.325	0.375	0.375	0.193548	0.4375	0.111111	0.5	0.272727	0.277778	0.131579	0.25	0.4	0.255814	0.388889	0.090909	0.242424	0.451613	0.419355	0.309524	0.333333	0.28	0.257143	0.136364	0.128205	0.292683	0.25	0.116279	0.128205	0.236842	0.083333	0.228571	0.363636	0.4
0.148148	0.333333	0.175	0.023256	0.458333	0.175	0.157895	0.194444	0.411765	0.310345	0.175	0.375	0.209302	0.131579	0.4	0.413793	0.285714	0.333333	0.433333	0.35	0.125	0.323529	0.21875	0.413793	0.202899	0.285714	0.166667	0.0625	0.410256	0.325	0.25641	0.166667	0.333333	0.375	0.387097	0.384615	0.3	0.285714	0.34375	0.166667	0.264706	0.268293	0.333333	0.146341	0.228571	0.207792	0.02	0.4	0.257143	0.230769
0.122449	0.25	0.267857	0.0625	0.229167	0.290909	0.172414	0.196429	0.241379	0.169811	0.267857	0.214286	0.134328	0.135593	0.25	0.25	0.2	0.245902	0.240741	0.278689	0.071429	0.189655	0.125	0.226415	0.202247	0.210526	0.1	0.074074	0.274194	0.327586	0.15873	0.092593	0.185185	0.214286	0.196429	0.322034	0.166667	0.225352	0.196429	0.196721	0.155172	0.1875	0.236364	0.092308	0.135593	0.271739	0.056338	0.222222	0.152542	0.180328
0.171429	0.352941	0.23913	0.08	0.323529	0.23913	0.125	0.152174	0.318182	0.230769	0.23913	0.285714	0.169811	0.104167	0.32	0.307692	0.277778	0.319149	0.325	0.28	0.095238	0.25	0.166667	0.307692	0.192308	0.222222	0.130435	0.1	0.326531	0.285714	0.204082	0.125	0.25	0.285714	0.292683	0.422222	0.225	0.237288	0.261905	0.134615	0.204545	0.215686	0.255814	0.117647	0.177778	0.211765	0.016667	0.3	0.2	0.183673
0.15	0.166667	0.181818	0.2	0	0.181818	0.125	0.09375	0.081081	0	0.181818	0.028571	0.023256	0.09375	0.066667	0.03125	0.166667	0	0	0.121951	0.076923	0.057143	0	0	0.056338	0.121212	0.030303	0.3	0.068182	0.071429	0.051282	0	0	0.058824	0	0.069767	0	0.057692	0.060606	0.078947	0.029412	0.073171	0.090909	0.054054	0.029412	0.036585	0.131579	0	0.058824	0.081081
0.15	0.166667	0.114286	0.028571	0.227273	0.083333	0.090909	0.129032	0.176471	0.25	0.114286	0.2	0.333333	0.09375	0.170732	0.137931	0.12	0.222222	0.25	0.15	0.166667	0.15625	0.291667	0.178571	0.086957	0.233333	0.133333	0.04	0.146341	0.097561	0.205882	0.6875	0.185185	0.2	0.206897	0.210526	0.192308	0.122449	0.25	0.108108	0.129032	0.222222	0.2	0.114286	0.129032	0.103896	0.04878	0.259259	0.241379	0.111111
0.148936	0.204082	0.147541	0.080645	0.183673	0.147541	0.116667	0.137931	0.290909	0.196078	0.147541	0.264151	0.190476	0.1	0.362069	0.207547	0.204082	0.339286	0.466667	0.241935	0.113208	0.259259	0.107143	0.333333	0.325	0.192982	0.083333	0.075472	0.238095	0.206349	0.220339	0.115385	0.166667	0.34	0.245283	0.327586	0.192308	0.283582	0.2	0.107692	0.157895	0.190476	0.196429	0.129032	0.137931	0.26087	0.027778	0.203704	0.218182	0.163934
0.21875	0.257143	0.222222	0.130435	0.194444	0.195652	0.130435	0.159091	0.302326	0.243243	0.222222	0.3	0.2	0.085106	0.361702	0.25641	0.294118	0.304348	0.342105	0.265306	0.1	0.232558	0.205128	0.324324	0.197368	0.177778	0.162791	0.105263	0.235294	0.22	0.23913	0.162162	0.263158	0.268293	0.342105	0.44186	0.236842	0.245614	0.243902	0.14	0.243902	0.22449	0.155556	0.1	0.214286	0.188235	0.017241	0.25	0.238095	0.217391
0.210526	0.217391	0.026316	0.058824	0.227273	0.026316	0.125	0.129032	0.176471	0.2	0.026316	0.16129	0.128205	0.029412	0.170732	0.222222	0.272727	0.189189	0.206897	0.210526	0.4	0.193548	0.192308	0.137931	0.071429	0.15625	0.214286	0.04	0.146341	0.125	0.171429	0.173913	0.185185	0.16129	0.129032	0.121951	0.148148	0.122449	0.166667	0.025	0.166667	0.128205	0.241379	0.147059	0.166667	0.089744	0	0.214286	0.16129	0.111111
0.181818	0.409091	0.135135	0.083333	0.578947	0.135135	0.181818	0.225806	0.194444	0.222222	0.135135	0.21875	0.146341	0.151515	0.186047	0.44	0.24	0.27027	0.310345	0.225	0.148148	0.212121	0.214286	0.285714	0.130435	0.333333	0.121212	0.035714	0.219512	0.297297	0.222222	0.2	0.296296	0.3	0.266667	0.25641	0.214286	0.208333	0.310345	0.157895	0.266667	0.205128	0.344828	0.235294	0.225806	0.142857	0.069767	0.37037	0.21875	0.228571
0.166667	0.176471	0.085106	0.116279	0.21875	0.085106	0.263158	0.305556	0.3	0.235294	0.085106	0.297297	0.191489	0.236842	0.276596	0.285714	0.212121	0.333333	0.382353	0.26087	0.111111	0.25641	0.131579	0.551724	0.298507	0.25641	0.095238	0.055556	0.229167	0.325581	0.292683	0.147059	0.257143	0.454545	0.424242	0.348837	0.387097	0.313725	0.27027	0.152174	0.236842	0.142857	0.230769	0.275	0.205128	0.2125	0.057692	0.314286	0.230769	0.333333
0.153846	0.206897	0.095238	0.075	0.259259	0.095238	0.30303	0.3125	0.382353	0.321429	0.095238	0.433333	0.186047	0.135135	0.375	0.176471	0.166667	0.378378	0.555556	0.325	0.25	0.571429	0.151515	0.428571	0.223881	0.222222	0.108108	0.137931	0.35	0.209302	0.454545	0.214286	0.181818	0.482759	0.354839	0.292683	0.310345	0.347826	0.3125	0.090909	0.135135	0.307692	0.228571	0.179487	0.135135	0.194805	0.086957	0.242424	0.482759	0.27027
0.096774	0.181818	0.162791	0.068182	0.266667	0.162791	0.205128	0.243243	0.243902	0.171429	0.162791	0.146341	0.122449	0.121951	0.18	0.157895	0.147059	0.145833	0.15	0.1875	0.21875	0.230769	0.105263	0.128205	0.178082	0.230769	0.097561	0.15625	0.208333	0.191489	0.268293	0.151515	0.131579	0.175	0.15	0.117647	0.105263	0.157895	0.210526	0.155556	0.121951	0.341463	0.27027	0.086957	0.095238	0.185185	0.255814	0.153846	0.205128	0.214286
0.2	0.242424	0.181818	0.113636	0.212121	0.181818	0.113636	0.116279	0.204545	0.30303	0.181818	0.225	0.325581	0.116279	0.22	0.179487	0.242424	0.23913	0.297297	0.255319	0.108108	0.219512	0.157895	0.210526	0.142857	0.219512	0.119048	0.114286	0.22449	0.115385	0.227273	0.25	0.184211	0.225	0.2	0.311111	0.189189	0.214286	0.230769	0.102041	0.170732	0.295455	0.166667	0.130435	0.142857	0.139535	0.056604	0.236842	0.225	0.152174
0.2	0.27027	0.16	0.122449	0.210526	0.16	0.145833	0.148936	0.282609	0.289474	0.16	0.309524	0.26	0.125	0.367347	0.268293	0.27027	0.4	0.384615	0.27451	0.119048	0.244444	0.162791	0.368421	0.220779	0.244444	0.12766	0.097561	0.245283	0.207547	0.25	0.179487	0.214286	0.375	0.35	0.666667	0.282051	0.254237	0.255814	0.132075	0.2	0.26	0.25	0.183673	0.173913	0.223529	0.050847	0.292683	0.25	0.204082
0.103448	0.15625	0.142857	0.125	0.241379	0.142857	0.285714	0.294118	0.225	0.21875	0.142857	0.184211	0.152174	0.157895	0.212766	0.2	0.121212	0.177778	0.189189	0.25	0.233333	0.277778	0.111111	0.166667	0.2	0.277778	0.075	0.129032	0.244444	0.2	0.282051	0.241379	0.138889	0.216216	0.157895	0.145833	0.176471	0.207547	0.257143	0.162791	0.157895	0.325	0.285714	0.142857	0.128205	0.175	0.268293	0.194444	0.285714	0.25641
0.125	0.142857	0.387097	0.111111	0.068966	0.34375	0.025641	0.054054	0.073171	0.030303	0.482759	0.025641	0.066667	0.147059	0.083333	0.121212	0.185185	0.116279	0.114286	0.086957	0	0.025	0.129032	0.088235	0.067568	0.138889	0.085714	0.2	0.0625	0.225	0.046512	0.033333	0.125	0.081081	0.114286	0.190476	0.029412	0.035088	0.114286	0.323529	0.147059	0.066667	0.081081	0.02381	0.147059	0.1125	0.021739	0.117647	0.025641	0.128205
0.078431	0.132075	0.092308	0.0625	0.156863	0.075758	0.096774	0.098361	0.180328	0.192308	0.109375	0.192982	0.266667	0.098361	0.269841	0.181818	0.132075	0.310345	0.313725	0.21875	0.090909	0.210526	0.145455	0.25	0.289157	0.189655	0.157895	0.035714	0.234375	0.184615	0.177419	0.134615	0.207547	0.307692	0.196429	0.258065	0.188679	0.318182	0.288462	0.140625	0.218182	0.206349	0.172414	0.163934	0.196429	0.21875	0.041667	0.375	0.192982	0.142857
0.147059	0.222222	0.222222	0	0.34375	0.195652	0.130435	0.186047	0.333333	0.243243	0.27907	0.3	0.132075	0.085106	0.306122	0.289474	0.189189	0.395349	0.378378	0.319149	0.1	0.261905	0.175	0.361111	0.181818	0.204545	0.136364	0.05	0.285714	0.326087	0.23913	0.102564	0.230769	0.3	0.342105	0.265306	0.236842	0.245614	0.214286	0.266667	0.186047	0.176471	0.268293	0.1	0.186047	0.246914	0	0.25	0.209302	0.244444
0.16129	0.138889	0.130435	0.113636	0.176471	0.155556	0.289474	0.297297	0.514286	0.264706	0.130435	0.289474	0.14	0.2	0.418605	0.314286	0.205882	0.295455	0.371429	0.439024	0.171429	0.388889	0.157895	0.393939	0.294118	0.25	0.119048	0.181818	0.395349	0.26087	0.384615	0.142857	0.323529	0.441176	0.411765	0.340909	0.375	0.333333	0.333333	0.148936	0.2	0.295455	0.25641	0.155556	0.170732	0.225	0.191489	0.305556	0.441176	0.394737
0.148148	0.2	0.146341	0.1	0.296296	0.146341	0.157895	0.162162	0.263158	0.266667	0.146341	0.222222	0.209302	0.131579	0.272727	0.322581	0.241379	0.333333	0.387097	0.317073	0.16129	0.216216	0.3	0.322581	0.152778	0.323529	0.2	0.0625	0.27907	0.232558	0.225	0.25	0.333333	0.294118	0.264706	0.285714	0.258065	0.235294	0.387097	0.139535	0.34375	0.209302	0.294118	0.175	0.30303	0.177215	0.040816	0.448276	0.222222	0.2
0.107143	0.2	0.093023	0.1	0.206897	0.119048	0.257143	0.264706	0.333333	0.1875	0.093023	0.222222	0.106383	0.194444	0.302326	0.242424	0.2	0.155556	0.194444	0.542857	0.241379	0.363636	0.114286	0.138889	0.169014	0.25	0.105263	0.172414	0.410256	0.152174	0.324324	0.129032	0.25	0.189189	0.194444	0.148936	0.21875	0.26	0.228571	0.088889	0.131579	0.368421	0.222222	0.119048	0.131579	0.148148	0.214286	0.2	0.294118	0.230769
[truncated: 173 more columns]
