# Supplementary material for: DASPfind: new efficient method to predict drug–target interactions
Source: J Cheminform. 2016 Mar 16;8:15. doi: 10.1186/s13321-016-0128-4 (PMC4793623; doi:10.1186/s13321-016-0128-4)
Supplement: Supplementary file 2 — 10.1186/s13321-016-0128-4 This contains DTI data sets named as: Nuclear Receptor, GPCR, Ion Channels, Enzyme, and DrugBank_approved. [file 13321_2016_128_MOESM2_ESM.zip › DATA_1/gpcr_simmat_dg.txt]

1	0.282628289766019	0.0834952191298976	0.0723507439571625	0.0735734868098495	0.0651250231418305	0.0763493782537088	0.069800074444522	0.226616975988466	0.149087608767571	0.0572382311867408	0.0818039082140734	0.0729146728660378	0.0794769584335616	0.0806902407418279	0.0620960021164102	0.0814364300654351	0.0851716837773411	0.06715938795976	0.0630705310282227	0.0684688725177537	0.0751009470459799	0.101213429684293	0.0809615435285994	0.0963639089480537	0.0884155115954717	0.0836486581373446	0.0587887439613484	0.0836758960808239	0.249561759959821	0.123286934107555	0.125184639338713	0.0231882789684816	0.0865299617632129	0.0169027536152476	0.522575435265226	0.0184343103776757	0.0229181993887437	0.021773338928683	0.0204914533486746	0.015078964528542	0.0158595018068263	0.0232240415856486	0.0225351595694525	0.07447299209029	0.112276086326549	0.0753120380999542	0.0805251802695563	0.0872630411569393	0.0871355771764798
0.282628289766019	1	0.063149874470439	0.0468766963124966	0.0555506573542838	0.0480711071229431	0.0657263192184228	0.0509348370223115	0.200181278152493	0.183805491969725	0.0394934955988783	0.0892932253412544	0.0727307583672162	0.094556230398429	0.0692817501957569	0.0595570921353658	0.080701614624142	0.0938014069373714	0.0707700155335396	0.0677921859844654	0.0546303395505744	0.0831234748701186	0.102067566596709	0.0665106219260279	0.0843497409492652	0.081796119900014	0.0900874011182138	0.0604549562279268	0.064484087351149	0.211748083122252	0.0934409947186013	0.0996842583792513	0.0166644341981989	0.0856442559986174	0.0167831585626072	0.251252223430956	0.0204723961197876	0.0181591184846581	0.0307399168202806	0.0163704829137303	0.016394201010872	0.0162690868730489	0.0191128968492457	0.0162323807599806	0.0585349671608797	0.0940626669985034	0.0731641743178562	0.0828704677486767	0.0667435451012759	0.0874401717771015
0.0834952191298976	0.063149874470439	1	0.244585559861007	0.207969637436677	0.179518169332691	0.212700913088966	0.186053163552168	0.0868206259974477	0.0865154881167013	0.0465964068915605	0.0851766498762106	0.068237633988159	0.0815224956750572	0.0754081943457281	0.140755907265423	0.127818743889954	0.130268438430115	0.210255018067849	0.197387992468981	0.208992447240428	0.173401421711688	0.12020977392731	0.158226668629036	0.125411112341957	0.174968612291782	0.177090828459581	0.187418473178016	0.115406834531879	0.0766992366276526	0.055018349243008	0.055483040865897	0.01360739684137	0.0485304782722176	0.0162013190942195	0.0644935453851571	0.0147399645575918	0.0125126948090001	0.0131885438601987	0.0140470667622577	0.0132519160886912	0.0141966727868017	0.0133973935942677	0.0136964223040939	0.174373902860352	0.120321590610083	0.186975785722846	0.162585670379416	0.154667701091822	0.120121979629612
0.0723507439571625	0.0468766963124966	0.244585559861007	1	0.422775642481663	0.45362665930433	0.423691975081326	0.470677026332781	0.0635784797400967	0.0846993750131446	0.0514971433262519	0.106030860509789	0.0846754779098065	0.082050311689269	0.123352466886011	0.126339881978936	0.133785872903824	0.138251171956855	0.191877579921121	0.183026348152745	0.179743889593711	0.164075364873353	0.141806057193836	0.154600514717182	0.127828197409005	0.174467962176696	0.162774039025176	0.174544052571672	0.118989983525482	0.0893669340998641	0.0543443401532346	0.0593702839317724	0.0136685061803087	0.0612895356212702	0.0124466555356525	0.0553310045914243	0.0113682914460723	0.0137585845878773	0.012794351402084	0.0161495685544815	0.0126868157952123	0.017995868520855	0.0159711845126339	0.0139872303041461	0.203440198188876	0.139147627904231	0.213668662008649	0.199418792099525	0.17150922745579	0.181078780281165
0.0735734868098495	0.0555506573542838	0.207969637436677	0.422775642481663	1	0.385521853019105	0.558752782213286	0.386219638838388	0.0695703733249372	0.0917170896132112	0.0469712581422565	0.0943439521912081	0.0859051546041157	0.0841176101000075	0.10193836419535	0.114093247508238	0.128586145546258	0.14107383761803	0.169425511197663	0.155620606730202	0.160842106190668	0.122277021820599	0.13623617164059	0.118569208186371	0.130644820373018	0.171628560675237	0.160683456069222	0.157706832643487	0.115987938617498	0.096977930438654	0.0637007982049185	0.0512180891158444	0.0128398179252899	0.0382522789171888	0.0158826888302764	0.0597191485321774	0.0144528626310682	0.0161946614125126	0.0131112665707869	0.0135068980703746	0.0121608622840907	0.0131725892117031	0.0153856172738368	0.0140777341943603	0.210723382965829	0.138562057631865	0.199108916483155	0.169448234313143	0.160651690312677	0.160938900383575
0.0651250231418305	0.0480711071229431	0.179518169332691	0.45362665930433	0.385521853019105	1	0.383972611127378	0.469272652020292	0.0671951919046086	0.0802492536426577	0.0562028366345581	0.0884131361234319	0.087351547673366	0.0813353239668193	0.100226441288579	0.117268853103849	0.114137438661996	0.123802464471811	0.13861459883833	0.126320100090586	0.133604404805698	0.124215641476561	0.13670722965768	0.113656367300874	0.122729435949049	0.152115048062554	0.110642699641948	0.105977733659102	0.112986683861068	0.0955056471529754	0.0471811002989559	0.0546260518979237	0.0197880047478553	0.0554973624184381	0.0119419806300064	0.0534600405684168	0.00892998678417585	0.0135736164062434	0.0116655194111454	0.0158875762130633	0.011360909564205	0.011510793009448	0.0136890830486429	0.0154001028981093	0.185252113504702	0.122622124176041	0.159347760299081	0.151395726198504	0.137774512039823	0.149404112694557
0.0763493782537088	0.0657263192184228	0.212700913088966	0.423691975081326	0.558752782213286	0.383972611127378	1	0.407748853188654	0.0686735107665287	0.0920373749254351	0.0514819493791758	0.0969444323687016	0.092200688086591	0.0944076253487777	0.104148037273888	0.121506123224712	0.12782656337608	0.137034722133058	0.171086000975857	0.162273283520122	0.166754968271947	0.139054666045798	0.13582806001951	0.12441860241699	0.120777839554755	0.189980971222645	0.166197806313887	0.163884405426801	0.109217955804329	0.0887856565273525	0.063208815525206	0.0563914079209162	0.0149375609436466	0.0411608772015654	0.0152363059822471	0.0622041508426698	0.0150591301626306	0.0143641320055859	0.0138666893727214	0.013558753884287	0.0142048412667056	0.0167178542375273	0.0138272200246483	0.0138962518750521	0.207386863691437	0.137142483785121	0.197546589257338	0.174276959235456	0.157148778543232	0.153786315551006
0.069800074444522	0.0509348370223115	0.186053163552168	0.470677026332781	0.386219638838388	0.469272652020292	0.407748853188654	1	0.0622545810005811	0.0817261959371765	0.0493883049389542	0.0909412338776934	0.0871500135331665	0.0889115619149289	0.111359574250495	0.111733605911153	0.118411448595932	0.12547214797256	0.148754907771348	0.159470955129928	0.133279443595902	0.125978857248391	0.14347427942281	0.118438757432305	0.12792639250156	0.153712182482247	0.125997271416619	0.120010701824683	0.108703990150718	0.0863697025697095	0.0551883730700919	0.0573816066965665	0.0142811020659156	0.061510838288683	0.016220952906384	0.0575610608333503	0.0143690542913433	0.014182481327953	0.0126241078439467	0.0148976488342063	0.0103631525571979	0.0115897768249894	0.0181457586415057	0.0135163539930629	0.200860588129872	0.132957335671746	0.167441540482067	0.146628273489191	0.140920422633386	0.141417560862559
0.226616975988466	0.200181278152493	0.0868206259974477	0.0635784797400967	0.0695703733249372	0.0671951919046086	0.0686735107665287	0.0622545810005811	1	0.162710837329629	0.0660934799289874	0.0806621981145152	0.0707247927511269	0.0942173770100053	0.0818373329804163	0.0648897989428749	0.0684808233816816	0.0924549370951185	0.0784991912917741	0.0793205322770173	0.0871737343354583	0.0812774501991207	0.0915819356501656	0.0868411930618538	0.0786757234983642	0.0670918696497388	0.0688677992881773	0.0488153674944036	0.0810668704574256	0.259655465348463	0.11353829862274	0.126071815154173	0.0210249635179934	0.0604366232852877	0.0128206519013174	0.195697980910538	0.0213982744134188	0.014527502779806	0.0158337235317884	0.0186310094100736	0.0174240379761074	0.0188736365322255	0.0181619986299004	0.0171945457963001	0.0763133460715613	0.128167057383855	0.0785377405381975	0.0769581995084136	0.0769002456648274	0.0871829761292368
0.149087608767571	0.183805491969725	0.0865154881167013	0.0846993750131446	0.0917170896132112	0.0802492536426577	0.0920373749254351	0.0817261959371765	0.162710837329629	1	0.0493778827434641	0.119688682627723	0.0891350406603103	0.113492789914342	0.0906909746189543	0.0803349107241281	0.0775192810402658	0.0953295191476291	0.0715469412750361	0.0716167091524374	0.0645085388453021	0.0938581013012358	0.0912807717533116	0.0991906555809348	0.0800918113099313	0.094997725621037	0.0978895099493963	0.0752929646488915	0.0777667304150709	0.18228285906308	0.086813927113565	0.0904672848503374	0.0142485814316432	0.0856633623582524	0.0131147677453392	0.136608600898785	0.0122391045026258	0.0129343783505922	0.0150988625179788	0.0161057065587843	0.0147343075386949	0.0176517600979821	0.0137320450396782	0.0156948019705497	0.0828509797850759	0.104972962926648	0.0839189389196015	0.0908029761626702	0.0914207866535696	0.0715187521117184
0.0572382311867408	0.0394934955988783	0.0465964068915605	0.0514971433262519	0.0469712581422565	0.0562028366345581	0.0514819493791758	0.0493883049389542	0.0660934799289874	0.0493778827434641	1	0.107667426254156	0.107853398483524	0.126889794303183	0.119159019675638	0.0932994647789251	0.104727397080743	0.122197641884142	0.0492388361215378	0.0609600520580853	0.0510336156901758	0.0846099222701051	0.10053040692967	0.0783275173948212	0.0963041167345308	0.0561082874245596	0.0596163430216268	0.0454934239511028	0.0856455889326097	0.0642801317037758	0.0619127850394342	0.0648813462276496	0.0160186077705933	0.0526237332823153	0.0136191938922567	0.0654538086814654	0.0166285874982417	0.0213167044186969	0.0147215337488165	0.0155370446104704	0.0131486863484034	0.0119731710458298	0.0162725029926308	0.0135897299504855	0.0777316308772955	0.113452170189569	0.0738014662966758	0.10317335349425	0.114735212553933	0.0839804680311026
0.0818039082140734	0.0892932253412544	0.0851766498762106	0.106030860509789	0.0943439521912081	0.0884131361234319	0.0969444323687016	0.0909412338776934	0.0806621981145152	0.119688682627723	0.107667426254156	1	0.412193047930497	0.413186856540705	0.477245506586798	0.12761734205223	0.133312424013805	0.145089875396622	0.117543284697243	0.12114119843305	0.100623589924896	0.125018216168585	0.144805637784264	0.142463986745547	0.163140565488498	0.114638667380904	0.117348725796702	0.104638626920538	0.143042721471316	0.102299978585781	0.112438198850045	0.112252651257255	0.0161153145702916	0.0509063498212307	0.0130580310252644	0.0955841879411183	0.0169783571353578	0.017614862953192	0.0170138418963824	0.0149996884187995	0.0181088270410196	0.016532977343371	0.0153194822104667	0.0142962523980289	0.109990069771186	0.190291717167092	0.130922278643329	0.125264011965561	0.111891546040715	0.11205798837945
0.0729146728660378	0.0727307583672162	0.068237633988159	0.0846754779098065	0.0859051546041157	0.087351547673366	0.092200688086591	0.0871500135331665	0.0707247927511269	0.0891350406603103	0.107853398483524	0.412193047930497	1	0.513952070199664	0.337859217887019	0.141175314485935	0.147475437760869	0.1454687181137	0.0978364260769095	0.0972493779578597	0.0876947208521048	0.142659526551257	0.161735910798261	0.181267767609876	0.15010101387094	0.111837758852287	0.11703463280849	0.10343660560659	0.137667967355197	0.0851385239701286	0.0896730318821716	0.084828983223653	0.015412077831941	0.0669601541382552	0.0143319701508681	0.0692642106053228	0.0130714404667338	0.0165161175709751	0.012541144669121	0.0127435334059053	0.0142625869138141	0.0140821303010455	0.0176065134831317	0.0143009641796386	0.102579594989929	0.186497824473008	0.148915282889077	0.127974420038205	0.127215029003985	0.0987955232667106
0.0794769584335616	0.094556230398429	0.0815224956750572	0.082050311689269	0.0841176101000075	0.0813353239668193	0.0944076253487777	0.0889115619149289	0.0942173770100053	0.113492789914342	0.126889794303183	0.413186856540705	0.513952070199664	1	0.359557055506433	0.133301067049455	0.146786507840645	0.147553051239316	0.111772714790421	0.109190395631449	0.09842626265129	0.154400242030469	0.192336184690983	0.180922889496101	0.171871787412024	0.123664143498267	0.109958669921517	0.109065261671556	0.15214030432948	0.0981192336557966	0.0840670134940229	0.0850897791937022	0.0214354417626462	0.098692513500278	0.015354234918243	0.0806442589617916	0.0130652756451851	0.0147208592427977	0.015238906996176	0.0151714170384547	0.0148709707084136	0.0136399792704286	0.0182074628982635	0.0152941540977555	0.101086607675394	0.219806233891666	0.12283115708976	0.128639577180556	0.124884652835822	0.116969789386418
0.0806902407418279	0.0692817501957569	0.0754081943457281	0.123352466886011	0.10193836419535	0.100226441288579	0.104148037273888	0.111359574250495	0.0818373329804163	0.0906909746189543	0.119159019675638	0.477245506586798	0.337859217887019	0.359557055506433	1	0.125593420570959	0.147505301261996	0.145304786131473	0.094402064896861	0.0956852219372927	0.0965004690394766	0.120546248586919	0.146878569461168	0.141163248804347	0.145474427925324	0.120834131810727	0.114831714122964	0.094738024408642	0.12138633015225	0.116252146087213	0.122272557720161	0.112746048086666	0.018773354286727	0.0534852821439056	0.0158558638288075	0.0774583677235569	0.0179077273601293	0.0146281428590978	0.0151645219853846	0.019024303191807	0.0165952637016929	0.0192599058322891	0.0207667281198121	0.0186141451699718	0.0963296908136683	0.183405811318414	0.141352411464211	0.112872527956903	0.115669355482686	0.120342200477647
0.0620960021164102	0.0595570921353658	0.140755907265423	0.126339881978936	0.114093247508238	0.117268853103849	0.121506123224712	0.111733605911153	0.0648897989428749	0.0803349107241281	0.0932994647789251	0.12761734205223	0.141175314485935	0.133301067049455	0.125593420570959	1	0.435373958198939	0.420806197071986	0.176510672989843	0.174358020990416	0.194233874210128	0.219306656478676	0.217144196129265	0.224265229171111	0.207908900677491	0.169486813383352	0.20308870906891	0.163679370912615	0.1906229769446	0.0761480079098696	0.066523556564837	0.0766475663887693	0.012099904420622	0.0736701112673797	0.0128057418452202	0.0770110340263969	0.0129274529180915	0.0149052827981498	0.0136122233620359	0.0126956338961432	0.0186727995222585	0.0119927026839146	0.011707766916767	0.0111469428768839	0.104213314577451	0.214315852760563	0.225424186646759	0.223374237784819	0.217003521103076	0.200810870722956
0.0814364300654351	0.080701614624142	0.127818743889954	0.133785872903824	0.128586145546258	0.114137438661996	0.12782656337608	0.118411448595932	0.0684808233816816	0.0775192810402658	0.104727397080743	0.133312424013805	0.147475437760869	0.146786507840645	0.147505301261996	0.435373958198939	1	0.457300718408287	0.191362872263418	0.187603132554024	0.196854057724542	0.217314902182815	0.225239345346336	0.236495447685301	0.21780674223319	0.186629013801282	0.20529765937412	0.155750666464792	0.18943760677892	0.078854500934595	0.0810223573795854	0.0785341881162935	0.0132825832857278	0.0743817402301103	0.0125411380657709	0.0790784234591616	0.0106909489093528	0.0157897516110703	0.0148759788759745	0.0134760986112967	0.0142034682013807	0.0147257676670837	0.0133030686327293	0.0148789415126016	0.101528116272236	0.225615466741433	0.234850146656024	0.237657602156858	0.236852933996579	0.229341897622841
0.0851716837773411	0.0938014069373714	0.130268438430115	0.138251171956855	0.14107383761803	0.123802464471811	0.137034722133058	0.12547214797256	0.0924549370951185	0.0953295191476291	0.122197641884142	0.145089875396622	0.1454687181137	0.147553051239316	0.145304786131473	0.420806197071986	0.457300718408287	1	0.188955390704787	0.190747977926468	0.196095868412527	0.232145206839278	0.245769284356666	0.236469686899071	0.23539042259194	0.185643146215231	0.219614351098944	0.171955602236781	0.212559649965669	0.0967496062031837	0.081891126726109	0.0884181320800657	0.0152096527774905	0.0900765866068662	0.013067465102641	0.107372081481467	0.0168932793167043	0.016498892357973	0.0141403485273313	0.0156396258893311	0.0118396479863076	0.012110445617823	0.0145510306277862	0.0137096963194381	0.123439562868129	0.239436380829072	0.245495560810336	0.268711148983819	0.259234279518775	0.253203565795183
0.06715938795976	0.0707700155335396	0.210255018067849	0.191877579921121	0.169425511197663	0.13861459883833	0.171086000975857	0.148754907771348	0.0784991912917741	0.0715469412750361	0.0492388361215378	0.117543284697243	0.0978364260769095	0.111772714790421	0.094402064896861	0.176510672989843	0.191362872263418	0.188955390704787	1	0.464912501525926	0.488998837935813	0.2079969958804	0.153991261678963	0.185497958939136	0.176072080248915	0.263229931209033	0.238230689215673	0.246541694069249	0.157479558935953	0.0840228633953224	0.0596986538150807	0.0689474276559443	0.0190304444249832	0.0647876435714549	0.0134219905607969	0.0586200230990699	0.0184675466952538	0.0185417137911376	0.0154525641727131	0.0167119247311414	0.0220922331494315	0.0159952868999252	0.0156152533525507	0.0154624293610187	0.171781953028775	0.163822700846253	0.25541569695369	0.241561424178066	0.247323821203715	0.223403770395464
0.0630705310282227	0.0677921859844654	0.197387992468981	0.183026348152745	0.155620606730202	0.126320100090586	0.162273283520122	0.159470955129928	0.0793205322770173	0.0716167091524374	0.0609600520580853	0.12114119843305	0.0972493779578597	0.109190395631449	0.0956852219372927	0.174358020990416	0.187603132554024	0.190747977926468	0.464912501525926	1	0.446067510186669	0.167190765258552	0.14457166803813	0.167655073757077	0.151682494912183	0.242632775556031	0.224826549141989	0.241120437600908	0.138125630432341	0.0818817626912544	0.0647644267935294	0.0667141719698055	0.0135408566047623	0.0555371385975719	0.0134350788043366	0.0539096641735323	0.0150697459513911	0.0164453874895307	0.0119522614759252	0.0128326079689467	0.0127813567960839	0.0136563426216951	0.015860340326629	0.0117813861586375	0.159375462517862	0.153199023566918	0.24344174507467	0.215483778354268	0.225422085024885	0.203760488435793
0.0684688725177537	0.0546303395505744	0.208992447240428	0.179743889593711	0.160842106190668	0.133604404805698	0.166754968271947	0.133279443595902	0.0871737343354583	0.0645085388453021	0.0510336156901758	0.100623589924896	0.0876947208521048	0.09842626265129	0.0965004690394766	0.194233874210128	0.196854057724542	0.196095868412527	0.488998837935813	0.446067510186669	1	0.186967083564987	0.144010767114237	0.177167167796405	0.169278185937131	0.236745486386914	0.232313382105838	0.240516699431218	0.147305642561901	0.0819331507383296	0.0681711199953048	0.0684195353109153	0.0153172465178524	0.0536036045227138	0.0124907572073731	0.0602760810016898	0.0126094745358231	0.0145094026275586	0.010972094496286	0.0116414974663837	0.0169756912212274	0.014776062928372	0.0141960288326707	0.0147271245899321	0.171595474197327	0.161494242024498	0.281391513308888	0.238025235111905	0.266491966787466	0.209931013367981
0.0751009470459799	0.0831234748701186	0.173401421711688	0.164075364873353	0.122277021820599	0.124215641476561	0.139054666045798	0.125978857248391	0.0812774501991207	0.0938581013012358	0.0846099222701051	0.125018216168585	0.142659526551257	0.154400242030469	0.120546248586919	0.219306656478676	0.217314902182815	0.232145206839278	0.2079969958804	0.167190765258552	0.186967083564987	1	0.43430582700721	0.42323149089045	0.249840316132847	0.180452682888009	0.194344735036688	0.195125456317544	0.229513972381201	0.0887714674211113	0.076099919008894	0.0898985540790744	0.0153611862270079	0.102056107403748	0.0162904007141826	0.06581161618282	0.0132536383655241	0.0139013648557065	0.0122759526703794	0.0124479106712602	0.0181053019660774	0.0153025127297169	0.0164997235279953	0.0147894385308341	0.11983607753572	0.236616026379413	0.217700232308311	0.236272983565582	0.225002454910242	0.224410095134061
0.101213429684293	0.102067566596709	0.12020977392731	0.141806057193836	0.13623617164059	0.13670722965768	0.13582806001951	0.14347427942281	0.0915819356501656	0.0912807717533116	0.10053040692967	0.144805637784264	0.161735910798261	0.192336184690983	0.146878569461168	0.217144196129265	0.225239345346336	0.245769284356666	0.153991261678963	0.14457166803813	0.144010767114237	0.43430582700721	1	0.374557941022405	0.275222674712019	0.155155900038004	0.174916798128118	0.122504331829762	0.229817185763529	0.114869536886228	0.0842042442759441	0.0949823041059484	0.0142309562529504	0.0841072732806717	0.0131784683948329	0.089803478104434	0.0156265941130495	0.0135799041603796	0.0179800425064606	0.0144499417008645	0.0132195308637748	0.0143523279285222	0.0169102253794121	0.0165090876120514	0.136112703278816	0.266130002313902	0.189477812644207	0.233939865356752	0.245685018240698	0.223808572179204
0.0809615435285994	0.0665106219260279	0.158226668629036	0.154600514717182	0.118569208186371	0.113656367300874	0.12441860241699	0.118438757432305	0.0868411930618538	0.0991906555809348	0.0783275173948212	0.142463986745547	0.181267767609876	0.180922889496101	0.141163248804347	0.224265229171111	0.236495447685301	0.236469686899071	0.185497958939136	0.167655073757077	0.177167167796405	0.42323149089045	0.374557941022405	1	0.234975636092893	0.157496820273809	0.195616419533914	0.200949149305391	0.215180247747407	0.0956988600864344	0.0624888783067722	0.0807615836363892	0.0170399131920873	0.111463071245614	0.0166250216055752	0.0813017800868686	0.015548599929996	0.0127751002358187	0.0142142125348986	0.0119815169411999	0.0150629369987747	0.0160042257643999	0.0132202906318929	0.0132862924112505	0.117353654045776	0.247692647650938	0.21125537349183	0.237234331505543	0.211054470513997	0.201153132001983
0.0963639089480537	0.0843497409492652	0.125411112341957	0.127828197409005	0.130644820373018	0.122729435949049	0.120777839554755	0.12792639250156	0.0786757234983642	0.0800918113099313	0.0963041167345308	0.163140565488498	0.15010101387094	0.171871787412024	0.145474427925324	0.207908900677491	0.21780674223319	0.23539042259194	0.176072080248915	0.151682494912183	0.169278185937131	0.249840316132847	0.275222674712019	0.234975636092893	1	0.175000639156168	0.204839118157361	0.156697030289442	0.528892898384835	0.105880826910455	0.0773437164992525	0.0865378600658547	0.0135858402753394	0.0859036928740693	0.0116553019025001	0.0887078434095774	0.0116891762425223	0.0134276026572334	0.0150690142072344	0.0137988627529201	0.0128378554695324	0.0134573274845071	0.015952792176357	0.0188616892492485	0.106195441804736	0.261482354345619	0.239451922216537	0.252952583509362	0.253781416579239	0.223728263341717
0.0884155115954717	0.081796119900014	0.174968612291782	0.174467962176696	0.171628560675237	0.152115048062554	0.189980971222645	0.153712182482247	0.0670918696497388	0.094997725621037	0.0561082874245596	0.114638667380904	0.111837758852287	0.123664143498267	0.120834131810727	0.169486813383352	0.186629013801282	0.185643146215231	0.263229931209033	0.242632775556031	0.236745486386914	0.180452682888009	0.155155900038004	0.157496820273809	0.175000639156168	1	0.454839409677914	0.283056116692642	0.155005006763224	0.0946584181890313	0.0754359531934322	0.0745963429625041	0.0144835968789434	0.0600405063561916	0.0193730725673329	0.0709240462578448	0.0122711857384602	0.0145870179583071	0.0157439773646965	0.0191263176416297	0.014661735129214	0.0222884553080514	0.0194192349148959	0.0190459151686623	0.173741649403132	0.172967932012035	0.248827860313431	0.222591043451778	0.234622252161266	0.206652135600393
0.0836486581373446	0.0900874011182138	0.177090828459581	0.162774039025176	0.160683456069222	0.110642699641948	0.166197806313887	0.125997271416619	0.0688677992881773	0.0978895099493963	0.0596163430216268	0.117348725796702	0.11703463280849	0.109958669921517	0.114831714122964	0.20308870906891	0.20529765937412	0.219614351098944	0.238230689215673	0.224826549141989	0.232313382105838	0.194344735036688	0.174916798128118	0.195616419533914	0.204839118157361	0.454839409677914	1	0.31654063096725	0.171175660208741	0.082460696130381	0.0814783817968448	0.0717298366535343	0.0125847920937451	0.0741770165119748	0.0168526712722301	0.0658487453544102	0.012746132269782	0.0161661940150049	0.013606781503051	0.0167539630921468	0.0130878829165139	0.0156956693758381	0.0148284720675497	0.0151508776730933	0.148712651498298	0.178309869309359	0.267949961218775	0.238183540301227	0.255249178094804	0.225802142447342
0.0587887439613484	0.0604549562279268	0.187418473178016	0.174544052571672	0.157706832643487	0.105977733659102	0.163884405426801	0.120010701824683	0.0488153674944036	0.0752929646488915	0.0454934239511028	0.104638626920538	0.10343660560659	0.109065261671556	0.094738024408642	0.163679370912615	0.155750666464792	0.171955602236781	0.246541694069249	0.241120437600908	0.240516699431218	0.195125456317544	0.122504331829762	0.200949149305391	0.156697030289442	0.283056116692642	0.31654063096725	1	0.143387185777875	0.0736100676028799	0.0615386377615643	0.0626001802159656	0.0112817362359922	0.0621742949310119	0.0194916439926754	0.0540819523087879	0.0156386347633268	0.0182852221160569	0.017280367840737	0.0161925992527537	0.0195301167604328	0.020495849027965	0.0138885210063893	0.0139578588995257	0.140037172342187	0.134042346484378	0.24652598863912	0.189358968212335	0.195166261342649	0.18494060647406
0.0836758960808239	0.064484087351149	0.115406834531879	0.118989983525482	0.115987938617498	0.112986683861068	0.109217955804329	0.108703990150718	0.0810668704574256	0.0777667304150709	0.0856455889326097	0.143042721471316	0.137667967355197	0.15214030432948	0.12138633015225	0.1906229769446	0.18943760677892	0.212559649965669	0.157479558935953	0.138125630432341	0.147305642561901	0.229513972381201	0.229817185763529	0.215180247747407	0.528892898384835	0.155005006763224	0.171175660208741	0.143387185777875	1	0.0867491341328882	0.0752567727233537	0.0807626669698708	0.0115465527541316	0.0757597188674596	0.0110487721353139	0.07309225911764	0.0120528910312014	0.0159110552566944	0.0154185557425121	0.0144110335646007	0.0137400819238479	0.0125292182160245	0.0124539268765337	0.0129631062799047	0.095194686826255	0.236002983750814	0.209580778239004	0.208826457867033	0.209668924027815	0.188955528217789
0.249561759959821	0.211748083122252	0.0766992366276526	0.0893669340998641	0.096977930438654	0.0955056471529754	0.0887856565273525	0.0863697025697095	0.259655465348463	0.18228285906308	0.0642801317037758	0.102299978585781	0.0851385239701286	0.0981192336557966	0.116252146087213	0.0761480079098696	0.078854500934595	0.0967496062031837	0.0840228633953224	0.0818817626912544	0.0819331507383296	0.0887714674211113	0.114869536886228	0.0956988600864344	0.105880826910455	0.0946584181890313	0.082460696130381	0.0736100676028799	0.0867491341328882	1	0.119427536493748	0.128801385427266	0.019872282361405	0.0699548220378926	0.0137759880472314	0.237321812810412	0.0153376739044803	0.017130343616431	0.0197583947928641	0.0174920911733345	0.0168732716654775	0.0174365193852627	0.0157128401148722	0.0200022954089576	0.0755676616641848	0.143614572285084	0.0839412941160414	0.0891260518453654	0.0893302692732313	0.0900925123333744
0.123286934107555	0.0934409947186013	0.055018349243008	0.0543443401532346	0.0637007982049185	0.0471811002989559	0.063208815525206	0.0551883730700919	0.11353829862274	0.086813927113565	0.0619127850394342	0.112438198850045	0.0896730318821716	0.0840670134940229	0.122272557720161	0.066523556564837	0.0810223573795854	0.081891126726109	0.0596986538150807	0.0647644267935294	0.0681711199953048	0.076099919008894	0.0842042442759441	0.0624888783067722	0.0773437164992525	0.0754359531934322	0.0814783817968448	0.0615386377615643	0.0752567727233537	0.119427536493748	1	0.543497460130221	0.0127223636027214	0.0793205211087438	0.0121827337700881	0.123858297445625	0.0099006981766031	0.01302326107767	0.0137130696346772	0.0134085455566952	0.011246310897422	0.012568680038946	0.0169893132519782	0.0206312425047335	0.0584079535353531	0.129401227396545	0.0808618732562733	0.0879708760085738	0.0730366508182354	0.075512721077998
0.125184639338713	0.0996842583792513	0.055483040865897	0.0593702839317724	0.0512180891158444	0.0546260518979237	0.0563914079209162	0.0573816066965665	0.126071815154173	0.0904672848503374	0.0648813462276496	0.112252651257255	0.084828983223653	0.0850897791937022	0.112746048086666	0.0766475663887693	0.0785341881162935	0.0884181320800657	0.0689474276559443	0.0667141719698055	0.0684195353109153	0.0898985540790744	0.0949823041059484	0.0807615836363892	0.0865378600658547	0.0745963429625041	0.0717298366535343	0.0626001802159656	0.0807626669698708	0.128801385427266	0.543497460130221	1	0.0146117374198786	0.111202740307075	0.0122194007963412	0.121930504833567	0.0146198981227878	0.012820560515752	0.0172890030861064	0.0152840347973366	0.0123014085317934	0.0135627716122134	0.0148665627257452	0.0165749316438105	0.0587695559780696	0.112732001632686	0.0778877102070669	0.0891170539240603	0.0785029212326292	0.085488013731212
0.0231882789684816	0.0166644341981989	0.01360739684137	0.0136685061803087	0.0128398179252899	0.0197880047478553	0.0149375609436466	0.0142811020659156	0.0210249635179934	0.0142485814316432	0.0160186077705933	0.0161153145702916	0.015412077831941	0.0214354417626462	0.018773354286727	0.012099904420622	0.0132825832857278	0.0152096527774905	0.0190304444249832	0.0135408566047623	0.0153172465178524	0.0153611862270079	0.0142309562529504	0.0170399131920873	0.0135858402753394	0.0144835968789434	0.0125847920937451	0.0112817362359922	0.0115465527541316	0.019872282361405	0.0127223636027214	0.0146117374198786	1	0.016067222472489	0.0292347876514174	0.02174041475998	0.141660706455737	0.178069524787969	0.188383508466571	0.150562157152117	0.1570660363116	0.156197296129684	0.150377338110755	0.15667108466826	0.0144200279750903	0.0209936530560669	0.0126996284166144	0.0153077387005206	0.019725809512073	0.0132379163314861
0.0865299617632129	0.0856442559986174	0.0485304782722176	0.0612895356212702	0.0382522789171888	0.0554973624184381	0.0411608772015654	0.061510838288683	0.0604366232852877	0.0856633623582524	0.0526237332823153	0.0509063498212307	0.0669601541382552	0.098692513500278	0.0534852821439056	0.0736701112673797	0.0743817402301103	0.0900765866068662	0.0647876435714549	0.0555371385975719	0.0536036045227138	0.102056107403748	0.0841072732806717	0.111463071245614	0.0859036928740693	0.0600405063561916	0.0741770165119748	0.0621742949310119	0.0757597188674596	0.0699548220378926	0.0793205211087438	0.111202740307075	0.016067222472489	1	0.0149634680765163	0.0832464666612707	0.0161979854326932	0.0206836370091093	0.0136724184949962	0.0184732469719706	0.0137727012542156	0.0152348783183131	0.0151167296104947	0.0159273057037215	0.0410129826638449	0.103338657871258	0.0619451184862084	0.102969202485575	0.0924099740279427	0.0616410516345628
0.0169027536152476	0.0167831585626072	0.0162013190942195	0.0124466555356525	0.0158826888302764	0.0119419806300064	0.0152363059822471	0.016220952906384	0.0128206519013174	0.0131147677453392	0.0136191938922567	0.0130580310252644	0.0143319701508681	0.015354234918243	0.0158558638288075	0.0128057418452202	0.0125411380657709	0.013067465102641	0.0134219905607969	0.0134350788043366	0.0124907572073731	0.0162904007141826	0.0131784683948329	0.0166250216055752	0.0116553019025001	0.0193730725673329	0.0168526712722301	0.0194916439926754	0.0110487721353139	0.0137759880472314	0.0121827337700881	0.0122194007963412	0.0292347876514174	0.0149634680765163	1	0.018938459212982	0.0350025171148457	0.0425437636446713	0.046634984853711	0.0561708487006887	0.0357610664993064	0.0494470444281289	0.0500131929601356	0.0526487781431338	0.0125538108343374	0.0151058400140125	0.0116890707987343	0.0122418217072069	0.0144966263027964	0.0124091026233395
0.522575435265226	0.251252223430956	0.0644935453851571	0.0553310045914243	0.0597191485321774	0.0534600405684168	0.0622041508426698	0.0575610608333503	0.195697980910538	0.136608600898785	0.0654538086814654	0.0955841879411183	0.0692642106053228	0.0806442589617916	0.0774583677235569	0.0770110340263969	0.0790784234591616	0.107372081481467	0.0586200230990699	0.0539096641735323	0.0602760810016898	0.06581161618282	0.089803478104434	0.0813017800868686	0.0887078434095774	0.0709240462578448	0.0658487453544102	0.0540819523087879	0.07309225911764	0.237321812810412	0.123858297445625	0.121930504833567	0.02174041475998	0.0832464666612707	0.018938459212982	1	0.0181271307103226	0.0182805632735127	0.0195571713537583	0.0162802796723362	0.0167014308965745	0.014072676101864	0.0152936037891205	0.0143279255532809	0.060263844244878	0.123701569246739	0.0650907431601876	0.0842084482253928	0.0863737408577802	0.0680218545097977
0.0184343103776757	0.0204723961197876	0.0147399645575918	0.0113682914460723	0.0144528626310682	0.00892998678417585	0.0150591301626306	0.0143690542913433	0.0213982744134188	0.0122391045026258	0.0166285874982417	0.0169783571353578	0.0130714404667338	0.0130652756451851	0.0179077273601293	0.0129274529180915	0.0106909489093528	0.0168932793167043	0.0184675466952538	0.0150697459513911	0.0126094745358231	0.0132536383655241	0.0156265941130495	0.015548599929996	0.0116891762425223	0.0122711857384602	0.012746132269782	0.0156386347633268	0.0120528910312014	0.0153376739044803	0.0099006981766031	0.0146198981227878	0.141660706455737	0.0161979854326932	0.0350025171148457	0.0181271307103226	1	0.345762281865175	0.335068075847114	0.322530215949856	0.59566574896329	0.320923637756613	0.317843461052613	0.31571929569444	0.0174801757938844	0.0144740183329962	0.0121672849230452	0.0105456410023155	0.0132326450001433	0.0152256134145751
0.0229181993887437	0.0181591184846581	0.0125126948090001	0.0137585845878773	0.0161946614125126	0.0135736164062434	0.0143641320055859	0.014182481327953	0.014527502779806	0.0129343783505922	0.0213167044186969	0.017614862953192	0.0165161175709751	0.0147208592427977	0.0146281428590978	0.0149052827981498	0.0157897516110703	0.016498892357973	0.0185417137911376	0.0164453874895307	0.0145094026275586	0.0139013648557065	0.0135799041603796	0.0127751002358187	0.0134276026572334	0.0145870179583071	0.0161661940150049	0.0182852221160569	0.0159110552566944	0.017130343616431	0.01302326107767	0.012820560515752	0.178069524787969	0.0206836370091093	0.0425437636446713	0.0182805632735127	0.345762281865175	1	0.696861492066509	0.414857702204629	0.343546246066606	0.422691967246221	0.410324404312021	0.411538507512999	0.013625609560601	0.0155803771307014	0.0149622505469667	0.0131009661610111	0.0141608659951136	0.0143481252479342
0.021773338928683	0.0307399168202806	0.0131885438601987	0.012794351402084	0.0131112665707869	0.0116655194111454	0.0138666893727214	0.0126241078439467	0.0158337235317884	0.0150988625179788	0.0147215337488165	0.0170138418963824	0.012541144669121	0.015238906996176	0.0151645219853846	0.0136122233620359	0.0148759788759745	0.0141403485273313	0.0154525641727131	0.0119522614759252	0.010972094496286	0.0122759526703794	0.0179800425064606	0.0142142125348986	0.0150690142072344	0.0157439773646965	0.013606781503051	0.017280367840737	0.0154185557425121	0.0197583947928641	0.0137130696346772	0.0172890030861064	0.188383508466571	0.0136724184949962	0.046634984853711	0.0195571713537583	0.335068075847114	0.696861492066509	1	0.412684526649842	0.343873537203105	0.424031086084933	0.413128246779073	0.423847517520515	0.015857567485985	0.0203656090731652	0.0134574760590581	0.0138375991954016	0.0172652880065674	0.0188188719210939
0.0204914533486746	0.0163704829137303	0.0140470667622577	0.0161495685544815	0.0135068980703746	0.0158875762130633	0.013558753884287	0.0148976488342063	0.0186310094100736	0.0161057065587843	0.0155370446104704	0.0149996884187995	0.0127435334059053	0.0151714170384547	0.019024303191807	0.0126956338961432	0.0134760986112967	0.0156396258893311	0.0167119247311414	0.0128326079689467	0.0116414974663837	0.0124479106712602	0.0144499417008645	0.0119815169411999	0.0137988627529201	0.0191263176416297	0.0167539630921468	0.0161925992527537	0.0144110335646007	0.0174920911733345	0.0134085455566952	0.0152840347973366	0.150562157152117	0.0184732469719706	0.0561708487006887	0.0162802796723362	0.322530215949856	0.414857702204629	0.412684526649842	1	0.322656180286823	0.696997326419955	0.716880621706464	0.768153851429257	0.0139548787796471	0.0146729969848993	0.0198575657539221	0.0248055677983046	0.0253228205229965	0.0191784695821136
0.015078964528542	0.016394201010872	0.0132519160886912	0.0126868157952123	0.0121608622840907	0.011360909564205	0.0142048412667056	0.0103631525571979	0.0174240379761074	0.0147343075386949	0.0131486863484034	0.0181088270410196	0.0142625869138141	0.0148709707084136	0.0165952637016929	0.0186727995222585	0.0142034682013807	0.0118396479863076	0.0220922331494315	0.0127813567960839	0.0169756912212274	0.0181053019660774	0.0132195308637748	0.0150629369987747	0.0128378554695324	0.014661735129214	0.0130878829165139	0.0195301167604328	0.0137400819238479	0.0168732716654775	0.011246310897422	0.0123014085317934	0.1570660363116	0.0137727012542156	0.0357610664993064	0.0167014308965745	0.59566574896329	0.343546246066606	0.343873537203105	0.322656180286823	1	0.311991277352112	0.320209095278583	0.323969444375322	0.0111781487258012	0.0139184720218167	0.0184279352938898	0.0110915819239628	0.0131345254084106	0.0128493087423983
0.0158595018068263	0.0162690868730489	0.0141966727868017	0.017995868520855	0.0131725892117031	0.011510793009448	0.0167178542375273	0.0115897768249894	0.0188736365322255	0.0176517600979821	0.0119731710458298	0.016532977343371	0.0140821303010455	0.0136399792704286	0.0192599058322891	0.0119927026839146	0.0147257676670837	0.012110445617823	0.0159952868999252	0.0136563426216951	0.014776062928372	0.0153025127297169	0.0143523279285222	0.0160042257643999	0.0134573274845071	0.0222884553080514	0.0156956693758381	0.020495849027965	0.0125292182160245	0.0174365193852627	0.012568680038946	0.0135627716122134	0.156197296129684	0.0152348783183131	0.0494470444281289	0.014072676101864	0.320923637756613	0.422691967246221	0.424031086084933	0.696997326419955	0.311991277352112	1	0.680672570716327	0.700963503617191	0.0143385613537628	0.0150764238682177	0.0191744109175505	0.0247152337121655	0.0270703342165186	0.0191731837945184
0.0232240415856486	0.0191128968492457	0.0133973935942677	0.0159711845126339	0.0153856172738368	0.0136890830486429	0.0138272200246483	0.0181457586415057	0.0181619986299004	0.0137320450396782	0.0162725029926308	0.0153194822104667	0.0176065134831317	0.0182074628982635	0.0207667281198121	0.011707766916767	0.0133030686327293	0.0145510306277862	0.0156152533525507	0.015860340326629	0.0141960288326707	0.0164997235279953	0.0169102253794121	0.0132202906318929	0.015952792176357	0.0194192349148959	0.0148284720675497	0.0138885210063893	0.0124539268765337	0.0157128401148722	0.0169893132519782	0.0148665627257452	0.150377338110755	0.0151167296104947	0.0500131929601356	0.0152936037891205	0.317843461052613	0.410324404312021	0.413128246779073	0.716880621706464	0.320209095278583	0.680672570716327	1	0.758438664374661	0.0142200788385402	0.0155066978364466	0.0206387257218573	0.0263900241900456	0.0251442953515951	0.0184576789820537
0.0225351595694525	0.0162323807599806	0.0136964223040939	0.0139872303041461	0.0140777341943603	0.0154001028981093	0.0138962518750521	0.0135163539930629	0.0171945457963001	0.0156948019705497	0.0135897299504855	0.0142962523980289	0.0143009641796386	0.0152941540977555	0.0186141451699718	0.0111469428768839	0.0148789415126016	0.0137096963194381	0.0154624293610187	0.0117813861586375	0.0147271245899321	0.0147894385308341	0.0165090876120514	0.0132862924112505	0.0188616892492485	0.0190459151686623	0.0151508776730933	0.0139578588995257	0.0129631062799047	0.0200022954089576	0.0206312425047335	0.0165749316438105	0.15667108466826	0.0159273057037215	0.0526487781431338	0.0143279255532809	0.31571929569444	0.411538507512999	0.423847517520515	0.768153851429257	0.323969444375322	0.700963503617191	0.758438664374661	1	0.0145143700214008	0.0142634267513938	0.0207417637456984	0.0212174202756518	0.0288798025760458	0.0198561541468135
0.07447299209029	0.0585349671608797	0.174373902860352	0.203440198188876	0.210723382965829	0.185252113504702	0.207386863691437	0.200860588129872	0.0763133460715613	0.0828509797850759	0.0777316308772955	0.109990069771186	0.102579594989929	0.101086607675394	0.0963296908136683	0.104213314577451	0.101528116272236	0.123439562868129	0.171781953028775	0.159375462517862	0.171595474197327	0.11983607753572	0.136112703278816	0.117353654045776	0.106195441804736	0.173741649403132	0.148712651498298	0.140037172342187	0.095194686826255	0.0755676616641848	0.0584079535353531	0.0587695559780696	0.0144200279750903	0.0410129826638449	0.0125538108343374	0.060263844244878	0.0174801757938844	0.013625609560601	0.015857567485985	0.0139548787796471	0.0111781487258012	0.0143385613537628	0.0142200788385402	0.0145143700214008	1	0.145570181457657	0.181492902912842	0.182513543836865	0.172634894589373	0.175273293115961
0.112276086326549	0.0940626669985034	0.120321590610083	0.139147627904231	0.138562057631865	0.122622124176041	0.137142483785121	0.132957335671746	0.128167057383855	0.104972962926648	0.113452170189569	0.190291717167092	0.186497824473008	0.219806233891666	0.183405811318414	0.214315852760563	0.225615466741433	0.239436380829072	0.163822700846253	0.153199023566918	0.161494242024498	0.236616026379413	0.266130002313902	0.247692647650938	0.261482354345619	0.172967932012035	0.178309869309359	0.134042346484378	0.236002983750814	0.143614572285084	0.129401227396545	0.112732001632686	0.0209936530560669	0.103338657871258	0.0151058400140125	0.123701569246739	0.0144740183329962	0.0155803771307014	0.0203656090731652	0.0146729969848993	0.0139184720218167	0.0150764238682177	0.0155066978364466	0.0142634267513938	0.145570181457657	1	0.208475048680523	0.214674164688714	0.230357176510495	0.222469142924538
0.0753120380999542	0.0731641743178562	0.186975785722846	0.213668662008649	0.199108916483155	0.159347760299081	0.197546589257338	0.167441540482067	0.0785377405381975	0.0839189389196015	0.0738014662966758	0.130922278643329	0.148915282889077	0.12283115708976	0.141352411464211	0.225424186646759	0.234850146656024	0.245495560810336	0.25541569695369	0.24344174507467	0.281391513308888	0.217700232308311	0.189477812644207	0.21125537349183	0.239451922216537	0.248827860313431	0.267949961218775	0.24652598863912	0.209580778239004	0.0839412941160414	0.0808618732562733	0.0778877102070669	0.0126996284166144	0.0619451184862084	0.0116890707987343	0.0650907431601876	0.0121672849230452	0.0149622505469667	0.0134574760590581	0.0198575657539221	0.0184279352938898	0.0191744109175505	0.0206387257218573	0.0207417637456984	0.181492902912842	0.208475048680523	1	0.37087577173232	0.360038948387415	0.324480000664535
0.0805251802695563	0.0828704677486767	0.162585670379416	0.199418792099525	0.169448234313143	0.151395726198504	0.174276959235456	0.146628273489191	0.0769581995084136	0.0908029761626702	0.10317335349425	0.125264011965561	0.127974420038205	0.128639577180556	0.112872527956903	0.223374237784819	0.237657602156858	0.268711148983819	0.241561424178066	0.215483778354268	0.238025235111905	0.236272983565582	0.233939865356752	0.237234331505543	0.252952583509362	0.222591043451778	0.238183540301227	0.189358968212335	0.208826457867033	0.0891260518453654	0.0879708760085738	0.0891170539240603	0.0153077387005206	0.102969202485575	0.0122418217072069	0.0842084482253928	0.0105456410023155	0.0131009661610111	0.0138375991954016	0.0248055677983046	0.0110915819239628	0.0247152337121655	0.0263900241900456	0.0212174202756518	0.182513543836865	0.214674164688714	0.37087577173232	1	0.619576366281789	0.426690201755964
0.0872630411569393	0.0667435451012759	0.154667701091822	0.17150922745579	0.160651690312677	0.137774512039823	0.157148778543232	0.140920422633386	0.0769002456648274	0.0914207866535696	0.114735212553933	0.111891546040715	0.127215029003985	0.124884652835822	0.115669355482686	0.217003521103076	0.236852933996579	0.259234279518775	0.247323821203715	0.225422085024885	0.266491966787466	0.225002454910242	0.245685018240698	0.211054470513997	0.253781416579239	0.234622252161266	0.255249178094804	0.195166261342649	0.209668924027815	0.0893302692732313	0.0730366508182354	0.0785029212326292	0.019725809512073	0.0924099740279427	0.0144966263027964	0.0863737408577802	0.0132326450001433	0.0141608659951136	0.0172652880065674	0.0253228205229965	0.0131345254084106	0.0270703342165186	0.0251442953515951	0.0288798025760458	0.172634894589373	0.230357176510495	0.360038948387415	0.619576366281789	1	0.440924744596177
0.0871355771764798	0.0874401717771015	0.120121979629612	0.181078780281165	0.160938900383575	0.149404112694557	0.153786315551006	0.141417560862559	0.0871829761292368	0.0715187521117184	0.0839804680311026	0.11205798837945	0.0987955232667106	0.116969789386418	0.120342200477647	0.200810870722956	0.229341897622841	0.253203565795183	0.223403770395464	0.203760488435793	0.209931013367981	0.224410095134061	0.223808572179204	0.201153132001983	0.223728263341717	0.206652135600393	0.225802142447342	0.18494060647406	0.188955528217789	0.0900925123333744	0.075512721077998	0.085488013731212	0.0132379163314861	0.0616410516345628	0.0124091026233395	0.0680218545097977	0.0152256134145751	0.0143481252479342	0.0188188719210939	0.0191784695821136	0.0128493087423983	0.0191731837945184	0.0184576789820537	0.0198561541468135	0.175273293115961	0.222469142924538	0.324480000664535	0.426690201755964	0.440924744596177	1
0.0887684691329894	0.0843281582935632	0.133958218029822	0.180699039153802	0.181868246040782	0.1391666743594	0.174061520171188	0.143351526842183	0.0824553797443871	0.0735332568086613	0.0865234266091936	0.123050654469493	0.120110793000201	0.121363827305483	0.10188602841248	0.226686567317212	0.24748815803269	0.261149777169635	0.219865060122325	0.214171284715147	0.231363936891598	0.202736159650122	0.208787006936265	0.200408209516237	0.235923914193886	0.219501103097889	0.243771742178298	0.201180302867282	0.194708371140307	0.0845608491336809	0.0670944243139815	0.0869473503126363	0.0177207218351635	0.0822536705234233	0.0160179851093109	0.071207177308791	0.0143735348197625	0.012271065404903	0.0149020599010735	0.015351728457027	0.0115182044152523	0.017912639338098	0.0164430481726522	0.0225581268571617	0.191675300529989	0.236864519104762	0.347359400213406	0.459879499744557	0.447623682634205	0.551267650377457
0.0869484748078567	0.0785327801100798	0.110893886764345	0.112766499278291	0.114146558756297	0.109950886831578	0.117490217663285	0.106417843067026	0.0760431851888686	0.0682548723057728	0.0915294186830233	0.132494469349382	0.126376933172822	0.135081953263839	0.1335338034431	0.156202896266647	0.1883941513506	0.177089191334404	0.136585625862236	0.14290371397515	0.16083199317786	0.190404778729115	0.179608234430051	0.191306714490435	0.186050741922116	0.184223232761292	0.186196867264062	0.175016452319813	0.160621635950492	0.105697298023885	0.0808675485585217	0.085530207569095	0.0135540865606341	0.0994430023021751	0.00986201730146383	0.0756206886299878	0.0140788383801419	0.0145801461119508	0.013371461583022	0.011698257907558	0.0119815370910208	0.0157908434931748	0.0121944831166993	0.0131802966938333	0.112017947954767	0.184241769489856	0.184543962846167	0.213202796097378	0.218011914371464	0.229730635413399
0.0845093445959309	0.0685567797516174	0.112453270153503	0.130658348317436	0.114056094180191	0.0891178944401082	0.122153940200514	0.0922142943717667	0.0614789304539606	0.0757702475907793	0.0496615648084642	0.128945008250155	0.108932934615454	0.123121577213418	0.119246864365285	0.144790679260254	0.168158569790781	0.159631279284593	0.133119294057334	0.14101118693303	0.146585241723009	0.160627010291129	0.173690443320563	0.167074022827675	0.170986263583	0.176121133832082	0.185690667633362	0.179848775628854	0.142061960862753	0.104646678581279	0.0667333693197909	0.078768269401727	0.0157490882706603	0.0939983836939346	0.0133614138919042	0.0714854346383264	0.0135883204227455	0.0128505276196594	0.0116536538160111	0.0141296299660369	0.0141236402885405	0.0177964017764027	0.0148589789338892	0.0163116075045478	0.104729855632005	0.150879815166458	0.192132291420308	0.200864178339197	0.204330638679768	0.2022774819201
0.0757744797727704	0.0856296895366356	0.113674422645909	0.136040026527808	0.112025674486825	0.106084584165478	0.118664944913116	0.110538653098778	0.0747169204124163	0.0699017052093667	0.0787887831482873	0.140478512377198	0.122476238731209	0.12559460381676	0.123693299935498	0.176672056087674	0.190371471134313	0.193615200887968	0.156573895920183	0.156726576498557	0.161017634315829	0.187013781810135	0.181943530458937	0.185835610559707	0.173678672826804	0.200576400921284	0.206935305932457	0.178970947180278	0.16210280269309	0.105342564907814	0.0632779667563354	0.0682573075251038	0.0145778859224959	0.0786006131313401	0.0108365259597078	0.0632273926126074	0.0121550230993614	0.013975197465671	0.0125232096048906	0.0136313472759262	0.012886554922583	0.0137687423990858	0.0129781057578487	0.0139745340415482	0.109660309719735	0.170955664123681	0.197177906313979	0.214747764103788	0.228009414558336	0.234361979270518
0.0839172445662167	0.0731229353158166	0.120554624874148	0.133353158978532	0.121950844810844	0.127834730250735	0.13144803014973	0.121840943542777	0.0939930738019689	0.0788917734434908	0.118916022765439	0.174500947122805	0.181084406206601	0.168785248417149	0.168303967856751	0.199665987980327	0.198098398203294	0.207481993425264	0.156643757558757	0.140310072717326	0.145006919651559	0.231376531931204	0.259899784833469	0.221187750790541	0.26850631557051	0.16888092960053	0.188196328139462	0.139380224930179	0.243673429530794	0.129483341447356	0.0979439644133283	0.090747779263388	0.0175762594431481	0.0881820008199592	0.0125593247396465	0.0937500733478944	0.0169049250164193	0.0141908391143021	0.013397684840947	0.014336029037953	0.0142240655221921	0.0119365342095434	0.0111570634671096	0.012458627406949	0.127828834000956	0.280356051934474	0.20215707868299	0.200210310566047	0.202427440471483	0.206294443456684
0.0689410454394826	0.0518182633998921	0.12894514884035	0.123705562468254	0.135925183928001	0.116348650292102	0.128355116412562	0.110951877449254	0.0726233763154663	0.0829277176411596	0.0908084798561007	0.13120811279138	0.123803785121237	0.126853093008557	0.110740098497603	0.204938256768721	0.226130400919562	0.246178995153998	0.197809820513107	0.188415988187065	0.197601801606654	0.194928297949259	0.189105699731686	0.208211884053512	0.227675663255501	0.199288383804496	0.213285273261843	0.175963805631666	0.203341761332425	0.0924186377649068	0.0632110842401925	0.0562653444451988	0.0182152082078323	0.0747021263202474	0.0157406488172594	0.0648658125096616	0.0132134015591566	0.0202442473748937	0.0225860771622607	0.0197461514933725	0.0128814991278969	0.0149498353651772	0.017200826657792	0.0162390222512807	0.122250203642528	0.212486474092449	0.264468898445782	0.29027954030375	0.295509385564826	0.291493823198688
0.0510498887678421	0.040255582737515	0.14149025630424	0.135820097991249	0.0990571864062886	0.101648334153595	0.0984320642289962	0.114802783426225	0.053365216024428	0.0561380931284089	0.0774441263692691	0.140426440332042	0.124153263939971	0.128947575883253	0.123879471581178	0.193743732730118	0.193442677306094	0.196150600736981	0.15684054514329	0.146086569889028	0.167248991176217	0.235003068703333	0.201814376073968	0.237788782212641	0.241189528156684	0.144323125852695	0.176969778420945	0.16009941330826	0.200498180851941	0.087737240990861	0.0746432636117613	0.0657993238847922	0.0146949400807284	0.0806340739930522	0.0152474393035301	0.0637350813995039	0.0153157783881193	0.0183852668930007	0.0119092128258621	0.0163026454151885	0.0171138469658179	0.0177080717536666	0.0207915353363846	0.017373650370321	0.115013585417678	0.227881587435835	0.175641372426508	0.198764028366963	0.212500760388629	0.198489652814329
0.0823976268468877	0.0661666304686918	0.125434881579826	0.134983856806728	0.13224753108732	0.121460563275433	0.137345141081764	0.123248026537178	0.0812476304126766	0.0742616777487258	0.0848277953755242	0.133306965713325	0.154408399780032	0.179803452510391	0.134345637674848	0.221316076575515	0.244377303392312	0.249851824587647	0.161453561525958	0.1678520756537	0.17210890124481	0.221448201079171	0.20436921052539	0.215715008064588	0.22428297966964	0.195258197031372	0.219673637988098	0.189725408685873	0.190047373991803	0.103663439572085	0.0913808141621555	0.096597522348138	0.0201680688864795	0.0763049434807964	0.0149273886195117	0.0751962642987351	0.0111624182976442	0.0206450652365314	0.013966347933774	0.019674185493635	0.013114970531525	0.0204529425246493	0.0155556853547252	0.0158666800299428	0.107320116425397	0.227605284636742	0.257553093101474	0.267218073987394	0.275356755225667	0.270453448649103
0.196207175478129	0.1928003698208	0.0673331236685838	0.0604295398072605	0.0503838851350118	0.0547544172662304	0.0525763277744575	0.0618944100768922	0.164592839966987	0.104650237725998	0.0660902401079321	0.0788855354901225	0.0706831027564513	0.0711237419202049	0.080924062288224	0.0650240591219232	0.0672533052494254	0.087654129939199	0.0651391657816938	0.0579979686187423	0.0635143627228189	0.0625491588452666	0.098434694819534	0.0730808413268235	0.0977986650523018	0.0608675199000148	0.080949642380481	0.0483279951727855	0.0749342283851999	0.15349652166218	0.0843143837055589	0.0968357511147524	0.0152537774031007	0.0821538859458233	0.0181068896405322	0.199056974301742	0.0195866140822024	0.0145735758145995	0.020508742270424	0.0134534849198887	0.0215744468109552	0.0127801078080192	0.0155319245806546	0.0143300025847936	0.0525802289493637	0.0902058956189153	0.0740924830985038	0.0523872529173456	0.0611195962872005	0.0611129846007058
0.220932125548993	0.201348565371481	0.0803764159747116	0.0593583213108147	0.0683303668857236	0.0604635279819588	0.0751895951876071	0.0652584259345389	0.285899602120298	0.158487915812743	0.0644710369044394	0.100083185163047	0.0882379809898101	0.104723830142965	0.10221318384355	0.0901748683317724	0.111992184302735	0.120518556572216	0.0922273257965777	0.094186030268357	0.088236052394168	0.0837489687409376	0.094665326937091	0.0867668494522146	0.104138899157135	0.0722820006549149	0.0815762489416549	0.075020957083506	0.086786478548355	0.26358253511038	0.135438012991066	0.135596219971841	0.0182001216226331	0.0971303112752366	0.0211024991877934	0.215799445650344	0.0187051311902832	0.017550540649222	0.0185848933063977	0.0150118020027718	0.0135236983356125	0.0135303018987076	0.0153222476315529	0.0135402743235017	0.0531082395616938	0.143591631723548	0.0792141938544553	0.089090115811218	0.106383950801897	0.0849644670843623
0.116809993914529	0.109913506259418	0.0969440596292856	0.0861065612025835	0.0933876193217356	0.086081235779888	0.0921837180749019	0.0882061962697958	0.125455972591774	0.10468202555791	0.0902236828805345	0.146851765781947	0.140456778606515	0.150743357264071	0.143799072413311	0.117277716681828	0.129143050199511	0.12500853181925	0.109823840322361	0.118530972318426	0.109504429543194	0.112075994256381	0.134789061478214	0.143109535473728	0.110289663326726	0.130544120463277	0.11618556365684	0.0938165041990783	0.116850339942999	0.147397023385213	0.109011129886047	0.130364355565132	0.0176801780755054	0.0793241312815866	0.0162198645102583	0.121439364062171	0.0180200908056522	0.0156672137743308	0.0145509508608187	0.0192339049233398	0.0137627786650732	0.0200334540947359	0.0174431554723145	0.0193895075887453	0.094334751770064	0.163320179666597	0.100719441219818	0.123062620369165	0.108099162983272	0.12771292631431
0.200516477620151	0.186947601130484	0.100031816831115	0.0873088967999197	0.093298136245672	0.0785059407084911	0.0913814708240721	0.0961469202168242	0.198132438449449	0.161124573125735	0.0779583973773269	0.10123648598292	0.129514389450006	0.148068906738631	0.114900745212225	0.120001385890138	0.125356596374519	0.140708220700961	0.107762963570582	0.0980947675137973	0.119708890875133	0.116923638355316	0.15178798357793	0.140810290065873	0.127086487753593	0.0932154035972449	0.0965183688856383	0.0963807888156933	0.122924525609784	0.216096567241741	0.1359995755751	0.144125210792725	0.0160937165587726	0.103283649587142	0.0129602680197643	0.184505534504443	0.0158790562719678	0.0188278287184294	0.0151296741423464	0.0170892645971366	0.0151297894119763	0.014152131062816	0.0138158892308088	0.0149133729950915	0.0983199140392703	0.168037606268959	0.0937236620047472	0.128235609254541	0.134141950655543	0.0957960798151866
0.2111372877494	0.199925975833134	0.0967447220202575	0.0930728593923861	0.0951052380679289	0.0900261482388507	0.097055557950282	0.100712067351274	0.224993292173802	0.171882466843053	0.082787863408324	0.122242052858597	0.120917470475628	0.135819566993079	0.108360429165209	0.116727922124137	0.125277791335585	0.13734984847735	0.0983230844687235	0.0998505112302164	0.111227571591024	0.10345319070104	0.134277191841183	0.120134023829097	0.134418266920231	0.104548690610527	0.096198398036346	0.0806323555819624	0.119805584253354	0.238121695561747	0.145485996041627	0.155518381335177	0.0121234597339975	0.105154679195451	0.0140460766182439	0.208252490055355	0.0154786798322989	0.0168054690014441	0.017280086881967	0.02042693130747	0.0156288009027766	0.0181382615588305	0.0126480806229282	0.0165245933663112	0.104128881635769	0.175143393389334	0.0982704296798545	0.140092922117874	0.124238574845663	0.0987623111215016
0.204745519475492	0.197531600696857	0.0847482507775365	0.0892218034979208	0.0932662572013588	0.0876092660779762	0.0958286161207974	0.0963739233111567	0.201887953956584	0.153263429689308	0.0872024523810019	0.118128377602641	0.113979563018231	0.128835760558368	0.109317127142262	0.111643607019456	0.13185199276848	0.141773799688038	0.111642136873002	0.105851105280055	0.11823156434454	0.106717675312178	0.152461358153789	0.126296031329709	0.125035877617421	0.102090190068664	0.105973100205383	0.0821009372216815	0.124573119674972	0.221028051662354	0.15604490194604	0.147303148800043	0.0168998907101339	0.0938725212723643	0.0145767088948776	0.201948053387219	0.0177976818020546	0.0172995911589168	0.0145060303222896	0.0176075963818792	0.0160217077940023	0.0178404349107243	0.0161900438427984	0.0202153258155557	0.110369754040159	0.153571428571429	0.106890372569902	0.143441373678368	0.125126144406061	0.109510330467958
0.249445706437384	0.273258197739699	0.058436246162256	0.0573596134180426	0.0570045837723425	0.0575028754425265	0.0620042053656461	0.056706845682619	0.178126412488512	0.169866580036301	0.0434857797368614	0.0713690651724862	0.070930570360109	0.0601551301792033	0.0599018355073631	0.0688501795747926	0.0631019951234497	0.0715380110800636	0.0493797668346406	0.0508816810555024	0.0550286394821002	0.0514716164748919	0.0679894241024246	0.0573885517150128	0.0485924833784923	0.0610390789371964	0.0597869760908951	0.0558296945482425	0.0436023577512151	0.203722289419538	0.0902877224549768	0.138465617930084	0.014876496235376	0.0666933086062796	0.012262064142033	0.24878060436205	0.0143715356756715	0.0149657836380281	0.0217388485811229	0.0171585363225269	0.0160980507992243	0.0173671630613119	0.0133581184669988	0.0149738246940448	0.0590202868984951	0.079788177601914	0.0770283279114425	0.0651724941304163	0.0778905242165142	0.0633008387967621
0.260391580257151	0.222802801893279	0.060372957767428	0.0585684701091795	0.0603764641068581	0.0479973600978051	0.0659458535292257	0.051478839861759	0.156020035384938	0.150802448295109	0.0352997845338306	0.086395862797361	0.0652890877297356	0.0731411160060191	0.0637426422342192	0.0552823076787078	0.0614212730673607	0.0820620976875766	0.0503732629530591	0.045058300283161	0.0409650861145291	0.0388511446451879	0.0544954454234178	0.0661900071649883	0.0624115191382767	0.0764388538269369	0.0834345130184257	0.0736106909623718	0.054319877938186	0.161746464425921	0.107193148569686	0.113475234847642	0.0194327486107247	0.057277486463808	0.014773710963597	0.231075176598583	0.0110475010591341	0.019117327078172	0.0188127441623338	0.0115913524573528	0.0153934115201007	0.0170883340864992	0.0144074674458247	0.0124472002065023	0.052196312916706	0.0748271580488043	0.0466697301600044	0.0473125883794255	0.0514924970198003	0.0647112175047488
0.269011835386983	0.198179542529515	0.0489490089208168	0.054795933439738	0.054790027923018	0.0394477719295629	0.0533720776547553	0.0459086564535092	0.168574749326245	0.125950274627435	0.0449700982063364	0.0760058705417876	0.0795037492864626	0.0733704004584945	0.0810535408706852	0.0422365385964332	0.0545623375913759	0.0649535632028269	0.0511854208228194	0.0512353334829704	0.0463641930174742	0.0563493142330187	0.0606721171888997	0.0675381492981554	0.0813837842354728	0.0532524798743936	0.0655616189454479	0.0628160641409677	0.057948764910371	0.212936941763416	0.110006307812762	0.12907783345537	0.0137503651162978	0.0838162221496722	0.0126702588329681	0.247388332905903	0.0142676019525633	0.0169428228714808	0.0148211228848776	0.0142377469534613	0.0153063508797819	0.0164578577060422	0.0127514554720292	0.0148655352680055	0.0477815692690001	0.094888364306697	0.0647933876006635	0.0639121335131552	0.0596064038168545	0.0718206314479535
0.230807582552889	0.22919504895746	0.0523169871327945	0.0780799035226539	0.0656774164891047	0.0665419643461576	0.0741993437772736	0.0705855877736257	0.154045013790799	0.154017821925938	0.0538039538235297	0.0773360534201355	0.0546261894063439	0.0763753806720988	0.0774787604612191	0.0590851436693961	0.0588841032811832	0.0699127782186797	0.0577050133314677	0.0627013932404369	0.0552659798794578	0.0622961901906504	0.0666956735194527	0.0727208988872413	0.0632186525123948	0.0661424029864233	0.0845756480214668	0.0696605429148783	0.0617671270569209	0.188331312693863	0.0920630091635356	0.106759178940373	0.0190410477904978	0.0818261332876047	0.0146526225288994	0.239123279115839	0.0143223034024004	0.0161970696401643	0.0158835022884376	0.017672956254114	0.0120905192293606	0.0145821193067889	0.0188018168682098	0.0159263623946787	0.0506910108981231	0.0855979520815952	0.0737950460429885	0.0610798074823672	0.0610809413151204	0.0773608228262207
0.125588478092833	0.114526859346862	0.0477015603219434	0.0538482130965513	0.0438564884215119	0.0532963489119538	0.0468107178081338	0.0483946865487528	0.106670339275836	0.116224707063964	0.028469157795915	0.0739084218787013	0.0554243795566543	0.0582294031453474	0.031808840521601	0.0650605905036968	0.0479745881942501	0.0487171067862589	0.0588318747117842	0.0603168617203769	0.0604383676049292	0.0585086763721679	0.0615153961545726	0.0589690350765169	0.0673888654059983	0.0573983927030663	0.0548744034207959	0.0486120852203779	0.0528321563067018	0.0988094167673646	0.0578880653922964	0.0674467179845266	0.0153645949289514	0.0560294671339413	0.0132702736985354	0.132014090507479	0.0119079109995429	0.0159858197974143	0.0146606058439313	0.0183589108408839	0.0135819896978089	0.017830053816636	0.0171541607965172	0.0149580637320575	0.0624437859461521	0.0673348470723363	0.0741525560687752	0.0784395634366153	0.0649366109984677	0.0617587918756514
0.0796374506793844	0.0810968567149885	0.0675602040176528	0.065064235650677	0.0711942004418659	0.0618498335020283	0.0719338667755255	0.0627510353133526	0.0881492586200683	0.0901714719832024	0.0780945211363574	0.0600089395975133	0.0606663105962783	0.0782905764829779	0.0751027917287313	0.0678853849478083	0.0800145480350541	0.0877781334436228	0.0580971541341641	0.054792314948024	0.0783537297775772	0.0756487168885729	0.0826676985508583	0.085067234245896	0.0730762128439084	0.0715103564796224	0.0787898512369069	0.0674727938789757	0.0800059019023006	0.0945951843912507	0.0721204200531152	0.0873036398806516	0.0151827788640554	0.0852182654629125	0.0152760147335259	0.0917364274074405	0.0118385002728369	0.0123849258914807	0.0145347753953434	0.0127908034388425	0.0146795118652341	0.0121689632686988	0.0140182108572129	0.0148045451822436	0.0526387634483962	0.0787933939231958	0.0687874378575466	0.088580099880679	0.099057178685776	0.0737545985498431
0.0555301567095442	0.0724194670437636	0.0643088932437669	0.039254593323399	0.0420227717371048	0.0396259740668518	0.0428991926660631	0.0397339623486131	0.0757514728103029	0.114549357441367	0.0724112577530663	0.0603300774069583	0.0701652630918428	0.0777829537136716	0.0658394700733404	0.0597545343644947	0.0654415329174689	0.0871241542936855	0.0549528553485217	0.0668705762613265	0.0490630407435375	0.0882316048808452	0.0801024735215864	0.0992523847268307	0.077789748245917	0.0556232449637189	0.0637804835500796	0.0622227789330824	0.0949597673004408	0.0692227511833913	0.0771344387702126	0.0744805997154267	0.013954814201368	0.0899988310698866	0.0118822161071791	0.0745992319882903	0.0131058116098758	0.0155834841251941	0.014768010985626	0.0154533975261932	0.0118871986484578	0.0148370823777626	0.0152469123390743	0.013535344886819	0.0535181954534435	0.0768719024834968	0.056678726786715	0.0853039090845635	0.098319166529779	0.0752227451498743
0.0965821173029968	0.112191677662044	0.0564211759416785	0.0574715432671772	0.0543377496346325	0.0502175198177638	0.0588279599358547	0.0498628919492262	0.110905595462497	0.327195964683283	0.0325393436049701	0.046356310852076	0.0449200428862224	0.0518578457986052	0.0454121486386113	0.0536197951516673	0.0514268143474142	0.0593525960187574	0.0427690674543559	0.0536889202873045	0.0475383298418739	0.0728431216255302	0.0608506368943281	0.0961411765361751	0.0504982973742503	0.0442899853116609	0.0558388797075962	0.0650447713374755	0.049228444653165	0.126733821668888	0.0547541124511345	0.0748243369284808	0.0133729200026341	0.093798636286305	0.0132889300905162	0.087849769348843	0.0112742165074121	0.0202803019713105	0.014667167862568	0.0202758519658434	0.0126970480192683	0.0160060923950866	0.014881716303735	0.0159530801975527	0.0498619424361105	0.080246691590392	0.0732730470482355	0.070982623328366	0.0599286718007077	0.0674679460701852
0.25576846322179	0.329720966576049	0.0707311515307416	0.0604742407582156	0.0544387413848188	0.0591994517764749	0.0503783881962067	0.061152035019426	0.216232293618888	0.138300929402311	0.0384858997853854	0.0846680135098166	0.0794119683281163	0.104240386627426	0.0988679643377385	0.0618807777225327	0.0632293379766372	0.0782285946731313	0.0453656178206824	0.0529781646231053	0.0459875714341797	0.0653386882511544	0.0930620628041671	0.069646042340098	0.0838094499147714	0.0573912591280825	0.0858485708818889	0.0620053884442613	0.0688306063185471	0.208667236355533	0.105273261947227	0.105164400143498	0.0154894541654993	0.0722510432153826	0.0122461850770337	0.263298538621944	0.0184708019548826	0.0161291720829734	0.0177258577182747	0.0127991795135638	0.012275911409239	0.0145209915656855	0.0165832288375798	0.014784372539165	0.0526732340129695	0.120719374766407	0.0549167326130858	0.0707541733280977	0.0646264478734628	0.0415141294765752
0.253498053076115	0.246381481257675	0.0642938349541828	0.0500578245935681	0.0485018070167041	0.0545274573514608	0.0541858613159504	0.0531285397006643	0.192641635966572	0.11285819372407	0.0491581345325193	0.0689770898109316	0.0702908172239914	0.0912129661550659	0.0684621781970473	0.0470820467802685	0.052696222966872	0.0696118978407257	0.0473738580163157	0.0523125991334897	0.0472360762664086	0.054760107655444	0.0636803319636602	0.0527364872544682	0.0622258583612752	0.0628240540205211	0.0635291277037914	0.0551147843687034	0.0549823525830025	0.203669096773617	0.0703141615320679	0.0688394283511604	0.0180609112388184	0.0622757319472657	0.0139932742489684	0.222390994454545	0.0148819986136149	0.0176724208680913	0.0214261242416604	0.0198895419477995	0.0166698378713633	0.0149866898032332	0.022344946314214	0.0224565025770414	0.0509305249638603	0.100695776870161	0.0530452234943649	0.0555536175302549	0.053351323974601	0.0681030887123933
0.0226146591339734	0.0327022314666408	0.0280608966215299	0.0295406287392566	0.0304658881430207	0.0382103526554998	0.0358703704450475	0.0249100553781005	0.0576408987259274	0.0529377871197175	0.0498230773386454	0.0362935776193941	0.0485754326298251	0.0721071528238222	0.0363343173350919	0.0420247182398011	0.0322391530814332	0.0519691300562704	0.0245929458503902	0.0249843441007486	0.0245214199232962	0.0313634080349984	0.0405449046670002	0.063395420381886	0.0419992413955534	0.0325363554766364	0.0379238145975623	0.044399862413445	0.0380362497832342	0.0460459836336681	0.0271563534569207	0.0219067642137347	0.0155578484904175	0.0237734175994213	0.0136611382896368	0.0472343891260107	0.0147557804328017	0.0175183890295056	0.0150924214823019	0.0150161657545486	0.0135236082204449	0.0151630101731899	0.0158415402955399	0.0133106894521533	0.0351603227885876	0.038230003133865	0.0548549842107671	0.0313357952299995	0.0270677999362387	0.0519426833372286
0.0291380031954652	0.0391785305029837	0.0420225411585885	0.0287095193522514	0.0205400206625017	0.0250895756939961	0.0333338529425589	0.0190948810893248	0.0339189356404428	0.0612301106771524	0.0687970702329086	0.0431318554665914	0.0471681622902164	0.0465545160891384	0.0361629645287033	0.0538708784520251	0.0471668514671765	0.0575624134179502	0.044909536702758	0.0515743625649479	0.0489444032969093	0.0628733547814557	0.0457794015635078	0.0936526733145302	0.0480142672652359	0.0297949081825976	0.0382167777862645	0.0314047545057245	0.0498986438064827	0.0281884069066877	0.0200327281189942	0.0228903636688368	0.0115587071070133	0.0458349311138897	0.0131968089961959	0.0290802599998607	0.0144256949418044	0.0158600259668086	0.0138121050447397	0.0132598293076925	0.0126090299508305	0.0174089579017561	0.0135470076023235	0.0131195626667825	0.0272844869218357	0.0322746152612828	0.0422037614713514	0.058297598160242	0.0575683591874417	0.0630590559450097
0.0275494809907598	0.038200209003268	0.0365033983897838	0.0360562089945938	0.0314755949299169	0.0316290165349216	0.0361872126775225	0.0278840673357373	0.0568766810487756	0.0738123214047726	0.0654160290183323	0.0502893254897285	0.0672839541675543	0.0652943794931387	0.063807300267973	0.0480266300482047	0.0394439040057243	0.0681932870422694	0.0407331228504807	0.0481860873191844	0.0387685342815637	0.0618426788907276	0.0681717282709386	0.0674438666673002	0.0586373577825176	0.0509334027277873	0.0510117264790945	0.0372001733566204	0.0563031685950857	0.0409628414903923	0.0289182374572042	0.0367089167459565	0.0154336827969686	0.0342058437691789	0.0173548678708809	0.0476516094979945	0.0125959459432899	0.0139242831344153	0.0133559057244156	0.0177606658591811	0.0143367769846062	0.0139551074685608	0.0133615554554844	0.0157979558751764	0.0365457687360117	0.0610301875293347	0.0619183408557978	0.0441765592093112	0.0653710378952361	0.0524014919735799
0.0552261300762489	0.0845257224748476	0.0535496159880183	0.0344812707534646	0.0269548587371102	0.0350745710345757	0.0355873596358466	0.0234922394380933	0.0606346885564194	0.0801988298977407	0.0564952902280174	0.0706440645040671	0.0626369670909594	0.0673857841536815	0.0642344347377836	0.0379731572844106	0.0362046983595095	0.0353611676335221	0.0360521235608849	0.0428325650598016	0.0349394024738975	0.0425299870717783	0.0439521366182333	0.0507864382790024	0.0533539335942158	0.0394783337610479	0.0438770554051532	0.0493909041922454	0.049272225951652	0.0530260745862711	0.065435297718922	0.0616901916479565	0.0126149484268194	0.043287098541689	0.0118433516993594	0.0711223962781755	0.0104190987518911	0.0136442472343643	0.0155551916320165	0.012595582357136	0.011361761047029	0.0151395714696982	0.0116808641676829	0.0119787555317936	0.0475972473154413	0.0528317298390881	0.0485926367621851	0.0438838176315748	0.0391519758334119	0.0484428194240882
0.0737960694929714	0.0983547138689437	0.0302479477850003	0.0272953947593015	0.0308131989109859	0.0333610339576698	0.027484312309053	0.0262294008019103	0.082553378346473	0.0622471760163334	0.0663235272850663	0.0442256915411166	0.0413309075495085	0.043933237061072	0.0589791192163435	0.0288893012467676	0.0353817155637271	0.0426373635909042	0.0296994688298659	0.0334444835261126	0.033684891162837	0.0468604950852099	0.0402260281794624	0.0260358456843674	0.0489255907228532	0.041228648054331	0.0415524911097293	0.0338697949907964	0.0399079882893422	0.0732433360385172	0.0686648389205775	0.0529502822161382	0.0183577424111316	0.0362637369492718	0.0166314237388452	0.0842310963365024	0.0151535960977677	0.0161073622356714	0.0168712617430886	0.0178058584662324	0.0162278712491924	0.0161430192753167	0.0162847915983533	0.0187418159230474	0.0341243359128256	0.0692585651609909	0.0484967922973956	0.0585101961758152	0.0584858867866897	0.0672445815281117
0.0515331604553858	0.0845511878342215	0.0364524927740088	0.0339084943633281	0.0302577240922581	0.0256691266585285	0.0388974155156444	0.0340163121791209	0.0528303549345312	0.0688936507660043	0.0386265910371626	0.0578406055409958	0.0576464790981553	0.0549599396440267	0.0589053321906614	0.0459462163028466	0.0476678791224326	0.0609606395326819	0.0372944041137135	0.0468395525017823	0.040694044665722	0.0454353913744507	0.0388631805219808	0.062239013840405	0.050680931957279	0.0526949555817968	0.054526212290743	0.0494108403866326	0.0466806115013029	0.0461422710832355	0.0520599209880009	0.0558763373837961	0.0134212851514718	0.0452011215441048	0.014549445248049	0.0611612325445616	0.01175018336005	0.0145019746927879	0.01421262026971	0.0134006812191615	0.0134020878514873	0.0165739484469913	0.0134419844143802	0.0135090929911996	0.0285955860269216	0.0628187942099471	0.0551535374187841	0.0419734504546151	0.0452073363669546	0.0414237835653416
0.0840458916982701	0.0781076893781095	0.319424413841747	0.161629096981261	0.153460211542535	0.131493227274665	0.135389123781629	0.130802030263375	0.111309667291973	0.0839429420752104	0.0739281896675121	0.105551362148392	0.105715000829089	0.118274606887503	0.103514701068376	0.14613959902995	0.165576203526729	0.161413326021298	0.142473452748497	0.129131610931173	0.13852527603545	0.138681256400838	0.131238661793087	0.11277677488692	0.139035848986803	0.154187679370479	0.176982737199168	0.108264986588216	0.126652108570896	0.0909397452100353	0.0648232951804651	0.0616633073242559	0.0187772373601579	0.0737547509493572	0.0127018978801145	0.0752113607819636	0.0122746466787836	0.0133267950819381	0.0138054311568608	0.0109990678684955	0.0126150091573713	0.0123288893080678	0.0122867153435713	0.013104059731166	0.133052037577735	0.119662232924246	0.163339338236944	0.181924464789311	0.1904698518665	0.155273548696039
0.101588347055062	0.103317525737565	0.078180076818504	0.0868289267872108	0.0829282439555492	0.0698135134091186	0.0800237715540628	0.0805507538367553	0.133844854444239	0.0915675979447386	0.0909325938626196	0.092589092957835	0.105456111021188	0.135104710209111	0.0872559537475559	0.0811608379395087	0.0875625028574435	0.0909427783402817	0.0635907162170355	0.0591858677620761	0.0671137092224352	0.0718547541316494	0.0899780704751394	0.0945893128730036	0.0809216784281903	0.0837343745223426	0.0780435917158212	0.0682361481115735	0.0806721788053944	0.103902742104387	0.0905626573587736	0.100814470040788	0.0152366024502926	0.0817323497573769	0.0169160483804919	0.120055300759326	0.0154093913680271	0.01586587753544	0.0193142754632939	0.0144263214399419	0.021596599415934	0.0140144406760515	0.0147338910310081	0.0142786119220431	0.0636872916260398	0.114492510016226	0.0730633803465659	0.0871007202800223	0.0826844713275522	0.0623071575098703
0.215611483622976	0.190752369057333	0.0499813634927658	0.053514554259511	0.0587917383213591	0.0485966719708762	0.0486735331029365	0.0419611755607945	0.163038547112845	0.107183162413631	0.0492134537729034	0.0713933280828082	0.0633420491334705	0.0601483766052978	0.0764829767585687	0.0580149341221983	0.0793875942775925	0.0687241459641636	0.0508264060326588	0.0668221677202221	0.0525695748196926	0.0530336991364444	0.0642423934530223	0.0484376009355033	0.0937751228454914	0.0552630107183286	0.0608241295433738	0.046269566515174	0.0653856985213257	0.189029401355657	0.125499986835599	0.101676584375765	0.0284022669525431	0.0418835973469721	0.0248350812672256	0.196095569758389	0.0182975221960515	0.0159084210439263	0.0166902467285389	0.0243456461026299	0.0118429371849015	0.0134696249410569	0.0236156060748033	0.0250820007186428	0.0539490555205122	0.0968092056667574	0.0741259915551762	0.0631013365537758	0.052974624583846	0.0614043669203646
0.193785189264823	0.187936345558311	0.0827721971357441	0.0919779593635393	0.0844153168496203	0.0912014144685683	0.0861279918396616	0.0840815212050825	0.203277227075294	0.178828887307376	0.0729234836656434	0.130140044767113	0.112502357212683	0.126341288627753	0.12093297485568	0.140225067279992	0.134883469074008	0.161889574613337	0.109598037422406	0.097278787711413	0.10468177306314	0.1181253866694	0.159324809021287	0.124744603293337	0.128997700421925	0.0972098960484965	0.103447171283728	0.0923510591584643	0.113010385925092	0.231772677896523	0.132298258761795	0.144949304006406	0.0155345445157134	0.099796705629336	0.0185786976525141	0.192978549161609	0.0146971178746041	0.014876020613935	0.0145836916131555	0.015010351330153	0.015947096143368	0.0143948500326148	0.0127981234337485	0.0116010354462983	0.10089590410129	0.17861756509941	0.0897023808144825	0.118012564634654	0.133154806164607	0.112028138239032
0.2132716637093	0.189365704720816	0.0889648766003575	0.0864225220184493	0.0972148590140889	0.0806421556169585	0.0876641858894842	0.0859582603027222	0.194795263447581	0.202692218283207	0.0791528646237641	0.12713051401076	0.122064257955018	0.137102314055113	0.139794983369759	0.125855104153355	0.135569358426403	0.172239051578789	0.109275349042153	0.122917460916393	0.103127030026258	0.132362411543777	0.163399671008516	0.12585923943235	0.144867315442435	0.112080848604753	0.108558823228734	0.0846687833795559	0.139098269369649	0.228399364569611	0.130311785137194	0.143810662432685	0.0175558743281747	0.097010123177542	0.0191435282413975	0.194720068458464	0.0169521721582598	0.0153282822116404	0.0152906985419672	0.014177805452881	0.0166601417582635	0.0145676172869621	0.0139629310803349	0.0163714138733012	0.0979518608854856	0.17317234805684	0.109234884359044	0.139600446722144	0.142919776992158	0.13405241481154
0.161457603263996	0.151218703886016	0.0933698736676115	0.083749376904711	0.090433958314135	0.0783366158064187	0.0885944122560028	0.0732847698751644	0.18306526355628	0.208872416087645	0.0688007108012766	0.130905373938919	0.134050256706148	0.128828176108546	0.102175785708328	0.129727989158449	0.112877907110503	0.144611587652618	0.104425627336322	0.105552235332466	0.1020803104673	0.120281023995598	0.124932705244113	0.150742706470036	0.122022911571129	0.0945732843186116	0.0914513338977018	0.0906044016713187	0.117325437338756	0.219885926135166	0.112913207259947	0.118750263086041	0.0139822221081654	0.103628147101891	0.0181106387829458	0.155241708441089	0.0166734639380871	0.0150532398525721	0.0172318547453741	0.0122758380896993	0.0144910347348544	0.016323166925189	0.0123136743256935	0.0138310498423156	0.0845293520215574	0.138656811784702	0.0884467039986404	0.104207802273816	0.121632496588774	0.0849937448486006
0.191534801332048	0.166109995386104	0.0983377388803682	0.10622789420808	0.107647534277332	0.0840496473208171	0.103006951052282	0.0827140168032826	0.209426544679379	0.214660274975656	0.0873394688036367	0.149612132633004	0.119983556634859	0.140823335231452	0.118576564986899	0.139843962412336	0.120767890809194	0.154432966497339	0.116068940020117	0.102254928291795	0.120112364126561	0.13118613814738	0.154073511649719	0.147172331994756	0.145884461200589	0.121242258541541	0.115459429514648	0.10321749528931	0.134392220084318	0.219219598660669	0.125662712020073	0.143336961043069	0.0186230920173781	0.104965493892049	0.0126178144733455	0.173176309370597	0.0142662681354601	0.018269233515205	0.0153190935497893	0.0147206477616388	0.0130327609696436	0.0137985966412054	0.0145069663493438	0.0153604306532277	0.100613673126735	0.168884189020793	0.101402096957585	0.125432899264913	0.137457773478096	0.09865346207284
0.0569551272630966	0.0622957195194584	0.0424601253533981	0.0475569215797657	0.0358042560214095	0.0435927065814719	0.0517119321883064	0.0409933105342549	0.0596162371300164	0.0795441919900132	0.070341001000483	0.0579184187281494	0.0625429723055598	0.0664556370883283	0.0842865685914443	0.0627022438527501	0.0584573544030955	0.0675403461587595	0.0346735953049439	0.0347074067174681	0.0360759139800727	0.0541598670096406	0.0440093810952498	0.0670653446847337	0.0435088059469826	0.0353274895695086	0.0360999072528445	0.0359300534582223	0.0518295639694305	0.070488491338201	0.0402761169562214	0.0602363443027022	0.0130457684293409	0.0656267549190692	0.0129878848628242	0.0587094262189203	0.0172486792049448	0.0204402777145973	0.0198464222620478	0.0164815498094305	0.0148271068187227	0.0161152809060365	0.0159990471962274	0.0160789218080933	0.0423010303517375	0.0681546239771496	0.0476585390405101	0.0470247252735403	0.0383200187085772	0.0635734725735182
0.072488647423117	0.0941631972494532	0.0719393555237161	0.0609069030466435	0.0817346654100788	0.0642586502026984	0.0678137610988773	0.0684511379591385	0.109840280655697	0.0954234699413518	0.0822791981822655	0.125488933974752	0.112857006070046	0.132580585610647	0.120982027744866	0.103044578412746	0.120810418416264	0.132548726508033	0.079268533264085	0.0708822754528328	0.0797405492005315	0.124173737893467	0.124528516761345	0.118006647787515	0.109055759162633	0.0836350124942937	0.0974443040957028	0.0610335842504315	0.0928037168793494	0.116112630981015	0.101001009113349	0.0955088398428709	0.0248874752319561	0.114089105967763	0.0148117207730429	0.0783433667844175	0.0163415273226714	0.0150308934410492	0.0172812652234095	0.0159035320111543	0.0145200147668625	0.0137875431266585	0.0154540322518679	0.0162826948931989	0.0681757945213523	0.12257984794843	0.095359150690825	0.121847256160145	0.116909021350949	0.110478225704495
0.187373548326394	0.186914239274651	0.0612828725229416	0.0543059582928129	0.0476946242502159	0.0517278906283623	0.0529217871459182	0.05631371711089	0.16001756696256	0.105315790364702	0.059763111515456	0.0717481826511569	0.0647191063982039	0.0692137938316393	0.081260308529204	0.0520025242860589	0.054323201344955	0.0803116306969005	0.0501315758542415	0.0449533295329614	0.0510271438627352	0.0571268653659463	0.094122449614572	0.0652289047599257	0.0782454725803845	0.0563975047742027	0.0771829041565734	0.0388990709218633	0.0606875397646411	0.152852629001053	0.0772690941732632	0.100013281260764	0.0145098663683784	0.0779933102018606	0.0158361707954351	0.192165501890971	0.0204543435742003	0.0140978008593854	0.0170767844189509	0.0149786960698008	0.021522309743659	0.0126151868853305	0.0155174814353887	0.0131195626667825	0.050526827633029	0.0844718325357031	0.0662162464464306	0.0499149369868739	0.0630140147862538	0.0575413885498214
0.0978354634763544	0.112132889785377	0.094858212793249	0.0920169982259298	0.0932883938866332	0.0799944034365617	0.0867474661873888	0.0845253340974493	0.106930609349125	0.118498988484772	0.0866976940552668	0.119588913641945	0.098335127303509	0.133197868851147	0.0879821099008005	0.0964424660620702	0.112747460855099	0.111438799816068	0.0932883938866332	0.0842444249547831	0.0896468908029103	0.14473112858903	0.121961817507048	0.123829685329327	0.128109140120105	0.0953920548125532	0.118951881960361	0.0942434777976591	0.108021607553878	0.12103514668426	0.104888695062715	0.0971018144933972	0.0179078040639417	0.095461049330244	0.0146762959374779	0.0991995227690315	0.0175594495181841	0.0232197008028137	0.018530214426291	0.0174035042345586	0.0126641079146724	0.0154324153435862	0.0184137006963746	0.0170636331988344	0.0817599186480413	0.135398473719017	0.115860842915815	0.13021816302099	0.136710029177236	0.105227643625867
0.0823033813259645	0.078365493949904	0.103349311346673	0.100774458627144	0.0974748338260145	0.0782296680008847	0.0936177494429854	0.0881676696684763	0.0932335393516092	0.116609157145727	0.0555447972945935	0.0953285535642793	0.0788580476546698	0.10794811678648	0.080889673977506	0.114874726206812	0.107693342572951	0.103029486117205	0.12118492854045	0.0969106289021702	0.131996345260279	0.138769922952604	0.110163860370194	0.14477323328614	0.111020302129586	0.0788465246561775	0.0981715374181298	0.0999209074834816	0.094399711209039	0.105904208688056	0.084256486467342	0.0816126252627884	0.0132598369772789	0.0849636378899526	0.0240582500640572	0.0877264380898835	0.018126079307764	0.0178597977250808	0.0144903523522617	0.0148653820576532	0.0129552608006613	0.0121715472219098	0.0109504122883365	0.0154539446407493	0.0818871627405847	0.108924562847323	0.12389323677722	0.113893317171739	0.120683502985324	0.110349690893481
0.0197511863785993	0.0229488456224644	0.0193202380925635	0.0212855015648315	0.0214232286669731	0.0210327634357009	0.0247930958216081	0.0188858137056009	0.0254028594792822	0.0389784316003511	0.0239621716923241	0.0228810637379224	0.0256042021086534	0.0389028523795876	0.0406252151901954	0.0151975594644621	0.0200172744355693	0.0219422843538964	0.0258556208049676	0.0210743929993624	0.0232023802717175	0.0258222601090077	0.0240912787677997	0.0177849624461951	0.0218863125019339	0.0195692496782835	0.0178885226187989	0.0200676568252338	0.0293324908869778	0.0345409359187778	0.0265679579499087	0.0269017106791398	0.0370516719989585	0.0156871104542259	0.0282577309389402	0.0312705769465114	0.0205594984607161	0.0486119226149902	0.0452954073621326	0.0257921433309785	0.0163764625655117	0.0230213189001211	0.023519671941123	0.026263436639214	0.0207284501475178	0.0300152848334636	0.0216166934058614	0.0274900930304644	0.0251744526230736	0.0238347391316636
0.0681531052900503	0.0518218334328559	0.0558201608252295	0.0492177400501599	0.0580012488680342	0.0457476613743002	0.0523018724629299	0.0443021992888002	0.0578583331779922	0.0525686198069721	0.0444334310638587	0.0537828789494015	0.0648697499449601	0.0612186952597281	0.0528738504041012	0.0535621588895517	0.074115007609103	0.0608408602948004	0.0573742083397312	0.0508398101400483	0.060646034318435	0.0435317853519966	0.0521115435273539	0.0574304019725916	0.0490054881683466	0.065803158150523	0.0553368578463569	0.0559214895344727	0.0449371467731172	0.055419248628887	0.149803435957809	0.145568958011516	0.0132886053369629	0.0406117290811898	0.0129650514262923	0.0605172838469302	0.0122157248671605	0.0179104784603141	0.0178665634607827	0.0137104785935227	0.0125299808896649	0.0134057911085761	0.0164145566316414	0.015827728401565	0.0339754757732058	0.0627958372944112	0.0717553087218666	0.0823544792026845	0.0630538185944173	0.0571439306298743
0.199133332985181	0.203509300266413	0.0489569028838958	0.0616839239947382	0.0728134509977761	0.0511456504795736	0.0654438790738978	0.0659091672532209	0.16911929873724	0.115482468402865	0.0409258474259043	0.0876546944359946	0.0567528280801798	0.0743766084519929	0.0875781679044122	0.0459326923316281	0.0494148089233201	0.0645031010136937	0.0571010747298349	0.0567731535581856	0.0470000355552654	0.0550712018732416	0.0544255737686217	0.043323143424176	0.0524626815288142	0.0507592582592853	0.0540299219906531	0.0436058602852674	0.0567842124722235	0.166512295705267	0.104353517661046	0.0965267830069412	0.023011211085866	0.045165521183293	0.018753128940748	0.184715606361675	0.0208570922941897	0.0163502540727571	0.0210097035696853	0.0224352759438031	0.0150765989263719	0.0136090846004752	0.017352809875817	0.0209818299730058	0.0589572266807924	0.0850916479045361	0.0548684746891099	0.0545270162308504	0.0535231048225016	0.0629078197493861
[truncated: 45 more columns]
