# Supplementary material for: DASPfind: new efficient method to predict drug–target interactions
Source: J Cheminform. 2016 Mar 16;8:15. doi: 10.1186/s13321-016-0128-4 (PMC4793623; doi:10.1186/s13321-016-0128-4)
Supplement: Supplementary file 2 — 10.1186/s13321-016-0128-4 This contains DTI data sets named as: Nuclear Receptor, GPCR, Ion Channels, Enzyme, and DrugBank_approved. [file 13321_2016_128_MOESM2_ESM.zip › DATA_1/ic_DrugIDs.txt]

D00035
D00110
D00136
D00195
D00219
D00225
D00227
D00228
D00234
D00252
D00274
D00283
D00293
D00294
D00303
D00319
D00326
D00329
D00331
D00332
D00335
D00336
D00338
D00340
D00345
D00349
D00351
D00354
D00358
D00364
D00367
D00373
D00379
D00380
D00392
D00394
D00418
D00437
D00438
D00451
D00456
D00464
D00474
D00477
D00480
D00495
D00499
D00504
D00512
D00513
D00519
D00521
D00524
D00528
D00530
D00533
D00536
D00537
D00538
D00539
D00542
D00543
D00544
D00545
D00546
D00547
D00548
D00549
D00550
D00552
D00553
D00560
D00563
D00574
D00593
D00594
D00607
D00611
D00615
D00616
D00617
D00618
D00619
D00629
D00631
D00633
D00636
D00638
D00639
D00640
D00642
D00647
D00648
D00649
D00650
D00651
D00654
D00656
D00658
D00677
D00678
D00694
D00697
D00704
D00708
D00709
D00711
D00726
D00732
D00733
D00735
D00738
D00739
D00740
D00741
D00759
D00760
D00761
D00765
D00771
D00775
D00779
D00791
D00798
D00799
D00809
D00812
D00816
D00823
D00831
D00960
D00963
D00964
D01071
D01108
D01111
D01118
D01242
D01243
D01253
D01256
D01275
D01287
D01295
D01350
D01448
D01450
D01453
D01575
D01599
D01603
D01712
D01768
D01799
D01828
D01854
D01969
D02041
D02086
D02087
D02088
D02092
D02098
D02101
D02163
D02173
D02204
D02207
D02234
D02237
D02253
D02261
D02262
D02272
D02347
D02356
D02360
D02362
D02409
D02461
D02485
D02546
D02566
D02630
D02914
D03037
D03180
D03274
D03365
D03450
D03580
D03742
D03826
D03830
D03878
D03991
D04034
D04048
D04370
D04790
D04985
D04999
D05024
D05077
D05156
D05453
D05458
D05461
D06106
D06172
