# Supplementary material for: DASPfind: new efficient method to predict drug–target interactions
Source: J Cheminform. 2016 Mar 16;8:15. doi: 10.1186/s13321-016-0128-4 (PMC4793623; doi:10.1186/s13321-016-0128-4)
Supplement: Supplementary file 2 — 10.1186/s13321-016-0128-4 This contains DTI data sets named as: Nuclear Receptor, GPCR, Ion Channels, Enzyme, and DrugBank_approved. [file 13321_2016_128_MOESM2_ESM.zip › DATA_1/ic_protIDs.txt]

hsa10008
hsa10060
hsa10369
hsa1080
hsa11254
hsa11280
hsa1134
hsa1135
hsa1136
hsa1137
hsa1138
hsa1139
hsa1140
hsa1141
hsa1144
hsa1145
hsa116443
hsa116444
hsa1181
hsa169522
hsa170572
hsa200909
hsa22953
hsa23630
hsa23704
hsa2554
hsa2555
hsa2556
hsa2557
hsa2558
hsa2559
hsa2560
hsa2561
hsa2562
hsa2563
hsa2564
hsa2566
hsa2567
hsa2569
hsa2570
hsa26251
hsa27012
hsa27092
hsa27094
hsa27133
hsa27345
hsa2741
hsa2742
hsa2743
hsa285242
hsa2890
hsa2891
hsa2892
hsa2893
hsa2895
hsa2897
hsa2898
hsa2899
hsa2900
hsa2901
hsa2902
hsa2903
hsa2904
hsa2905
hsa2906
hsa3359
hsa3708
hsa3710
hsa3736
hsa3737
hsa3738
hsa3739
hsa3741
hsa3742
hsa3743
hsa3744
hsa3745
hsa3746
hsa3747
hsa3748
hsa3749
hsa3750
hsa3751
hsa3752
hsa3753
hsa3754
hsa3755
hsa3756
hsa3757
hsa3758
hsa3759
hsa3760
hsa3761
hsa3762
hsa3763
hsa3764
hsa3765
hsa3766
hsa3767
hsa3768
hsa3769
hsa3772
hsa3773
hsa3775
hsa3776
hsa3778
hsa3779
hsa3780
hsa3781
hsa3782
hsa3783
hsa3784
hsa3785
hsa3786
hsa3787
hsa3788
hsa3790
hsa40
hsa41
hsa5023
hsa5024
hsa5025
hsa5026
hsa5027
hsa50801
hsa51305
hsa51802
hsa5310
hsa54207
hsa55503
hsa55515
hsa55584
hsa55799
hsa55800
hsa55879
hsa56479
hsa56659
hsa56660
hsa57053
hsa57192
hsa57657
hsa59284
hsa60598
hsa6261
hsa6262
hsa6263
hsa6323
hsa6324
hsa6326
hsa6328
hsa6329
hsa6330
hsa6331
hsa6332
hsa6334
hsa6335
hsa6336
hsa6337
hsa6338
hsa6339
hsa6340
hsa6529
hsa6530
hsa6531
hsa6532
hsa6534
hsa6833
hsa7225
hsa773
hsa774
hsa775
hsa776
hsa777
hsa778
hsa779
hsa781
hsa782
hsa783
hsa784
hsa785
hsa786
hsa7881
hsa8001
hsa81033
hsa83795
hsa8514
hsa8645
hsa8911
hsa8912
hsa8913
hsa8973
hsa89822
hsa8989
hsa90134
hsa9127
hsa9132
hsa9177
hsa9254
hsa93107
hsa9311
hsa9312
hsa93589
hsa9424
hsa9992
