# Supplementary material for: DASPfind: new efficient method to predict drug–target interactions
Source: J Cheminform. 2016 Mar 16;8:15. doi: 10.1186/s13321-016-0128-4 (PMC4793623; doi:10.1186/s13321-016-0128-4)
Supplement: Supplementary file 2 — 10.1186/s13321-016-0128-4 This contains DTI data sets named as: Nuclear Receptor, GPCR, Ion Channels, Enzyme, and DrugBank_approved. [file 13321_2016_128_MOESM2_ESM.zip › DATA_1/ic_simmat_dc.txt]

1	0.111111	0.0625	0.107143	0.153846	0.034483	0	0.111111	0.076923	0	0.081081	0.107143	0.037037	0	0	0.03125	0	0.029412	0.115385	0.428571	0.114286	0.108108	0.032258	0.086957	0.066667	0.029412	0.073171	0	0	0.060606	0.076923	0.137931	0.115385	0	0	0.071429	0.15	0.03125	0.027027	0	0.111111	0.037037	0.090909	0	0	0	0.043478	0	0.038462	0
0.111111	1	0.2	0.285714	0.294118	0.222222	0.106383	0.222222	0.217391	0.176471	0.255814	0.25	0.272727	0.16129	0.205128	0.342857	0.189189	0.195122	0.102564	0.096774	0.232558	0.222222	0.210526	0.114286	0.179487	0.324324	0.208333	0.117647	0.181818	0.289474	0.2	0.305556	0.30303	0.212121	0.103448	0.257143	0.15625	0.382353	0.3	0.166667	0.294118	0.2	0.266667	0.212121	0.194444	0.1	0.055556	0.206897	0.171429	0.176471
0.0625	0.2	1	0.225	0.333333	0.333333	0.142857	0.454545	0.463415	0.294118	0.526316	0.441176	0.352941	0.212121	0.342105	0.159091	0.411765	0.358974	0.205128	0.1875	0.425	0.475	0.388889	0.162162	0.351351	0.081633	0.44186	0.2	0.228571	0.394737	0.483871	0.416667	0.382353	0.294118	0.058824	0.333333	0.242424	0.085106	0.12	0.210526	0.263158	0.352941	0.2	0.333333	0.305556	0.057143	0.076923	0.21875	0.323529	0.257143
0.107143	0.285714	0.225	1	0.216216	0.184211	0.12766	0.25	0.212766	0.171429	0.25	0.243243	0.194444	0.193548	0.142857	0.170732	0.153846	0.190476	0.128205	0.129032	0.2	0.217391	0.146341	0.142857	0.205128	0.190476	0.229167	0.147059	0.212121	0.219512	0.228571	0.297297	0.222222	0.138889	0.1	0.216216	0.266667	0.170732	0.177778	0.194444	0.25	0.194444	0.181818	0.171429	0.157895	0.133333	0.083333	0.090909	0.135135	0.242424
0.153846	0.294118	0.333333	0.216216	1	0.189189	0.083333	0.257143	0.302326	0.176471	0.35	0.285714	0.2	0.285714	0.205128	0.119048	0.189189	0.166667	0.228571	0.172414	0.65625	0.617647	0.15	0.258065	0.352941	0.113636	0.26087	0.117647	0.258065	0.25641	0.235294	0.305556	0.72	0.538462	0.032258	0.189189	0.275862	0.146341	0.130435	0.272727	0.222222	0.166667	0.225806	0.290323	0.131579	0.03125	0.027027	0.346154	0.138889	0.176471
0.034483	0.222222	0.333333	0.184211	0.189189	1	0.209302	0.419355	0.333333	0.333333	0.317073	0.451613	0.68	0.333333	0.305556	0.175	0.375	0.484848	0.30303	0.030303	0.232558	0.341463	0.533333	0.21875	0.393939	0.166667	0.348837	0.310345	0.147059	0.361111	0.5	0.382353	0.194444	0.176471	0.032258	0.375	0.15625	0.146341	0.130435	0.235294	0.375	0.555556	0.266667	0.212121	0.387097	0.03125	0.027027	0.206897	0.366667	0.212121
0	0.106383	0.142857	0.12766	0.083333	0.209302	1	0.130435	0.230769	0.170732	0.215686	0.152174	0.190476	0.157895	0.25	0.170213	0.181818	0.23913	0.186047	0.05	0.150943	0.166667	0.173913	0.119048	0.173913	0.1875	0.178571	0.179487	0.205128	0.163265	0.111111	0.222222	0.085106	0.170732	0.111111	0.238095	0.097561	0.145833	0.176471	0.25	0.268293	0.162791	0.15	0.170732	0.243902	0.108108	0.179487	0.102564	0.113636	0.2
0.111111	0.222222	0.454545	0.25	0.257143	0.419355	0.130435	1	0.435897	0.37931	0.35	0.666667	0.448276	0.285714	0.236842	0.205128	0.294118	0.4	0.30303	0.133333	0.292683	0.375	0.393939	0.258065	0.352941	0.166667	0.348837	0.266667	0.147059	0.53125	0.555556	0.516129	0.30303	0.142857	0.032258	0.333333	0.275862	0.205128	0.130435	0.2	0.333333	0.448276	0.225806	0.142857	0.387097	0.03125	0.027027	0.166667	0.366667	0.176471
0.076923	0.217391	0.463415	0.212766	0.302326	0.333333	0.230769	0.435897	1	0.238095	0.466667	0.461538	0.317073	0.2	0.282609	0.156863	0.333333	0.386364	0.222222	0.15	0.382979	0.456522	0.288889	0.133333	0.318182	0.150943	0.428571	0.190476	0.186047	0.386364	0.421053	0.404762	0.27907	0.238095	0.047619	0.333333	0.225	0.134615	0.142857	0.285714	0.302326	0.285714	0.162791	0.268293	0.309524	0.071429	0.086957	0.175	0.232558	0.209302
0	0.176471	0.294118	0.171429	0.176471	0.333333	0.170732	0.37931	0.238095	1	0.282051	0.366667	0.407407	0.230769	0.433333	0.131579	0.290323	0.323529	0.3	0.034483	0.25641	0.275	0.354839	0.166667	0.448276	0.125	0.255814	0.307692	0.25	0.285714	0.357143	0.387097	0.181818	0.2	0.037037	0.481481	0.178571	0.162162	0.090909	0.1875	0.290323	0.357143	0.172414	0.2	0.5	0.035714	0	0.347826	0.37037	0.2
0.081081	0.255814	0.526316	0.25	0.35	0.317073	0.215686	0.35	0.466667	0.282051	1	0.375	0.333333	0.179487	0.325581	0.1875	0.35	0.372093	0.232558	0.128205	0.4	0.477273	0.333333	0.195122	0.365854	0.134615	0.416667	0.230769	0.225	0.311111	0.368421	0.390244	0.325	0.315789	0.076923	0.35	0.205128	0.14	0.192308	0.268293	0.285714	0.3	0.170732	0.315789	0.325	0.075	0.090909	0.25	0.186047	0.25
0.107143	0.25	0.441176	0.243243	0.285714	0.451613	0.152174	0.666667	0.461538	0.366667	0.375	1	0.482759	0.275862	0.263158	0.2	0.323529	0.428571	0.294118	0.129032	0.317073	0.4	0.382353	0.212121	0.382353	0.162791	0.404762	0.258065	0.176471	0.5625	0.592593	0.548387	0.294118	0.171429	0.064516	0.363636	0.266667	0.170732	0.177778	0.228571	0.363636	0.482759	0.21875	0.171429	0.419355	0.0625	0.054054	0.16129	0.354839	0.205882
0.037037	0.272727	0.352941	0.194444	0.2	0.68	0.190476	0.448276	0.317073	0.407407	0.333333	0.482759	1	0.307692	0.323529	0.184211	0.4	0.62069	0.322581	0.032258	0.243902	0.358974	0.76	0.233333	0.419355	0.146341	0.333333	0.285714	0.15625	0.382353	0.538462	0.40625	0.205882	0.1875	0.153846	0.4	0.166667	0.153846	0.136364	0.25	0.354839	0.73913	0.333333	0.225806	0.413793	0.148148	0.090909	0.222222	0.444444	0.225806
0	0.16129	0.212121	0.193548	0.285714	0.333333	0.157895	0.285714	0.2	0.230769	0.179487	0.275862	0.307692	1	0.181818	0.181818	0.2	0.242424	0.346154	0	0.25	0.27027	0.266667	0.347826	0.310345	0.171429	0.190476	0.304348	0.192308	0.242424	0.259259	0.21875	0.25	0.333333	0.043478	0.2	0.16	0.181818	0.157895	0.36	0.241379	0.307692	0.2	0.230769	0.296296	0.041667	0.034483	0.173913	0.178571	0.28
0	0.205128	0.342105	0.142857	0.205128	0.305556	0.25	0.236842	0.282609	0.433333	0.325581	0.263158	0.323529	0.181818	1	0.190476	0.382353	0.368421	0.210526	0.057143	0.333333	0.318182	0.289474	0.135135	0.324324	0.238095	0.244898	0.205882	0.354839	0.238095	0.285714	0.351351	0.210526	0.34375	0.09375	0.424242	0.111111	0.219512	0.27907	0.285714	0.305556	0.285714	0.205882	0.387097	0.4375	0.090909	0.108108	0.310345	0.333333	0.30303
0.03125	0.342857	0.159091	0.170732	0.119048	0.175	0.170213	0.205128	0.156863	0.131579	0.1875	0.2	0.184211	0.181818	0.190476	1	0.205128	0.238095	0.15	0.027778	0.12	0.137255	0.195122	0.166667	0.166667	0.733333	0.150943	0.242424	0.272727	0.3	0.153846	0.219512	0.095238	0.162162	0.09375	0.236842	0.081081	0.666667	0.571429	0.25	0.205128	0.184211	0.205882	0.228571	0.277778	0.125	0.138889	0.117647	0.157895	0.264706
0	0.189189	0.411765	0.153846	0.189189	0.375	0.181818	0.294118	0.333333	0.290323	0.35	0.323529	0.4	0.2	0.382353	0.205128	1	0.4	0.264706	0.030303	0.292683	0.341463	0.483871	0.147059	0.314286	0.139535	0.348837	0.266667	0.181818	0.25641	0.354839	0.382353	0.194444	0.290323	0.032258	0.333333	0.088235	0.146341	0.181818	0.3125	0.257143	0.354839	0.225806	0.333333	0.387097	0.064516	0.117647	0.25	0.366667	0.290323
0.029412	0.195122	0.358974	0.190476	0.166667	0.484848	0.23913	0.4	0.386364	0.323529	0.372093	0.428571	0.62069	0.242424	0.368421	0.238095	0.4	1	0.263158	0.083333	0.234043	0.333333	0.645161	0.189189	0.342105	0.148936	0.340426	0.264706	0.333333	0.384615	0.46875	0.485714	0.170732	0.216216	0.15625	0.441176	0.135135	0.181818	0.1875	0.305556	0.4	0.516129	0.264706	0.40625	0.454545	0.1875	0.194444	0.142857	0.352941	0.25
0.115385	0.102564	0.205128	0.128205	0.228571	0.30303	0.186047	0.30303	0.222222	0.3	0.232558	0.294118	0.322581	0.346154	0.210526	0.15	0.264706	0.263158	1	0.137931	0.268293	0.317073	0.285714	0.407407	0.5	0.116279	0.212766	0.275862	0.151515	0.263158	0.28125	0.243243	0.235294	0.258065	0	0.228571	0.125	0.095238	0.108696	0.322581	0.194444	0.322581	0.15625	0.21875	0.272727	0.032258	0.027778	0.214286	0.212121	0.258065
0.428571	0.096774	0.1875	0.129032	0.172414	0.030303	0.05	0.133333	0.15	0.034483	0.128205	0.129032	0.032258	0	0.057143	0.027778	0.030303	0.083333	0.137931	1	0.162162	0.153846	0.058824	0.074074	0.058824	0	0.142857	0.037037	0.074074	0.147059	0.103448	0.15625	0.178571	0.071429	0.047619	0.133333	0.285714	0	0.02439	0.066667	0.096774	0	0.12	0.071429	0.03125	0.095238	0.076923	0.086957	0.033333	0.071429
0.114286	0.232558	0.425	0.2	0.65625	0.232558	0.150943	0.292683	0.382979	0.25641	0.4	0.317073	0.243902	0.25	0.333333	0.12	0.292683	0.234043	0.268293	0.162162	1	0.777778	0.25	0.2	0.410256	0.137255	0.313725	0.175	0.230769	0.288889	0.275	0.365854	0.529412	0.441176	0.025	0.261905	0.243243	0.12	0.150943	0.307692	0.261905	0.243902	0.175	0.289474	0.209302	0.05	0.068182	0.294118	0.190476	0.195122
0.108108	0.222222	0.475	0.217391	0.617647	0.341463	0.166667	0.375	0.456522	0.275	0.413043	0.4	0.358974	0.27027	0.318182	0.137255	0.341463	0.333333	0.317073	0.153846	0.777778	1	0.325581	0.25	0.390244	0.111111	0.408163	0.166667	0.219512	0.333333	0.325	0.414634	0.5	0.416667	0.02381	0.27907	0.230769	0.115385	0.145455	0.358974	0.27907	0.325	0.166667	0.307692	0.285714	0.047619	0.065217	0.277778	0.209302	0.214286
0.032258	0.210526	0.388889	0.146341	0.15	0.533333	0.173913	0.393939	0.288889	0.354839	0.333333	0.382353	0.76	0.266667	0.289474	0.195122	0.483871	0.645161	0.285714	0.058824	0.25	0.325581	1	0.205882	0.333333	0.108696	0.304348	0.290323	0.138889	0.342105	0.466667	0.361111	0.184211	0.166667	0.096774	0.352941	0.147059	0.113636	0.125	0.222222	0.314286	0.62963	0.290323	0.2	0.40625	0.09375	0.081081	0.193548	0.387097	0.2
0.086957	0.114286	0.162162	0.142857	0.258065	0.21875	0.119048	0.258065	0.133333	0.166667	0.195122	0.212121	0.233333	0.347826	0.135135	0.166667	0.147059	0.189189	0.407407	0.074074	0.2	0.25	0.205882	1	0.366667	0.128205	0.152174	0.222222	0.133333	0.189189	0.193548	0.2	0.266667	0.25	0	0.147059	0.185185	0.135135	0.119048	0.275862	0.147059	0.193548	0.222222	0.166667	0.1875	0	0.064516	0.153846	0.16129	0.129032
0.066667	0.179487	0.351351	0.205128	0.352941	0.393939	0.173913	0.352941	0.318182	0.448276	0.365854	0.382353	0.419355	0.310345	0.324324	0.166667	0.314286	0.342105	0.5	0.058824	0.410256	0.390244	0.333333	0.366667	1	0.133333	0.276596	0.25	0.242424	0.342105	0.375	0.361111	0.40625	0.354839	0.0625	0.393939	0.181818	0.166667	0.125	0.333333	0.277778	0.375	0.212121	0.3125	0.40625	0.060606	0.025641	0.321429	0.264706	0.235294
0.029412	0.324324	0.081633	0.190476	0.113636	0.166667	0.1875	0.166667	0.150943	0.125	0.134615	0.162791	0.146341	0.171429	0.238095	0.733333	0.139535	0.148936	0.116279	0	0.137255	0.111111	0.108696	0.128205	0.133333	1	0.125	0.194444	0.222222	0.255814	0.119048	0.181818	0.090909	0.125	0.088235	0.225	0.105263	0.625	0.628571	0.205128	0.195122	0.146341	0.162162	0.153846	0.230769	0.085714	0.131579	0.111111	0.15	0.25
0.073171	0.208333	0.409091	0.229167	0.26087	0.348837	0.178571	0.348837	0.372549	0.255814	0.387755	0.311111	0.333333	0.190476	0.244898	0.150943	0.348837	0.340426	0.212766	0.142857	0.313725	0.408163	0.304348	0.152174	0.276596	0.125	1	0.209302	0.177778	0.3125	0.333333	0.355556	0.266667	0.227273	0.045455	0.288889	0.186047	0.109091	0.137931	0.191489	0.288889	0.302326	0.155556	0.255814	0.23913	0.068182	0.083333	0.166667	0.195652	0.227273
0	0.117647	0.2	0.147059	0.117647	0.310345	0.179487	0.266667	0.190476	0.307692	0.230769	0.258065	0.285714	0.304348	0.205882	0.242424	0.266667	0.264706	0.275862	0.037037	0.175	0.166667	0.290323	0.222222	0.25	0.194444	0.209302	1	0.222222	0.228571	0.241379	0.242424	0.121212	0.133333	0	0.225806	0.192308	0.138889	0.121951	0.2	0.310345	0.285714	0.142857	0.172414	0.233333	0	0	0.208333	0.166667	0.214286
0	0.181818	0.228571	0.212121	0.258065	0.147059	0.205128	0.147059	0.186047	0.25	0.225	0.176471	0.15625	0.192308	0.354839	0.272727	0.181818	0.333333	0.151515	0.074074	0.230769	0.219512	0.138889	0.133333	0.242424	0.222222	0.177778	0.222222	1	0.189189	0.15625	0.235294	0.266667	0.458333	0.125	0.3	0.103448	0.235294	0.205128	0.275862	0.258065	0.121212	0.222222	0.521739	0.310345	0.166667	0.178571	0.304348	0.125	0.346154
0.060606	0.289474	0.394737	0.219512	0.25641	0.361111	0.163265	0.53125	0.386364	0.285714	0.311111	0.5625	0.382353	0.242424	0.238095	0.3	0.25641	0.384615	0.263158	0.147059	0.288889	0.333333	0.342105	0.189189	0.342105	0.255814	0.369565	0.228571	0.189189	1	0.424242	0.444444	0.263158	0.184211	0.057143	0.361111	0.272727	0.238095	0.23913	0.205128	0.324324	0.305556	0.194444	0.184211	0.333333	0.085714	0.04878	0.142857	0.243243	0.184211
0.076923	0.2	0.483871	0.228571	0.235294	0.5	0.111111	0.555556	0.421053	0.357143	0.368421	0.592593	0.538462	0.259259	0.285714	0.153846	0.354839	0.46875	0.28125	0.103448	0.275	0.325	0.466667	0.193548	0.375	0.119048	0.333333	0.241379	0.15625	0.424242	1	0.451613	0.28125	0.1875	0.034483	0.354839	0.206897	0.153846	0.111111	0.212121	0.3125	0.538462	0.241379	0.1875	0.366667	0.033333	0.028571	0.178571	0.5	0.225806
0.137931	0.305556	0.378378	0.297297	0.305556	0.382353	0.222222	0.516129	0.404762	0.387097	0.390244	0.548387	0.40625	0.21875	0.351351	0.219512	0.382353	0.485714	0.243243	0.15625	0.365854	0.414634	0.361111	0.2	0.361111	0.181818	0.355556	0.242424	0.235294	0.444444	0.451613	1	0.277778	0.228571	0.09375	0.46875	0.25	0.190476	0.195652	0.323529	0.424242	0.363636	0.205882	0.264706	0.533333	0.125	0.108108	0.151515	0.257143	0.264706
0.115385	0.30303	0.382353	0.222222	0.72	0.194444	0.085106	0.30303	0.27907	0.181818	0.325	0.294118	0.205882	0.25	0.210526	0.095238	0.194444	0.170732	0.235294	0.178571	0.529412	0.5	0.184211	0.266667	0.40625	0.090909	0.266667	0.121212	0.266667	0.263158	0.28125	0.277778	1	0.56	0.068966	0.228571	0.285714	0.121951	0.108696	0.242424	0.194444	0.138889	0.233333	0.3	0.166667	0.066667	0.027778	0.307692	0.142857	0.181818
0	0.212121	0.294118	0.138889	0.538462	0.176471	0.170732	0.142857	0.238095	0.2	0.315789	0.171429	0.1875	0.333333	0.34375	0.162162	0.290323	0.216216	0.258065	0.071429	0.441176	0.416667	0.166667	0.25	0.354839	0.125	0.227273	0.133333	0.458333	0.184211	0.1875	0.228571	0.56	1	0.076923	0.212121	0.1	0.162162	0.2	0.407407	0.212121	0.151515	0.259259	0.5	0.21875	0.115385	0.133333	0.347826	0.15625	0.285714
0	0.103448	0.058824	0.1	0.032258	0.032258	0.111111	0.032258	0.047619	0.037037	0.076923	0.064516	0.153846	0.043478	0.09375	0.09375	0.032258	0.15625	0	0.047619	0.025	0.02381	0.096774	0	0.0625	0.088235	0.045455	0	0.125	0.057143	0.034483	0.09375	0.068966	0.076923	1	0.103448	0.041667	0.09375	0.081081	0.111111	0.142857	0.071429	0.181818	0.076923	0.107143	0.75	0.238095	0	0.115385	0.076923
0.071429	0.257143	0.333333	0.216216	0.189189	0.375	0.238095	0.333333	0.333333	0.481481	0.35	0.363636	0.4	0.2	0.424242	0.236842	0.333333	0.441176	0.228571	0.133333	0.261905	0.27907	0.352941	0.147059	0.393939	0.225	0.288889	0.225806	0.3	0.361111	0.354839	0.46875	0.228571	0.212121	0.103448	1	0.15625	0.236842	0.181818	0.4	0.466667	0.3125	0.225806	0.25	0.72	0.1	0.151515	0.166667	0.322581	0.37931
0.15	0.15625	0.242424	0.266667	0.275862	0.15625	0.097561	0.275862	0.225	0.178571	0.205128	0.266667	0.166667	0.16	0.111111	0.081081	0.088235	0.135135	0.125	0.285714	0.243243	0.230769	0.147059	0.185185	0.181818	0.105263	0.186047	0.192308	0.103448	0.272727	0.206897	0.25	0.285714	0.1	0.041667	0.15625	1	0.081081	0.097561	0.09375	0.193548	0.129032	0.107143	0.137931	0.125	0.04	0	0.12	0.096774	0.1
0.03125	0.382353	0.085106	0.170732	0.146341	0.146341	0.145833	0.205128	0.134615	0.162162	0.14	0.170732	0.153846	0.181818	0.219512	0.666667	0.146341	0.181818	0.095238	0	0.12	0.115385	0.113636	0.135135	0.166667	0.625	0.109091	0.138889	0.235294	0.238095	0.153846	0.190476	0.121951	0.162162	0.09375	0.236842	0.081081	1	0.617647	0.216216	0.205128	0.184211	0.205882	0.162162	0.243243	0.090909	0.108108	0.151515	0.189189	0.194444
0.027027	0.3	0.12	0.177778	0.130435	0.130435	0.176471	0.130435	0.142857	0.090909	0.192308	0.177778	0.136364	0.157895	0.27907	0.571429	0.181818	0.1875	0.108696	0.02439	0.150943	0.145455	0.125	0.119048	0.125	0.628571	0.137931	0.121951	0.205128	0.23913	0.111111	0.195652	0.108696	0.2	0.081081	0.181818	0.097561	0.617647	1	0.25	0.155556	0.162791	0.179487	0.2	0.186047	0.078947	0.121951	0.131579	0.166667	0.230769
0	0.166667	0.210526	0.194444	0.272727	0.235294	0.25	0.2	0.285714	0.1875	0.268293	0.228571	0.25	0.36	0.285714	0.25	0.3125	0.305556	0.322581	0.066667	0.307692	0.358974	0.222222	0.275862	0.333333	0.205128	0.191489	0.2	0.275862	0.205128	0.212121	0.323529	0.242424	0.407407	0.111111	0.4	0.09375	0.216216	0.25	1	0.272727	0.212121	0.16129	0.310345	0.366667	0.107143	0.125	0.222222	0.181818	0.407407
0.111111	0.294118	0.263158	0.25	0.222222	0.375	0.268293	0.333333	0.302326	0.290323	0.285714	0.363636	0.354839	0.241379	0.305556	0.205128	0.257143	0.4	0.194444	0.096774	0.261905	0.27907	0.314286	0.147059	0.277778	0.195122	0.288889	0.310345	0.258065	0.324324	0.3125	0.424242	0.194444	0.212121	0.142857	0.466667	0.193548	0.205128	0.155556	0.272727	1	0.354839	0.310345	0.212121	0.387097	0.178571	0.151515	0.166667	0.322581	0.290323
0.037037	0.2	0.352941	0.194444	0.166667	0.555556	0.162791	0.448276	0.285714	0.357143	0.3	0.482759	0.73913	0.307692	0.285714	0.184211	0.354839	0.516129	0.322581	0	0.243902	0.325	0.62963	0.193548	0.375	0.146341	0.302326	0.285714	0.121212	0.305556	0.538462	0.363636	0.138889	0.151515	0.071429	0.3125	0.129032	0.184211	0.162791	0.212121	0.354839	1	0.333333	0.1875	0.366667	0.068966	0.090909	0.222222	0.56	0.225806
0.090909	0.266667	0.2	0.181818	0.225806	0.266667	0.15	0.225806	0.162791	0.172414	0.170732	0.21875	0.333333	0.2	0.205882	0.205882	0.225806	0.264706	0.15625	0.12	0.175	0.166667	0.290323	0.222222	0.212121	0.162162	0.155556	0.142857	0.222222	0.194444	0.241379	0.205882	0.233333	0.259259	0.181818	0.225806	0.107143	0.205882	0.179487	0.16129	0.310345	0.333333	1	0.259259	0.193548	0.227273	0.391304	0.26087	0.346154	0.172414
0	0.212121	0.333333	0.171429	0.290323	0.212121	0.170732	0.142857	0.268293	0.2	0.315789	0.171429	0.225806	0.230769	0.387097	0.228571	0.333333	0.40625	0.21875	0.071429	0.289474	0.307692	0.2	0.166667	0.3125	0.153846	0.255814	0.172414	0.521739	0.184211	0.1875	0.264706	0.3	0.5	0.076923	0.25	0.137931	0.162162	0.2	0.310345	0.212121	0.1875	0.259259	1	0.258065	0.115385	0.172414	0.347826	0.15625	0.285714
0	0.194444	0.305556	0.157895	0.131579	0.387097	0.243902	0.387097	0.309524	0.5	0.325	0.419355	0.413793	0.296296	0.4375	0.277778	0.387097	0.454545	0.272727	0.03125	0.209302	0.285714	0.40625	0.1875	0.40625	0.230769	0.266667	0.233333	0.310345	0.333333	0.366667	0.533333	0.166667	0.21875	0.107143	0.72	0.125	0.243243	0.186047	0.366667	0.387097	0.366667	0.193548	0.258065	1	0.103448	0.15625	0.172414	0.333333	0.344828
0	0.1	0.057143	0.133333	0.03125	0.03125	0.108108	0.03125	0.071429	0.035714	0.075	0.0625	0.148148	0.041667	0.090909	0.125	0.064516	0.1875	0.032258	0.095238	0.05	0.047619	0.09375	0	0.060606	0.085714	0.068182	0	0.166667	0.085714	0.033333	0.125	0.066667	0.115385	0.75	0.1	0.04	0.090909	0.078947	0.107143	0.178571	0.068966	0.227273	0.115385	0.103448	1	0.285714	0.043478	0.111111	0.115385
0.043478	0.055556	0.076923	0.083333	0.027027	0.027027	0.179487	0.027027	0.086957	0	0.090909	0.054054	0.090909	0.034483	0.108108	0.138889	0.117647	0.194444	0.027778	0.076923	0.068182	0.065217	0.081081	0.064516	0.025641	0.131579	0.083333	0	0.178571	0.04878	0.028571	0.108108	0.027778	0.133333	0.238095	0.151515	0	0.108108	0.121951	0.125	0.151515	0.090909	0.391304	0.172414	0.15625	0.285714	1	0.035714	0.09375	0.133333
0	0.206897	0.21875	0.090909	0.346154	0.206897	0.102564	0.166667	0.175	0.347826	0.25	0.16129	0.222222	0.173913	0.310345	0.117647	0.25	0.142857	0.214286	0.086957	0.294118	0.277778	0.193548	0.153846	0.321429	0.111111	0.166667	0.208333	0.304348	0.142857	0.178571	0.151515	0.307692	0.347826	0	0.166667	0.12	0.151515	0.131579	0.222222	0.166667	0.222222	0.26087	0.347826	0.172414	0.043478	0.035714	1	0.230769	0.24
0.038462	0.171429	0.323529	0.135135	0.138889	0.366667	0.113636	0.366667	0.232558	0.37037	0.186047	0.354839	0.444444	0.178571	0.333333	0.157895	0.366667	0.352941	0.212121	0.033333	0.190476	0.209302	0.387097	0.16129	0.264706	0.15	0.195652	0.166667	0.125	0.243243	0.5	0.257143	0.142857	0.15625	0.115385	0.322581	0.096774	0.189189	0.166667	0.181818	0.322581	0.56	0.346154	0.15625	0.333333	0.111111	0.09375	0.230769	1	0.233333
0	0.176471	0.257143	0.242424	0.176471	0.212121	0.2	0.176471	0.209302	0.2	0.25	0.205882	0.225806	0.28	0.30303	0.264706	0.290323	0.25	0.258065	0.071429	0.195122	0.214286	0.2	0.129032	0.235294	0.25	0.227273	0.214286	0.346154	0.184211	0.225806	0.264706	0.181818	0.285714	0.076923	0.37931	0.1	0.194444	0.230769	0.407407	0.290323	0.225806	0.172414	0.285714	0.344828	0.115385	0.133333	0.24	0.233333	1
0	0.083333	0.162162	0.111111	0.21875	0.21875	0.175	0.21875	0.133333	0.206897	0.195122	0.212121	0.233333	0.47619	0.2	0.135135	0.181818	0.189189	0.461538	0.035714	0.230769	0.25	0.205882	0.7	0.366667	0.128205	0.152174	0.269231	0.133333	0.189189	0.193548	0.2	0.225806	0.25	0	0.147059	0.185185	0.105263	0.093023	0.321429	0.181818	0.233333	0.1	0.166667	0.225806	0	0	0.153846	0.16129	0.166667
0.075	0.266667	0.487805	0.208333	0.266667	0.295455	0.203704	0.357143	0.5	0.261905	0.425532	0.380952	0.309524	0.139535	0.363636	0.176471	0.357143	0.319149	0.166667	0.146341	0.32	0.36	0.282609	0.106383	0.255319	0.169811	0.365385	0.133333	0.209302	0.319149	0.309524	0.395349	0.244444	0.204545	0.071429	0.425	0.190476	0.176471	0.226415	0.25	0.295455	0.27907	0.186047	0.232558	0.365854	0.069767	0.085106	0.142857	0.317073	0.261905
0	0.178571	0.088235	0.0625	0.03125	0.064516	0.138889	0.03125	0.097561	0.035714	0.162162	0.0625	0.068966	0.086957	0.2	0.285714	0.137931	0.151515	0.103448	0.095238	0.076923	0.1	0.060606	0.076923	0.09375	0.1875	0.068182	0.08	0.166667	0.151515	0.033333	0.125	0.032258	0.16	0.166667	0.137931	0.04	0.2	0.242424	0.192308	0.1	0.033333	0.038462	0.26087	0.185185	0.157895	0.173913	0.090909	0	0.115385
0	0.125	0.111111	0.193548	0.090909	0.2	0.419355	0.125	0.142857	0.142857	0.15	0.15625	0.214286	0.217391	0.21875	0.21875	0.16129	0.205882	0.129032	0	0.153846	0.119048	0.151515	0.107143	0.151515	0.205882	0.136364	0.2	0.24	0.171429	0.133333	0.181818	0.09375	0.142857	0.2	0.241379	0.115385	0.181818	0.157895	0.259259	0.333333	0.172414	0.2	0.142857	0.25	0.190476	0.2	0.08	0.137931	0.230769
0	0.184211	0.289474	0.15	0.184211	0.363636	0.232558	0.25	0.266667	0.366667	0.25	0.277778	0.30303	0.233333	0.371429	0.2	0.323529	0.351351	0.222222	0.029412	0.255814	0.272727	0.27027	0.142857	0.342857	0.190476	0.311111	0.3	0.333333	0.315789	0.264706	0.297297	0.189189	0.242424	0.064516	0.363636	0.117647	0.170732	0.177778	0.264706	0.323529	0.264706	0.21875	0.28125	0.333333	0.096774	0.083333	0.241379	0.272727	0.28125
0.038462	0.205882	0.323529	0.166667	0.205882	0.366667	0.195122	0.366667	0.261905	0.761905	0.275	0.354839	0.444444	0.222222	0.419355	0.128205	0.28125	0.352941	0.290323	0.068966	0.282051	0.3	0.387097	0.2	0.482759	0.121951	0.27907	0.296296	0.241379	0.314286	0.392857	0.375	0.212121	0.193548	0.074074	0.518519	0.214286	0.157895	0.088889	0.181818	0.366667	0.444444	0.25	0.193548	0.481481	0.071429	0.060606	0.333333	0.461538	0.193548
0	0.392857	0.194444	0.081081	0.147059	0.181818	0.119048	0.147059	0.159091	0.206897	0.195122	0.142857	0.193548	0.148148	0.235294	0.354839	0.258065	0.189189	0.1875	0.074074	0.142857	0.136364	0.205882	0.133333	0.171429	0.294118	0.152174	0.222222	0.214286	0.222222	0.15625	0.166667	0.151515	0.25	0	0.21875	0.142857	0.354839	0.342857	0.193548	0.181818	0.193548	0.269231	0.296296	0.1875	0.037037	0.064516	0.304348	0.2	0.25
0.071429	0.157895	0.066667	0.184211	0.157895	0.047619	0.130435	0.047619	0.076923	0.025641	0.173913	0.046512	0.05	0.090909	0.146341	0.119048	0.047619	0.088889	0.162162	0.133333	0.152174	0.145833	0.045455	0.147059	0.15	0.139535	0.137255	0.027027	0.147059	0.042553	0.05	0.119048	0.131579	0.176471	0.142857	0.128205	0.057143	0.119048	0.155556	0.2	0.1	0.02439	0.085714	0.111111	0.102564	0.137931	0.117647	0.060606	0.025	0.111111
0	0.16129	0.142857	0.15625	0.241379	0.241379	0.157895	0.241379	0.170732	0.28	0.15	0.193548	0.214286	0.4	0.258065	0.181818	0.2	0.205882	0.4	0.083333	0.25	0.205128	0.1875	0.347826	0.357143	0.205882	0.162791	0.363636	0.24	0.205882	0.214286	0.21875	0.25	0.28	0	0.241379	0.16	0.181818	0.128205	0.36	0.285714	0.214286	0.25	0.230769	0.25	0.041667	0.034483	0.285714	0.222222	0.230769
0.125	0.103448	0.058824	0.1	0.066667	0.066667	0.111111	0.066667	0.073171	0	0.076923	0.1	0.153846	0.043478	0.060606	0.129032	0.066667	0.193548	0.033333	0.157895	0.078947	0.075	0.133333	0.038462	0.0625	0.088235	0.069767	0	0.125	0.088235	0.034483	0.09375	0.068966	0.12	0.333333	0.103448	0.041667	0.09375	0.081081	0.071429	0.185185	0.111111	0.368421	0.12	0.068966	0.4	0.444444	0.045455	0.115385	0.076923
0	0	0.064516	0	0	0.035714	0	0.035714	0.025	0	0.054054	0.034483	0.038462	0.05	0.032258	0.066667	0.16	0.0625	0.037037	0	0	0.025641	0.192308	0.043478	0.033333	0.030303	0.04878	0.095238	0	0.030303	0.038462	0	0	0	0	0.035714	0	0	0.027778	0	0	0.038462	0	0.041667	0.076923	0	0.045455	0	0	0.041667
0	0	0.058824	0.03125	0	0.032258	0	0.032258	0.047619	0	0.076923	0.03125	0.034483	0.043478	0.060606	0.060606	0.185185	0.057143	0.033333	0	0	0.04878	0.133333	0.038462	0.030303	0.027778	0.069767	0.083333	0	0.027778	0.034483	0	0	0	0	0.032258	0	0	0.052632	0	0	0.034483	0	0.037037	0.068966	0	0.04	0	0	0.076923
0	0.034483	0.0625	0.068966	0.034483	0.071429	0.027027	0.034483	0.076923	0	0.111111	0.068966	0.076923	0.1	0.064516	0.1	0.153846	0.09375	0.035714	0	0.026316	0.078947	0.142857	0.041667	0.066667	0.060606	0.073171	0.090909	0.041667	0.060606	0.037037	0.03125	0.035714	0.04	0.058824	0.071429	0	0.03125	0.085714	0.037037	0.034483	0.037037	0.043478	0.083333	0.115385	0.055556	0.090909	0	0	0.083333
0	0	0.058824	0.03125	0	0.032258	0	0.032258	0.047619	0	0.076923	0.03125	0.034483	0.043478	0.060606	0.060606	0.230769	0.057143	0.033333	0	0	0.04878	0.172414	0.038462	0.030303	0.027778	0.069767	0.083333	0	0.027778	0.034483	0	0	0	0	0.032258	0	0	0.025641	0	0	0.034483	0	0.037037	0.068966	0	0.04	0	0	0.076923
0	0	0.058824	0.03125	0	0.032258	0	0.032258	0.047619	0	0.076923	0.03125	0.034483	0.043478	0.060606	0.060606	0.230769	0.057143	0.033333	0	0	0.04878	0.172414	0.038462	0.030303	0.027778	0.069767	0.083333	0	0.027778	0.034483	0	0	0	0	0.032258	0	0	0.025641	0	0	0.034483	0	0.037037	0.068966	0	0.04	0	0	0.076923
0	0	0.085714	0.029412	0	0.030303	0.02439	0.030303	0.045455	0	0.1	0.029412	0.032258	0.04	0.057143	0.088235	0.172414	0.083333	0.064516	0.043478	0.02381	0.046512	0.16129	0.035714	0.028571	0.026316	0.090909	0.076923	0.035714	0.054054	0.032258	0.027778	0	0.034483	0	0.030303	0	0	0.05	0.032258	0.030303	0.032258	0.037037	0.071429	0.064516	0.045455	0.076923	0.041667	0	0.071429
0	0.333333	0.257143	0.171429	0.176471	0.333333	0.170732	0.25	0.238095	0.285714	0.25	0.28125	0.357143	0.230769	0.34375	0.30303	0.37931	0.323529	0.21875	0.034483	0.25641	0.243902	0.3125	0.129032	0.272727	0.285714	0.255814	0.214286	0.25	0.323529	0.266667	0.30303	0.181818	0.285714	0.076923	0.333333	0.1	0.30303	0.263158	0.266667	0.333333	0.310345	0.307692	0.285714	0.344828	0.115385	0.133333	0.24	0.321429	0.285714
0	0.206897	0.147059	0.241379	0.166667	0.166667	0.228571	0.166667	0.146341	0.192308	0.153846	0.2	0.178571	0.227273	0.357143	0.357143	0.206897	0.212121	0.133333	0	0.128205	0.121951	0.121212	0.153846	0.193548	0.333333	0.113636	0.26087	0.363636	0.176471	0.178571	0.225806	0.133333	0.192308	0.15	0.346154	0.12	0.310345	0.264706	0.32	0.25	0.178571	0.208333	0.24	0.36	0.142857	0.16	0.181818	0.185185	0.347826
0.033333	0.184211	0.324324	0.179487	0.184211	0.8	0.232558	0.451613	0.325581	0.366667	0.309524	0.483871	0.592593	0.321429	0.263158	0.2	0.363636	0.5625	0.294118	0.029412	0.227273	0.302326	0.516129	0.212121	0.382353	0.162791	0.340909	0.344828	0.176471	0.388889	0.535714	0.411765	0.157895	0.171429	0.03125	0.363636	0.151515	0.170732	0.12766	0.228571	0.40625	0.482759	0.21875	0.205882	0.419355	0.030303	0.026316	0.16129	0.354839	0.205882
0	0.36	0.225806	0.166667	0.259259	0.214286	0.135135	0.172414	0.179487	0.2	0.189189	0.206897	0.230769	0.3	0.233333	0.275862	0.259259	0.21875	0.178571	0.090909	0.194444	0.184211	0.2	0.16	0.2	0.21875	0.170732	0.166667	0.26087	0.3	0.230769	0.193548	0.222222	0.363636	0.047619	0.172414	0.173913	0.275862	0.235294	0.230769	0.172414	0.185185	0.333333	0.428571	0.178571	0.095238	0.076923	0.315789	0.192308	0.2
0	0.225806	0.235294	0.181818	0.266667	0.1875	0.179487	0.1875	0.219512	0.307692	0.263158	0.21875	0.2	0.25	0.366667	0.242424	0.266667	0.264706	0.193548	0.037037	0.305556	0.289474	0.176471	0.137931	0.290323	0.228571	0.181818	0.185185	0.571429	0.194444	0.2	0.28125	0.275862	0.478261	0.130435	0.310345	0.068966	0.242424	0.243243	0.285714	0.310345	0.16129	0.28	0.416667	0.321429	0.173913	0.185185	0.380952	0.166667	0.36
0.076923	0.191489	0.578947	0.163265	0.244444	0.333333	0.230769	0.435897	0.658537	0.238095	0.434783	0.425	0.317073	0.2	0.282609	0.156863	0.333333	0.355556	0.195652	0.15	0.326531	0.367347	0.348837	0.133333	0.288889	0.12963	0.372549	0.190476	0.159091	0.386364	0.421053	0.404762	0.25	0.209302	0.047619	0.302326	0.195122	0.113208	0.142857	0.173913	0.333333	0.317073	0.190476	0.209302	0.27907	0.071429	0.086957	0.119048	0.261905	0.181818
0.12	0.3125	0.314286	0.30303	0.272727	0.354839	0.190476	0.5	0.35	0.407407	0.3	0.535714	0.37931	0.214286	0.323529	0.184211	0.272727	0.382353	0.242424	0.103448	0.307692	0.325	0.333333	0.15625	0.375	0.205128	0.272727	0.285714	0.193548	0.46875	0.428571	0.451613	0.28125	0.151515	0.071429	0.448276	0.296296	0.216216	0.136364	0.212121	0.448276	0.333333	0.241379	0.151515	0.413793	0.068966	0.028571	0.178571	0.3	0.225806
0.136364	0.258065	0.264706	0.212121	0.3	0.21875	0.175	0.21875	0.214286	0.166667	0.225	0.25	0.321429	0.24	0.2	0.2	0.21875	0.294118	0.151515	0.208333	0.230769	0.219512	0.28125	0.172414	0.205882	0.157895	0.204545	0.137931	0.214286	0.257143	0.275862	0.235294	0.266667	0.296296	0.173913	0.21875	0.230769	0.166667	0.146341	0.193548	0.3	0.275862	0.571429	0.346154	0.151515	0.217391	0.32	0.25	0.285714	0.166667
0.076923	0.272727	0.276596	0.1875	0.555556	0.166667	0.163636	0.217391	0.307692	0.155556	0.346939	0.23913	0.2	0.2	0.255319	0.204082	0.166667	0.244898	0.170213	0.15	0.585366	0.55814	0.183673	0.186047	0.288889	0.173077	0.272727	0.086957	0.243902	0.244898	0.2	0.255319	0.447368	0.405405	0.128205	0.244444	0.166667	0.18	0.207547	0.285714	0.244444	0.173913	0.25	0.333333	0.170213	0.153846	0.162791	0.27027	0.177778	0.209302
0.171429	0.222222	0.372093	0.191489	0.341463	0.309524	0.188679	0.410256	0.395833	0.342105	0.413043	0.435897	0.325	0.175	0.380952	0.183673	0.309524	0.395349	0.285714	0.25	0.361702	0.434783	0.295455	0.136364	0.357143	0.176471	0.326923	0.195122	0.315789	0.395349	0.325	0.487179	0.317073	0.275	0.075	0.410256	0.230769	0.183673	0.188679	0.292683	0.309524	0.261905	0.195122	0.275	0.384615	0.1	0.113636	0.210526	0.209302	0.307692
0.075	0.075472	0.12963	0.137255	0.1875	0.017857	0.031746	0.096154	0.095238	0.019231	0.116667	0.074074	0.018519	0.042553	0.034483	0.034483	0.036364	0.050847	0.12	0.175	0.2	0.192982	0.035088	0.083333	0.113208	0.033333	0.163934	0.040816	0.04	0.127273	0.057692	0.090909	0.191489	0.12766	0.022727	0.075472	0.162791	0.016949	0.031746	0.078431	0.055556	0.018519	0.040816	0.081633	0.018182	0.022222	0.040816	0.066667	0.018868	0.06
0.166667	0.206897	0.114286	0.2	0.206897	0.09375	0.102564	0.129032	0.146341	0	0.184211	0.16129	0.1	0.08	0.117647	0.1875	0.09375	0.111111	0.0625	0.136364	0.157895	0.179487	0.057143	0.071429	0.121212	0.142857	0.139535	0.035714	0.153846	0.142857	0.137931	0.151515	0.172414	0.107143	0.210526	0.166667	0.12	0.151515	0.131579	0.137931	0.166667	0.064516	0.115385	0.148148	0.133333	0.2	0.16	0.04	0.032258	0.107143
0.022222	0.304348	0.230769	0.12963	0.2	0.25	0.192982	0.25	0.263158	0.272727	0.296296	0.244898	0.26087	0.181818	0.340426	0.536585	0.304348	0.326531	0.255319	0.06383	0.277778	0.290909	0.24	0.195652	0.319149	0.444444	0.254237	0.173913	0.222222	0.326531	0.26087	0.285714	0.18	0.272727	0.066667	0.363636	0.081633	0.465116	0.478261	0.318182	0.25	0.26087	0.2	0.244444	0.340909	0.088889	0.125	0.159091	0.295455	0.244444
0.027027	0.268293	0.333333	0.204545	0.181818	0.3	0.25	0.268293	0.361702	0.297297	0.377778	0.292683	0.388889	0.222222	0.410256	0.27907	0.444444	0.461538	0.214286	0.02439	0.244898	0.3125	0.384615	0.146341	0.317073	0.266667	0.32	0.210526	0.236842	0.325581	0.315789	0.410256	0.159091	0.230769	0.142857	0.444444	0.097561	0.27907	0.276596	0.315789	0.333333	0.388889	0.210526	0.333333	0.5	0.138889	0.15	0.131579	0.324324	0.263158
0.023256	0.318182	0.24	0.156863	0.137255	0.26087	0.2	0.234043	0.272727	0.2	0.259259	0.255319	0.272727	0.136364	0.355556	0.564103	0.318182	0.340426	0.212766	0.043478	0.218182	0.254545	0.276596	0.12766	0.25	0.5	0.220339	0.155556	0.232558	0.3125	0.244444	0.297872	0.117647	0.2	0.069767	0.288889	0.108696	0.564103	0.65	0.244444	0.234043	0.302326	0.181818	0.255814	0.325581	0.068182	0.106383	0.166667	0.309524	0.255814
0.028571	0.351351	0.102041	0.159091	0.136364	0.136364	0.16	0.190476	0.148148	0.15	0.153846	0.159091	0.142857	0.166667	0.232558	0.65625	0.162791	0.195652	0.113636	0.025641	0.134615	0.12963	0.130435	0.125	0.155556	0.666667	0.122807	0.128205	0.25	0.222222	0.142857	0.204545	0.113636	0.179487	0.085714	0.282051	0.075	0.827586	0.705882	0.230769	0.219512	0.170732	0.189189	0.179487	0.289474	0.083333	0.157895	0.138889	0.175	0.243243
0	0.12	0.276596	0.163265	0.12	0.244444	0.230769	0.244444	0.283019	0.238095	0.375	0.266667	0.255814	0.170732	0.340909	0.18	0.333333	0.355556	0.222222	0.045455	0.203704	0.288462	0.26087	0.133333	0.26087	0.196078	0.25	0.162791	0.214286	0.22	0.227273	0.340909	0.1	0.181818	0.073171	0.365854	0.088889	0.18	0.254902	0.317073	0.244444	0.227273	0.111111	0.268293	0.375	0.071429	0.086957	0.119048	0.177778	0.268293
0.030303	0.371429	0.106383	0.166667	0.142857	0.142857	0.142857	0.142857	0.132075	0.1	0.16	0.195122	0.15	0.176471	0.214286	0.758621	0.170732	0.177778	0.119048	0.027027	0.14	0.134615	0.136364	0.131579	0.136364	0.65625	0.127273	0.135135	0.228571	0.292683	0.121951	0.186047	0.119048	0.189189	0.090909	0.2	0.108108	0.758621	0.75	0.243243	0.170732	0.179487	0.235294	0.189189	0.205128	0.121212	0.135135	0.147059	0.184211	0.222222
0.088235	0.275	0.410256	0.238095	0.243902	0.342105	0.134615	0.378378	0.369565	0.305556	0.386364	0.405405	0.361111	0.162162	0.384615	0.173913	0.416667	0.365854	0.219512	0.171429	0.304348	0.347826	0.325	0.15	0.292683	0.142857	0.382979	0.153846	0.243243	0.333333	0.4	0.421053	0.25	0.205128	0.083333	0.457143	0.222222	0.173913	0.229167	0.25641	0.342105	0.289474	0.216216	0.27027	0.428571	0.081081	0.097561	0.2	0.333333	0.382353
0	0.133333	0.266667	0.166667	0.172414	0.214286	0.166667	0.214286	0.210526	0.25	0.189189	0.206897	0.230769	0.3	0.193548	0.193548	0.259259	0.258065	0.269231	0.090909	0.194444	0.216216	0.285714	0.318182	0.241379	0.114286	0.170732	0.272727	0.208333	0.21875	0.230769	0.233333	0.178571	0.25	0	0.214286	0.173913	0.15625	0.166667	0.28	0.214286	0.230769	0.217391	0.304348	0.269231	0.045455	0.076923	0.315789	0.192308	0.25
0	0.148936	0.318182	0.170213	0.148936	0.285714	0.291667	0.255814	0.32	0.315789	0.333333	0.27907	0.268293	0.179487	0.390244	0.212766	0.421053	0.439024	0.204545	0.047619	0.211538	0.27451	0.302326	0.113636	0.333333	0.18	0.307692	0.230769	0.361111	0.255319	0.268293	0.357143	0.152174	0.282051	0.076923	0.384615	0.093023	0.1875	0.192308	0.3	0.285714	0.238095	0.170732	0.388889	0.394737	0.102564	0.142857	0.184211	0.186047	0.282051
0.212121	0.2	0.26087	0.222222	0.35	0.173913	0.087719	0.227273	0.245283	0.136364	0.361702	0.222222	0.181818	0.179487	0.163265	0.163265	0.255814	0.229167	0.232558	0.222222	0.3125	0.326531	0.272727	0.195122	0.217391	0.113208	0.283019	0.142857	0.225	0.204082	0.181818	0.295455	0.292683	0.25	0.02439	0.2	0.175	0.14	0.169811	0.209302	0.227273	0.155556	0.170732	0.282051	0.177778	0.04878	0.090909	0.184211	0.108696	0.25
0	0.2	0.176471	0.193548	0.16129	0.2	0.222222	0.2	0.2	0.230769	0.243243	0.233333	0.214286	0.272727	0.3	0.3	0.285714	0.28125	0.25	0.083333	0.153846	0.175	0.1875	0.24	0.266667	0.242424	0.190476	0.304348	0.47619	0.205882	0.214286	0.258065	0.166667	0.28	0.142857	0.333333	0.16	0.21875	0.222222	0.259259	0.285714	0.172414	0.2	0.333333	0.4	0.136364	0.2	0.227273	0.137931	0.333333
0	0.170732	0.405405	0.166667	0.2	0.371429	0.142857	0.297297	0.395349	0.375	0.380952	0.324324	0.393939	0.212121	0.457143	0.186047	0.454545	0.394737	0.27027	0.055556	0.295455	0.372093	0.351351	0.131579	0.388889	0.152174	0.319149	0.2	0.30303	0.292683	0.393939	0.307692	0.205128	0.294118	0.028571	0.454545	0.078947	0.159091	0.191489	0.314286	0.297297	0.393939	0.235294	0.375	0.46875	0.057143	0.105263	0.3	0.363636	0.419355
0.125	0.204082	0.285714	0.276596	0.204082	0.204082	0.135593	0.255319	0.267857	0.170213	0.301887	0.276596	0.212766	0.186047	0.192308	0.127273	0.229167	0.207547	0.234043	0.166667	0.236364	0.25	0.196078	0.125	0.22	0.142857	0.258621	0.152174	0.148936	0.28	0.266667	0.319149	0.208333	0.145833	0.044444	0.255319	0.181818	0.107143	0.155172	0.212766	0.229167	0.1875	0.12766	0.145833	0.208333	0.066667	0.06	0.111111	0.166667	0.25
0	0.159091	0.341463	0.130435	0.275	0.275	0.204082	0.214286	0.340426	0.205128	0.326087	0.238095	0.289474	0.228571	0.35	0.173913	0.416667	0.333333	0.282051	0.051282	0.363636	0.377778	0.261905	0.243243	0.358974	0.142857	0.3	0.153846	0.243243	0.191489	0.25641	0.317073	0.25	0.342857	0.083333	0.342105	0.073171	0.148936	0.204082	0.441176	0.243902	0.25641	0.153846	0.305556	0.315789	0.081081	0.097561	0.2	0.263158	0.305556
0.046154	0.093333	0.228571	0.092105	0.15493	0.15493	0.139241	0.123288	0.160494	0.114286	0.194805	0.136986	0.15942	0.121212	0.231884	0.118421	0.223881	0.191781	0.191176	0.058824	0.197368	0.207792	0.150685	0.132353	0.2	0.115385	0.170732	0.085714	0.166667	0.12987	0.15942	0.180556	0.140845	0.2	0.044776	0.188406	0.041667	0.103896	0.139241	0.19403	0.138889	0.15942	0.101449	0.181818	0.173913	0.059701	0.085714	0.089552	0.161765	0.181818
0	0.025641	0.157895	0.108108	0.142857	0.111111	0.142857	0.142857	0.130435	0.2	0.25	0.138889	0.117647	0.185185	0.131579	0.102564	0.142857	0.153846	0.181818	0.034483	0.166667	0.159091	0.135135	0.206897	0.235294	0.097561	0.148936	0.36	0.166667	0.125	0.117647	0.102564	0.147059	0.16129	0	0.111111	0.222222	0.075	0.066667	0.117647	0.081081	0.117647	0.030303	0.241379	0.147059	0	0	0.192308	0.057143	0.090909
0.060606	0.166667	0.232558	0.111111	0.225	0.289474	0.163265	0.289474	0.22	0.285714	0.282609	0.282051	0.305556	0.28125	0.268293	0.155556	0.4	0.255814	0.454545	0.054054	0.288889	0.304348	0.416667	0.517241	0.416667	0.102041	0.211538	0.228571	0.128205	0.227273	0.27027	0.3	0.2	0.216216	0	0.225	0.105263	0.130435	0.117647	0.27027	0.25641	0.342857	0.228571	0.184211	0.297297	0.027027	0.075	0.25	0.277778	0.184211
0	0.142857	0.268293	0.088889	0.2	0.371429	0.191489	0.297297	0.276596	0.294118	0.288889	0.289474	0.352941	0.37931	0.307692	0.133333	0.333333	0.292683	0.516129	0.055556	0.295455	0.340909	0.351351	0.482759	0.428571	0.104167	0.24	0.272727	0.162162	0.261905	0.277778	0.307692	0.205128	0.257143	0	0.263158	0.138889	0.108696	0.12	0.277778	0.263158	0.352941	0.2	0.222222	0.342857	0.027778	0.05	0.258065	0.25	0.222222
0.076923	0.105263	0.179487	0.131579	0.235294	0.166667	0.111111	0.2	0.125	0.151515	0.181818	0.162162	0.176471	0.307692	0.125	0.153846	0.235294	0.175	0.322581	0.066667	0.186047	0.204545	0.294118	0.761905	0.294118	0.119048	0.142857	0.241379	0.121212	0.146341	0.176471	0.184211	0.242424	0.225806	0	0.135135	0.166667	0.125	0.111111	0.25	0.135135	0.176471	0.2	0.151515	0.171429	0	0.058824	0.137931	0.147059	0.117647
0.076923	0.166667	0.179487	0.194444	0.272727	0.2	0.162791	0.2	0.148936	0.1875	0.238095	0.228571	0.212121	0.36	0.184211	0.216216	0.2	0.205128	0.413793	0.066667	0.214286	0.261905	0.189189	0.681818	0.375	0.146341	0.191489	0.241379	0.193548	0.205128	0.176471	0.25	0.242424	0.310345	0.071429	0.166667	0.129032	0.153846	0.162791	0.333333	0.2	0.212121	0.16129	0.225806	0.242424	0.107143	0.090909	0.137931	0.147059	0.1875
0.076923	0.105263	0.15	0.131579	0.235294	0.166667	0.111111	0.2	0.125	0.151515	0.209302	0.162162	0.176471	0.307692	0.153846	0.184211	0.2	0.175	0.366667	0.032258	0.186047	0.232558	0.222222	0.761905	0.333333	0.146341	0.142857	0.241379	0.121212	0.146341	0.142857	0.184211	0.205882	0.225806	0	0.135135	0.129032	0.125	0.136364	0.25	0.135135	0.212121	0.16129	0.151515	0.205882	0	0.090909	0.137931	0.147059	0.151515
0.142857	0.393939	0.282051	0.342857	0.393939	0.243243	0.148936	0.277778	0.288889	0.235294	0.365854	0.305556	0.294118	0.225806	0.25641	0.195122	0.210526	0.243902	0.184211	0.125	0.375	0.357143	0.230769	0.171429	0.333333	0.214286	0.276596	0.25	0.28125	0.342105	0.257143	0.361111	0.363636	0.272727	0.096774	0.277778	0.258065	0.195122	0.148936	0.257143	0.393939	0.222222	0.212121	0.3125	0.25	0.09375	0.052632	0.275862	0.162162	0.272727
0.1	0.27027	0.275	0.263158	0.205128	0.382353	0.25	0.342857	0.311111	0.264706	0.295455	0.371429	0.363636	0.258065	0.282051	0.219512	0.27027	0.405405	0.210526	0.088235	0.244444	0.26087	0.324324	0.166667	0.289474	0.181818	0.297872	0.322581	0.235294	0.333333	0.323529	0.388889	0.179487	0.194444	0.129032	0.424242	0.212121	0.219512	0.170213	0.25	0.88	0.363636	0.28125	0.228571	0.393939	0.16129	0.138889	0.151515	0.294118	0.264706
0.1	0.175	0.307692	0.2	0.146341	0.46875	0.145833	0.382353	0.255319	0.30303	0.266667	0.411765	0.607143	0.258065	0.25	0.162791	0.305556	0.444444	0.314286	0.057143	0.217391	0.288889	0.53125	0.166667	0.324324	0.130435	0.270833	0.242424	0.105263	0.268293	0.451613	0.315789	0.121951	0.131579	0.060606	0.27027	0.142857	0.190476	0.170213	0.184211	0.305556	0.730769	0.28125	0.162162	0.314286	0.058824	0.078947	0.1875	0.466667	0.194444
0.034483	0.257143	0.297297	0.25	0.189189	0.375	0.238095	0.333333	0.244444	0.25	0.255814	0.363636	0.4	0.285714	0.236842	0.305556	0.257143	0.4	0.228571	0.0625	0.261905	0.27907	0.352941	0.21875	0.314286	0.25641	0.26087	0.266667	0.21875	0.484848	0.3125	0.342857	0.194444	0.212121	0.185185	0.333333	0.193548	0.27027	0.238095	0.272727	0.375	0.3125	0.310345	0.25	0.34375	0.222222	0.151515	0.129032	0.242424	0.25
0	0.033333	0.09375	0.066667	0.033333	0.068966	0.026316	0.033333	0.04878	0	0.051282	0.066667	0.074074	0.095238	0.0625	0.096774	0.068966	0.090909	0.071429	0.05	0.025641	0.05	0.1	0.04	0.064516	0.028571	0.046512	0.041667	0.083333	0.090909	0.074074	0.030303	0.034483	0.08	0.055556	0.033333	0	0.030303	0.026316	0.035714	0.033333	0.074074	0.086957	0.125	0.071429	0.111111	0.086957	0.047619	0.037037	0.08
0.095238	0.275862	0.205882	0.151515	0.193548	0.233333	0.153846	0.233333	0.166667	0.222222	0.175	0.266667	0.346154	0.208333	0.212121	0.212121	0.233333	0.272727	0.16129	0.038462	0.15	0.142857	0.344828	0.142857	0.21875	0.166667	0.159091	0.148148	0.230769	0.166667	0.206897	0.212121	0.241379	0.269231	0.190476	0.233333	0.111111	0.212121	0.184211	0.166667	0.275862	0.346154	0.722222	0.269231	0.241379	0.181818	0.291667	0.272727	0.36	0.178571
0.176471	0.133333	0.1875	0.129032	0.214286	0.0625	0.076923	0.096774	0.095238	0.111111	0.157895	0.129032	0.142857	0.04	0.121212	0.057143	0.0625	0.181818	0.064516	0.263158	0.162162	0.153846	0.125	0.074074	0.16129	0.054054	0.142857	0.037037	0.16	0.147059	0.103448	0.15625	0.269231	0.153846	0.222222	0.133333	0.227273	0.027778	0.05	0.032258	0.172414	0.066667	0.217391	0.153846	0.064516	0.277778	0.166667	0.190476	0.068966	0.071429
0.136364	0.3	0.30303	0.290323	0.3	0.258065	0.119048	0.344828	0.275	0.206897	0.25641	0.37931	0.37037	0.291667	0.166667	0.235294	0.3	0.375	0.1875	0.208333	0.230769	0.282051	0.322581	0.214286	0.242424	0.157895	0.261905	0.269231	0.214286	0.294118	0.37037	0.354839	0.310345	0.166667	0.173913	0.258065	0.230769	0.2	0.119048	0.233333	0.392857	0.275862	0.434783	0.206897	0.266667	0.166667	0.137931	0.25	0.285714	0.206897
0	0.135135	0.243243	0.194444	0.235294	0.2	0.219512	0.166667	0.227273	0.1875	0.444444	0.194444	0.212121	0.259259	0.363636	0.25	0.272727	0.382353	0.242424	0.066667	0.243902	0.325	0.189189	0.233333	0.294118	0.175	0.217391	0.2	0.48	0.205128	0.142857	0.25	0.205882	0.357143	0.111111	0.235294	0.129032	0.184211	0.219512	0.333333	0.2	0.176471	0.16129	0.727273	0.28125	0.148148	0.16129	0.269231	0.114286	0.310345
0	0.28125	0.216216	0.2	0.171429	0.205882	0.166667	0.171429	0.232558	0.193548	0.275	0.2	0.21875	0.269231	0.294118	0.375	0.322581	0.4375	0.212121	0.068966	0.162791	0.209302	0.228571	0.2	0.228571	0.243243	0.222222	0.25	0.384615	0.243243	0.181818	0.294118	0.142857	0.275862	0.074074	0.28125	0.133333	0.257143	0.324324	0.344828	0.242424	0.181818	0.206897	0.608696	0.290323	0.111111	0.166667	0.185185	0.117647	0.275862
0	0.175	0.243902	0.170732	0.205128	0.236842	0.222222	0.205128	0.282609	0.30303	0.357143	0.230769	0.25	0.21875	0.470588	0.219512	0.305556	0.405405	0.243243	0.057143	0.302326	0.288889	0.225	0.135135	0.324324	0.209302	0.244898	0.205882	0.448276	0.209302	0.216216	0.315789	0.210526	0.387097	0.09375	0.382353	0.142857	0.219512	0.222222	0.363636	0.27027	0.216216	0.205882	0.482759	0.352941	0.125	0.171429	0.266667	0.189189	0.387097
0.111111	0.257143	0.454545	0.216216	0.419355	0.222222	0.130435	0.294118	0.365854	0.176471	0.421053	0.323529	0.235294	0.2	0.27027	0.175	0.333333	0.324324	0.162162	0.259259	0.394737	0.410256	0.243243	0.181818	0.277778	0.113636	0.414634	0.151515	0.3	0.324324	0.272727	0.382353	0.433333	0.37931	0.066667	0.294118	0.321429	0.119048	0.181818	0.235294	0.222222	0.166667	0.266667	0.481481	0.228571	0.1	0.117647	0.25	0.138889	0.25
0.173913	0.322581	0.323529	0.354839	0.413793	0.205882	0.139535	0.322581	0.261905	0.233333	0.307692	0.354839	0.258065	0.222222	0.257143	0.257143	0.171429	0.243243	0.176471	0.148148	0.315789	0.333333	0.194444	0.2	0.30303	0.210526	0.25	0.206897	0.5	0.314286	0.3	0.419355	0.481481	0.321429	0.16	0.28125	0.307692	0.222222	0.166667	0.181818	0.322581	0.181818	0.206897	0.321429	0.25	0.153846	0.09375	0.28	0.117647	0.233333
0.071429	0.257143	0.454545	0.216216	0.333333	0.222222	0.130435	0.294118	0.365854	0.142857	0.421053	0.323529	0.235294	0.2	0.205128	0.175	0.333333	0.324324	0.194444	0.214286	0.292683	0.309524	0.243243	0.181818	0.210526	0.139535	0.380952	0.151515	0.258065	0.324324	0.272727	0.342857	0.34375	0.333333	0.066667	0.257143	0.275862	0.119048	0.181818	0.235294	0.222222	0.166667	0.266667	0.428571	0.228571	0.1	0.117647	0.166667	0.138889	0.25
0	0.333333	0.257143	0.171429	0.212121	0.212121	0.170732	0.142857	0.238095	0.16129	0.282051	0.171429	0.225806	0.230769	0.34375	0.30303	0.333333	0.40625	0.181818	0.071429	0.195122	0.214286	0.2	0.166667	0.2	0.216216	0.227273	0.172414	0.4	0.25	0.1875	0.264706	0.181818	0.333333	0.076923	0.25	0.137931	0.264706	0.297297	0.310345	0.212121	0.1875	0.259259	0.714286	0.258065	0.115385	0.172414	0.24	0.15625	0.241379
0	0.3125	0.277778	0.162162	0.2	0.2	0.190476	0.135135	0.255814	0.117647	0.3	0.162162	0.212121	0.214286	0.285714	0.323529	0.3125	0.305556	0.205882	0.066667	0.214286	0.232558	0.189189	0.15625	0.189189	0.236842	0.217391	0.16129	0.321429	0.236842	0.176471	0.25	0.205882	0.407407	0.111111	0.3125	0.09375	0.285714	0.315789	0.37931	0.2	0.176471	0.241379	0.461538	0.322581	0.148148	0.16129	0.222222	0.147059	0.310345
0.032609	0.159574	0.153061	0.134021	0.135417	0.147368	0.135922	0.135417	0.222222	0.09375	0.19	0.157895	0.150538	0.097826	0.166667	0.142857	0.159574	0.163265	0.125	0.064516	0.168317	0.212121	0.14433	0.11828	0.15625	0.151515	0.205882	0.072917	0.094737	0.1875	0.114583	0.178947	0.136842	0.129032	0.031915	0.172043	0.096774	0.154639	0.206186	0.163043	0.135417	0.138298	0.084211	0.09375	0.136842	0.031579	0.040404	0.06383	0.104167	0.105263
0.037037	0.152941	0.172414	0.137931	0.088889	0.126437	0.177778	0.152941	0.222222	0.093023	0.213483	0.164706	0.129412	0.071429	0.147727	0.16092	0.152941	0.157303	0.102273	0.073171	0.138298	0.159574	0.149425	0.068966	0.111111	0.170455	0.204301	0.095238	0.081395	0.197674	0.116279	0.188235	0.089888	0.08046	0.036145	0.166667	0.096386	0.147727	0.204545	0.142857	0.126437	0.116279	0.069767	0.105882	0.154762	0.035714	0.045455	0.059524	0.091954	0.119048
0.054545	0.180328	0.245902	0.237288	0.180328	0.220339	0.19403	0.263158	0.354839	0.152542	0.261538	0.258621	0.22807	0.122807	0.209677	0.153846	0.241379	0.222222	0.163934	0.068966	0.208955	0.257576	0.233333	0.116667	0.193548	0.166667	0.30303	0.137931	0.116667	0.241935	0.22807	0.271186	0.163934	0.114754	0.052632	0.220339	0.140351	0.136364	0.15942	0.166667	0.2	0.206897	0.118644	0.152542	0.224138	0.051724	0.047619	0.086207	0.131148	0.152542
0.068182	0.22	0.140351	0.215686	0.089286	0.051724	0.061538	0.109091	0.123077	0.017857	0.145161	0.127273	0.053571	0.039216	0.066667	0.142857	0.051724	0.1	0.052632	0.108696	0.09375	0.107692	0.05	0.037037	0.067797	0.118644	0.153846	0.018519	0.076923	0.2	0.092593	0.142857	0.111111	0.055556	0.065217	0.12963	0.102041	0.103448	0.112903	0.072727	0.089286	0.053571	0.057692	0.075472	0.090909	0.086957	0.078431	0.019608	0.035714	0.075472
0	0.137931	0.233333	0.214286	0.178571	0.32	0.108108	0.375	0.216216	0.26087	0.194444	0.307692	0.347826	0.470588	0.2	0.16129	0.222222	0.266667	0.28	0	0.2	0.222222	0.296296	0.272727	0.25	0.151515	0.205128	0.35	0.166667	0.266667	0.291667	0.241379	0.185185	0.208333	0	0.222222	0.238095	0.16129	0.138889	0.24	0.222222	0.347826	0.173913	0.208333	0.28	0	0	0.2	0.2	0.26087
0	0.121212	0.205882	0.1875	0.15625	0.233333	0.125	0.233333	0.225	0.222222	0.236842	0.225806	0.25	0.380952	0.176471	0.142857	0.37037	0.235294	0.241379	0.038462	0.15	0.170732	0.392857	0.333333	0.21875	0.135135	0.214286	0.409091	0.142857	0.2	0.25	0.212121	0.16129	0.178571	0	0.193548	0.2	0.142857	0.125	0.206897	0.193548	0.25	0.148148	0.222222	0.285714	0	0	0.217391	0.172414	0.222222
0.107143	0.363636	0.361111	0.352941	0.285714	0.184211	0.104167	0.285714	0.266667	0.205882	0.25	0.277778	0.228571	0.121212	0.230769	0.142857	0.216216	0.219512	0.128205	0.206897	0.285714	0.272727	0.236842	0.111111	0.175	0.111111	0.282609	0.114286	0.142857	0.282051	0.264706	0.297297	0.294118	0.205882	0.03125	0.216216	0.266667	0.142857	0.177778	0.162162	0.216216	0.194444	0.258065	0.205882	0.189189	0.0625	0.054054	0.2	0.2	0.171429
0.052632	0.2	0.45	0.195652	0.2	0.285714	0.148148	0.459459	0.404255	0.315789	0.361702	0.486486	0.3	0.210526	0.23913	0.14	0.421053	0.404762	0.232558	0.157895	0.285714	0.326531	0.4	0.166667	0.272727	0.092593	0.333333	0.2	0.195122	0.404762	0.405405	0.540541	0.232558	0.190476	0.02439	0.35	0.205128	0.117647	0.127273	0.209302	0.285714	0.3	0.170732	0.25	0.394737	0.04878	0.066667	0.125	0.243902	0.219512
0.133333	0.297297	0.405405	0.289474	0.297297	0.371429	0.217391	0.5	0.395349	0.375	0.414634	0.53125	0.393939	0.25	0.342105	0.214286	0.411765	0.472222	0.27027	0.151515	0.357143	0.439024	0.388889	0.194444	0.351351	0.177778	0.377778	0.235294	0.228571	0.432432	0.4375	0.961538	0.27027	0.222222	0.090909	0.454545	0.242424	0.186047	0.191489	0.314286	0.411765	0.352941	0.2	0.294118	0.566667	0.121212	0.105263	0.147059	0.25	0.257143
0.055556	0.238095	0.473684	0.204545	0.238095	0.333333	0.176471	0.485714	0.422222	0.333333	0.44186	0.558824	0.351351	0.222222	0.27907	0.170213	0.485714	0.390244	0.243902	0.166667	0.297872	0.369565	0.421053	0.175	0.317073	0.117647	0.375	0.210526	0.205128	0.425	0.388889	0.617647	0.243902	0.2	0.052632	0.405405	0.216216	0.145833	0.153846	0.25	0.333333	0.282051	0.179487	0.230769	0.457143	0.078947	0.069767	0.131579	0.225	0.230769
0.071429	0.257143	0.371429	0.216216	0.189189	0.466667	0.238095	0.375	0.365854	0.428571	0.384615	0.40625	0.5	0.241379	0.424242	0.236842	0.419355	0.53125	0.264706	0.096774	0.292683	0.341463	0.4375	0.181818	0.393939	0.166667	0.288889	0.225806	0.258065	0.441176	0.4	0.46875	0.194444	0.25	0.066667	0.692308	0.15625	0.205128	0.209302	0.354839	0.466667	0.4	0.225806	0.290323	0.653846	0.1	0.117647	0.166667	0.366667	0.290323
0.074074	0.228571	0.424242	0.189189	0.194444	0.433333	0.214286	0.387097	0.375	0.5	0.394737	0.419355	0.464286	0.25	0.393939	0.210526	0.482759	0.454545	0.272727	0.137931	0.333333	0.35	0.40625	0.1875	0.451613	0.142857	0.325581	0.233333	0.266667	0.411765	0.413793	0.483871	0.235294	0.258065	0.068966	0.72	0.16129	0.179487	0.159091	0.322581	0.433333	0.366667	0.233333	0.258065	0.615385	0.103448	0.088235	0.214286	0.333333	0.3
0.074074	0.228571	0.382353	0.189189	0.194444	0.482759	0.214286	0.387097	0.375	0.444444	0.358974	0.419355	0.518519	0.25	0.393939	0.210526	0.482759	0.5	0.272727	0.1	0.333333	0.35	0.451613	0.1875	0.40625	0.142857	0.295455	0.233333	0.225806	0.454545	0.413793	0.4375	0.2	0.21875	0.033333	0.592593	0.16129	0.179487	0.186047	0.28125	0.433333	0.413793	0.233333	0.258065	0.555556	0.066667	0.088235	0.214286	0.37931	0.258065
0	0.184211	0.4	0.15	0.184211	0.363636	0.177778	0.285714	0.325581	0.28125	0.341463	0.314286	0.387097	0.193548	0.371429	0.2	0.956522	0.388889	0.257143	0.029412	0.285714	0.302326	0.46875	0.142857	0.305556	0.136364	0.340909	0.258065	0.176471	0.25	0.34375	0.371429	0.189189	0.28125	0.03125	0.323529	0.085714	0.142857	0.177778	0.30303	0.25	0.34375	0.21875	0.322581	0.375	0.0625	0.114286	0.241379	0.354839	0.28125
0.129032	0.195122	0.261905	0.25	0.225	0.225	0.117647	0.324324	0.270833	0.184211	0.282609	0.282051	0.205128	0.205882	0.181818	0.155556	0.25641	0.2	0.2	0.114286	0.26087	0.25	0.307692	0.222222	0.243902	0.2	0.235294	0.264706	0.157895	0.255814	0.305556	0.333333	0.2	0.097561	0	0.225	0.272727	0.130435	0.14	0.146341	0.25641	0.236842	0.162162	0.125	0.230769	0	0.04878	0.111111	0.210526	0.25
0	0.157895	0.170732	0.125	0.128205	0.189189	0.238095	0.157895	0.166667	0.176471	0.2	0.184211	0.2	0.2	0.342857	0.205128	0.257143	0.225	0.194444	0.030303	0.204545	0.170213	0.179487	0.114286	0.179487	0.225	0.208333	0.1875	0.258065	0.195122	0.166667	0.236842	0.102564	0.176471	0.103448	0.294118	0.121212	0.175	0.238095	0.272727	0.257143	0.166667	0.151515	0.212121	0.30303	0.1	0.117647	0.166667	0.171429	0.25
0.111111	0.222222	0.090909	0.216216	0.128205	0.073171	0.083333	0.128205	0.098039	0.052632	0.148936	0.153846	0.135135	0.028571	0.044444	0.093023	0.023256	0.139535	0	0.133333	0.104167	0.1	0.095238	0.026316	0.045455	0.088889	0.16	0	0.054054	0.166667	0.105263	0.146341	0.131579	0.052632	0.185185	0.1	0.121212	0.093023	0.083333	0.05	0.157895	0.076923	0.1875	0.052632	0.04878	0.178571	0.1875	0	0.108108	0.052632
0	0.128205	0.333333	0.097561	0.157895	0.333333	0.155556	0.257143	0.333333	0.25	0.227273	0.25	0.3125	0.2	0.27027	0.093023	0.333333	0.225	0.194444	0	0.232558	0.25	0.277778	0.114286	0.243243	0.139535	0.348837	0.225806	0.114286	0.225	0.3125	0.236842	0.162162	0.176471	0	0.257143	0.088235	0.093023	0.106383	0.2	0.222222	0.3125	0.151515	0.176471	0.264706	0	0.027027	0.166667	0.322581	0.176471
0.136364	0.181818	0.075	0.176471	0.147059	0.083333	0.119048	0.114286	0.085106	0.060606	0.113636	0.176471	0.15625	0.033333	0.05	0.105263	0.026316	0.128205	0	0.16	0.116279	0.111111	0.108108	0.030303	0.078947	0.1	0.104167	0	0.0625	0.157895	0.088235	0.166667	0.1875	0.060606	0.285714	0.114286	0.142857	0.105263	0.093023	0.057143	0.181818	0.121212	0.269231	0.060606	0.055556	0.272727	0.375	0	0.090909	0.060606
0	0	0	0.028571	0.09375	0	0	0	0	0	0	0	0	0.08	0	0	0	0	0.096774	0	0.073171	0.069767	0	0.111111	0.088235	0	0	0	0	0	0	0	0.096774	0.107143	0	0	0.037037	0.027027	0.02381	0.1	0	0	0	0	0	0	0	0	0	0
0.24	0.40625	0.25641	0.243243	0.451613	0.216216	0.104167	0.216216	0.23913	0.205882	0.341463	0.243243	0.228571	0.15625	0.333333	0.170732	0.216216	0.190476	0.222222	0.296296	0.384615	0.365854	0.175	0.111111	0.27027	0.190476	0.229167	0.114286	0.290323	0.190476	0.194444	0.297297	0.419355	0.322581	0.064516	0.285714	0.1875	0.2	0.204545	0.228571	0.285714	0.194444	0.258065	0.322581	0.222222	0.096774	0.114286	0.384615	0.166667	0.28125
0	0.184211	0.289474	0.15	0.125	0.40625	0.232558	0.363636	0.357143	0.413793	0.309524	0.393939	0.387097	0.275862	0.454545	0.263158	0.363636	0.5625	0.257143	0.060606	0.2	0.272727	0.342857	0.176471	0.342857	0.219512	0.282609	0.21875	0.37931	0.351351	0.34375	0.454545	0.128205	0.242424	0.1	0.607143	0.085714	0.230769	0.177778	0.30303	0.363636	0.34375	0.21875	0.366667	0.76	0.133333	0.181818	0.16129	0.3125	0.322581
0	0.142857	0.2	0.117647	0.098039	0.333333	0.361702	0.272727	0.333333	0.333333	0.245283	0.295455	0.317073	0.2	0.340909	0.204082	0.244444	0.386364	0.195652	0.022222	0.160714	0.218182	0.318182	0.133333	0.288889	0.22	0.206897	0.219512	0.214286	0.244898	0.255814	0.372093	0.122449	0.155556	0.1	0.473684	0.113636	0.204082	0.185185	0.227273	0.302326	0.285714	0.190476	0.209302	0.617647	0.097561	0.162791	0.119048	0.261905	0.238095
0	0.21875	0.264706	0.176471	0.258065	0.21875	0.175	0.21875	0.243902	0.296296	0.289474	0.25	0.233333	0.291667	0.354839	0.272727	0.3	0.294118	0.225806	0.035714	0.297297	0.315789	0.205882	0.172414	0.322581	0.222222	0.204545	0.222222	0.545455	0.222222	0.233333	0.272727	0.266667	0.458333	0.125	0.3	0.066667	0.235294	0.236842	0.275862	0.3	0.193548	0.269231	0.458333	0.357143	0.166667	0.178571	0.363636	0.16129	0.346154
0.035714	0.264706	0.342857	0.189189	0.194444	0.535714	0.214286	0.433333	0.309524	0.392857	0.325	0.466667	0.782609	0.296296	0.314286	0.15	0.387097	0.5	0.3125	0.03125	0.238095	0.35	0.607143	0.225806	0.40625	0.116279	0.325581	0.275862	0.151515	0.371429	0.413793	0.4375	0.2	0.181818	0.148148	0.433333	0.16129	0.15	0.133333	0.242424	0.34375	0.576923	0.423077	0.21875	0.448276	0.142857	0.15625	0.214286	0.428571	0.21875
0.103448	0.210526	0.162791	0.236842	0.277778	0.179487	0.102041	0.243243	0.16	0.2	0.244444	0.205128	0.189189	0.266667	0.113636	0.139535	0.121951	0.159091	0.323529	0.090909	0.222222	0.266667	0.170732	0.64	0.333333	0.108696	0.176471	0.176471	0.108108	0.186047	0.157895	0.225	0.25	0.2	0	0.121951	0.181818	0.113636	0.102041	0.222222	0.15	0.189189	0.142857	0.135135	0.153846	0	0.052632	0.121212	0.131579	0.105263
0.066667	0.215686	0.2	0.285714	0.192308	0.192308	0.22807	0.192308	0.254237	0.183673	0.285714	0.211538	0.2	0.125	0.181818	0.160714	0.169811	0.240741	0.173077	0.106383	0.183333	0.237288	0.207547	0.14	0.230769	0.155172	0.225806	0.166667	0.23913	0.218182	0.176471	0.27451	0.173077	0.137255	0.086957	0.215686	0.145833	0.12069	0.147541	0.176471	0.24	0.2	0.217391	0.183673	0.22	0.108696	0.142857	0.152174	0.156863	0.208333
0.153846	0.294118	0.371429	0.323529	0.375	0.189189	0.181818	0.294118	0.302326	0.212121	0.35	0.323529	0.2	0.2	0.305556	0.27027	0.222222	0.324324	0.162162	0.214286	0.358974	0.375	0.210526	0.181818	0.277778	0.195122	0.26087	0.1875	0.56	0.324324	0.272727	0.382353	0.433333	0.428571	0.103448	0.294118	0.275862	0.205128	0.209302	0.235294	0.294118	0.166667	0.225806	0.37931	0.30303	0.137931	0.151515	0.25	0.108108	0.25
0.058824	0.219512	0.421053	0.186047	0.219512	0.315789	0.115385	0.388889	0.44186	0.314286	0.304348	0.416667	0.333333	0.135135	0.292683	0.104167	0.351351	0.27907	0.195122	0.142857	0.311111	0.297872	0.333333	0.125	0.238095	0.1	0.361702	0.157895	0.125	0.341463	0.371429	0.358974	0.25641	0.15	0.027027	0.351351	0.228571	0.104167	0.137255	0.170732	0.315789	0.263158	0.222222	0.15	0.324324	0.054054	0.047619	0.171429	0.342857	0.210526
0.009804	0.054054	0.034188	0.072727	0.054054	0.008621	0.05042	0.008621	0.040323	0.008929	0.067227	0.008547	0.008772	0.028302	0.052632	0.043478	0.035398	0.02521	0.045045	0.019048	0.067797	0.066667	0.008475	0.046729	0.053097	0.051724	0.048	0.018349	0.056604	0.008264	0.017699	0.034483	0.045045	0.066038	0.029412	0.044643	0.018519	0.043478	0.059322	0.074766	0.035398	0.017699	0.018349	0.046296	0.035714	0.029126	0.04717	0.028571	0.017857	0.046296
0.106383	0.178571	0.320755	0.155172	0.178571	0.245283	0.138462	0.346939	0.344828	0.24	0.333333	0.395833	0.254902	0.16	0.210526	0.131148	0.346939	0.290909	0.226415	0.166667	0.229508	0.283333	0.307692	0.12963	0.236364	0.092308	0.290323	0.153846	0.150943	0.314815	0.28	0.4375	0.181818	0.148148	0.038462	0.294118	0.156863	0.112903	0.121212	0.185185	0.245283	0.207547	0.132075	0.169811	0.326531	0.057692	0.052632	0.096154	0.166667	0.169811
0.148148	0.285714	0.361111	0.352941	0.363636	0.184211	0.177778	0.285714	0.295455	0.205882	0.341463	0.314286	0.194444	0.193548	0.297297	0.263158	0.216216	0.315789	0.157895	0.206897	0.35	0.365854	0.205128	0.176471	0.27027	0.190476	0.255319	0.181818	0.538462	0.315789	0.264706	0.371429	0.419355	0.413793	0.1	0.285714	0.310345	0.230769	0.232558	0.228571	0.285714	0.162162	0.21875	0.366667	0.294118	0.133333	0.147059	0.241379	0.105263	0.242424
0	0.121212	0.108108	0.225806	0.088235	0.193548	0.40625	0.121212	0.139535	0.137931	0.146341	0.151515	0.206897	0.208333	0.212121	0.212121	0.15625	0.2	0.125	0	0.15	0.116279	0.147059	0.103448	0.147059	0.2	0.133333	0.192308	0.230769	0.166667	0.129032	0.176471	0.090909	0.137931	0.190476	0.233333	0.153846	0.212121	0.184211	0.25	0.321429	0.166667	0.192308	0.137931	0.241379	0.181818	0.192308	0.076923	0.133333	0.222222
0	0.137255	0.265306	0.134615	0.09434	0.318182	0.222222	0.26087	0.320755	0.317073	0.307692	0.282609	0.272727	0.190476	0.326087	0.173077	0.318182	0.340426	0.23913	0.043478	0.196429	0.232143	0.276596	0.152174	0.276596	0.125	0.285714	0.268293	0.204545	0.235294	0.244444	0.326087	0.096154	0.173913	0.045455	0.380952	0.133333	0.150943	0.137931	0.244444	0.288889	0.244444	0.130435	0.227273	0.390244	0.068182	0.083333	0.139535	0.222222	0.255814
0.153846	0.294118	0.297297	0.216216	0.62963	0.189189	0.083333	0.222222	0.217391	0.176471	0.317073	0.216216	0.2	0.241379	0.205128	0.119048	0.189189	0.166667	0.228571	0.133333	0.472222	0.447368	0.179487	0.258065	0.393939	0.113636	0.288889	0.117647	0.258065	0.25641	0.235294	0.27027	0.791667	0.538462	0.066667	0.222222	0.233333	0.146341	0.130435	0.235294	0.222222	0.166667	0.225806	0.290323	0.162162	0.064516	0.027027	0.296296	0.138889	0.176471
0	0.170213	0.204082	0.142857	0.222222	0.25	0.145455	0.195652	0.264151	0.243902	0.203704	0.217391	0.261905	0.175	0.348837	0.16	0.309524	0.22449	0.255814	0.046512	0.306122	0.32	0.212766	0.162791	0.325581	0.153846	0.169492	0.113636	0.219512	0.176471	0.232558	0.234043	0.227273	0.275	0.075	0.309524	0.090909	0.208333	0.211538	0.358974	0.222222	0.232558	0.166667	0.214286	0.317073	0.073171	0.088889	0.210526	0.3	0.243902
0.083333	0.111111	0.1	0.205882	0.081081	0.176471	0.411765	0.111111	0.130435	0.125	0.136364	0.138889	0.1875	0.185185	0.194444	0.194444	0.142857	0.184211	0.181818	0.071429	0.139535	0.108696	0.135135	0.09375	0.135135	0.184211	0.125	0.172414	0.206897	0.153846	0.117647	0.162162	0.083333	0.125	0.166667	0.212121	0.137931	0.194444	0.170732	0.266667	0.290323	0.151515	0.172414	0.125	0.21875	0.16	0.172414	0.068966	0.121212	0.2
0	0.25	0.225	0.179487	0.153846	0.184211	0.177778	0.153846	0.212766	0.138889	0.27907	0.179487	0.194444	0.233333	0.297297	0.333333	0.25	0.388889	0.189189	0.060606	0.148936	0.191489	0.205128	0.176471	0.205128	0.25	0.204082	0.181818	0.37931	0.25	0.162162	0.263158	0.128205	0.28125	0.1	0.285714	0.117647	0.297297	0.292683	0.34375	0.216216	0.162162	0.181818	0.518519	0.294118	0.133333	0.181818	0.16129	0.105263	0.322581
0.125	0.242424	0.40625	0.2	0.708333	0.205882	0.065217	0.322581	0.292683	0.193548	0.378378	0.3125	0.258065	0.32	0.189189	0.128205	0.205882	0.179487	0.25	0.148148	0.515152	0.485714	0.228571	0.285714	0.433333	0.095238	0.27907	0.166667	0.241379	0.277778	0.344828	0.257143	0.73913	0.541667	0.035714	0.205882	0.259259	0.1	0.088889	0.258065	0.171429	0.181818	0.206897	0.321429	0.176471	0.034483	0	0.333333	0.151515	0.15625
0.111111	0.157895	0.2	0.184211	0.157895	0.333333	0.268293	0.294118	0.272727	0.290323	0.317073	0.285714	0.3125	0.241379	0.305556	0.175	0.222222	0.324324	0.387097	0.133333	0.204545	0.222222	0.243243	0.181818	0.314286	0.225	0.234043	0.357143	0.21875	0.289474	0.235294	0.305556	0.131579	0.176471	0.103448	0.294118	0.15625	0.175	0.155556	0.272727	0.294118	0.272727	0.1875	0.212121	0.30303	0.1	0.085714	0.166667	0.205882	0.290323
0.117647	0.20339	0.293103	0.2	0.245614	0.183333	0.067568	0.20339	0.238806	0.240741	0.246154	0.220339	0.210526	0.086207	0.254237	0.088235	0.20339	0.206349	0.166667	0.150943	0.290323	0.28125	0.196721	0.081967	0.216667	0.085714	0.25	0.083333	0.157895	0.225806	0.210526	0.233333	0.206897	0.155172	0.017241	0.245614	0.142857	0.104478	0.128571	0.131148	0.183333	0.189655	0.140351	0.155172	0.206897	0.034483	0.048387	0.192308	0.214286	0.175439
0	0.115385	0.24	0.156863	0.115385	0.234043	0.245283	0.208333	0.272727	0.2	0.283019	0.229167	0.217391	0.162791	0.297872	0.173077	0.288889	0.285714	0.1875	0.043478	0.196429	0.254545	0.22449	0.12766	0.22449	0.211538	0.220339	0.181818	0.204545	0.211538	0.191489	0.297872	0.096154	0.173913	0.069767	0.318182	0.085106	0.173077	0.245283	0.302326	0.208333	0.191489	0.106383	0.255814	0.325581	0.068182	0.083333	0.113636	0.145833	0.255814
0.111111	0.517241	0.263158	0.285714	0.257143	0.294118	0.130435	0.333333	0.302326	0.25	0.285714	0.363636	0.354839	0.241379	0.205128	0.27027	0.257143	0.25641	0.194444	0.096774	0.261905	0.27907	0.277778	0.181818	0.277778	0.25641	0.26087	0.225806	0.181818	0.441176	0.3125	0.342857	0.264706	0.142857	0.066667	0.294118	0.193548	0.27027	0.209302	0.272727	0.333333	0.272727	0.225806	0.176471	0.264706	0.064516	0.027027	0.166667	0.205882	0.25
0	0.176471	0.257143	0.205882	0.25	0.176471	0.2	0.176471	0.209302	0.241379	0.25	0.205882	0.1875	0.230769	0.34375	0.30303	0.212121	0.363636	0.181818	0.071429	0.225	0.243902	0.166667	0.166667	0.272727	0.216216	0.2	0.214286	0.944444	0.216216	0.1875	0.228571	0.258065	0.44	0.12	0.290323	0.1	0.228571	0.2	0.266667	0.25	0.151515	0.214286	0.565217	0.344828	0.16	0.172414	0.291667	0.121212	0.333333
0.054054	0.292683	0.425	0.2	0.292683	0.325	0.173077	0.472222	0.444444	0.4	0.369565	0.5	0.342105	0.216216	0.302326	0.244444	0.358974	0.414634	0.238095	0.162162	0.347826	0.422222	0.341463	0.170732	0.341463	0.208333	0.367347	0.205128	0.263158	0.526316	0.378378	0.555556	0.3	0.25641	0.051282	0.358974	0.210526	0.217391	0.22	0.243902	0.325	0.275	0.205128	0.289474	0.405405	0.076923	0.093023	0.189189	0.219512	0.225
0	0.193548	0.205882	0.1875	0.275862	0.193548	0.184211	0.193548	0.166667	0.269231	0.27027	0.225806	0.206897	0.26087	0.290323	0.25	0.233333	0.235294	0.241379	0.038462	0.210526	0.230769	0.147059	0.230769	0.344828	0.235294	0.159091	0.291667	0.6	0.2	0.206897	0.212121	0.285714	0.375	0.136364	0.275862	0.153846	0.212121	0.184211	0.206897	0.233333	0.166667	0.192308	0.375	0.333333	0.130435	0.148148	0.4	0.133333	0.32
0.078947	0.25	0.512821	0.272727	0.341463	0.309524	0.211538	0.341463	0.456522	0.275	0.969697	0.365854	0.325	0.175	0.318182	0.183673	0.341463	0.363636	0.227273	0.125	0.391304	0.466667	0.325581	0.190476	0.357143	0.132075	0.408163	0.225	0.219512	0.304348	0.358974	0.380952	0.317073	0.307692	0.075	0.341463	0.230769	0.16	0.211538	0.261905	0.27907	0.292683	0.166667	0.307692	0.317073	0.073171	0.088889	0.243243	0.181818	0.243902
0	0.257143	0.2	0.184211	0.157895	0.189189	0.181818	0.157895	0.217391	0.142857	0.285714	0.184211	0.2	0.241379	0.305556	0.342857	0.294118	0.4	0.194444	0.0625	0.152174	0.195652	0.210526	0.181818	0.179487	0.25641	0.208333	0.1875	0.392857	0.25641	0.166667	0.27027	0.131579	0.25	0.103448	0.294118	0.121212	0.305556	0.3	0.354839	0.222222	0.166667	0.1875	0.481481	0.30303	0.137931	0.1875	0.166667	0.108108	0.333333
0.048387	0.179104	0.185714	0.403509	0.128571	0.144928	0.16	0.19697	0.181818	0.119403	0.202703	0.212121	0.149254	0.092308	0.138889	0.123288	0.128571	0.166667	0.098592	0.061538	0.142857	0.2	0.125	0.072464	0.157143	0.135135	0.24	0.106061	0.104478	0.217391	0.184615	0.205882	0.147059	0.086957	0.063492	0.161765	0.125	0.138889	0.144737	0.132353	0.161765	0.149254	0.106061	0.086957	0.164179	0.0625	0.057971	0.060606	0.101449	0.153846
0.121951	0.176471	0.422222	0.173077	0.176471	0.25	0.133333	0.395349	0.358491	0.272727	0.346154	0.418605	0.26087	0.181818	0.211538	0.125	0.363636	0.354167	0.255319	0.190476	0.254545	0.290909	0.347826	0.145833	0.24	0.083333	0.298246	0.173913	0.170213	0.354167	0.348837	0.465116	0.204082	0.166667	0.021277	0.304348	0.177778	0.105263	0.114754	0.183673	0.25	0.26087	0.148936	0.217391	0.340909	0.042553	0.058824	0.108696	0.212766	0.191489
0.111111	0.257143	0.263158	0.607143	0.257143	0.189189	0.130435	0.294118	0.244444	0.176471	0.285714	0.285714	0.235294	0.2	0.146341	0.175	0.189189	0.225	0.162162	0.133333	0.204545	0.25	0.179487	0.181818	0.210526	0.195122	0.288889	0.1875	0.21875	0.289474	0.272727	0.305556	0.264706	0.142857	0.103448	0.222222	0.233333	0.146341	0.155556	0.2	0.257143	0.2	0.1875	0.212121	0.194444	0.137931	0.085714	0.09375	0.138889	0.25
0	0.055556	0.135135	0.054054	0.027027	0.055556	0.15	0.027027	0.111111	0	0.170732	0.054054	0.058824	0.071429	0.171429	0.171429	0.151515	0.162162	0.057143	0.076923	0.068182	0.088889	0.081081	0.03125	0.052632	0.131579	0.106383	0.066667	0.178571	0.04878	0.028571	0.108108	0.027778	0.133333	0.130435	0.151515	0	0.108108	0.179487	0.2	0.085714	0.028571	0.032258	0.172414	0.15625	0.125	0.142857	0.035714	0	0.133333
0.052632	0.193548	0.258065	0.25	0.174603	0.233333	0.188406	0.254237	0.34375	0.129032	0.253731	0.25	0.220339	0.118644	0.203125	0.149254	0.213115	0.19697	0.15873	0.066667	0.202899	0.231884	0.225806	0.112903	0.1875	0.161765	0.313433	0.133333	0.112903	0.234375	0.220339	0.241935	0.177419	0.111111	0.068966	0.213115	0.155172	0.149254	0.171429	0.16129	0.193548	0.2	0.114754	0.147541	0.196721	0.067797	0.046154	0.083333	0.163934	0.166667
0.036364	0.183333	0.25	0.220339	0.145161	0.245614	0.144928	0.314815	0.360656	0.264151	0.227273	0.358491	0.254545	0.125	0.193548	0.193548	0.20339	0.266667	0.147541	0.070175	0.176471	0.223881	0.237288	0.1	0.196721	0.151515	0.287879	0.140351	0.118644	0.333333	0.254545	0.298246	0.166667	0.098361	0.053571	0.245614	0.163636	0.193548	0.161765	0.131148	0.20339	0.210526	0.12069	0.116667	0.272727	0.052632	0.031746	0.087719	0.192982	0.135593
0.078947	0.078431	0.134615	0.076923	0.195652	0.018519	0.032787	0.1	0.155172	0.040816	0.140351	0.098039	0.039216	0.044444	0.054545	0.017544	0.057692	0.090909	0.102041	0.184211	0.230769	0.222222	0.055556	0.086957	0.096154	0	0.131148	0.042553	0.06383	0.153846	0.06	0.16	0.227273	0.133333	0.02381	0.1	0.170732	0	0.032787	0.12766	0.057692	0	0.042553	0.108696	0.038462	0.047619	0.065217	0.069767	0	0.0625
0.025	0.037736	0.053571	0.076923	0.018519	0.057692	0.188679	0.057692	0.063492	0	0.065574	0.076923	0.104167	0.021739	0.115385	0.137255	0.078431	0.2	0.018868	0.046512	0.04918	0.047619	0.096154	0.041667	0.017857	0.132075	0.061538	0	0.162791	0.052632	0.06	0.074074	0.018868	0.085106	0.131579	0.1	0.021277	0.137255	0.188679	0.12766	0.1	0.104167	0.195122	0.133333	0.102041	0.157895	0.4	0.022222	0.106383	0.085106
0.09375	0.25641	0.358974	0.388889	0.25641	0.25641	0.14	0.324324	0.355556	0.216216	0.372093	0.351351	0.27027	0.242424	0.209302	0.130435	0.289474	0.255814	0.2	0.083333	0.26087	0.276596	0.243902	0.189189	0.275	0.173913	0.3125	0.228571	0.157895	0.35	0.342857	0.368421	0.263158	0.153846	0.057143	0.25641	0.272727	0.155556	0.1875	0.236842	0.289474	0.236842	0.162162	0.184211	0.263158	0.055556	0.04878	0.111111	0.210526	0.25
0.05	0.166667	0.227273	0.238095	0.184615	0.203125	0.197183	0.241935	0.328358	0.140625	0.279412	0.258065	0.190476	0.169492	0.176471	0.09589	0.166667	0.205882	0.169231	0.063492	0.228571	0.257143	0.144928	0.142857	0.215385	0.123288	0.318841	0.126984	0.107692	0.242424	0.229508	0.269841	0.206349	0.140625	0.048387	0.184615	0.147541	0.111111	0.133333	0.209677	0.222222	0.171875	0.092308	0.106061	0.1875	0.047619	0.044118	0.0625	0.138462	0.15873
0.05	0.166667	0.227273	0.238095	0.184615	0.203125	0.197183	0.241935	0.328358	0.140625	0.26087	0.258065	0.190476	0.169492	0.176471	0.09589	0.166667	0.205882	0.169231	0.063492	0.228571	0.257143	0.144928	0.142857	0.215385	0.123288	0.318841	0.126984	0.107692	0.242424	0.229508	0.269841	0.206349	0.140625	0.048387	0.184615	0.147541	0.111111	0.133333	0.209677	0.222222	0.171875	0.092308	0.106061	0.1875	0.047619	0.044118	0.0625	0.138462	0.15873
0.068966	0.153846	0.289474	0.243243	0.184211	0.285714	0.152174	0.323529	0.23913	0.242424	0.222222	0.277778	0.387097	0.193548	0.2	0.116279	0.25	0.282051	0.222222	0.029412	0.2	0.217391	0.342857	0.142857	0.236842	0.136364	0.229167	0.181818	0.111111	0.25	0.34375	0.263158	0.222222	0.171429	0.1	0.216216	0.1875	0.2	0.177778	0.194444	0.285714	0.34375	0.3	0.171429	0.222222	0.096774	0.147059	0.16129	0.3125	0.171429
0	0.122449	0.282609	0.166667	0.122449	0.25	0.235294	0.25	0.288462	0.243902	0.354167	0.272727	0.261905	0.175	0.348837	0.16	0.341463	0.363636	0.2	0.046512	0.207547	0.294118	0.266667	0.111111	0.266667	0.2	0.254545	0.166667	0.219512	0.22449	0.232558	0.348837	0.102041	0.186047	0.075	0.375	0.090909	0.183673	0.26	0.325	0.25	0.232558	0.113636	0.243902	0.35	0.073171	0.088889	0.121951	0.181818	0.275
0.12	0.272727	0.393939	0.228571	0.272727	0.448276	0.162791	0.5	0.384615	0.407407	0.368421	0.535714	0.481481	0.259259	0.285714	0.216216	0.448276	0.424242	0.366667	0.066667	0.307692	0.358974	0.375	0.233333	0.466667	0.175	0.333333	0.333333	0.193548	0.424242	0.538462	0.5	0.242424	0.1875	0.034483	0.4	0.206897	0.216216	0.162791	0.290323	0.4	0.428571	0.241379	0.225806	0.413793	0.033333	0.028571	0.222222	0.3	0.225806
0.103448	0.277778	0.470588	0.27027	0.277778	0.352941	0.148936	0.483871	0.380952	0.272727	0.435897	0.424242	0.375	0.225806	0.25641	0.195122	0.352941	0.342105	0.25	0.125	0.341463	0.390244	0.411765	0.242424	0.333333	0.159091	0.428571	0.212121	0.138889	0.416667	0.466667	0.441176	0.285714	0.2	0	0.314286	0.21875	0.139535	0.173913	0.222222	0.314286	0.375	0.25	0.2	0.323529	0.029412	0.052632	0.15625	0.30303	0.235294
0.064516	0.205128	0.159091	0.170732	0.146341	0.342857	0.375	0.205128	0.229167	0.228571	0.212766	0.230769	0.323529	0.181818	0.315789	0.162791	0.236842	0.268293	0.210526	0.057143	0.191489	0.183673	0.25641	0.076923	0.225	0.181818	0.22	0.242424	0.2	0.209302	0.216216	0.25	0.15	0.194444	0.129032	0.305556	0.142857	0.219512	0.195652	0.216216	0.382353	0.285714	0.28125	0.194444	0.314286	0.125	0.138889	0.1875	0.257143	0.194444
0.088889	0.26	0.313725	0.185185	0.211538	0.235294	0.20339	0.211538	0.271186	0.255319	0.327273	0.230769	0.297872	0.145833	0.404255	0.222222	0.3125	0.387755	0.24	0.104167	0.241379	0.298246	0.27451	0.115385	0.27451	0.214286	0.241935	0.14	0.288889	0.236364	0.244898	0.269231	0.192308	0.255319	0.108696	0.285714	0.12	0.245283	0.267857	0.22	0.235294	0.297872	0.212766	0.340909	0.291667	0.130435	0.14	0.255814	0.276596	0.204082
0	0.12	0.276596	0.163265	0.12	0.272727	0.230769	0.244444	0.259259	0.209302	0.294118	0.266667	0.255814	0.170732	0.282609	0.18	0.4	0.386364	0.195652	0.045455	0.181818	0.240741	0.318182	0.133333	0.234043	0.150943	0.25	0.219512	0.243902	0.244898	0.255814	0.311111	0.1	0.209302	0.047619	0.302326	0.088889	0.134615	0.185185	0.255814	0.244444	0.255814	0.136364	0.3	0.341463	0.071429	0.111111	0.093023	0.204545	0.3
0.333333	0.151515	0.05	0.147059	0.085714	0.055556	0.045455	0.055556	0.086957	0	0.090909	0.054054	0.058824	0.034483	0.051282	0.108108	0.055556	0.075	0.121212	0.217391	0.093023	0.088889	0.052632	0.064516	0.052632	0.075	0.083333	0	0.064516	0.04878	0.028571	0.108108	0.057143	0.0625	0.04	0.085714	0.068966	0.108108	0.121951	0.058824	0.117647	0.058824	0.103448	0.0625	0.057143	0.08	0.103448	0.035714	0.029412	0.0625
0.115385	0.264706	0.382353	0.222222	0.228571	0.387097	0.214286	0.433333	0.375	0.444444	0.394737	0.466667	0.413793	0.206897	0.393939	0.210526	0.433333	0.454545	0.272727	0.137931	0.368421	0.35	0.363636	0.151515	0.363636	0.170732	0.325581	0.233333	0.266667	0.371429	0.413793	0.533333	0.2	0.258065	0.068966	0.535714	0.16129	0.210526	0.186047	0.322581	0.433333	0.322581	0.275862	0.21875	0.5	0.103448	0.121212	0.214286	0.37931	0.3
0.047619	0.16	0.55	0.18	0.208333	0.288889	0.178571	0.380952	0.489362	0.2	0.416667	0.372093	0.272727	0.162791	0.244898	0.12963	0.414634	0.285714	0.1875	0.142857	0.288462	0.326923	0.363636	0.152174	0.25	0.086207	0.384615	0.181818	0.12766	0.3125	0.4	0.355556	0.23913	0.2	0.045455	0.26087	0.186047	0.089286	0.137931	0.191489	0.234043	0.272727	0.155556	0.2	0.266667	0.044444	0.061224	0.113636	0.222222	0.2
0.1	0.288889	0.127273	0.113208	0.115385	0.137255	0.157895	0.16	0.166667	0.148936	0.214286	0.156863	0.142857	0.136364	0.196078	0.564103	0.183673	0.235294	0.212766	0.116279	0.135593	0.15	0.132075	0.152174	0.153846	0.465116	0.16129	0.155556	0.232558	0.235294	0.142857	0.196078	0.096154	0.173913	0.069767	0.234043	0.0625	0.487805	0.466667	0.244444	0.183673	0.142857	0.181818	0.227273	0.212766	0.093023	0.130435	0.139535	0.145833	0.227273
0.05	0.217391	0.463415	0.212766	0.244444	0.244444	0.185185	0.333333	0.307692	0.181818	0.375	0.390244	0.317073	0.170732	0.229167	0.156863	0.333333	0.386364	0.195652	0.15	0.27451	0.313725	0.348837	0.133333	0.208333	0.109091	0.4	0.190476	0.159091	0.270833	0.317073	0.340909	0.25	0.209302	0.1	0.244444	0.195122	0.113208	0.142857	0.227273	0.302326	0.255814	0.282051	0.268293	0.25	0.125	0.190476	0.119048	0.232558	0.209302
0.045455	0.057143	0.051282	0.085714	0.027778	0.027778	0.153846	0.027778	0.065217	0	0.068182	0.055556	0.09375	0.035714	0.111111	0.142857	0.088235	0.166667	0.028571	0.08	0.045455	0.043478	0.083333	0.066667	0.026316	0.135135	0.085106	0	0.185185	0.05	0.029412	0.081081	0.028571	0.137931	0.25	0.121212	0	0.111111	0.125	0.09375	0.15625	0.09375	0.409091	0.137931	0.125	0.3	0.823529	0.037037	0.096774	0.1
0.068182	0.12963	0.326531	0.148148	0.150943	0.297872	0.232143	0.270833	0.377358	0.295455	0.339623	0.291667	0.282609	0.177778	0.333333	0.163636	0.326087	0.346939	0.25	0.085106	0.22807	0.309091	0.235294	0.142857	0.285714	0.118644	0.315789	0.170213	0.217391	0.245283	0.282609	0.361702	0.153846	0.23913	0.042553	0.386364	0.08	0.142857	0.15	0.255319	0.244898	0.282609	0.122449	0.295455	0.395349	0.06383	0.078431	0.155556	0.234043	0.23913
0.25	0.36	0.225806	0.25	0.307692	0.259259	0.105263	0.259259	0.210526	0.2	0.189189	0.296296	0.333333	0.238095	0.193548	0.193548	0.214286	0.181818	0.137931	0.142857	0.264706	0.216216	0.241379	0.16	0.241379	0.181818	0.2	0.166667	0.208333	0.258065	0.28	0.321429	0.32	0.2	0.1	0.259259	0.35	0.193548	0.2	0.185185	0.307692	0.185185	0.333333	0.2	0.178571	0.095238	0.037037	0.25	0.192308	0.2
0.153846	0.255319	0.211538	0.176471	0.204082	0.092593	0.063492	0.18	0.20339	0.078431	0.169492	0.176471	0.117647	0.085106	0.107143	0.148148	0.134615	0.185185	0.137255	0.25641	0.214286	0.206897	0.12963	0.08	0.109091	0.122807	0.196721	0.06	0.125	0.28	0.163265	0.215686	0.234043	0.122449	0.021739	0.156863	0.155556	0.127273	0.175439	0.117647	0.113208	0.096154	0.12766	0.170213	0.09434	0.043478	0.06	0.086957	0.098039	0.145833
0.050847	0.1875	0.19403	0.425926	0.1875	0.151515	0.166667	0.206349	0.189189	0.125	0.211268	0.222222	0.15625	0.133333	0.144928	0.128571	0.134328	0.173913	0.153846	0.064516	0.180556	0.242857	0.130435	0.126984	0.2	0.140845	0.25	0.111111	0.109375	0.227273	0.193548	0.215385	0.209677	0.142857	0.066667	0.169231	0.131148	0.144928	0.150685	0.193548	0.169231	0.15625	0.111111	0.090909	0.171875	0.065574	0.060606	0.063492	0.106061	0.16129
0.166667	0.354839	0.277778	0.535714	0.354839	0.235294	0.111111	0.3125	0.255814	0.151515	0.3	0.34375	0.25	0.259259	0.153846	0.184211	0.2	0.236842	0.138889	0.185185	0.275	0.292683	0.189189	0.193548	0.257143	0.175	0.302326	0.125	0.193548	0.342857	0.25	0.40625	0.322581	0.1875	0.111111	0.235294	0.25	0.184211	0.190476	0.25	0.3125	0.212121	0.241379	0.225806	0.205882	0.148148	0.090909	0.137931	0.147059	0.225806
0.06	0.288462	0.245614	0.214286	0.264151	0.218182	0.153846	0.288462	0.253968	0.188679	0.283333	0.307692	0.25	0.18	0.206897	0.25	0.196429	0.263158	0.2	0.075472	0.266667	0.344828	0.210526	0.169811	0.277778	0.263158	0.265625	0.12963	0.127273	0.309091	0.25	0.320755	0.245283	0.188679	0.078431	0.240741	0.153846	0.22807	0.271186	0.25	0.196429	0.203704	0.12963	0.145455	0.245283	0.098039	0.070175	0.09434	0.142857	0.166667
0.069767	0.22449	0.28	0.196078	0.153846	0.22449	0.214286	0.22449	0.309091	0.244444	0.296296	0.244898	0.288889	0.155556	0.340426	0.235294	0.333333	0.382979	0.229167	0.111111	0.210526	0.245614	0.291667	0.1	0.265306	0.226415	0.254237	0.148936	0.195652	0.27451	0.288889	0.340426	0.134615	0.191489	0.116279	0.363636	0.081633	0.235294	0.236364	0.288889	0.276596	0.288889	0.173913	0.244444	0.372093	0.113636	0.125	0.108696	0.295455	0.272727
0.178571	0.205128	0.243902	0.170732	0.175	0.342857	0.145833	0.342857	0.255319	0.387097	0.23913	0.333333	0.363636	0.181818	0.282051	0.162791	0.27027	0.3	0.314286	0.15625	0.217391	0.234043	0.289474	0.135135	0.361111	0.155556	0.22	0.205882	0.166667	0.3	0.363636	0.315789	0.15	0.131579	0.060606	0.424242	0.111111	0.190476	0.122449	0.184211	0.305556	0.323529	0.205882	0.131579	0.393939	0.058824	0.051282	0.151515	0.375	0.194444
0.129032	0.289474	0.514286	0.315789	0.4	0.361111	0.1875	0.441176	0.418605	0.363636	0.439024	0.470588	0.382353	0.205882	0.444444	0.209302	0.484848	0.421053	0.263158	0.147059	0.414634	0.5	0.342105	0.157895	0.416667	0.173913	0.431818	0.228571	0.333333	0.384615	0.46875	0.625	0.411765	0.363636	0.088235	0.4	0.235294	0.181818	0.163265	0.342857	0.4	0.342857	0.194444	0.40625	0.411765	0.117647	0.102564	0.290323	0.277778	0.285714
0.06	0.116667	0.290909	0.133333	0.116667	0.264151	0.190476	0.240741	0.362069	0.235294	0.241935	0.259259	0.25	0.156863	0.272727	0.147541	0.264151	0.309091	0.222222	0.075472	0.169231	0.238095	0.210526	0.127273	0.232143	0.125	0.246154	0.150943	0.169811	0.220339	0.25	0.320755	0.1	0.166667	0.037736	0.34	0.071429	0.129032	0.153846	0.203704	0.218182	0.25	0.109091	0.211538	0.346939	0.056604	0.070175	0.09434	0.207547	0.211538
0.153846	0.294118	0.371429	0.363636	0.375	0.189189	0.155556	0.294118	0.302326	0.212121	0.317073	0.323529	0.2	0.2	0.27027	0.27027	0.222222	0.289474	0.162162	0.172414	0.358974	0.341463	0.210526	0.181818	0.277778	0.195122	0.26087	0.1875	0.5	0.324324	0.272727	0.382353	0.433333	0.37931	0.103448	0.294118	0.321429	0.236842	0.209302	0.2	0.294118	0.166667	0.225806	0.333333	0.30303	0.137931	0.151515	0.25	0.108108	0.25
0.148148	0.40625	0.25641	0.352941	0.40625	0.216216	0.152174	0.25	0.266667	0.242424	0.341463	0.277778	0.264706	0.193548	0.263158	0.2	0.184211	0.219512	0.157895	0.129032	0.384615	0.333333	0.205128	0.142857	0.305556	0.219512	0.282609	0.21875	0.290323	0.315789	0.228571	0.371429	0.375	0.28125	0.1	0.285714	0.266667	0.2	0.152174	0.264706	0.40625	0.194444	0.21875	0.28125	0.222222	0.096774	0.054054	0.285714	0.166667	0.28125
0.166667	0.139535	0.232558	0.162791	0.113636	0.065217	0.075472	0.113636	0.173077	0	0.229167	0.111111	0.119048	0.051282	0.083333	0.106383	0.139535	0.227273	0.142857	0.258065	0.137255	0.153846	0.159091	0.047619	0.0625	0.058824	0.188679	0.04878	0.1	0.125	0.093023	0.130435	0.090909	0.097561	0.088235	0.113636	0.076923	0.04	0.075472	0.093023	0.139535	0.093023	0.131579	0.153846	0.066667	0.117647	0.162162	0.025641	0.069767	0.097561
0.038462	0.078947	0.071429	0.105263	0.025	0.025	0.166667	0.051282	0.081633	0.027778	0.085106	0.076923	0.114286	0.03125	0.128205	0.128205	0.078947	0.179487	0.025641	0.068966	0.041667	0.04	0.075	0.028571	0.04878	0.121951	0.1	0	0.16129	0.069767	0.026316	0.1	0.052632	0.121212	0.26087	0.108108	0.030303	0.1	0.139535	0.114286	0.138889	0.083333	0.25	0.121212	0.111111	0.304348	0.590909	0.032258	0.085714	0.121212
0.190476	0.56	0.228571	0.25	0.392857	0.258065	0.093023	0.3	0.243902	0.166667	0.25641	0.290323	0.275862	0.192308	0.2	0.272727	0.258065	0.189189	0.117647	0.16	0.297297	0.282051	0.205882	0.172414	0.205882	0.257143	0.232558	0.137931	0.172414	0.294118	0.233333	0.354839	0.357143	0.206897	0.038462	0.258065	0.230769	0.3125	0.236842	0.15625	0.3	0.233333	0.375	0.206897	0.1875	0.037037	0.1	0.25	0.241379	0.206897
0.069767	0.25	0.28	0.22	0.153846	0.333333	0.259259	0.304348	0.358491	0.244444	0.320755	0.326087	0.318182	0.209302	0.340426	0.26	0.363636	0.413043	0.204082	0.086957	0.232143	0.290909	0.347826	0.145833	0.265306	0.27451	0.321429	0.227273	0.195652	0.354167	0.318182	0.369565	0.134615	0.166667	0.066667	0.395349	0.12766	0.235294	0.259259	0.26087	0.304348	0.26087	0.148936	0.244444	0.372093	0.065217	0.102041	0.108696	0.1875	0.272727
0.055556	0.3	0.435897	0.204545	0.3	0.333333	0.176471	0.485714	0.422222	0.411765	0.347826	0.514286	0.351351	0.189189	0.309524	0.222222	0.333333	0.425	0.243902	0.166667	0.355556	0.4	0.317073	0.175	0.35	0.212766	0.346939	0.210526	0.27027	0.540541	0.388889	0.571429	0.307692	0.263158	0.052632	0.368421	0.216216	0.222222	0.22449	0.25	0.333333	0.282051	0.210526	0.263158	0.378378	0.078947	0.095238	0.194444	0.225	0.230769
0.166667	0.191489	0.153846	0.1875	0.166667	0.142857	0.066667	0.142857	0.133333	0.106383	0.118644	0.163265	0.173913	0.116279	0.134615	0.113208	0.12	0.109091	0.145833	0.15	0.160714	0.135593	0.137255	0.085106	0.137255	0.12963	0.129032	0.086957	0.108696	0.150943	0.173913	0.18	0.170213	0.106383	0.047619	0.166667	0.195122	0.134615	0.163636	0.102041	0.166667	0.125	0.162791	0.106383	0.122449	0.046512	0.041667	0.119048	0.12766	0.155556
0.125	0.322581	0.323529	0.2	0.322581	0.242424	0.065217	0.366667	0.261905	0.193548	0.243902	0.354839	0.3	0.178571	0.157895	0.128205	0.205882	0.210526	0.142857	0.24	0.25	0.268293	0.264706	0.16129	0.194444	0.095238	0.25	0.166667	0.125	0.352941	0.344828	0.294118	0.333333	0.15625	0.035714	0.205882	0.307692	0.128205	0.113636	0.114286	0.205882	0.21875	0.296296	0.193548	0.212121	0.034483	0.029412	0.230769	0.225806	0.121212
0	0.32	0.15625	0.172414	0.222222	0.269231	0.171429	0.178571	0.184211	0.26087	0.228571	0.214286	0.291667	0.25	0.333333	0.2	0.269231	0.225806	0.230769	0.095238	0.2	0.189189	0.25	0.166667	0.25	0.1875	0.146341	0.227273	0.272727	0.151515	0.192308	0.241379	0.230769	0.318182	0.105263	0.269231	0.130435	0.241379	0.205882	0.291667	0.269231	0.24	0.35	0.380952	0.28	0.157895	0.125	0.5	0.25	0.318182
0.082192	0.094118	0.197531	0.119048	0.107143	0.148148	0.188235	0.192308	0.22093	0.098765	0.211765	0.189873	0.1375	0.089744	0.103448	0.129412	0.148148	0.225	0.135802	0.106667	0.146067	0.155556	0.158537	0.1	0.130952	0.113636	0.258824	0.115385	0.128205	0.195122	0.151899	0.170732	0.108434	0.085366	0.051948	0.134146	0.131579	0.103448	0.097826	0.109756	0.177215	0.123457	0.115385	0.126582	0.15	0.064935	0.12987	0.05	0.097561	0.1125
0.041667	0.054054	0.075	0.081081	0.026316	0.054054	0.119048	0.026316	0.085106	0	0.088889	0.052632	0.121212	0.033333	0.105263	0.135135	0.083333	0.189189	0.027027	0.074074	0.066667	0.06383	0.108108	0.0625	0.025	0.128205	0.081633	0	0.133333	0.073171	0.057143	0.076923	0.027027	0.129032	0.173913	0.114286	0	0.105263	0.146341	0.121212	0.147059	0.088235	0.32	0.129032	0.117647	0.217391	0.65	0.034483	0.125	0.129032
0	0.2	0.176471	0.193548	0.285714	0.16129	0.189189	0.16129	0.142857	0.28	0.243243	0.193548	0.172414	0.217391	0.3	0.21875	0.2	0.205882	0.206897	0.04	0.216216	0.205128	0.117647	0.192308	0.310345	0.242424	0.136364	0.304348	0.631579	0.171429	0.172414	0.21875	0.296296	0.391304	0.142857	0.285714	0.16	0.21875	0.189189	0.214286	0.241379	0.133333	0.2	0.333333	0.296296	0.136364	0.153846	0.421053	0.137931	0.333333
[truncated: 160 more columns]
