# Supplementary material for: DASPfind: new efficient method to predict drug–target interactions
Source: J Cheminform. 2016 Mar 16;8:15. doi: 10.1186/s13321-016-0128-4 (PMC4793623; doi:10.1186/s13321-016-0128-4)
Supplement: Supplementary file 2 — 10.1186/s13321-016-0128-4 This contains DTI data sets named as: Nuclear Receptor, GPCR, Ion Channels, Enzyme, and DrugBank_approved. [file 13321_2016_128_MOESM2_ESM.zip › DATA_1/ic_simmat_dg.txt]

1	0.0152484995782765	0.0341613649495519	0.0199357115400187	0.0282272114331012	0.018512918734713	0.0297438642617217	0.0234082809699653	0.0243699413305272	0.0279278709902228	0.0307723475011472	0.02980294914379	0.0301861705407102	0.0287891784448103	0.0299579496357807	0.0346681921006794	0.0185065075257177	0.0217911128178306	0.0183865669326981	0.0233286986325573	0.0292439119132445	0.0386552653819838	0.033216122087943	0.189158461721633	0.135414580579559	0.0263759368742708	0.0301860841110446	0.032969755038927	0.0254352128957358	0.0235878827505949	0.0252635684602197	0.028679667666619	0.0286979524422518	0.0285752042018633	0.0281084754301762	0.0261109733740751	0.0292094290289199	0.0272965883778137	0.0244197976694515	0.0307474609876583	0.0348920472618564	0.0266678400774457	0.0361336982037372	0.0452912531581486	0.0179825297164956	0.0352920142947196	0.0250413470441713	0.0250041906271342	0.031909512376311	0.0353063437206787
0.0152484995782765	1	0.0162704830250836	0.152868963875768	0.0107992157354348	0.00618437423658187	0.0127871897005643	0.00988341137783546	0.00874602592016484	0.00863493896913762	0.010326756396881	0.0106274674607808	0.00837209396617626	0.0109029593665768	0.0108523065520166	0.0112831154476287	0.0072277571442552	0.00673753217054868	0.00724560700198862	0.0100139737394983	0.0110586938742004	0.0102933400640334	0.0101524925784014	0.0146774011615361	0.0138619785760145	0.0110240698815593	0.0115150730164121	0.0115624908042786	0.0102649041794034	0.0110186326087839	0.0105976119141905	0.0108453228172699	0.0103185206858677	0.0120458316520197	0.0118926456891326	0.0101976979765452	0.011319374025471	0.00941698922530399	0.0116565846127073	0.0116604162658612	0.0106879730680899	0.0124982201881425	0.0128291774210427	0.0117923989036891	0.0075159667384268	0.0105016180301763	0.00959884282314543	0.0103079660751118	0.0117699784412482	0.010783681708408
0.0341613649495519	0.0162704830250836	1	0.0144592905112793	0.0239313290560811	0.0111316390110029	0.0208630052089477	0.0241220749350433	0.018366267337602	0.0168864683487689	0.0198467935643638	0.016591512774968	0.017551737276922	0.020479122630518	0.0166778026461677	0.0182113084453815	0.0130391890901003	0.0144676588927381	0.0152709039225354	0.0272693284558594	0.0174345569360585	0.0204980194745478	0.0201353525664758	0.0249510560962444	0.0283217499899846	0.0213299638748039	0.0219721762329233	0.0187623737255215	0.0256924663527169	0.0232934660973518	0.0299519787486092	0.0174867620268139	0.0272189722693339	0.0263281914217107	0.0275929702066729	0.0241461830799186	0.0197150031217894	0.0159222448504961	0.0254774265382722	0.0205407950460176	0.0167415935320413	0.0155554926304301	0.593987559174748	0.0193307036383894	0.015350202450981	0.0304127949388202	0.0197923450042191	0.0225297938601475	0.0189156381070768	0.0154554428862026
0.0199357115400187	0.152868963875768	0.0144592905112793	1	0.0121501392732638	0.00988523866004425	0.0129273421503521	0.011823555823569	0.00984743346538928	0.0111843656568165	0.0135102100933396	0.00968660756856423	0.0105119602167629	0.0139749045631642	0.0113018588710771	0.00996777316660497	0.00799956476908396	0.00775711829341082	0.00809302769483291	0.0117833586723933	0.011897300176297	0.0140730911863097	0.00809697233476132	0.0133779967525531	0.019467150446555	0.00945097779503025	0.00955852250328464	0.0123951275365567	0.00848843561104474	0.012039422862779	0.0118036143468666	0.0134908344334867	0.013317010735555	0.0127151170012099	0.0133204199392501	0.0106310258501092	0.00961197760547814	0.0131178646180924	0.0108660845367712	0.0108858797111538	0.0107768181905156	0.0122817205088526	0.012058816721867	0.0125570326089212	0.00745420736919278	0.0204599356275896	0.0109569446187386	0.0107552513079285	0.0115365128842382	0.0110576160213175
0.0282272114331012	0.0107992157354348	0.0239313290560811	0.0121501392732638	1	0.0108572219587345	0.0206840284834303	0.0121970969978766	0.0155487904240378	0.0123618352705204	0.0161432868826908	0.0160595939144461	0.0183316323350372	0.0128717975186632	0.0187055169393098	0.0173126833664103	0.011788992473436	0.0116103183580564	0.0127088097850257	0.0153805929341221	0.0153414639416134	0.02523314845445	0.0142054076374236	0.0216867315080088	0.0214027720014507	0.0131086550546961	0.0143626396971147	0.0161488676538884	0.013009821243433	0.014194038761943	0.0149100312377354	0.0188068241635288	0.0169369330404284	0.0176675605216473	0.0168655199347015	0.0202900333947839	0.0155015528619697	0.0163783751480566	0.0149458351401566	0.0165685528294423	0.0169585776921233	0.0152141762916939	0.020356020794097	0.0178199687149635	0.0137781690734453	0.0198367722168572	0.0142315148371009	0.01421039807771	0.0149089269167648	0.0157613717642018
0.018512918734713	0.00618437423658187	0.0111316390110029	0.00988523866004425	0.0108572219587345	1	0.0113866967442318	0.00965978589095458	0.00989949493661166	0.00818970640158262	0.0115831369700741	0.0103560929929926	0.0100195886573624	0.0104585415626622	0.00885622902730102	0.00986141575762773	0.00704319494676434	0.00703997727482341	0.00995859195463938	0.027075782868094	0.0134552237572482	0.0129947342105408	0.0115421211353847	0.0152418867775677	0.0209851891598435	0.00877647048271885	0.0108860771466273	0.00931037905306382	0.0101641231238569	0.0107582870727984	0.0100453060462118	0.0115665250210066	0.00994377262137355	0.0103881869078069	0.00888531640782864	0.0102784288739289	0.0102097448861259	0.0128616059475001	0.0122990872269605	0.0124384355149352	0.01795430877954	0.0264031454155839	0.0107756171978298	0.0105974383452731	0.00959634481415655	0.0132309436689289	0.0096250481039018	0.0112677951272245	0.00935730252661014	0.00907104156809695
0.0297438642617217	0.0127871897005643	0.0208630052089477	0.0129273421503521	0.0206840284834303	0.0113866967442318	1	0.422038560345016	0.460225387617206	0.369166465507063	0.419992084342126	0.320171546069095	0.334519372090361	0.393199851412758	0.309529377259275	0.280328656728743	0.0135312579442056	0.0113674664205457	0.0150254862558377	0.0148938999338962	0.145068928984132	0.0796905547367347	0.0184219031545903	0.0289997694279894	0.0262464422974987	0.0901792523860238	0.0928637018778	0.0820141871531635	0.0838164432534387	0.0862016205413925	0.0928324609343162	0.0796840530589011	0.085545493038607	0.0806795397946756	0.0846578273016744	0.0619881630342853	0.0831197091325331	0.0835021739154865	0.0727469946497154	0.0770532377619281	0.015838060390389	0.0176386570525951	0.0232788019472474	0.0259239503915057	0.0131907302851376	0.0238192479364596	0.0884009851609919	0.095160767688115	0.0863696704760483	0.149480642740534
0.0234082809699653	0.00988341137783546	0.0241220749350433	0.011823555823569	0.0121970969978766	0.00965978589095458	0.422038560345016	1	0.524240883312341	0.528466917437737	0.443228700567185	0.345185852594942	0.340834193955939	0.447837311215062	0.313493071356425	0.295284205404371	0.0127567040951244	0.0129470435423962	0.0148161891918454	0.0177088617154424	0.162167358677633	0.070228955999946	0.0174730059462748	0.0297714520459601	0.0250056456618342	0.0776805985861162	0.0706777547363022	0.0694873968868893	0.0736374398593182	0.0710471875193298	0.0839963595484319	0.0923544152621211	0.0873940434939288	0.0861382756878436	0.0798585736599117	0.0640291046687094	0.0983304259417167	0.0908212755791229	0.0688804418034229	0.071629448859121	0.0153726281058801	0.0155564361871571	0.0180974928534209	0.0191941847639869	0.0106330788628837	0.0226568874368556	0.0802518308221309	0.0774316489113133	0.0881872514289733	0.166349293776961
0.0243699413305272	0.00874602592016484	0.018366267337602	0.00984743346538928	0.0155487904240378	0.00989949493661166	0.460225387617206	0.524240883312341	1	0.442340556650904	0.426060576828113	0.35557785353119	0.346865830169871	0.439744742545595	0.339262827503865	0.312213762857871	0.0120914525529405	0.0106197667635772	0.0154248687381421	0.0144654659743727	0.168203072893108	0.069557203599066	0.0162418151723524	0.0236685460359121	0.0197850260792103	0.070567738629755	0.0798973374210342	0.0729474552406945	0.0746602356484052	0.0705329333311496	0.080501845609533	0.0930766868719865	0.0922138891954147	0.0930437271520855	0.0761847076164155	0.0601991549544741	0.103286788867281	0.0997712018325276	0.0808646847317892	0.0835929567107523	0.0144653050668583	0.0173951952408804	0.0158855280319225	0.0235090839753693	0.0108570247883111	0.0213196329464462	0.0822970746696378	0.0852994853243282	0.10167901034401	0.171961513711546
0.0279278709902228	0.00863493896913762	0.0168864683487689	0.0111843656568165	0.0123618352705204	0.00818970640158262	0.369166465507063	0.528466917437737	0.442340556650904	1	0.382076855587144	0.287846205982943	0.277465578457642	0.375197747273179	0.261392380782718	0.250631863439903	0.0138331015452741	0.0135305898980849	0.0179703945027385	0.0142817340114275	0.146649079808951	0.0624922713172772	0.0235300172063489	0.0219037663786063	0.0248365130741556	0.0769565867692189	0.0764374483671376	0.0754025519678594	0.0717647244627003	0.0725075261230942	0.0772483583166346	0.0786937276557504	0.0763001228131383	0.0770552454458116	0.082099767202786	0.0625168963144328	0.0823325842808434	0.078643652100151	0.0603816358628795	0.067203090340212	0.0127782514479127	0.0124521116085364	0.0143591822881742	0.0211133975196662	0.0110952348079471	0.0260458811618604	0.063024198201394	0.0673468709909585	0.0845368778943698	0.153524949647877
0.0307723475011472	0.010326756396881	0.0198467935643638	0.0135102100933396	0.0161432868826908	0.0115831369700741	0.419992084342126	0.443228700567185	0.426060576828113	0.382076855587144	1	0.289891670668723	0.308943839642022	0.380465046930269	0.292007701429535	0.266544934484784	0.0129653589619783	0.0108137709375469	0.0123010904142903	0.0182578357700031	0.157398415598767	0.0574450797139199	0.0155137842043439	0.0251585785443509	0.025947147616693	0.0797495467124919	0.0849193975331305	0.076679325630443	0.0703870153126757	0.082302414819876	0.0783355528046778	0.0829214695474425	0.0890378454751344	0.086750406253292	0.0761437220665753	0.0554885372754586	0.0726538967646455	0.0723507528742764	0.0760360627197007	0.0739892442823704	0.018213774260275	0.01650336627067	0.0226297922041486	0.0203399469569534	0.0119352018398665	0.0211928680385892	0.0815450729964817	0.0781800891016389	0.0816588946132431	0.169339969160053
0.02980294914379	0.0106274674607808	0.016591512774968	0.00968660756856423	0.0160595939144461	0.0103560929929926	0.320171546069095	0.345185852594942	0.35557785353119	0.287846205982943	0.289891670668723	1	0.271218418720033	0.327172771031133	0.252164775969281	0.226574580452761	0.0148187265392867	0.0104463273065016	0.0136336683804133	0.0203673141716659	0.164223573986413	0.0723087810825224	0.0166156200944985	0.0277166631882626	0.0235591443183452	0.0675723608557952	0.0736221984674236	0.0663967186845063	0.0576834676958576	0.0567941867839465	0.0670761393685081	0.0833980737632196	0.0894984359811002	0.0845996343203736	0.0811596041931302	0.058349421380011	0.0859691749764854	0.0733798410669119	0.0618342211074018	0.0689174916349999	0.0254306625884106	0.0159310251880847	0.0207136534410337	0.0196563684163261	0.0106797104906752	0.0240948526993942	0.079413988015389	0.079296153329736	0.0797205589071493	0.169753978985246
0.0301861705407102	0.00837209396617626	0.017551737276922	0.0105119602167629	0.0183316323350372	0.0100195886573624	0.334519372090361	0.340834193955939	0.346865830169871	0.277465578457642	0.308943839642022	0.271218418720033	1	0.37214236265238	0.370121574936011	0.363654798283655	0.01520676365881	0.0174987697349372	0.0135862515502507	0.0163903291677427	0.163526581125852	0.0669384724452629	0.0171529119921553	0.0291959803875463	0.0254183023042353	0.0895958056871243	0.0814908747441152	0.081424349534716	0.0763802495728732	0.0805342652364234	0.089326728136817	0.0826341342900672	0.087586777412067	0.0841627713296434	0.0878723813336698	0.0699249017534459	0.0742874296117977	0.0746292537824928	0.0808708653868267	0.0871796878692942	0.0168651364310869	0.0149406244159266	0.023924561489811	0.0284973677647864	0.0114533318232602	0.027116307227332	0.0953998092005724	0.106776409692535	0.0980270021925452	0.164328940216507
0.0287891784448103	0.0109029593665768	0.020479122630518	0.0139749045631642	0.0128717975186632	0.0104585415626622	0.393199851412758	0.447837311215062	0.439744742545595	0.375197747273179	0.380465046930269	0.327172771031133	0.37214236265238	1	0.379515174042767	0.318495173040991	0.0114209037137288	0.0107525467680378	0.0111036618191034	0.0149335120644594	0.161491933158988	0.0663498562284083	0.016134607299938	0.0302301209596331	0.0227577615394886	0.090264002241324	0.0966242948611989	0.0811859175454374	0.0724624251871135	0.0905295149709929	0.0856154491544874	0.0823921597316744	0.0879410016072989	0.0823960973206811	0.0756818327636115	0.0688449949420278	0.086819632674961	0.087219122186097	0.07972464751954	0.0839373098527937	0.0152870462360671	0.0148968743237133	0.0286254048699928	0.021407747907106	0.0135345700080709	0.0202776776413453	0.0842406629573947	0.081322157221164	0.0754588088949	0.170523020066729
0.0299579496357807	0.0108523065520166	0.0166778026461677	0.0113018588710771	0.0187055169393098	0.00885622902730102	0.309529377259275	0.313493071356425	0.339262827503865	0.261392380782718	0.292007701429535	0.252164775969281	0.370121574936011	0.379515174042767	1	0.424664372440192	0.0111718473192491	0.0157509855392414	0.0123783257739963	0.0154250448883418	0.150211392997451	0.0679955027614157	0.0202351582053623	0.0217314343211678	0.0200779390965417	0.080891063965569	0.0802502518276452	0.0670413293153608	0.0758027808392107	0.0663473317101318	0.0855298508509325	0.0719860143179895	0.0762869586205443	0.0720264429581568	0.0668907446942679	0.0574914443042133	0.0752365577825887	0.0786182010229423	0.0618540840118743	0.0657080621841008	0.0234326798747245	0.0133448999719334	0.0204560945210038	0.0205334451091326	0.0149451575292575	0.0237716446740889	0.0693071695504733	0.0735296021006156	0.0759953486641367	0.147683922494517
0.0346681921006794	0.0112831154476287	0.0182113084453815	0.00996777316660497	0.0173126833664103	0.00986141575762773	0.280328656728743	0.295284205404371	0.312213762857871	0.250631863439903	0.266544934484784	0.226574580452761	0.363654798283655	0.318495173040991	0.424664372440192	1	0.0108347150008615	0.0159175950312921	0.0133505601886882	0.0143551371949209	0.127773201671685	0.0564057852740218	0.0203859681028532	0.0233873619742529	0.0221348922387671	0.0723782927622113	0.0642514501495168	0.0591323996988339	0.0613846524249791	0.059390426897205	0.0613538721038281	0.069339106585195	0.0709389935449787	0.0666081032182056	0.0707160716898952	0.0680686452949358	0.0649564768396133	0.0658768454908717	0.0667178228817339	0.0633086885095319	0.0152651441740955	0.0191256830601093	0.0201930560465931	0.0178472810132274	0.0122826082430193	0.0252533876874311	0.0589137523694951	0.0645192072123869	0.0790074403585574	0.128614900573322
0.0185065075257177	0.0072277571442552	0.0130391890901003	0.00799956476908396	0.011788992473436	0.00704319494676434	0.0135312579442056	0.0127567040951244	0.0120914525529405	0.0138331015452741	0.0129653589619783	0.0148187265392867	0.01520676365881	0.0114209037137288	0.0111718473192491	0.0108347150008615	1	0.443488710349914	0.00927227906390587	0.0172673647302872	0.0171828781557103	0.0169212264753352	0.0115176226969513	0.0154571194983939	0.0153259754349336	0.0110712344873394	0.0120422893840783	0.0117447429311641	0.012056238109139	0.0135712322054281	0.0137278154355812	0.0135632773048192	0.0131606541552212	0.0124900957769823	0.0133233590007772	0.0176807816757067	0.0128792639265161	0.0106794184701351	0.0130651805571834	0.0104604568554562	0.0125597788477463	0.0124398579639521	0.0155702708500929	0.0141546988829219	0.0088298791770047	0.0191181045823561	0.0161191372400964	0.0188125943628936	0.0140046690947238	0.012055834969907
0.0217911128178306	0.00673753217054868	0.0144676588927381	0.00775711829341082	0.0116103183580564	0.00703997727482341	0.0113674664205457	0.0129470435423962	0.0106197667635772	0.0135305898980849	0.0108137709375469	0.0104463273065016	0.0174987697349372	0.0107525467680378	0.0157509855392414	0.0159175950312921	0.443488710349914	1	0.011248138586028	0.0109480227497522	0.0146809434177801	0.021792389129825	0.0158967491304029	0.022140251883265	0.0172258110851954	0.0111914540832904	0.0117541426625565	0.0121005889760421	0.0147875261146759	0.0109708201333062	0.0143613413376692	0.0135507606266002	0.0112288780747505	0.0118137276531474	0.0178669337536364	0.0133587518203104	0.0122163504024735	0.0101566033547742	0.0117784044447374	0.0138862540238734	0.0167587739373261	0.00971593462948997	0.0157873886839214	0.0129631667180421	0.0085104800708543	0.0150075056296916	0.0148820634732668	0.0127063609312631	0.0154596290552503	0.0170527056473699
0.0183865669326981	0.00724560700198862	0.0152709039225354	0.00809302769483291	0.0127088097850257	0.00995859195463938	0.0150254862558377	0.0148161891918454	0.0154248687381421	0.0179703945027385	0.0123010904142903	0.0136336683804133	0.0135862515502507	0.0111036618191034	0.0123783257739963	0.0133505601886882	0.00927227906390587	0.011248138586028	1	0.0145518204711365	0.0129977593794078	0.0125234763446873	0.0137245701108436	0.0187077315563329	0.0164986528368792	0.0138993962588159	0.0109601318974491	0.0118752458829783	0.0118701908575614	0.0127152068545034	0.0109564447209285	0.01297873836815	0.0125231910946197	0.0115459502860911	0.0145487861727738	0.0148442240239094	0.0115277418686954	0.0125072481332295	0.0186485129318293	0.0131582776980685	0.0137002317698951	0.0149345249568376	0.0170023596329545	0.0159633626589112	0.00931568532956618	0.0219032218886121	0.0129848669053678	0.0120226472036253	0.0148916387541631	0.0122136338871256
0.0233286986325573	0.0100139737394983	0.0272693284558594	0.0117833586723933	0.0153805929341221	0.027075782868094	0.0148938999338962	0.0177088617154424	0.0144654659743727	0.0142817340114275	0.0182578357700031	0.0203673141716659	0.0163903291677427	0.0149335120644594	0.0154250448883418	0.0143551371949209	0.0172673647302872	0.0109480227497522	0.0145518204711365	1	0.0158917432060265	0.0177812927848605	0.0164807305293955	0.0253545657435377	0.0279111086032605	0.0125540276525911	0.0136038028203415	0.0173852277007177	0.0145131187159646	0.0140416257500907	0.0160168664928794	0.0158791801693767	0.0164777967099634	0.0169932927086662	0.0136175602512838	0.0137742716286532	0.0122860815855723	0.0132242297456772	0.0134371413164166	0.0143923238983408	0.254259134370368	0.314951710056565	0.0261698328392028	0.0191289293063086	0.0173219032343642	0.0186718070188555	0.0173737141704137	0.0140578094024944	0.013168801589053	0.013449827841335
0.0292439119132445	0.0110586938742004	0.0174345569360585	0.011897300176297	0.0153414639416134	0.0134552237572482	0.145068928984132	0.162167358677633	0.168203072893108	0.146649079808951	0.157398415598767	0.164223573986413	0.163526581125852	0.161491933158988	0.150211392997451	0.127773201671685	0.0171828781557103	0.0146809434177801	0.0129977593794078	0.0158917432060265	1	0.411109924887202	0.0188868993654893	0.0279997120189291	0.022566816852025	0.0729496902468048	0.0807905507256105	0.0764758691910117	0.0762048840990249	0.0791823096392275	0.0800959055181139	0.0818337108552242	0.081235996121299	0.0747410014187687	0.0952421168974581	0.0859903506688069	0.0826992284503102	0.0827552281383925	0.109679473724263	0.106488599372443	0.0169186809236938	0.0161698096408336	0.0218702951355639	0.0198819561396834	0.0101271346451909	0.0206197662657356	0.0731062219070574	0.0743189728860965	0.0907335090710948	0.73812940663217
0.0386552653819838	0.0102933400640334	0.0204980194745478	0.0140730911863097	0.02523314845445	0.0129947342105408	0.0796905547367347	0.070228955999946	0.069557203599066	0.0624922713172772	0.0574450797139199	0.0723087810825224	0.0669384724452629	0.0663498562284083	0.0679955027614157	0.0564057852740218	0.0169212264753352	0.021792389129825	0.0125234763446873	0.0177812927848605	0.411109924887202	1	0.0194975613975211	0.0285633478807691	0.0305568744691781	0.0299870318509935	0.0290645832029617	0.030280119876128	0.0278531893949189	0.0287233982946347	0.0307391419218917	0.0323689492574735	0.0258296699609176	0.0281686367478315	0.0463817008907802	0.0466108173223456	0.0248634353004936	0.022111531589198	0.0374458828479324	0.0264711037016408	0.0197048983903054	0.0212021746065472	0.0246380553853955	0.0271763435282343	0.0153333707331552	0.0229915729992846	0.0446596844733187	0.0445934183152679	0.0251302127942199	0.50844112738256
0.033216122087943	0.0101524925784014	0.0201353525664758	0.00809697233476132	0.0142054076374236	0.0115421211353847	0.0184219031545903	0.0174730059462748	0.0162418151723524	0.0235300172063489	0.0155137842043439	0.0166156200944985	0.0171529119921553	0.016134607299938	0.0202351582053623	0.0203859681028532	0.0115176226969513	0.0158967491304029	0.0137245701108436	0.0164807305293955	0.0188868993654893	0.0194975613975211	1	0.0308909049198427	0.0205491502716752	0.0154045356644442	0.0141949536598928	0.0159284192382303	0.0178756581835767	0.0150547836910766	0.0141901782337998	0.0144812176120421	0.0148274373518935	0.0134218333955513	0.0207941106110597	0.0177066971857198	0.0164158166300353	0.0161547937224219	0.016058042314585	0.0128566503983331	0.0168708933651737	0.0170979087314253	0.0182256929886509	0.0197597126843617	0.0107358595635922	0.0198920798344287	0.0178389927938916	0.0171274262011136	0.0177045335902223	0.0170777785418678
0.189158461721633	0.0146774011615361	0.0249510560962444	0.0133779967525531	0.0216867315080088	0.0152418867775677	0.0289997694279894	0.0297714520459601	0.0236685460359121	0.0219037663786063	0.0251585785443509	0.0277166631882626	0.0291959803875463	0.0302301209596331	0.0217314343211678	0.0233873619742529	0.0154571194983939	0.022140251883265	0.0187077315563329	0.0253545657435377	0.0279997120189291	0.0285633478807691	0.0308909049198427	1	0.0970454488038922	0.0249426801996855	0.0198208279659188	0.0230276257011013	0.0239385362924379	0.0195881541537643	0.019814159899131	0.0280437180097568	0.0304000637790409	0.0320163833713795	0.034871836745471	0.021781972608772	0.0337094864006219	0.0356162133712547	0.033081404996605	0.0308826612177098	0.0292681862660147	0.0222465150486796	0.028808000978811	0.0417319377249865	0.016195587669024	0.0276075527340753	0.032137972596872	0.0297132279519006	0.0290080567431945	0.0243987862121548
0.135414580579559	0.0138619785760145	0.0283217499899846	0.019467150446555	0.0214027720014507	0.0209851891598435	0.0262464422974987	0.0250056456618342	0.0197850260792103	0.0248365130741556	0.025947147616693	0.0235591443183452	0.0254183023042353	0.0227577615394886	0.0200779390965417	0.0221348922387671	0.0153259754349336	0.0172258110851954	0.0164986528368792	0.0279111086032605	0.022566816852025	0.0305568744691781	0.0205491502716752	0.0970454488038922	1	0.0290804041951008	0.0294113163666145	0.0281900457594953	0.0346836461935598	0.0290660612081887	0.0327298847509161	0.0205120322947509	0.0232257821185829	0.0225886155249222	0.0216641760982238	0.0247687778968874	0.0230899683997271	0.0231962139562211	0.0257383717181234	0.023249005210265	0.0335311336224673	0.0295131896516894	0.0285635829739606	0.0302945106023367	0.0172077977344928	0.035072065977563	0.0296926676329777	0.0269033679469024	0.0194437901460252	0.0220056159319061
0.0263759368742708	0.0110240698815593	0.0213299638748039	0.00945097779503025	0.0131086550546961	0.00877647048271885	0.0901792523860238	0.0776805985861162	0.070567738629755	0.0769565867692189	0.0797495467124919	0.0675723608557952	0.0895958056871243	0.090264002241324	0.080891063965569	0.0723782927622113	0.0110712344873394	0.0111914540832904	0.0138993962588159	0.0125540276525911	0.0729496902468048	0.0299870318509935	0.0154045356644442	0.0249426801996855	0.0290804041951008	1	0.748800011102847	0.667307986114328	0.48564165221911	0.694951572812211	0.556919787831914	0.28875843561276	0.294773213031244	0.28609394994287	0.283499215333583	0.308843605370567	0.404472736511201	0.37527650084157	0.256296622884034	0.248434835193195	0.0178387314386323	0.0154870582766304	0.0179086384977519	0.0231229916557801	0.0136849125608248	0.0200771791529025	0.314592643534257	0.316430756794137	0.229117542732115	0.0698480260094569
0.0301860841110446	0.0115150730164121	0.0219721762329233	0.00955852250328464	0.0143626396971147	0.0108860771466273	0.0928637018778	0.0706777547363022	0.0798973374210342	0.0764374483671376	0.0849193975331305	0.0736221984674236	0.0814908747441152	0.0966242948611989	0.0802502518276452	0.0642514501495168	0.0120422893840783	0.0117541426625565	0.0109601318974491	0.0136038028203415	0.0807905507256105	0.0290645832029617	0.0141949536598928	0.0198208279659188	0.0294113163666145	0.748800011102847	1	0.675546648406707	0.475923680781319	0.715499738922997	0.553835832158686	0.305795243786952	0.307628267306391	0.306964887838105	0.288746778231145	0.312670987127393	0.394418957797961	0.372021354883688	0.274824404370833	0.263760822619933	0.0173856595735171	0.0153436298864518	0.0161436829253439	0.0192100215154041	0.0122523664040197	0.0217560446689302	0.327844370048878	0.324027721296701	0.240011986993449	0.0680384973194779
0.032969755038927	0.0115624908042786	0.0187623737255215	0.0123951275365567	0.0161488676538884	0.00931037905306382	0.0820141871531635	0.0694873968868893	0.0729474552406945	0.0754025519678594	0.076679325630443	0.0663967186845063	0.081424349534716	0.0811859175454374	0.0670413293153608	0.0591323996988339	0.0117447429311641	0.0121005889760421	0.0118752458829783	0.0173852277007177	0.0764758691910117	0.030280119876128	0.0159284192382303	0.0230276257011013	0.0281900457594953	0.667307986114328	0.675546648406707	1	0.485968342662188	0.676224740443288	0.549221064521496	0.286193658569269	0.292342291075915	0.291404536604502	0.274173410026161	0.308087344031855	0.403014988663583	0.37570376011253	0.266218219961712	0.253422820460712	0.0210654830689824	0.0147065035520416	0.0173603274340642	0.0196131530682042	0.0128309716597444	0.0203892580613732	0.303682059234485	0.299081971922745	0.219047565076378	0.0686455558711249
0.0254352128957358	0.0102649041794034	0.0256924663527169	0.00848843561104474	0.013009821243433	0.0101641231238569	0.0838164432534387	0.0736374398593182	0.0746602356484052	0.0717647244627003	0.0703870153126757	0.0576834676958576	0.0763802495728732	0.0724624251871135	0.0758027808392107	0.0613846524249791	0.012056238109139	0.0147875261146759	0.0118701908575614	0.0145131187159646	0.0762048840990249	0.0278531893949189	0.0178756581835767	0.0239385362924379	0.0346836461935598	0.48564165221911	0.475923680781319	0.485968342662188	1	0.474555150021519	0.605295614198367	0.271950742706162	0.272124125409594	0.263277560796401	0.26277045931396	0.299096698798131	0.364939103778462	0.348539328904597	0.238922199484172	0.236594762076219	0.0178280406550979	0.0150566128589571	0.0199730253340146	0.0276140395930998	0.0113038391487002	0.0153275427430772	0.26463993543479	0.273598477890623	0.226644234855449	0.069001947461143
0.0235878827505949	0.0110186326087839	0.0232934660973518	0.012039422862779	0.014194038761943	0.0107582870727984	0.0862016205413925	0.0710471875193298	0.0705329333311496	0.0725075261230942	0.082302414819876	0.0567941867839465	0.0805342652364234	0.0905295149709929	0.0663473317101318	0.059390426897205	0.0135712322054281	0.0109708201333062	0.0127152068545034	0.0140416257500907	0.0791823096392275	0.0287233982946347	0.0150547836910766	0.0195881541537643	0.0290660612081887	0.694951572812211	0.715499738922997	0.676224740443288	0.474555150021519	1	0.558307724599948	0.293792983547155	0.292685224447179	0.300460033642811	0.295679361744497	0.313949546322552	0.39558265593054	0.37994172753766	0.267098427550385	0.26636562050931	0.0175057524492983	0.0138998871461544	0.0171215532112004	0.0218734662428984	0.0145750916273303	0.020067276721152	0.308504698037436	0.313641807549287	0.216719562568258	0.0662746386699167
0.0252635684602197	0.0105976119141905	0.0299519787486092	0.0118036143468666	0.0149100312377354	0.0100453060462118	0.0928324609343162	0.0839963595484319	0.080501845609533	0.0772483583166346	0.0783355528046778	0.0670761393685081	0.089326728136817	0.0856154491544874	0.0855298508509325	0.0613538721038281	0.0137278154355812	0.0143613413376692	0.0109564447209285	0.0160168664928794	0.0800959055181139	0.0307391419218917	0.0141901782337998	0.019814159899131	0.0327298847509161	0.556919787831914	0.553835832158686	0.549221064521496	0.605295614198367	0.558307724599948	1	0.292927912495277	0.285909615910533	0.289252132377967	0.286291940524361	0.336970336117344	0.433682336604634	0.401006808996957	0.28383549258637	0.282894841487213	0.0173798107391805	0.015338468025957	0.0192871791158623	0.0166987468994711	0.0127018831827248	0.0207821155370433	0.315064804993026	0.319258011905017	0.251402059231582	0.07517514568529
0.028679667666619	0.0108453228172699	0.0174867620268139	0.0134908344334867	0.0188068241635288	0.0115665250210066	0.0796840530589011	0.0923544152621211	0.0930766868719865	0.0786937276557504	0.0829214695474425	0.0833980737632196	0.0826341342900672	0.0823921597316744	0.0719860143179895	0.069339106585195	0.0135632773048192	0.0135507606266002	0.01297873836815	0.0158791801693767	0.0818337108552242	0.0323689492574735	0.0144812176120421	0.0280437180097568	0.0205120322947509	0.28875843561276	0.305795243786952	0.286193658569269	0.271950742706162	0.293792983547155	0.292927912495277	1	0.80051004149268	0.778999316222172	0.384433157995162	0.262431440440096	0.312692376063269	0.290579307754478	0.336293406794791	0.327018591355043	0.0137205101478167	0.0130593833030412	0.020299303358507	0.0199045609053178	0.0130216113639485	0.022573305919324	0.308518514120793	0.317778737745178	0.296092788203452	0.0763153625330588
0.0286979524422518	0.0103185206858677	0.0272189722693339	0.013317010735555	0.0169369330404284	0.00994377262137355	0.085545493038607	0.0873940434939288	0.0922138891954147	0.0763001228131383	0.0890378454751344	0.0894984359811002	0.087586777412067	0.0879410016072989	0.0762869586205443	0.0709389935449787	0.0131606541552212	0.0112288780747505	0.0125231910946197	0.0164777967099634	0.081235996121299	0.0258296699609176	0.0148274373518935	0.0304000637790409	0.0232257821185829	0.294773213031244	0.307628267306391	0.292342291075915	0.272124125409594	0.292685224447179	0.285909615910533	0.80051004149268	1	0.810294791077873	0.378775262961252	0.258029170206649	0.307185501446061	0.302229544589774	0.343788789326594	0.334713688944617	0.0156449680592658	0.0152456608934384	0.0164797461196465	0.0174784040223727	0.0150175272123179	0.0211759664743418	0.314558400782536	0.31538821818726	0.277356771796287	0.0769977438214309
0.0285752042018633	0.0120458316520197	0.0263281914217107	0.0127151170012099	0.0176675605216473	0.0103881869078069	0.0806795397946756	0.0861382756878436	0.0930437271520855	0.0770552454458116	0.086750406253292	0.0845996343203736	0.0841627713296434	0.0823960973206811	0.0720264429581568	0.0666081032182056	0.0124900957769823	0.0118137276531474	0.0115459502860911	0.0169932927086662	0.0747410014187687	0.0281686367478315	0.0134218333955513	0.0320163833713795	0.0225886155249222	0.28609394994287	0.306964887838105	0.291404536604502	0.263277560796401	0.300460033642811	0.289252132377967	0.778999316222172	0.810294791077873	1	0.378134771239715	0.255408836078803	0.302715023492914	0.293326208137032	0.354296308731448	0.337941150844224	0.0146242924576835	0.0148706462998784	0.0148828155491705	0.0190225882459886	0.0118746742771456	0.025771034212406	0.310303858034372	0.316298499772265	0.282966589070902	0.0716202799672035
0.0281084754301762	0.0118926456891326	0.0275929702066729	0.0133204199392501	0.0168655199347015	0.00888531640782864	0.0846578273016744	0.0798585736599117	0.0761847076164155	0.082099767202786	0.0761437220665753	0.0811596041931302	0.0878723813336698	0.0756818327636115	0.0668907446942679	0.0707160716898952	0.0133233590007772	0.0178669337536364	0.0145487861727738	0.0136175602512838	0.0952421168974581	0.0463817008907802	0.0207941106110597	0.034871836745471	0.0216641760982238	0.283499215333583	0.288746778231145	0.274173410026161	0.26277045931396	0.295679361744497	0.286291940524361	0.384433157995162	0.378775262961252	0.378134771239715	1	0.261292608331606	0.322766021990563	0.295101334489813	0.341517570013229	0.331077088806868	0.0170748785213383	0.0140792178930108	0.0177365951553596	0.0171392910331566	0.0124918822688986	0.021778046405214	0.321832740356658	0.325688832355366	0.251421927012825	0.0886372571112987
0.0261109733740751	0.0101976979765452	0.0241461830799186	0.0106310258501092	0.0202900333947839	0.0102784288739289	0.0619881630342853	0.0640291046687094	0.0601991549544741	0.0625168963144328	0.0554885372754586	0.058349421380011	0.0699249017534459	0.0688449949420278	0.0574914443042133	0.0680686452949358	0.0176807816757067	0.0133587518203104	0.0148442240239094	0.0137742716286532	0.0859903506688069	0.0466108173223456	0.0177066971857198	0.021781972608772	0.0247687778968874	0.308843605370567	0.312670987127393	0.308087344031855	0.299096698798131	0.313949546322552	0.336970336117344	0.262431440440096	0.258029170206649	0.255408836078803	0.261292608331606	1	0.4091605327307	0.41834525929076	0.244665005408463	0.239900460765234	0.0134212426015315	0.0154566356128238	0.0172084347180403	0.0198045484141339	0.0147689290557012	0.0256251863334036	0.252753145644013	0.254236108212161	0.200952030273476	0.0899061964426317
0.0292094290289199	0.011319374025471	0.0197150031217894	0.00961197760547814	0.0155015528619697	0.0102097448861259	0.0831197091325331	0.0983304259417167	0.103286788867281	0.0823325842808434	0.0726538967646455	0.0859691749764854	0.0742874296117977	0.086819632674961	0.0752365577825887	0.0649564768396133	0.0128792639265161	0.0122163504024735	0.0115277418686954	0.0122860815855723	0.0826992284503102	0.0248634353004936	0.0164158166300353	0.0337094864006219	0.0230899683997271	0.404472736511201	0.394418957797961	0.403014988663583	0.364939103778462	0.39558265593054	0.433682336604634	0.312692376063269	0.307185501446061	0.302715023492914	0.322766021990563	0.4091605327307	1	0.689258490059155	0.276947563331176	0.261429334817541	0.0209495899709523	0.0136099284806809	0.0240035569266311	0.0173761983339776	0.014490602437784	0.0261982175927208	0.292064707783454	0.29163134139685	0.230704382150137	0.0790675785227549
0.0272965883778137	0.00941698922530399	0.0159222448504961	0.0131178646180924	0.0163783751480566	0.0128616059475001	0.0835021739154865	0.0908212755791229	0.0997712018325276	0.078643652100151	0.0723507528742764	0.0733798410669119	0.0746292537824928	0.087219122186097	0.0786182010229423	0.0658768454908717	0.0106794184701351	0.0101566033547742	0.0125072481332295	0.0132242297456772	0.0827552281383925	0.022111531589198	0.0161547937224219	0.0356162133712547	0.0231962139562211	0.37527650084157	0.372021354883688	0.37570376011253	0.348539328904597	0.37994172753766	0.401006808996957	0.290579307754478	0.302229544589774	0.293326208137032	0.295101334489813	0.41834525929076	0.689258490059155	1	0.270317871046307	0.262009179087138	0.0162628080189064	0.0152262520238336	0.0222001962252604	0.0194859379013905	0.0136750197645268	0.0244388535513927	0.284006562693473	0.283585153003887	0.229597006473664	0.0848112137382768
0.0244197976694515	0.0116565846127073	0.0254774265382722	0.0108660845367712	0.0149458351401566	0.0122990872269605	0.0727469946497154	0.0688804418034229	0.0808646847317892	0.0603816358628795	0.0760360627197007	0.0618342211074018	0.0808708653868267	0.07972464751954	0.0618540840118743	0.0667178228817339	0.0130651805571834	0.0117784044447374	0.0186485129318293	0.0134371413164166	0.109679473724263	0.0374458828479324	0.016058042314585	0.033081404996605	0.0257383717181234	0.256296622884034	0.274824404370833	0.266218219961712	0.238922199484172	0.267098427550385	0.28383549258637	0.336293406794791	0.343788789326594	0.354296308731448	0.341517570013229	0.244665005408463	0.276947563331176	0.270317871046307	1	0.683151772921935	0.0206029731612308	0.0151350616722452	0.0194039513335771	0.020176287707562	0.0138123636437387	0.0256939784651302	0.30712017822817	0.306664472494663	0.264564980837062	0.100660629911647
0.0307474609876583	0.0116604162658612	0.0205407950460176	0.0108858797111538	0.0165685528294423	0.0124384355149352	0.0770532377619281	0.071629448859121	0.0835929567107523	0.067203090340212	0.0739892442823704	0.0689174916349999	0.0871796878692942	0.0839373098527937	0.0657080621841008	0.0633086885095319	0.0104604568554562	0.0138862540238734	0.0131582776980685	0.0143923238983408	0.106488599372443	0.0264711037016408	0.0128566503983331	0.0308826612177098	0.023249005210265	0.248434835193195	0.263760822619933	0.253422820460712	0.236594762076219	0.26636562050931	0.282894841487213	0.327018591355043	0.334713688944617	0.337941150844224	0.331077088806868	0.239900460765234	0.261429334817541	0.262009179087138	0.683151772921935	1	0.0184280939946895	0.0143053286535962	0.0183707948609589	0.0159053458197504	0.0151229794217155	0.0239377803094854	0.292473786459463	0.299015791243463	0.25614949735569	0.087721887539159
0.0348920472618564	0.0106879730680899	0.0167415935320413	0.0107768181905156	0.0169585776921233	0.01795430877954	0.015838060390389	0.0153726281058801	0.0144653050668583	0.0127782514479127	0.018213774260275	0.0254306625884106	0.0168651364310869	0.0152870462360671	0.0234326798747245	0.0152651441740955	0.0125597788477463	0.0167587739373261	0.0137002317698951	0.254259134370368	0.0169186809236938	0.0197048983903054	0.0168708933651737	0.0292681862660147	0.0335311336224673	0.0178387314386323	0.0173856595735171	0.0210654830689824	0.0178280406550979	0.0175057524492983	0.0173798107391805	0.0137205101478167	0.0156449680592658	0.0146242924576835	0.0170748785213383	0.0134212426015315	0.0209495899709523	0.0162628080189064	0.0206029731612308	0.0184280939946895	1	0.293153074853548	0.0211056827410863	0.0227916622419199	0.0210071808835365	0.0230877420610033	0.018852118437314	0.0184995913793434	0.0161532254110244	0.015863404019382
0.0266678400774457	0.0124982201881425	0.0155554926304301	0.0122817205088526	0.0152141762916939	0.0264031454155839	0.0176386570525951	0.0155564361871571	0.0173951952408804	0.0124521116085364	0.01650336627067	0.0159310251880847	0.0149406244159266	0.0148968743237133	0.0133448999719334	0.0191256830601093	0.0124398579639521	0.00971593462948997	0.0149345249568376	0.314951710056565	0.0161698096408336	0.0212021746065472	0.0170979087314253	0.0222465150486796	0.0295131896516894	0.0154870582766304	0.0153436298864518	0.0147065035520416	0.0150566128589571	0.0138998871461544	0.015338468025957	0.0130593833030412	0.0152456608934384	0.0148706462998784	0.0140792178930108	0.0154566356128238	0.0136099284806809	0.0152262520238336	0.0151350616722452	0.0143053286535962	0.293153074853548	1	0.0172014921878386	0.0158642497895354	0.0211174668037875	0.0289266077146938	0.0158370302068535	0.0135996368143757	0.0133192619761553	0.0148401808353833
0.0361336982037372	0.0128291774210427	0.593987559174748	0.012058816721867	0.020356020794097	0.0107756171978298	0.0232788019472474	0.0180974928534209	0.0158855280319225	0.0143591822881742	0.0226297922041486	0.0207136534410337	0.023924561489811	0.0286254048699928	0.0204560945210038	0.0201930560465931	0.0155702708500929	0.0157873886839214	0.0170023596329545	0.0261698328392028	0.0218702951355639	0.0246380553853955	0.0182256929886509	0.028808000978811	0.0285635829739606	0.0179086384977519	0.0161436829253439	0.0173603274340642	0.0199730253340146	0.0171215532112004	0.0192871791158623	0.020299303358507	0.0164797461196465	0.0148828155491705	0.0177365951553596	0.0172084347180403	0.0240035569266311	0.0222001962252604	0.0194039513335771	0.0183707948609589	0.0211056827410863	0.0172014921878386	1	0.0224723901123775	0.016721998479378	0.0209262093749547	0.0245796772451497	0.0202578841977634	0.0193893260583565	0.0201839290548349
0.0452912531581486	0.0117923989036891	0.0193307036383894	0.0125570326089212	0.0178199687149635	0.0105974383452731	0.0259239503915057	0.0191941847639869	0.0235090839753693	0.0211133975196662	0.0203399469569534	0.0196563684163261	0.0284973677647864	0.021407747907106	0.0205334451091326	0.0178472810132274	0.0141546988829219	0.0129631667180421	0.0159633626589112	0.0191289293063086	0.0198819561396834	0.0271763435282343	0.0197597126843617	0.0417319377249865	0.0302945106023367	0.0231229916557801	0.0192100215154041	0.0196131530682042	0.0276140395930998	0.0218734662428984	0.0166987468994711	0.0199045609053178	0.0174784040223727	0.0190225882459886	0.0171392910331566	0.0198045484141339	0.0173761983339776	0.0194859379013905	0.020176287707562	0.0159053458197504	0.0227916622419199	0.0158642497895354	0.0224723901123775	1	0.0140756640149489	0.287326453840521	0.0186208455306792	0.0256173196441928	0.0205643019078708	0.0185797099675823
0.0179825297164956	0.0075159667384268	0.015350202450981	0.00745420736919278	0.0137781690734453	0.00959634481415655	0.0131907302851376	0.0106330788628837	0.0108570247883111	0.0110952348079471	0.0119352018398665	0.0106797104906752	0.0114533318232602	0.0135345700080709	0.0149451575292575	0.0122826082430193	0.0088298791770047	0.0085104800708543	0.00931568532956618	0.0173219032343642	0.0101271346451909	0.0153333707331552	0.0107358595635922	0.016195587669024	0.0172077977344928	0.0136849125608248	0.0122523664040197	0.0128309716597444	0.0113038391487002	0.0145750916273303	0.0127018831827248	0.0130216113639485	0.0150175272123179	0.0118746742771456	0.0124918822688986	0.0147689290557012	0.014490602437784	0.0136750197645268	0.0138123636437387	0.0151229794217155	0.0210071808835365	0.0211174668037875	0.016721998479378	0.0140756640149489	1	0.0143399940890794	0.0141639253602761	0.013918418273023	0.013106799591911	0.0111919940628436
0.0352920142947196	0.0105016180301763	0.0304127949388202	0.0204599356275896	0.0198367722168572	0.0132309436689289	0.0238192479364596	0.0226568874368556	0.0213196329464462	0.0260458811618604	0.0211928680385892	0.0240948526993942	0.027116307227332	0.0202776776413453	0.0237716446740889	0.0252533876874311	0.0191181045823561	0.0150075056296916	0.0219032218886121	0.0186718070188555	0.0206197662657356	0.0229915729992846	0.0198920798344287	0.0276075527340753	0.035072065977563	0.0200771791529025	0.0217560446689302	0.0203892580613732	0.0153275427430772	0.020067276721152	0.0207821155370433	0.022573305919324	0.0211759664743418	0.025771034212406	0.021778046405214	0.0256251863334036	0.0261982175927208	0.0244388535513927	0.0256939784651302	0.0239377803094854	0.0230877420610033	0.0289266077146938	0.0209262093749547	0.287326453840521	0.0143399940890794	1	0.0244317439483871	0.0239171490804288	0.0247230356916835	0.0182365681567564
0.0250413470441713	0.00959884282314543	0.0197923450042191	0.0109569446187386	0.0142315148371009	0.0096250481039018	0.0884009851609919	0.0802518308221309	0.0822970746696378	0.063024198201394	0.0815450729964817	0.079413988015389	0.0953998092005724	0.0842406629573947	0.0693071695504733	0.0589137523694951	0.0161191372400964	0.0148820634732668	0.0129848669053678	0.0173737141704137	0.0731062219070574	0.0446596844733187	0.0178389927938916	0.032137972596872	0.0296926676329777	0.314592643534257	0.327844370048878	0.303682059234485	0.26463993543479	0.308504698037436	0.315064804993026	0.308518514120793	0.314558400782536	0.310303858034372	0.321832740356658	0.252753145644013	0.292064707783454	0.284006562693473	0.30712017822817	0.292473786459463	0.018852118437314	0.0158370302068535	0.0245796772451497	0.0186208455306792	0.0141639253602761	0.0244317439483871	1	0.769180851298431	0.380892242845036	0.0729010410837423
0.0250041906271342	0.0103079660751118	0.0225297938601475	0.0107552513079285	0.01421039807771	0.0112677951272245	0.095160767688115	0.0774316489113133	0.0852994853243282	0.0673468709909585	0.0781800891016389	0.079296153329736	0.106776409692535	0.081322157221164	0.0735296021006156	0.0645192072123869	0.0188125943628936	0.0127063609312631	0.0120226472036253	0.0140578094024944	0.0743189728860965	0.0445934183152679	0.0171274262011136	0.0297132279519006	0.0269033679469024	0.316430756794137	0.324027721296701	0.299081971922745	0.273598477890623	0.313641807549287	0.319258011905017	0.317778737745178	0.31538821818726	0.316298499772265	0.325688832355366	0.254236108212161	0.29163134139685	0.283585153003887	0.306664472494663	0.299015791243463	0.0184995913793434	0.0135996368143757	0.0202578841977634	0.0256173196441928	0.013918418273023	0.0239171490804288	0.769180851298431	1	0.399248818898232	0.0744033320588643
0.031909512376311	0.0117699784412482	0.0189156381070768	0.0115365128842382	0.0149089269167648	0.00935730252661014	0.0863696704760483	0.0881872514289733	0.10167901034401	0.0845368778943698	0.0816588946132431	0.0797205589071493	0.0980270021925452	0.0754588088949	0.0759953486641367	0.0790074403585574	0.0140046690947238	0.0154596290552503	0.0148916387541631	0.013168801589053	0.0907335090710948	0.0251302127942199	0.0177045335902223	0.0290080567431945	0.0194437901460252	0.229117542732115	0.240011986993449	0.219047565076378	0.226644234855449	0.216719562568258	0.251402059231582	0.296092788203452	0.277356771796287	0.282966589070902	0.251421927012825	0.200952030273476	0.230704382150137	0.229597006473664	0.264564980837062	0.25614949735569	0.0161532254110244	0.0133192619761553	0.0193893260583565	0.0205643019078708	0.013106799591911	0.0247230356916835	0.380892242845036	0.399248818898232	1	0.08631913239065
0.0353063437206787	0.010783681708408	0.0154554428862026	0.0110576160213175	0.0157613717642018	0.00907104156809695	0.149480642740534	0.166349293776961	0.171961513711546	0.153524949647877	0.169339969160053	0.169753978985246	0.164328940216507	0.170523020066729	0.147683922494517	0.128614900573322	0.012055834969907	0.0170527056473699	0.0122136338871256	0.013449827841335	0.73812940663217	0.50844112738256	0.0170777785418678	0.0243987862121548	0.0220056159319061	0.0698480260094569	0.0680384973194779	0.0686455558711249	0.069001947461143	0.0662746386699167	0.07517514568529	0.0763153625330588	0.0769977438214309	0.0716202799672035	0.0886372571112987	0.0899061964426317	0.0790675785227549	0.0848112137382768	0.100660629911647	0.087721887539159	0.015863404019382	0.0148401808353833	0.0201839290548349	0.0185797099675823	0.0111919940628436	0.0182365681567564	0.0729010410837423	0.0744033320588643	0.08631913239065	1
0.0201996032082271	0.00756830834844983	0.0126166355344975	0.00710288871082143	0.0108552444720771	0.00787505350633725	0.0130345681577953	0.0112829679005724	0.00930854355958586	0.0095933956880419	0.0119655080530152	0.0119906792265622	0.0123656771086014	0.0116689599735091	0.0153402338469948	0.0114413616188272	0.0925208156639037	0.0905883919619412	0.01020019427276	0.0110324461872984	0.0138234954442368	0.0186241395690255	0.0121490071086363	0.0248702713283298	0.0179150112108907	0.0114445853824674	0.0127559194311057	0.0115470089353529	0.0124103224232522	0.0126061795510828	0.0122793455978371	0.0133270032336093	0.014255189536931	0.0135073996349885	0.0137146578778207	0.0118614154044414	0.0121146303482803	0.0172222277560155	0.0148365390010428	0.0143949806975324	0.0179568669200074	0.0174985530640886	0.012987850465712	0.0134818195749263	0.0095542835454357	0.0156079519433776	0.018959194877086	0.016126461221901	0.0127506836633633	0.00982420785095895
0.02211264401828	0.00876699229985388	0.0154437875883167	0.0108681415316151	0.0110730847768154	0.00779329441700766	0.0123464181099103	0.0108579166519422	0.0106257432825567	0.0093864884880004	0.0147875887953016	0.0120089177828674	0.0126138283940527	0.013924415893532	0.0114007423868648	0.0121286488361947	0.0912013341615942	0.0945878958509466	0.00852859770124709	0.0110374224826292	0.010993923483988	0.0129668097816202	0.0166063658224282	0.0257993508332918	0.0174799805607628	0.01238900258065	0.011325173963777	0.0120096869121877	0.0122228396520309	0.011430361936724	0.0120440042349347	0.0124225111544026	0.0124304311495676	0.014712595785522	0.0176079526261022	0.0120994472933572	0.0125909086660405	0.0170993633647865	0.0135044299276989	0.0123895031076026	0.0150295144948708	0.0205958187784438	0.0129666046589951	0.0155461566288565	0.00877141484535251	0.0152289436691899	0.0167132891955748	0.0154964549747621	0.0125501905960006	0.00955524791859187
0.0193755341462378	0.0080198933115515	0.0144188729477381	0.00756042485577504	0.0109463594197805	0.00841525255785572	0.01408283094708	0.0120216922286695	0.0107276297898496	0.00987134606025383	0.0113698300997938	0.01275085139413	0.0133601465087637	0.0115448878766575	0.010386324645879	0.0128947369509458	0.0870177687218805	0.0870354943218206	0.00876823230137598	0.0139063106266515	0.0132307354070389	0.0146070273827121	0.0144561580829513	0.0191280686035338	0.0188508347017362	0.0134248343141624	0.0114337670653577	0.0116439303006877	0.0118671889125125	0.010828733250216	0.0111917972050475	0.0125120469283884	0.0104333533393777	0.0136207758021046	0.0150219955649809	0.01306847354021	0.0133687987727577	0.0150512135195774	0.0133498791644172	0.0122477120677578	0.0150896585720375	0.0192289936987789	0.0150474627505402	0.0135949810323837	0.0102767772836667	0.0136860516326104	0.0141617269758639	0.0131979995166938	0.0115042652617025	0.0122105450860932
0.0242416693817157	0.00798630620814745	0.0149215650099046	0.00792501262552103	0.0109005163528658	0.00826198139463236	0.0121540054301926	0.0117575716657927	0.0133533784461294	0.0119926062478257	0.0127086070445135	0.0109460785879558	0.0126389848364273	0.0108332763696704	0.0118832480310041	0.013066010167263	0.0862066738786534	0.0872845918912758	0.00973899323237966	0.0129958823546469	0.0108225887487365	0.0148427076878822	0.0178115249692588	0.0258205690201573	0.0172075639075141	0.0119613892003566	0.0118602945291385	0.0129593029810733	0.0148255776557834	0.0121899109897473	0.0158874480600906	0.0122289126030848	0.0170852165757695	0.0135637323493382	0.0178084331434533	0.013896030783674	0.0121651545075785	0.0175246405655561	0.0137523829858793	0.0167136111811031	0.0157199925601916	0.0184726350640614	0.0130420163962444	0.0135380456074382	0.0139114881500376	0.0146508899168514	0.0136323374326077	0.0154896421113717	0.0112314565683486	0.0117005620712548
0.0181838338781704	0.00934758445632479	0.0180427122447805	0.00871367096724941	0.0108234436326701	0.00789766895714766	0.012335549879919	0.0126925796918455	0.0132140169891242	0.0120434662717659	0.0121948845500421	0.0103160387826057	0.0125384251535873	0.0122933475126814	0.0118214476168403	0.0161355210716764	0.0806834711840193	0.078501788828885	0.00981142671488424	0.0106415823492341	0.0157429485894955	0.0142681514530567	0.0126472277027062	0.0203451339805447	0.0187971191839124	0.0123780968646592	0.0136367132731736	0.010713495623117	0.0109347963059488	0.0112673496395053	0.0118443058915193	0.0143519301320326	0.011097198360988	0.011266394328347	0.0105176014320112	0.0108095587441374	0.011897586019089	0.0156466881815779	0.0108006804366513	0.0114944114545102	0.012418601276969	0.0125262597793277	0.014383480130266	0.0177513962885302	0.0138642560087983	0.0166975709518132	0.0110755867345175	0.0130498002445279	0.011431790102938	0.0129730533322374
0.0186138900012885	0.00726969560584211	0.0156103857639608	0.0090237053483244	0.0127200870085521	0.00841406323823342	0.0127281672860638	0.013969664732768	0.0114585681852052	0.0128473861562762	0.0123542425728156	0.0117049461506954	0.0116359088202059	0.0129152511820598	0.0104585082228757	0.0107063968778311	0.0947895367638404	0.0877890320101545	0.00914399253145915	0.0120236934340544	0.0146757726860457	0.0146960370176782	0.0113543742423245	0.0180215247264944	0.0174247409859092	0.012075410181775	0.0117430950676935	0.0108052576723314	0.0123389336668375	0.0104447201267994	0.0110347958195861	0.0134787955526482	0.0121157901041834	0.0127468339793778	0.0105794737000731	0.012885145660506	0.0120449425218491	0.0132419097377116	0.0127087207701994	0.0138649199710596	0.0121312735483339	0.0113755466826956	0.018957587857012	0.0154440469582406	0.00997428996803728	0.0165302237571568	0.0121013209703964	0.0134775994211855	0.0126773370234356	0.0120392524455429
0.0246787078340215	0.00719661489897417	0.0151676477429094	0.0097513871794023	0.0126228775342138	0.00847821913300319	0.0130584033118948	0.0119434264777049	0.0117679752144667	0.0105916462638676	0.012448441708717	0.0111389614765519	0.012609508569795	0.0138960145580397	0.0118555342713982	0.0130355380047835	0.0961064585830057	0.0912131695802052	0.00938123609417725	0.0119028217960978	0.0143182231797325	0.0151042538032716	0.0121712229161018	0.0194258384987894	0.0179477707966121	0.0107635428882828	0.0134892031031523	0.0124754277594134	0.0117899290364144	0.0149679778952107	0.0120652266716976	0.0145023535805959	0.0145115995831804	0.0144495298826455	0.0118446005615786	0.0140836803775606	0.0105338119155692	0.0161034724763017	0.0125769509112611	0.0121679748423865	0.0122237725808648	0.0123612860390189	0.0143958129776396	0.0155618053614541	0.00957175461297388	0.0197155778974934	0.0119590994727569	0.0131120755615836	0.0116534734134154	0.0139621516931944
0.0190074098853887	0.00723304243846524	0.0185825451982028	0.00871797068678004	0.0132312240571386	0.00895300417728035	0.0131245018191808	0.0111615036086872	0.0107430569115697	0.0104584997148132	0.0132024686447123	0.0142339154701765	0.0124509956710904	0.0139391279933048	0.010622564370041	0.0104304908274348	0.091231454586603	0.0885553542290812	0.0102558025100602	0.0111235572704958	0.0122840360726482	0.0149143797062856	0.0153833211692473	0.0187646460489347	0.0161810945060466	0.0122455756197755	0.0119175651609961	0.0125425749297771	0.0131233923180837	0.0106229934035836	0.0135487498328312	0.0115924181195848	0.0129644922859027	0.0115501936358235	0.0130991876362123	0.0112991415950331	0.0104013923964496	0.0118121991364934	0.0130962389621532	0.0122375126509941	0.0118423708309472	0.0133155202052359	0.0153082942071978	0.0165258910835782	0.00929390520505705	0.0171181810365092	0.0115772184344949	0.0129472449423889	0.0121708428971646	0.0135606244427291
0.0201168759854057	0.00773198071529188	0.0139012382381166	0.00856778026006749	0.0154531742086628	0.00719898927409076	0.0117669587354328	0.0115901158364992	0.0120662616495379	0.00989764534054294	0.0131987279669091	0.0146245480144557	0.0115924678835068	0.0134849424236844	0.0129961896887629	0.0174481662098953	0.0772630626698464	0.0804950936940151	0.0123550488586251	0.0117569750433186	0.0125279732698193	0.01494484029023	0.0144096317881658	0.0200806080000081	0.0200672281675523	0.0118075445721915	0.0112529490935069	0.0140874233569998	0.0124812645371741	0.0140712825821809	0.0121674624619898	0.0116160940506127	0.0127411441354571	0.0115737833291093	0.0124137504614932	0.0119586746210778	0.0122221962689441	0.0125016794280014	0.0146458792076384	0.0139946922758076	0.0127574267544146	0.0135223288126689	0.0150445677825716	0.0156713220314669	0.01006265304245	0.0168232744571243	0.0120604359846227	0.0118153229291433	0.0115262159410651	0.0146597069487587
0.0204002013197567	0.00704090813244031	0.0134992010025636	0.00683977831725749	0.0108264628808708	0.00713060330258792	0.0109827656399981	0.0112750165616021	0.0110979510416499	0.014328373240002	0.0139596768563051	0.0121763214557753	0.0136087070420497	0.0131448303693882	0.0118175917568276	0.0138259354877115	0.079241896736982	0.0806130645945431	0.00982235122343198	0.0136883245201469	0.0126345827766905	0.0176495799386543	0.0154426466175741	0.0211076007696633	0.0206266622858989	0.0119202913160268	0.0116009939350984	0.0132995264271641	0.0107143401722074	0.0119144120104578	0.0125066669389661	0.0126120702516769	0.0132843274743137	0.0123456733121181	0.0177606396719918	0.0173445734708683	0.0123262037000786	0.0132674155292338	0.0127483581352485	0.0127788019837548	0.0119711738318092	0.0118816633097521	0.0146355526815749	0.0127001897250044	0.0115004584915289	0.0156832599475565	0.0135236255758128	0.0114780253067245	0.0129245931815129	0.0140804351484918
0.020002588002245	0.0088536619467882	0.0139442236721957	0.00894506024187053	0.0110181029357509	0.00715809038076717	0.0122851137117307	0.0099396829420324	0.0148471671291875	0.0111283690929174	0.0142470468191559	0.0143834036606137	0.0143442242375019	0.0198890254696496	0.0131236055466718	0.0118407195945867	0.146883122908485	0.146836847847111	0.0137477252461801	0.0122746903903235	0.0130796393237791	0.0174032708170313	0.0120846500518492	0.019681289975896	0.0205555836697633	0.0139869561034972	0.0160642342006358	0.0133289069482064	0.0138995987031523	0.0135061572274825	0.0158191458878751	0.0184246317967601	0.0158692877841709	0.0148719161556768	0.0110403294483462	0.0158295409772204	0.0129924047394603	0.0123529633016278	0.0148274489215196	0.0123279847769423	0.0154222277961778	0.0127515441787857	0.0143046361176049	0.0136840838748366	0.0103441322924783	0.0144645389287686	0.0130666656330443	0.0137589469498035	0.0133960834411313	0.0129862670784268
0.0185135287644648	0.00813431171752049	0.0149255018455509	0.00741417329563913	0.00910524881687291	0.00588908293702785	0.0122087839697633	0.0103330411420234	0.00988999988938816	0.00965619023649204	0.0099078511949593	0.00853375334038804	0.00968070281687753	0.0118930804694163	0.00909282422469648	0.00930834329479446	0.133719987814336	0.116962245649642	0.010734490768895	0.00863695792348802	0.0095380191884734	0.0120344985197977	0.00894041391567709	0.0151801243606422	0.0173789324172473	0.01243374288171	0.0114656500755953	0.0093942947333695	0.0103856993609061	0.011879333406012	0.0131256014712867	0.0100735262533819	0.0113399422299455	0.0109329801275119	0.014253998080375	0.0103177022899276	0.00984205920242861	0.00916826646488482	0.0100068239428653	0.0100367927072033	0.0127962670858977	0.00930834329479446	0.0134128200316785	0.0149139616426394	0.00735508799927254	0.0148752783330071	0.0108112489876579	0.0122589641400316	0.0131343584696665	0.0103739957643265
0.0168193211795363	0.00547401901051929	0.0132695955001061	0.00693980022524948	0.00827201049669828	0.00620132409186527	0.0131834260097547	0.0087542744594541	0.0104896038187961	0.00957003735088703	0.00964091747225112	0.0113332039367722	0.0114789320062755	0.0100787134497113	0.00918172974372828	0.00852904531527369	0.132641973889348	0.119948597779311	0.00817364861594482	0.013333688306949	0.00927113369414012	0.0162851147283646	0.0103688424830857	0.0147176283237529	0.0151086639832764	0.0106918486112621	0.0104469536771706	0.0101888255163816	0.00996100429158781	0.0094186764440114	0.0120924032177623	0.0106967677290369	0.00927644247682627	0.00888150465195531	0.0124756362348031	0.00852137280780998	0.0108183477674565	0.00979913092009022	0.0122198293863778	0.00994724407231033	0.0103600239787159	0.00887716961385629	0.0115779051491405	0.0145535002845894	0.00827786775243249	0.0142160405311477	0.00998836414218517	0.0099735433810284	0.010587300900842	0.00957237386087947
0.0182688732477531	0.00691873799300101	0.0120503961459284	0.0080921554100799	0.00947501005756022	0.00624049966752005	0.0113772347282229	0.0132763687720847	0.0104597324631605	0.0178196897117857	0.0106657302014279	0.0137797856886092	0.0143291590944695	0.0137305553964345	0.00978835955862568	0.0107766181878185	0.130828285266721	0.140714264018381	0.00901900622685097	0.00965522365635348	0.0136243269546444	0.0151972709853883	0.0143340503697203	0.0255776778131871	0.0167390009140784	0.0234234601056582	0.0107500843486088	0.0112577458972831	0.0126227277562312	0.0110173681068117	0.0125375458083043	0.0102631454434381	0.0108509918666801	0.0109975184101947	0.0107609558339576	0.0133283183315079	0.0136770599524736	0.0119983039267684	0.0134653420615171	0.0127000672297761	0.0106708436161211	0.00983130080292212	0.0137401520238353	0.0135848070060253	0.00952807854380453	0.015727180869891	0.01223000587363	0.0133936517609769	0.01036863077269	0.0130929679200828
0.0209159931737237	0.00544585803599057	0.0134749118923905	0.00642709508981047	0.00962690999042978	0.00611977855290321	0.0151020978312368	0.0121073604432639	0.0111845015626431	0.0213284269654442	0.0108748544114839	0.0134466921034025	0.0107895504525824	0.0144615143550471	0.0112345984437119	0.012758791046621	0.122924613953784	0.135581757014469	0.00830450857711918	0.00968694803287783	0.0123866377779875	0.0206014866337788	0.0181007833578281	0.0199215975986285	0.0184058087183626	0.0102898800719937	0.0100285355267233	0.0101561941136562	0.0123404559942397	0.0102848049150527	0.0102143157505957	0.00938681644944024	0.00920862846253135	0.00916924088105	0.00965985930290098	0.0103809812761747	0.00897168501524274	0.011036286225521	0.0120672086363596	0.0122513420613632	0.0112488839527973	0.0109617782231533	0.013059756319797	0.0176074142717964	0.00803583600290209	0.0154919677160981	0.0108744300843544	0.0127304143307254	0.0118262264661741	0.0128106382248307
0.0269851047997043	0.00930953119947614	0.0199636305116498	0.0154897653045136	0.0180495188940071	0.0090130519343033	0.232667978430509	0.211344341967631	0.218509376294825	0.199727417424332	0.23411096197049	0.219418666077835	0.201376709500523	0.228221889159396	0.189051281443773	0.184009181921144	0.0121817939562364	0.0152702396636828	0.0155701450015806	0.0133638453678504	0.313768869419289	0.161110511392413	0.0156377323547539	0.0248200186362542	0.0223982289176268	0.104581982964519	0.100920115217195	0.096419494615495	0.0867265196042578	0.0911044781265283	0.0934490428969573	0.0987959845597117	0.107674421867548	0.10063056382086	0.0984318628459122	0.0854213109130806	0.09202096089464	0.0987331172389582	0.100017123537854	0.098248726987781	0.0170229513187473	0.0141309221508725	0.0196765023361053	0.0208688808116775	0.0115565414421232	0.0250892098095058	0.0983962128258797	0.101130511647156	0.097713469650024	0.318792728409796
0.0151617108493141	0.00499039551886908	0.0100933676289414	0.0054226672733554	0.00787885268406102	0.00580110858737442	0.00905517361788442	0.00927090444775614	0.00875094020380153	0.0077303391676143	0.0086846938806542	0.00734213638548465	0.00769297788558322	0.00843749589715422	0.00827105017221545	0.00716446201124494	0.00559604989935327	0.00576560084102102	0.00592272818769613	0.00800746758657965	0.00734637309018511	0.0106424278898	0.00818299213913207	0.0124828009797369	0.0133421132536121	0.0119343841838069	0.00864115739498617	0.00999139840310604	0.00720603593118668	0.0074553112046112	0.00726709951029791	0.00840540061720537	0.0084107594960521	0.00784305224208007	0.00851259619852502	0.00650468530966537	0.00783068344043608	0.00733337870264325	0.00821720825908913	0.00796662374630009	0.00761945968679049	0.00742498790256294	0.00866456053443044	0.0108914076060674	0.00822906022336451	0.0167463580225944	0.00896999427461943	0.00814244052124375	0.0096117771687137	0.00902093093779158
0.0181956214292985	0.00458716120320232	0.0106834559005258	0.0049350162335973	0.00738639110646429	0.00516781948695696	0.00845994756236159	0.00873600520924372	0.0090948982834584	0.00803418224655956	0.0109264776051319	0.00766831080758338	0.00880250233751775	0.0100674213292625	0.00912136112091242	0.00789089288071015	0.00756208364986345	0.00707476974310587	0.00646978584256252	0.0101988143849679	0.00769168075438639	0.00918499446734488	0.00811919550061552	0.0133441105988509	0.013242031220437	0.00917373409071367	0.00927812398325029	0.00769829732822066	0.00765160015853167	0.00821123233197558	0.00844440540965771	0.00713917027649904	0.00768287068804299	0.00791843052360658	0.00901026787384178	0.00978641682976797	0.00897793509795171	0.0102307864233478	0.00856380128246166	0.00777947851700314	0.008772364714289	0.0102581607449232	0.00939582191493277	0.0121987797203747	0.00690789863967546	0.0117356584228774	0.00850734259741515	0.00794667296833778	0.00721254716970905	0.00763433659088188
0.0288258792956554	0.0106471106530844	0.0217450808034112	0.0107385990457175	0.0150342429407846	0.0239897154145728	0.0177358404715885	0.0147731390487187	0.0168878980463871	0.0133199136205337	0.0234824923538108	0.0166120889882862	0.0159243190805549	0.0182743206926862	0.0217676690846594	0.0167890202175032	0.0123066492959	0.00914588339608028	0.0141066997991833	0.191109198030493	0.0137084844615888	0.0181010308412258	0.0155390250292119	0.0217955199916072	0.0264962482034539	0.0190682290618708	0.0170352693103011	0.0163278996219234	0.0168864434966451	0.0168352947654273	0.0163869142644617	0.0184464010949628	0.0181453114352398	0.0180676994503967	0.0196264587645688	0.016737319613686	0.0161730812218725	0.0174973072622528	0.0164607736094641	0.0168325118475072	0.212696753993275	0.219478282479724	0.018424284377634	0.0239274851789726	0.0169003852486727	0.0221607498438178	0.0175167159552135	0.015264632383162	0.0146101602491514	0.0136784500746084
0.0299876676085641	0.0128395475132915	0.0257876133101531	0.0128098764075661	0.0138962828125036	0.0246423204904649	0.0188899610995181	0.0138216506977262	0.0167877179817097	0.0158890788744494	0.0239656778841802	0.0162186603072867	0.0161285315363431	0.0178681143761174	0.0154137558837907	0.0166894267022748	0.0130358517458731	0.00929825738719262	0.010856530045935	0.183949112368639	0.0148948081209656	0.0147947825043104	0.0134749087042557	0.0228065553762248	0.0263390708062764	0.0173755222094673	0.0159756745566917	0.023580947089021	0.0193910384146549	0.0145250873650551	0.021080796086486	0.018026179691406	0.0177266779656283	0.0176508565796742	0.0182306869352812	0.017826463703212	0.0160771414951884	0.0177041105752365	0.0166718655240357	0.017036890525166	0.208632497494824	0.210590220570522	0.0198100916283714	0.0158570305628638	0.02089247073828	0.0220292908933579	0.0199455774421626	0.0170708418356154	0.0148260646144051	0.0142153681398459
0.0270322649144394	0.0132768691523251	0.0171315990024838	0.00984154488021424	0.0132948991659565	0.0230117231034326	0.0165445230848386	0.0172556616406898	0.015200781315114	0.0173342638585671	0.0129125224667819	0.0176711669001571	0.0156955127247975	0.0189441946719973	0.0180363499131223	0.0262969975787567	0.0116483976822985	0.0106678441132984	0.0135538520804505	0.174880227774892	0.0149007049334491	0.0180635258442504	0.0187859537143977	0.0257570053606049	0.0252541858887824	0.0160190755508583	0.0147285091414478	0.0152462789767849	0.0149421769376502	0.0151378378508927	0.0138401409650435	0.0157593381981283	0.0146225211867937	0.0134180180630378	0.0156280082188539	0.015339159368118	0.0139669363561232	0.0151766078019718	0.0133778980042042	0.012902079725469	0.191484035640707	0.189953844212508	0.0158514147784858	0.0193703436354853	0.0156871750712381	0.0207326561110163	0.0169290910948438	0.0151552849407299	0.0131107413658529	0.0148150529138602
0.0214633165403988	0.0116298377572524	0.0184865212991472	0.00898266841843396	0.012324845002645	0.0213125569173796	0.0158954467564292	0.0145382322119548	0.0143526224006699	0.0122176666640708	0.012462975929028	0.0148883035145341	0.0168997140592572	0.0121840104625353	0.0129014959137186	0.019018495466277	0.0122205014803079	0.00971287370685744	0.0118131572087316	0.16861972308863	0.0140692893990226	0.014967189196062	0.0174516599329588	0.0218382238302634	0.0220108398934807	0.0134752300536179	0.0136285675935218	0.0130626572203976	0.0153681301897341	0.0134685838238406	0.0136239827094246	0.0156916505488534	0.0140773456737385	0.0159040551863471	0.0153128419140788	0.0165523192743781	0.0142641629645845	0.0159520389473897	0.0131689591571404	0.0127118416723378	0.18567894405667	0.19124153774423	0.0217996915818546	0.0169091931057153	0.0170617821539465	0.0219728758453006	0.0165356871466396	0.0151352221627529	0.0152764602369907	0.0129123844710935
0.0267062032355423	0.0106619477791986	0.0145224588131656	0.00839765007879147	0.015878195634715	0.0195388253591582	0.0168228868887138	0.0192331049113677	0.0144167331212666	0.0179238179474886	0.0144135778312472	0.0175952949907204	0.0164915782101929	0.0124650720362164	0.015046983678708	0.0172953025779379	0.0151814915807961	0.0125131722840866	0.0118842361826752	0.168931480348579	0.0174983945936647	0.022790628203394	0.0254642382284908	0.0274197143224411	0.0276790970494987	0.0151928201767172	0.013658402261251	0.0117275808468535	0.0149493985015824	0.0174350048445539	0.0128004443814931	0.0168839865967724	0.0163408247511783	0.0162709310021822	0.0136722149082272	0.0166695532071887	0.0123904610118989	0.0146603584366156	0.0145725572339195	0.0121922618361607	0.176373661616966	0.177276851423863	0.0159779594041832	0.016240117418254	0.0145781066098877	0.0212535795724447	0.0180449423904656	0.0135136254428817	0.0132036909286839	0.0151367427583216
0.0268970611603059	0.0111716717658299	0.0200442721891637	0.0094037375138401	0.0173859021405489	0.0239869440055715	0.0184558908778188	0.0138361112622693	0.0146926177338491	0.0139970181430109	0.0161516954809098	0.015019432499502	0.0166477071267691	0.0134508799577666	0.0173764211283696	0.0151637787156954	0.0132984343079497	0.0121127917478014	0.011302603962415	0.165193081635171	0.0146185284686787	0.016139181917533	0.0157920076079473	0.0263006394369327	0.0278431585512492	0.0160907546014417	0.0156597470308051	0.0167753171595956	0.0133503566202975	0.0154759195415953	0.0147336271276012	0.0158298550264108	0.0149433465849236	0.0148794301956793	0.0181344987020347	0.0174168314646382	0.0148559647494493	0.0161182683908327	0.0145382416845502	0.0137412274787282	0.180746317736806	0.187797567171305	0.0158047873436831	0.0213341460781889	0.0175939097362036	0.0176418708008321	0.0182550354427676	0.0206583417158971	0.0133755917786292	0.0145519678009211
0.0288222962350345	0.0130433747347586	0.0179642537428785	0.0133747112849834	0.0178203333039389	0.0250490031157392	0.017831653449654	0.0154195298501894	0.0175965531679446	0.0171805527600195	0.0169872850647128	0.015183482917668	0.0175317405971957	0.0177870767702364	0.0198411847986331	0.0190615264722877	0.0123915724085168	0.0119158818832458	0.0125774521462254	0.196226139127457	0.0189284111599711	0.0205885602611031	0.0172608136288054	0.0240731362470166	0.0238688906301022	0.0152905161878512	0.015135478125787	0.0138762561352157	0.014902028200073	0.0146326352799933	0.0174328363788967	0.0204835293703684	0.0201763294845699	0.0200900303332032	0.0204206226264295	0.014991985083196	0.0168744828727841	0.0150330197570216	0.0158967943379196	0.016604556790681	0.223185258784677	0.204052078465637	0.0196304340918147	0.0171458995423964	0.0199622591958075	0.020795102694097	0.0163014104086393	0.0172538556726828	0.0165140954571359	0.0168665113033891
0.0256796278047854	0.0126865536973024	0.0164872740308773	0.0110750816289001	0.0163213946926695	0.0251341283959886	0.0199091963809187	0.0156485934812761	0.0186611382594177	0.0136064477232038	0.0162992944512789	0.0154426596954109	0.0188875220841853	0.0141241608252933	0.01815895137308	0.0146915883884317	0.0126823569750414	0.0100041241659028	0.0134089569016696	0.185443390325289	0.0203537462020769	0.0244958488589609	0.0175359653140924	0.0214080566059577	0.0218611839748222	0.0174806326622696	0.016416723643918	0.0157350383428726	0.0148704308201172	0.0162240101165171	0.0148332007016211	0.0239532390294979	0.022432067483418	0.0223361199827242	0.0167493512575012	0.0146783722174071	0.0158855690721727	0.0159586645003292	0.0149479095772486	0.0156314617638802	0.194454579643464	0.214976915806236	0.0158808232996908	0.015668080943451	0.020217880107938	0.0208598439557015	0.0159540219024734	0.0184292276013684	0.0203297793226107	0.0143513276819481
0.0208289373214367	0.0111109288581931	0.0161898693978217	0.00840924904287977	0.0115932139274905	0.0210888177416081	0.0160808017444382	0.0136101667810264	0.0109697809892769	0.0203902206799368	0.0116264774720357	0.0128138674068233	0.0125232439086799	0.0129406297281595	0.010394797812941	0.0122604858488344	0.00963207126784195	0.0130743535334393	0.0103455630883958	0.245025210778	0.0130461959305362	0.0173753994859888	0.0140308209805853	0.018255850758884	0.0257017977184818	0.0125236696084351	0.0153455631857584	0.0165760843921875	0.0174303632165931	0.0161283079092197	0.0163143943685111	0.0151638248048494	0.0194410373036104	0.0181775244483475	0.0146296019493469	0.0181199509460704	0.0127277703896644	0.0120759836300758	0.0169463439583128	0.017162759122746	0.25732946567564	0.295176980058731	0.0182365915195683	0.0139018559924329	0.0149421310963042	0.0150446059712747	0.0137573251574215	0.0173518888445465	0.014993266031432	0.014370874487346
0.0284257892803253	0.0107653376104636	0.0279412293438555	0.0131085820469786	0.0172846809884244	0.0241979868866247	0.0149556596914381	0.0173077274088166	0.0154031373721539	0.0177143916566711	0.0162938019679801	0.0182962440036853	0.019400170725711	0.0170337067519019	0.0132188186897867	0.0147088396868685	0.0114711708703218	0.0104165061571452	0.014910369128187	0.2075430409067	0.0175122356196896	0.018219413820045	0.0162495684644223	0.0265320387647929	0.0265560495501522	0.0140884329460073	0.016726791427975	0.019594948906935	0.0176765088370792	0.0140814842733548	0.0179597690073186	0.0195847819332613	0.0132658431214016	0.0162111704269462	0.0145732265635096	0.0135375940868587	0.0215808063653728	0.0165611933853614	0.0143668433813959	0.0150418815027015	0.237882806149651	0.222397656065452	0.0250028425872441	0.0226748052042461	0.0164958553931749	0.0186869426178112	0.0138117357141146	0.0144041859051687	0.0137866054714309	0.0149795913270817
0.0266294427321489	0.00878238040576269	0.0252570654555487	0.00805753144525434	0.0149012306943517	0.0199062019568116	0.0136992024243857	0.0196892326568849	0.0138428773588498	0.019753595046721	0.0157540869496233	0.0167591370346524	0.0161789485047816	0.0158671202682805	0.0139508411055488	0.0145509677655138	0.0130007469740216	0.0115597645727685	0.0126534729353956	0.183226357150852	0.0239207818505901	0.0280513225559906	0.0198458761695836	0.0253156509300892	0.0257283849311038	0.0145880723928445	0.0139028766739267	0.023659696049969	0.0192755561401137	0.0151416802615332	0.0187200238264902	0.0184914043289746	0.0138083534017214	0.0137492916590367	0.0133488983293894	0.0126641071389185	0.0205914127285457	0.0157214827388661	0.0153531628180984	0.0164797845855011	0.199923958075997	0.203983011083221	0.0225703824002351	0.024290158709862	0.0160663322604209	0.018747203853978	0.016306225651089	0.0151591317799343	0.0131657401217722	0.0208561077376915
0.0229514870214457	0.00774142360253096	0.021076018097807	0.00738101843982845	0.013545488990642	0.0184178781895948	0.0133076555291707	0.0193840760339144	0.0124367666276632	0.0279839629132945	0.0133995329089287	0.0173117722205071	0.015430250656008	0.0160843880275026	0.0129933500097626	0.0142514140175104	0.0131866147890113	0.0124539682087752	0.0120388967974025	0.162407447907225	0.0178606610576389	0.0181536029348243	0.0257258629835897	0.0258854474003698	0.0185554263135727	0.0138481315654915	0.0122549983778875	0.0146227256270205	0.0167643207402304	0.0128526370271671	0.0145010364079825	0.0119206451428734	0.0114413780225315	0.0113924404189616	0.0120170368381729	0.0146515130365694	0.01476261531175	0.0133718016163182	0.0125667148295662	0.0123832210909841	0.178177355447496	0.170304397509249	0.0204803150089139	0.0142740653640527	0.0133190465612207	0.016525137797654	0.0161082143017696	0.0153419599880949	0.01302628199245	0.015965120199558
0.027012046267318	0.0100909351048578	0.0267338620191176	0.00783884227581583	0.0145556901687278	0.0204537167711273	0.016923069065014	0.0129407167279741	0.0137365116917867	0.0126011653116409	0.0139874532297054	0.0155909657444869	0.0139491073378345	0.0139082606693598	0.0148884493302453	0.0155087287879716	0.0107801640452694	0.0131096478275881	0.0175388838518484	0.184347254487877	0.0209443938982418	0.019731693766604	0.0159284729690444	0.0301453571512612	0.0273874713183571	0.01391921231613	0.0140776020256537	0.0183505425892175	0.0244831320930048	0.0139123471061853	0.0163245246512513	0.0153367453997217	0.0147984332499971	0.0163723741010303	0.0152191856949431	0.014923073677774	0.0166189967939769	0.0142322013741752	0.0160513634689994	0.0158169883970563	0.199485366856887	0.216320027404639	0.0289842966178848	0.0202609285092581	0.0159428820481683	0.0177943216056337	0.0153439873836739	0.013928381758703	0.0133312014595568	0.0163388320496751
0.0273523653222063	0.00848541098338725	0.0158968226721493	0.00901171176392923	0.0125936703138926	0.0190211743495804	0.0178714596794149	0.0118190723071243	0.013875427202767	0.0129509716691879	0.0152213746455181	0.0185417892521795	0.0148676654253802	0.0153442738527136	0.0139786666554557	0.0137799908263187	0.0112091552890788	0.0113683243326327	0.012838964963461	0.181946264457907	0.0127309772608432	0.0167615799983528	0.0172210679709873	0.0194191925233053	0.0266824248435211	0.0143464806143593	0.016183932182676	0.0131048922500197	0.0156705705620237	0.0165454669244767	0.0186889426071423	0.015742385810031	0.0141228614598071	0.0140624544883714	0.0223452398351076	0.0171247697212346	0.0148502934513806	0.0149186251902781	0.0142900307779752	0.0159411780280019	0.226254557638777	0.224454850574844	0.016321026684347	0.0200796769439474	0.0220075038172249	0.0200399272464107	0.0179715806850973	0.0187731412248429	0.0150616142317812	0.0148432781167077
0.0289791815848222	0.0087771337475456	0.0161548650880777	0.009631682094965	0.0121000169795934	0.0179189883013053	0.017323329430366	0.0140553358324637	0.013302507233444	0.0119860892778678	0.0151922305941061	0.0146554843782797	0.0151090022248591	0.0140075830023267	0.0126271759436827	0.0123878638131283	0.00925527359048616	0.0130198883592394	0.0134488288111226	0.180824751647277	0.0123751249603888	0.0156141878177482	0.0148755150736268	0.0217584533707334	0.0215054303977274	0.0148597296289692	0.0147452590138598	0.0141329793320014	0.0156680865027352	0.0170942723181195	0.0195592421814675	0.014618790204977	0.0165601250286211	0.0175885794966392	0.0207210089957485	0.016875388678389	0.0214022757188698	0.0162633920351391	0.0145219912232597	0.0145799463910937	0.201739005658735	0.208708575112487	0.0165859549183041	0.0140728391835297	0.0246585559640882	0.0203652218885125	0.0188252489812852	0.019638986893891	0.0185284359603699	0.0131644093557206
0.0284735155348451	0.0104395535550325	0.0224867134703222	0.0108598873415989	0.0121175126270526	0.0195471683286326	0.015373851330409	0.0183297428730317	0.0135932034886977	0.0191663934746292	0.0143843320236922	0.016971141740776	0.0143244710555873	0.014022842946278	0.0131822682750763	0.0145531248558872	0.00996817717390826	0.00954948072471126	0.0124252514842661	0.17816996613273	0.0118828426775318	0.0177824613685153	0.0146159479451819	0.0193900597964054	0.0234269342337049	0.014600437945275	0.0192244147786954	0.0141534144788577	0.0199373848505344	0.0187233980845859	0.0194964683317095	0.0176158618538713	0.0187118370566626	0.0183617757871031	0.020080545699467	0.0145083095341633	0.0207592209994939	0.0159796074435844	0.0153454677647191	0.014325536725352	0.203377923448741	0.200568520741137	0.0176002651812579	0.0179754616299419	0.0277967883638988	0.0204100605573751	0.0184967618132008	0.019847623453313	0.0158305460589618	0.013204172714184
0.142888194529148	0.0180897908139661	0.0313322225866545	0.0188993069751196	0.0226942130279948	0.0181391767718194	0.0278696813465739	0.0215249399561967	0.0247680949802662	0.020837573179793	0.0263273486258725	0.0243635884556119	0.0252644122725742	0.0281195513350481	0.0279889139208011	0.0232800019430675	0.0216984355114026	0.0260140937012856	0.0200217480144409	0.0254034006041253	0.0236897418263349	0.0267439440007525	0.0245677422727745	0.114403563556286	0.131605440330979	0.0254799580882227	0.0251413658628331	0.0228925299714664	0.025050627938025	0.0229827674040075	0.0201063263006081	0.0275123629615161	0.0342594354913766	0.0347220583305593	0.0257959609296077	0.0309762966422592	0.0364918950314514	0.0336048238633313	0.0242935009809651	0.0251357166683076	0.0275650855195404	0.0274584638302848	0.0316168607496164	0.0452303076407921	0.0186427691140332	0.0306957234595686	0.0236662439777754	0.0261186150941305	0.0244035687322285	0.0231006155442592
0.0226436171319609	0.0097105255978816	0.0234979858240336	0.0117352701082777	0.0146739661517021	0.0271695675041789	0.0157320938643284	0.0138132739389582	0.015878746627335	0.0150854766723529	0.0161748047784196	0.0162088308152885	0.0149247746924513	0.0148810710124123	0.0213291889098924	0.015769531248341	0.0114245110776839	0.0113576492078715	0.0126582753851765	0.278194226531101	0.013302187244157	0.0159846659120386	0.0170797704583615	0.0296305531862362	0.0205320240306435	0.0142077203909829	0.0143693930959184	0.0140787812702948	0.0141729108535075	0.023983426203383	0.0159606210948939	0.0155303920112188	0.0198915756052773	0.0170212061393342	0.0172607097155622	0.0237542130464316	0.0182303167030448	0.0173829706206122	0.0151190056805002	0.0155063361060187	0.272302681868905	0.278392878576481	0.0186774391614436	0.019413089794524	0.0208798086336392	0.0201812781561798	0.0170858478962567	0.0161126905438097	0.0151194684896674	0.0145155952158249
0.030702740861295	0.0120760655649143	0.0211897682434375	0.0102899572234387	0.0179916058852126	0.0154288732951275	0.0129621850773918	0.0149604156556604	0.0158688886298948	0.0147969239167454	0.0210521859740934	0.0251489962117871	0.0152248676532472	0.0192672850892108	0.017143767137813	0.0139805964986228	0.0104195998346539	0.0109378490222595	0.0128595836955677	0.260495225803756	0.015222369147625	0.0168548321181752	0.0170752455927774	0.0312994600896189	0.0237540349802063	0.0232265953784383	0.0216116241368099	0.0198136081019766	0.0184411812016537	0.0179530412883752	0.0181601812999418	0.0127959963441559	0.0158527626591912	0.0154813996172337	0.0184981928909475	0.0142711556688201	0.0197000787196436	0.0164415263228772	0.0151324608030697	0.0164026534657733	0.528083224905489	0.289725552971459	0.0271138662242123	0.0170987224556491	0.0217472530311578	0.0233943906975855	0.0170693847878859	0.0210726525252608	0.0139404496110128	0.016055552821379
0.0172497950887749	0.00798452781387811	0.012815966383281	0.00818735614280547	0.0122542686256965	0.00948810016516123	0.0131298290561676	0.0107664687596028	0.0133643115815739	0.0110440084223787	0.0127563114268471	0.010177586232521	0.0135298469052794	0.0126337055330072	0.01534577740763	0.0133094414205961	0.0100942803228974	0.00906296181393805	0.0104083296902816	0.0198089823539379	0.0111656600212726	0.0152382114494148	0.0127610673152703	0.0155788202442555	0.0162873401386272	0.0143109014466203	0.0126358119825942	0.0151939563518366	0.0214345689276513	0.0145308881761897	0.0160765322817614	0.013184964934194	0.0140878368659475	0.0122462997410306	0.0144883854716825	0.014099676534408	0.0184516346933914	0.0147398973261635	0.0144296255245048	0.0153126942436557	0.0208229074028153	0.0209460061701184	0.014512948013967	0.013967195660353	0.746476897860482	0.0141898890922603	0.0134310306848889	0.0131837948777649	0.0110956116954654	0.0173318989105888
0.022033882632798	0.00719927319131708	0.0130307312315422	0.00622869240023258	0.0100291809542473	0.00731811000048935	0.0142879043531051	0.0115744682095067	0.0128273886816825	0.0178554784085652	0.0129142636267134	0.0120443542021654	0.0129737806714797	0.0179556488294895	0.0115304714386329	0.0116070384131336	0.0098816696115797	0.010582951904009	0.0114376047629277	0.0161863751097584	0.0110948515534355	0.0155542398803951	0.0181113816165383	0.0173735370024938	0.0160516242357646	0.0124938328809683	0.0118074125379105	0.0160822281376855	0.0133221798947287	0.0098263638249566	0.0101468171186005	0.0122912547067378	0.0118958421332373	0.0104396263569789	0.013478209894255	0.0115572865247043	0.0106236080915921	0.0120820655940208	0.0134108381910561	0.0104536716892986	0.0242258532073306	0.0214435116446028	0.0159935632178468	0.0138786208942571	0.215882897793714	0.0169599597456538	0.0160100006056717	0.0143466300603492	0.0100043912028945	0.0122213954151158
0.0255486117629788	0.0142823303582896	0.0179601410113874	0.0144445213380308	0.0144869536210624	0.0111147527991098	0.0170403796255458	0.019481757871625	0.017577827437594	0.0191110988878825	0.0242162169382507	0.0162932073148876	0.0165027136170122	0.01846921249673	0.0153752143736997	0.0177926357436664	0.0131163278867262	0.0163096749334121	0.0124969518487281	0.0190919326579065	0.0221557756916331	0.0238968658605694	0.021494541392691	0.0225022509691233	0.0344521757657336	0.0160304570683555	0.0205363033753776	0.0155396505244827	0.0189283375770832	0.0188710039857132	0.0212497242458315	0.0140182534869466	0.0150792301644092	0.0157130922217894	0.016589917428186	0.0157459918374098	0.0167341995282971	0.0213642331067394	0.0163623814089237	0.0181817796666927	0.0214188033951412	0.0188191339596472	0.0181233002488108	0.0192215560644982	0.0131150527986853	0.0279454595249418	0.0153508608628685	0.016041017317899	0.0197886431648527	0.0219532611759344
0.0271983233451126	0.00969057850066055	0.0166999224583967	0.0114654750842217	0.0163334952081579	0.0119529830806083	0.0206270921868249	0.0173194885975319	0.0154551504305485	0.0167813866377029	0.0200575832919594	0.0247044535713336	0.0157190215476142	0.0223899887187476	0.0213308566415896	0.0179254381481952	0.0148628983681405	0.0148693578725451	0.0138469147449138	0.0188017322338188	0.0163382920041841	0.0171788945425545	0.0180028188765667	0.023883208658769	0.0254607575045726	0.0176443994579341	0.0161292962889182	0.0154595460735374	0.0195837192637277	0.0217054731293515	0.0195544807798983	0.0166906814339064	0.0207096400351561	0.0202884620442322	0.0161456077337967	0.0188275722054368	0.0252375646230488	0.0183480666301532	0.0155853535307073	0.0176451123076921	0.0234117326253664	0.0202068575488746	0.0184670194979018	0.0208634590275736	0.0159623018959694	0.0216890394260831	0.0207426510304278	0.0196932563235267	0.0175489820459798	0.0182553990345388
0.0311836095246654	0.0112287058939229	0.0185010623910178	0.0093882936231869	0.0130524227039057	0.00981386193858101	0.0213150854006672	0.0189217352901573	0.0155204865794735	0.0131830477762676	0.016113900861642	0.0123310463398154	0.0163554353439314	0.0145285376960107	0.0144610412208791	0.0135953249981075	0.0141769483094791	0.0129606848534873	0.0121602334411445	0.0177145329964314	0.0167228877902903	0.0183131496264005	0.0147249164618592	0.0215715649172837	0.0272729515029498	0.0160414530160577	0.0152696396788514	0.0149404937369587	0.0207470862107677	0.0150903916030186	0.0200346598067866	0.0173285442832991	0.0164106854078408	0.0200402270771688	0.0168772777755559	0.0186360063360661	0.0172381981489157	0.01546206922138	0.0162916345488429	0.0151450482475827	0.0179818139098652	0.0160122716644377	0.0178628274551087	0.0244710110172082	0.0147967218566058	0.0205622268097847	0.0173367267911483	0.0163667660094918	0.0156650398225645	0.0163070161112452
0.0301051289961624	0.0109373248592695	0.0143432180120832	0.0104674846439432	0.0187315428238115	0.0100217373385837	0.0214998303046718	0.0196640918796772	0.0179523106928368	0.0164150172873556	0.0170037299326419	0.0176591179053551	0.0172586022408144	0.0212754251970895	0.0168166991599487	0.0146648769401216	0.0111671869802637	0.0125909617871906	0.0180594806076099	0.0132658232246497	0.0149827464807791	0.0176440391864368	0.0210626820515981	0.0245598337999914	0.0365271882847088	0.0165953739504983	0.0164485319530516	0.0148002895725966	0.0173317725874213	0.0199046265704613	0.0187919981537532	0.0176323957373435	0.0231981157147094	0.0214722091266694	0.0134409520316176	0.0177922415829887	0.0139674076391624	0.015989585294563	0.0207592794430194	0.0198169063725196	0.0199562461231763	0.015940083630567	0.016885772452234	0.0170760568073908	0.0144823788631276	0.0183225003755669	0.0219528981445635	0.0189311892339735	0.0171658546387967	0.0139608093830793
0.0266415216366645	0.00937378807683863	0.0184391916279985	0.00999638361948228	0.0181313389151603	0.013398976748382	0.0217714279479993	0.0164900386226063	0.0181392276890784	0.0148791438170686	0.015469773380338	0.0162498588061463	0.0151679208319051	0.0131928449231321	0.0172952171876336	0.0163936576231492	0.0108348570982798	0.0131724994486516	0.0139300214224721	0.0145735264097523	0.0174636234447293	0.0172819991601431	0.0142046027756628	0.0240265513569531	0.0398433285686638	0.0249186875092866	0.0165713376078109	0.0185304374992971	0.0159486367844243	0.0174003596577114	0.0169108827821412	0.0214922955324528	0.02217806042262	0.0224177933028413	0.0186616080967423	0.0205457050989906	0.0170373793678675	0.0181225849815383	0.0200156093660365	0.0184084600829359	0.0259074701706507	0.019344515995316	0.0218087865490688	0.0201319970108421	0.0160581047445601	0.0257863427751464	0.0147096265705259	0.0160541074004866	0.0205966925054561	0.0156936970537453
0.0261258092089493	0.012470934843188	0.0189975302122745	0.013175236857891	0.0188453316892492	0.0112538296172972	0.0195430230598389	0.0156792670033232	0.0169763397049789	0.0178803590564719	0.0203370201353026	0.014451132322336	0.0172390771443002	0.0171885965757685	0.0203368065719044	0.0188360858118173	0.0137595325865843	0.0126012652305469	0.0137935134874706	0.0190636728987696	0.0189817749503531	0.0182891375837853	0.0207590293954438	0.0204904133782773	0.0367153349894681	0.0216746853442786	0.0191376657727506	0.0200105416619777	0.0201717377637311	0.02063237618407	0.0240009945419674	0.0213232465003388	0.0254010013999179	0.0229317352313382	0.0170671628813624	0.0213547730364375	0.0252524679966004	0.0192801846554197	0.0218544998053406	0.0192161940153077	0.0213641087157164	0.0198274587492814	0.0179101971641493	0.0211541231144191	0.0157155630964399	0.0229908055163226	0.0186181660795493	0.0196233481951781	0.0168049436367481	0.0188462688477754
0.027056689037447	0.0161837692060782	0.0203911194283277	0.0107378636343704	0.0138104160927013	0.0118631922316263	0.0169285065105951	0.0173789733411977	0.0177639748380054	0.0130768377706331	0.0160523862912144	0.0158559080999447	0.0196650506786216	0.0183003018045769	0.0156130993037545	0.0196459707145585	0.0114438498597124	0.0113370955272639	0.0141470995182988	0.0192093316040632	0.0198223281900904	0.0267657518773741	0.0238028336737292	0.0237753025846672	0.0369958637305656	0.0156002099011963	0.0154271118649008	0.0164668052931066	0.0244545536767846	0.0159390159390159	0.0182259077232055	0.0187577672850532	0.0167221198253575	0.0197088677676615	0.0245679528111297	0.0238001426808762	0.0145887034942827	0.0194274976495967	0.0189723539132287	0.0173599472440428	0.0181103054618116	0.0209779009324946	0.0176368825154688	0.0160955694994913	0.0200899911619958	0.0226628511233087	0.01598109922266	0.0163042861302244	0.017265370556585	0.0213640497522941
0.0268554061520565	0.0143730444369237	0.0203771068839967	0.0107548721623669	0.0149689728322854	0.0108562238065379	0.0176217431607351	0.0154724455409666	0.0147657449947104	0.0174903512666395	0.0167239661374858	0.0138643855884014	0.0173861515558903	0.0140015402541466	0.0155955982982222	0.0149461884927178	0.013245767179801	0.0157288515038976	0.0151914805233096	0.0170260767249426	0.0258975669574462	0.0205903506289399	0.0191312949730106	0.0261687278601297	0.0265364002322194	0.0144996688133622	0.0160953625560334	0.014741376003805	0.0184671624355228	0.0173203255675971	0.0171626109864147	0.0201791442778134	0.0222808381008541	0.0173324511294005	0.0186178947459146	0.0186252034490533	0.017651219516201	0.014255490466354	0.0210823647713709	0.0200933970881368	0.0250979760303505	0.0200414800243262	0.0188287798672842	0.020413560165109	0.0168777736360351	0.0262016418517592	0.0159484186650401	0.015924754359204	0.0186290859960765	0.0204103917606973
0.0332275156185536	0.0122728965832848	0.0211077875612741	0.0129972727647228	0.0152016951657371	0.014010793633028	0.0219043466698356	0.0166950575646464	0.0170333063929211	0.0190387486647861	0.0220154754136971	0.0160712400074364	0.0187022590563433	0.0189928178661348	0.0209668992614104	0.0179451935057476	0.0139532876393826	0.0119800407423592	0.0149494046519984	0.0179693623997782	0.0220489313858503	0.0227196785084641	0.0160062835363126	0.0251236388492328	0.0305421559558819	0.0168512549283451	0.0203775107383091	0.0166904335187313	0.0208073702027671	0.0216029058978685	0.0200002798412642	0.0191007672529072	0.0155067289482352	0.015440402833283	0.0174311193367909	0.0179149884757594	0.0154160527111554	0.0172878002449326	0.0157522413002252	0.0141111217099176	0.0209427827910434	0.0197045262023895	0.0177702571346966	0.0239036629353148	0.0149854075715508	0.0218193785854703	0.0165202957925447	0.0194283665666085	0.0143851006810383	0.021142265964435
0.0317132994869526	0.0106163132053273	0.0214849429474964	0.0106844033944296	0.0151514750327672	0.0140509752879313	0.0189067833041505	0.0189238123671865	0.018002858637408	0.0159032286831673	0.0197491761518984	0.0177088403131459	0.0169212731514226	0.0168717231968737	0.0171292075993258	0.0254432398870194	0.0134072600012836	0.0159206181696985	0.0192208694309381	0.0165833324401967	0.0175952361041355	0.029902862261851	0.0212265197567972	0.0232575610265756	0.043572780007529	0.020761806247723	0.0177397397574412	0.0173501201586038	0.016068831915048	0.0228982798845517	0.0177337718044523	0.0200730109697333	0.0200858085553303	0.0221051488564048	0.0173952782033348	0.0171690430196341	0.0143632034108243	0.0165408978472783	0.0188906178487191	0.0172359122328285	0.0236398066869995	0.020973481528489	0.0232935278398329	0.016170607526314	0.0175716493689576	0.0244410073813208	0.0175777833941661	0.0161189094789473	0.0167991710602131	0.0213595489985077
0.0248604501660105	0.0114662249583794	0.0153601905270447	0.012136771811665	0.0136939779456271	0.0105063620470778	0.017785515291177	0.0171876884291942	0.0166156658990394	0.0166536813898641	0.0192414481897659	0.0185444974875616	0.015599400828191	0.0168234132292121	0.0208525820141116	0.0158484056443497	0.0102607253494031	0.0112323336556146	0.011812903352934	0.0159057363774771	0.0168895402888999	0.0191791848214372	0.0182161287785985	0.0291710264772423	0.0320048702331864	0.0154897275001792	0.0166876833378742	0.0143626297361139	0.0200516626855191	0.0171649233012032	0.0197461228623279	0.0178887597624346	0.0179001647745989	0.0171634679595936	0.0160227407215726	0.0177342466902627	0.0174659466594249	0.0192016266352664	0.0190866276794368	0.0191322076980875	0.0192506730156365	0.0232874531916976	0.0203184961183004	0.0190145107446532	0.016299984316907	0.0220131687922405	0.0253091813376304	0.0192064369055933	0.0180604515752927	0.0184458671339069
0.030410671777176	0.0105572930023494	0.0221872498089682	0.011241840915928	0.0168739476074946	0.0176727747020661	0.0302082034695611	0.0148252690810375	0.0175390018725797	0.0164230786381352	0.0182095925884619	0.0182877126932599	0.016775425226742	0.0163778377210536	0.0159549040536995	0.0170432022856545	0.0110294827615035	0.0120889974690481	0.0177319229798467	0.0251844321320994	0.0181703949526067	0.0257336140255754	0.0219203791962565	0.0240178118091809	0.0363675202537847	0.0173741780006989	0.0186934920293106	0.0240091372127203	0.017610060172738	0.0240162674043431	0.020555923539453	0.0207291641356455	0.0178311688174205	0.0188419352226326	0.0209578842227586	0.0191208797663322	0.0180886737983032	0.0225331641009182	0.0169792901174747	0.0202912309386117	0.0313355150736733	0.0234344031427749	0.0196813262597121	0.0222655968647983	0.0244467445698593	0.0241659029168656	0.018522828308908	0.0210846922594388	0.0152240252766953	0.020611346650207
0.0317403543845985	0.0114892213022055	0.0207060774712302	0.010954335874751	0.0149250774907792	0.0108968169415179	0.0186529587310657	0.0163912659179602	0.0188059439659015	0.0153820852851749	0.0169939599591034	0.0174710981885337	0.0183897014037557	0.017643932578992	0.016873258228832	0.0207983307667877	0.0179396729473623	0.012002087661465	0.0128748927910991	0.0183358098535649	0.0213531911889868	0.0236905300208632	0.0206173799574157	0.0225204135672539	0.0305983628132838	0.0190843011063388	0.0211573756131887	0.0195673020135214	0.0181558992424773	0.0205421874863581	0.0218923722214185	0.0187748634092429	0.0177029775877613	0.0151090779207302	0.0200640997133342	0.0179479575040122	0.0150852503110118	0.0191237416243996	0.020802530739011	0.0233261992693042	0.0209813238818437	0.0193882744436156	0.0269215489859008	0.0248687165210889	0.0180155823357691	0.0277242856028613	0.0172862847469954	0.0157916450726124	0.0196841005842123	0.0172321416935219
0.028935153086004	0.0120540667342724	0.0181130060232531	0.0102358504316624	0.0153692315222322	0.0138062428686864	0.0167460163813571	0.0156287519613315	0.0175724783192818	0.0132233325705771	0.0165550574098205	0.0150447773429149	0.0184804074457716	0.0213357064504033	0.0167318551060123	0.0191047932018778	0.012408992732177	0.0134578572987108	0.0147311506238462	0.0211828406010811	0.0154805072537573	0.017362108695944	0.0149839696115521	0.0216622402117182	0.0251604694740582	0.0154320388744594	0.0194228450735104	0.0166217268628616	0.0141375578905611	0.01645272267819	0.0162958323583033	0.0212545478365469	0.0195801543708622	0.0157988111167525	0.01423467817346	0.0161257369706796	0.0181231993960949	0.0165207955333555	0.0187678310088952	0.0297221645121385	0.0209572581110215	0.021739937091792	0.0190697101101325	0.018504013899921	0.0158987360587085	0.0214221647237211	0.0199328627617886	0.0161285251272573	0.0197068257881927	0.0194564629600275
0.0307357067326562	0.0113721136513611	0.0202527660285129	0.0127407175317357	0.0232313831257696	0.0138935053394247	0.0187242885717519	0.0157275336156652	0.0178290888947399	0.0151068793561562	0.0230440208821636	0.0139587435284954	0.0192134949245439	0.0184343182965562	0.0187084543697505	0.0176786622558565	0.0133880762760482	0.0135429177956106	0.0148242589816001	0.0390110035100559	0.0196171839070752	0.0218398075570831	0.021939872361322	0.0297575788204668	0.0242964864700935	0.0210895492868323	0.0201661027949406	0.0178419035980427	0.0168615282258955	0.0187796041681036	0.0217100353849864	0.0230109723131798	0.0184960083126908	0.0172893312303271	0.0221275059258326	0.0227187237519498	0.0232662618929955	0.0207343955691652	0.0172376358917982	0.0247403899703768	0.0313700115851819	0.0302010480204214	0.0254055191640125	0.0255015850013615	0.029018200663732	0.0256239775135	0.018829187367716	0.0191849475200536	0.0157916567866978	0.0198795057035905
0.0285766743789682	0.0108745115604715	0.0266869606428231	0.0152589254236173	0.0291179672295372	0.0120619048642781	0.0169626147183821	0.0158308992426617	0.0161516398629698	0.0154326406855113	0.0181380989507302	0.0168605810233585	0.0239740183070496	0.0166999262835677	0.0179260551002165	0.0183509403317193	0.0149951865604507	0.0109055404267794	0.0126834348357977	0.0337629471764693	0.0156807370905799	0.0211040109218455	0.0267417976974868	0.0300924707131449	0.0289612534559396	0.0201474494385187	0.0210793568247989	0.0191938580633887	0.0210032791325603	0.0180543214156086	0.0193162432533565	0.0181120862067966	0.0170977675482567	0.0180461143377669	0.0182872510005328	0.0225413511330143	0.0166578318943961	0.0198081609372672	0.0186711054981649	0.0183984780853697	0.0328696660595378	0.0353672668211317	0.0221932690993882	0.0213587020056645	0.0326824089015994	0.0211946122357888	0.019146335232039	0.0212035177599495	0.0173001574910435	0.0166499626717409
0.0228528430267375	0.00740962325884391	0.0144773288868601	0.00713737187215213	0.0106880263624737	0.0114184478971948	0.0118152250728081	0.00950217543342912	0.0108624016473027	0.0123371305184886	0.0118818809482343	0.010494195972964	0.0104358786417441	0.00944186411259597	0.0128503254828425	0.00942440972451666	0.00752641639807346	0.00842294164445807	0.0102442939967093	0.0278525599959542	0.0125083804557243	0.0147474152479415	0.0157364906038807	0.0217663650481216	0.0177242546654216	0.011447150580273	0.0101302338968428	0.00911512319393287	0.0101123994461692	0.0106242543051946	0.0107468356619862	0.0122670385406042	0.0138846770419685	0.0162296869040579	0.0103474270732158	0.0119190002994967	0.011202829071556	0.0118572905450032	0.0111869747571974	0.013779534233532	0.0338493729801734	0.0365195876825021	0.0130598613676874	0.0133382670368633	0.0176992955606018	0.0151448037083707	0.0118814173278266	0.0116592395864218	0.0113551269606715	0.011197536812822
0.0461333028126747	0.0134083443324915	0.0232007354017019	0.0148946980922347	0.0232167477050514	0.0153573779208488	0.0299052710292889	0.0254974813778218	0.0231665196140304	0.0234490945587947	0.0250544523885046	0.0413035574545827	0.0216386169781731	0.0273286543011534	0.0238611326536584	0.0239381578793568	0.0232474043966341	0.0166331679328693	0.0171144748326793	0.0198666225448344	0.0265311647530406	0.0424880416795131	0.027514475363536	0.040389483453629	0.0466454248335575	0.0305170356258764	0.0246914364282491	0.0266244224966544	0.0177062168411645	0.0315187168682852	0.0221119704504574	0.0235174093267378	0.0225310240483411	0.0209390097335481	0.0262611821248622	0.0224816263106849	0.0243903194409292	0.0225023403651033	0.0293263739656029	0.0215511723529911	0.0250664641122735	0.0244266917136294	0.0240705782745411	0.202957408942269	0.0312087587230121	0.141126498236661	0.0229368881231331	0.0218849496719114	0.0248436786178445	0.020896112024549
0.0310383621795601	0.0110500779998349	0.0151399370298216	0.012852824496063	0.013209037892549	0.0107295323622138	0.0179557522913826	0.0169700416119753	0.0196618903799981	0.0239135260575325	0.016271748534894	0.0131741525523917	0.0190216599047564	0.0155690712012559	0.0169055352330207	0.0190368551955701	0.015250658101766	0.0151235002243788	0.0131145133082948	0.0316424569650673	0.0135557050464058	0.0197643595775165	0.0265542134739785	0.0249304477292166	0.020029171198018	0.0171167999107406	0.0151855926815549	0.0215414424134631	0.0192573642868186	0.0153074778456037	0.0200382388634853	0.0165438380966072	0.0156675435629833	0.0147174807586321	0.0133768357936885	0.0189217497075049	0.0167514686128535	0.0156475976051027	0.0152604142999768	0.0170618790621356	0.036702984582815	0.0325934035924155	0.0170539267773211	0.0188410203284463	0.0157645411817777	0.0187585937392202	0.0168525891597261	0.0216354641699782	0.0152432727284639	0.0164498085741774
0.0262540973946983	0.0118811501987703	0.0188536627035255	0.0140187521087102	0.0167243525637046	0.0101408986690632	0.0177193868836736	0.0180971883151548	0.0191218619099207	0.0183821716550526	0.0145977736060565	0.0135539536246287	0.0168100863882365	0.0198336867211586	0.0158488449098605	0.0139473736583929	0.00997056003124992	0.0100788276955048	0.0127297149451949	0.0355329467642341	0.0136745333155207	0.0157533810630204	0.0147979255872155	0.0240674370939419	0.0237186141348591	0.018373186900925	0.0197811147864392	0.0218324129866867	0.0162890269346836	0.0186603204723538	0.0161791037016927	0.0172006690968058	0.0166281901471609	0.0165570672652927	0.0159008988237097	0.0147709165814101	0.0179810399895958	0.0154416162166553	0.0179555931083957	0.0176934132982701	0.0362198349060834	0.0364339556790672	0.0231404700917239	0.0171055613387846	0.0159610988261863	0.018511659910703	0.0145519023463078	0.0151233840805961	0.0156102595830411	0.0153636277573783
0.0258049756951396	0.00914899509672373	0.0178095322817535	0.014365274881603	0.0133933705929552	0.00930001553386157	0.0181573838629537	0.0154208195191308	0.0153133690533819	0.0202911116676467	0.0123087982069947	0.01384849459369	0.0150108859318806	0.0139854920563587	0.0124552007228824	0.0147504803203358	0.0135492523132892	0.0143002542140848	0.014535160302084	0.0326282796005012	0.0174939257734323	0.0194372264542558	0.0240994650937101	0.0197298787720399	0.0195307257209946	0.0161377241550336	0.0147418724534461	0.0191760667497584	0.0214607154036465	0.0213329146488517	0.0186843004544326	0.0151078664067957	0.0140925833057064	0.0130117745075027	0.0129121832054892	0.0161559799759825	0.0191047859230854	0.0158659605127483	0.0162796788988183	0.0175459047571144	0.0312998608456367	0.0307510013457848	0.0187852020904457	0.0166574097853826	0.0143740287450587	0.0196624687704943	0.0156506628834204	0.0148460683689813	0.0159545736927029	0.0162950491734289
0.0308798660273255	0.0129016087376283	0.0192077666875529	0.0109285885654754	0.0217565624184039	0.0099369859158803	0.0169639348089702	0.0192392059061242	0.0164759547774429	0.0154105453432739	0.021466228300341	0.0181135644742669	0.0164152696549375	0.0176509034837425	0.0182077702990553	0.0196203502880463	0.0166415417358847	0.0149190314701703	0.014624392314569	0.0364920659960444	0.0174174273755056	0.0236998898632638	0.0170004332509368	0.022734123029959	0.0204366507670893	0.0255336685816932	0.0258242216861271	0.0247519010016712	0.0246394002614331	0.0255210749096168	0.0271923624532799	0.014736866733641	0.0191031124609058	0.020356239073251	0.0189569141970735	0.0185702914468379	0.0216568667454208	0.0217565180666981	0.0216262178110123	0.0255725293505164	0.0426174688606272	0.0415297414430313	0.0181259136106791	0.0196515350780685	0.0181046214388283	0.0237398130764152	0.0197884070582364	0.0200997181565508	0.0140208725433837	0.0156521829248038
0.0289590341669344	0.0104968760837868	0.014541140574819	0.0101571290063514	0.0136281320235392	0.0127339013083585	0.0179737351750972	0.0166844275796802	0.0143045891092661	0.0176005320278047	0.0148515144543269	0.0138197027047551	0.0190873683181318	0.015225180372115	0.0138915768239259	0.016547882390884	0.0111076742602649	0.0132048671436365	0.0125269943204231	0.0660217685531845	0.0129617014775738	0.0204428684514535	0.0170826613853036	0.0252631075416608	0.0188522616405565	0.0153438291711083	0.015518429902112	0.0208758529135946	0.0147965762681077	0.0131838035857967	0.0163296939325171	0.0145653898928354	0.0132497055312167	0.0118737299372788	0.0171692944854488	0.0131643983405238	0.0144894500648216	0.0187906294807027	0.0134166576307078	0.0150353666057263	0.067925186914079	0.079119562681414	0.0152874684831485	0.017902820782319	0.0152328050254455	0.0172066244319923	0.0151069855642498	0.0158926717315267	0.0128909087868345	0.0142192850994913
0.0232241733352811	0.00722991092168866	0.0201118737690409	0.0086266995972322	0.0115213408759701	0.0149356403245203	0.0121647236463784	0.0119986842071893	0.0127187351197971	0.020865705228741	0.0160346750537913	0.0122876048234245	0.0135770237043757	0.0112810554958331	0.0150463858110086	0.0131040590857174	0.0120034311367853	0.0123671150011342	0.0188492790703307	0.0473967342280322	0.0115247244458322	0.0157529706034832	0.0206667566178031	0.0181426721605809	0.0163631367590465	0.012685374817612	0.0140400757858158	0.014617170947311	0.0140332575545867	0.0138752613814104	0.020085073352651	0.0131860885338834	0.0139013433143689	0.0152495330339639	0.0130850141119755	0.0130555207803601	0.0163966749918587	0.0136483298302971	0.0161395635952246	0.010372109128147	0.077852641414815	0.062301754600516	0.0226544154005632	0.0141160109902374	0.0151758587196336	0.0184283905636977	0.0139118957986532	0.012933235822504	0.013066429275902	0.0117063779576499
0.0220273142843402	0.00782074177598686	0.0165237618624681	0.0084203799772741	0.0102424727085278	0.011107377934228	0.0122987749347406	0.0121139394932564	0.0117107761273609	0.0137269881419779	0.0123923468232598	0.0110764601632335	0.0154820639101516	0.0102911522267825	0.0104660230792999	0.0107140898521677	0.0123543131580719	0.0114868107786565	0.0154621503110565	0.0433325674475874	0.0128561079966761	0.015019503020949	0.0140732864553904	0.0188465160335052	0.017808266920007	0.0175624699182751	0.0160820978599432	0.0156443717953824	0.0136976325182906	0.0144700307434084	0.0141570830806352	0.0121410918115208	0.01401788352376	0.0139579255689207	0.0127345248267033	0.0169631396862826	0.012310056811673	0.0121333660125765	0.0129884451005937	0.0123416936731929	0.0575467708127813	0.054026367977952	0.0160053128525025	0.0166774096364205	0.0147244186809238	0.0162045074782216	0.0118919963209302	0.0116368639264009	0.0186389892615707	0.0155544184928902
0.0257975407860571	0.0110828148102865	0.0205531506436208	0.0106755995450641	0.0152251705685413	0.0192330454655207	0.0188912042899509	0.0142127132439363	0.0145064713296415	0.0143523705794777	0.0135550039423714	0.0134133818462059	0.0187889524088045	0.0144107179972099	0.0126225166207097	0.0149774213243825	0.0120338858439918	0.0117985653816691	0.0133526596137201	0.279121872923308	0.0141085710133426	0.0208972319221459	0.0155856958390992	0.0231759282026875	0.028550032981862	0.015898884774681	0.0166982555105301	0.0195615199108988	0.0145652434993161	0.0177246250564886	0.0160743920814348	0.0177466284098962	0.0174569607244947	0.0161835141592764	0.0151674439750967	0.0132269564115406	0.0149611038160934	0.0129257530739349	0.0146411321522606	0.0176661412267345	0.300763989804892	0.311589098532742	0.0191723181044948	0.0168811757074041	0.0204283027641845	0.0195433989992643	0.0165458074604177	0.0122379679611152	0.0140559171198726	0.014954036134186
0.0271929956383436	0.0109742936189588	0.0251467856739037	0.0119790744984793	0.0152463019743646	0.0251390284052158	0.0163801123563937	0.0155690255936535	0.0162086332088048	0.0118868568903177	0.0200035202035458	0.0219604904712642	0.0146254484825426	0.0139750120874661	0.0205627375612474	0.0204309966067164	0.0139123935974413	0.0103288511112764	0.0124597821246785	0.28953618365321	0.0168115317716261	0.0199880224300693	0.0187757324838715	0.026174542860366	0.02042118450496	0.0222377659100961	0.0162976914705965	0.0215569094015607	0.0135816014750565	0.0154621202347571	0.0149888319556142	0.0177554063705071	0.0187185152752694	0.0183225455972599	0.0153353228196073	0.0178826899823327	0.0154549803605701	0.015842953560681	0.0166929539565125	0.0180010229837531	0.277324529628706	0.360638046164008	0.0228785634850889	0.0186031544058897	0.0263673328434027	0.0196641626551779	0.0203476145061491	0.0183824300274133	0.0163595956470252	0.0192307845212381
0.0240375707052515	0.0118218327560875	0.0227987683708439	0.0105177381441131	0.0147118978540913	0.0256468291552115	0.0151418503591604	0.0155801033789751	0.0186231536615841	0.0148591304993531	0.0174640481050084	0.0227510221267313	0.0179560256716445	0.0173066641656172	0.0151472295965392	0.0142900742809773	0.00924361368903269	0.0113870083439865	0.0120111217780091	0.316868567769231	0.0139716478469571	0.0228370296633084	0.0131722469868382	0.0194239039099307	0.0216407446957153	0.0158271631821901	0.0134461016548496	0.0135014712035266	0.0127595935343106	0.0129718726875222	0.0134415781554264	0.0152591267943611	0.0174501203189944	0.0155138230700851	0.0221123636346545	0.0151824557594534	0.0176578671639486	0.0152494168813229	0.0151580877949037	0.0155464194563713	0.280494755364446	0.352083106752589	0.023968921222551	0.0222437393943003	0.0205021578515175	0.0183940418840021	0.0174472367165094	0.0190051074114335	0.0139458676563835	0.0139338359375193
0.0273965957940219	0.0100204482138925	0.0152195997210106	0.0107974516980774	0.0133457583060847	0.00964847620575877	0.015716908562537	0.0177572767205467	0.0190736641702619	0.0145161896932026	0.0176703081610377	0.0147210775874913	0.0181263305160097	0.0142836990311989	0.0159582388025349	0.0157424287320686	0.0149195864605236	0.0119332351571844	0.0117339114940358	0.0140451638040374	0.0179921136520148	0.018395934568272	0.0157635922266687	0.0189756105682879	0.0278446230235142	0.0148434054701402	0.0150123117722614	0.0161875609156097	0.0144481944316602	0.0154542546158735	0.0168831690444764	0.0149069542870775	0.0149164582435974	0.0148526568624391	0.0162797847533601	0.0142504036501808	0.0178556078508095	0.019761947975254	0.0139016198333951	0.0175699875857575	0.0134114880813087	0.0154454017748598	0.0193911524874657	0.0228944924905709	0.0118065560326957	0.0238096103013887	0.0158049591593953	0.0164003903748065	0.0162895705613821	0.0139147448904493
0.0247993325733424	0.00811258556114142	0.0173695547173297	0.0115442724310208	0.0122592546332349	0.00879879315199549	0.0150208679665661	0.0137383283319624	0.0148748362211382	0.0131400199720437	0.0145525896638021	0.0126622246161639	0.0162450530807977	0.0133558195442915	0.0147080022523842	0.01592526360082	0.00995118066151152	0.0106470188025666	0.012086012509517	0.0145131187159646	0.0145152160188619	0.0171697742845391	0.0156804019154182	0.0266588245074877	0.0226197692566694	0.0147712234380735	0.0134148891443806	0.014903418806838	0.0151891742612538	0.014462633143513	0.018896439113947	0.0183870731164472	0.0183987958292201	0.0147742738942986	0.0161751850681067	0.0138916950152686	0.0171111301690791	0.0154116029787747	0.0141408946673739	0.0185792205802184	0.0163423706005064	0.016793914342683	0.0146231078338321	0.0242095689583341	0.0106872661042257	0.0227723492182861	0.0151050191458213	0.0168925190318356	0.0173231262309897	0.0165132865718975
0.0454545943174495	0.0103078402861388	0.0262844387483846	0.0105696869562016	0.0149996815929788	0.0129430773049677	0.0138546553427793	0.0139388605834122	0.0155009179601054	0.0180632162796931	0.0167784174144968	0.0201140673388843	0.0157724161487293	0.0173643793456216	0.0159792773530923	0.0150226712953786	0.0108113034695276	0.0125028108651868	0.0139345757316245	0.0151543330055896	0.0219651172742325	0.0193559931357271	0.258887403003405	0.0288544936929687	0.0214431257017282	0.0187682966032236	0.015115188864288	0.0151613877316106	0.0152835211871058	0.0145903642393224	0.0168670926756555	0.015728577841301	0.0174493236282173	0.0166933282198574	0.0228716478769981	0.0179776350660639	0.0248304318268575	0.0242612698525378	0.0159640918798235	0.0157309911099066	0.0157587188676839	0.0163580198549678	0.0168597213830278	0.0226788556895069	0.010900133623476	0.0217111914962908	0.019505182293603	0.0222585605171187	0.0206384662702945	0.0163191464134685
0.0237767705405345	0.0112206678384676	0.0215647846899557	0.0134894446222533	0.0149095887444874	0.0116994798198167	0.0200090920687489	0.0186217024588308	0.017046943731892	0.01387771748675	0.0156165185029961	0.0177549217180944	0.0149860195695608	0.0139459941117976	0.0188387768699243	0.0179319414560498	0.0122987637532395	0.0140537297778592	0.0123571578674189	0.0156786426144235	0.013427444478392	0.0240753901925092	0.285098075301008	0.0241577239831131	0.0246690513823117	0.0176123738081966	0.0167440214685731	0.0215121482329416	0.0174258004943815	0.0190119820285762	0.0185190681191513	0.0190594825448833	0.018378119991595	0.0182995122269764	0.0167609545807398	0.0188825880380917	0.0168917359560595	0.0176620921999858	0.020654486528324	0.0156038889595932	0.0204848071428994	0.0138718792395857	0.016670296324242	0.0212166016791059	0.0163305079995967	0.0260976961356696	0.0155321456629468	0.0165665375939178	0.0151815123066557	0.0151609239672384
0.0306963627600504	0.00857716101141268	0.025563856688072	0.0105940300392473	0.0153178920803416	0.0114314879965476	0.0166245752612625	0.0135875405607129	0.0138089412474112	0.0139835749893185	0.0160853202381479	0.0159025369352945	0.0157714568875435	0.0137177921242547	0.0163182694578722	0.0150004501752236	0.0123925771931543	0.0109108803995661	0.0129596378214079	0.0170878893783839	0.0199387518907947	0.0175204136422344	0.306104273306754	0.0217796807178128	0.0224898691861905	0.0170368500524018	0.0179486625333405	0.0182355671721517	0.0152825916599795	0.0191570030623553	0.0179426242951432	0.0226966597079083	0.0209641200052187	0.0226139888855323	0.0154514599459305	0.0180252209089973	0.0166732251590801	0.0188436879974984	0.0180370981978163	0.0167483208845092	0.0167927289790598	0.0163641274638803	0.019737009943166	0.0302861223095358	0.0133092519054197	0.0221717831951503	0.0245430223343221	0.0191790824343721	0.0193765989922928	0.0166653486645886
0.0286048032852679	0.0104268908085411	0.0207549270963852	0.0105008373640833	0.0146310305705084	0.0110895024093108	0.0165548287571458	0.0176133648402015	0.0147982469032196	0.017050908367084	0.0203740621769651	0.0186703775162713	0.0169873539965612	0.0242878943590361	0.0174951077650574	0.0195379403321261	0.0126977527785587	0.0137476839392383	0.0131066698716771	0.0147818810756778	0.018024437658148	0.0180220815666049	0.237359073709722	0.0458891240205284	0.0254385152032147	0.0203411370698451	0.0181724661969507	0.0167605974046725	0.0127338262668902	0.0193145492267637	0.01679530718303	0.0190107546799695	0.0133493859804119	0.0132922873549034	0.0161315030681065	0.021999450801494	0.0162573729967588	0.0159988694531699	0.0125899160709879	0.014364938856523	0.0157055739390315	0.0172585139600448	0.0200553118115487	0.0174419295585868	0.0129435943829458	0.0280726192667763	0.020045037625907	0.0244254444358109	0.0181830459008781	0.0159180665656145
0.0254155360087368	0.00877189648128327	0.0181633787674717	0.00883692386513105	0.0109300280284308	0.0108577858498317	0.0128451236141137	0.0122591555718557	0.0170170492189641	0.0124486994908557	0.0129747050428658	0.0151698373737864	0.0135105144769413	0.0113578615948631	0.0131454597697194	0.0164175824938947	0.0101391501574955	0.0135619273299281	0.0120365408693133	0.0124720082708372	0.0151785909732746	0.0205700571216044	0.195306825258425	0.0192169271748572	0.0163530638695543	0.0123290182665742	0.0127527062892159	0.0133096685938397	0.0138618331469555	0.0142834046781706	0.0150148011372122	0.0118534507919666	0.0148952193257752	0.0115356179467833	0.0170208040162272	0.0208181284233337	0.0159050166139473	0.0137743116616351	0.0161563440743654	0.0167299498220632	0.0143618749517637	0.0158793011006523	0.0165760581724391	0.0179321635495746	0.00955187687699812	0.0166895174617759	0.0131978918638743	0.0148606460902198	0.0118081844415715	0.0145270286254449
0.0288477005085816	0.0103998764005573	0.0244144333625391	0.0126388871510592	0.0212452601626154	0.0107645568929772	0.0248115891369112	0.0230127008157647	0.0226271038222292	0.0367429399124544	0.019346545926086	0.0196390265702624	0.0351417473591775	0.0138833151693412	0.0167799911727438	0.0239140700330458	0.0166956656328595	0.0199537589608342	0.0220927049436303	0.0293051476171645	0.017236518665426	0.024411022415177	0.0426819502708553	0.0297450005652917	0.033328956780151	0.0234945103396018	0.0159594578220813	0.0152967599509383	0.0215237275345538	0.0171740775890235	0.0202085124628964	0.0203537358076679	0.0172599257372111	0.018560988827257	0.0166856240665248	0.0191275066416153	0.0188748973705594	0.0179274706597048	0.0191908797785154	0.0175599012144456	0.0293793713707997	0.0316608814522015	0.0186697949230434	0.0202411937798476	0.0291671716846912	0.0244521435535767	0.01651658822567	0.019299243569329	0.0181359365343974	0.0216101234593049
0.0437259562410989	0.0105859089476807	0.0235738373063239	0.0106500113929188	0.0205241874662983	0.0120789205454547	0.01594655133319	0.0178997399380654	0.017944909277149	0.021644128557743	0.0189893083990221	0.0220647967097432	0.0168473436057687	0.0161123770696512	0.0167199701783184	0.0164176454483806	0.0143137039706462	0.0164124125984994	0.0119768309185626	0.0333653224514534	0.0171462518478124	0.017031106731442	0.0185384039128791	0.0255975616207245	0.035171648527749	0.0214566280898357	0.0213329777133887	0.0200946136153961	0.0196567883365261	0.0236269990468226	0.0202227422644946	0.0186042998955676	0.018974164199788	0.0210318379885603	0.0184090962112157	0.0212050804226398	0.021710489273886	0.0175198193325967	0.018836516655483	0.0203125564314464	0.031544533701327	0.0321366676861918	0.021083416112662	0.0337697524637622	0.029753194405215	0.0216609461489374	0.0167647924748829	0.0225624965988792	0.0188086599133749	0.0131624365049536
0.0216045217532345	0.0086933810812018	0.0234716342217608	0.010836890253288	0.0167431309435376	0.0131198760489947	0.0148464148960807	0.0135787707374091	0.014136614586775	0.0143090467497656	0.0143713442683647	0.0144851446076679	0.0152582580018267	0.0149210089908844	0.0192198330540854	0.012818810492005	0.0104424515321835	0.010961837315615	0.0133321930681004	0.0126868183985317	0.0130763605856729	0.0184631271894022	0.0232474334797195	0.0156840521783921	0.0186308851562156	0.0152079893238966	0.0210312238443459	0.0162466872754904	0.0164912965049891	0.0183026289687524	0.0153758698567267	0.0146560683711744	0.0143598829504332	0.0139942395798972	0.0182245458106603	0.0137186807398369	0.0215657408282218	0.0146467422051831	0.0215352208557861	0.0185308157442499	0.0143782342460366	0.0137131461077263	0.0179931515256108	0.02180973765127	0.0122728832943504	0.0211913039598342	0.0139964894433402	0.0139757214152507	0.0163490695196461	0.0151799669653967
0.0112432111921904	0.0039226809947354	0.00716606021535285	0.00528305710346377	0.00637008841953184	0.00418441447425242	0.00637413493919549	0.00709302883827199	0.00606939046161853	0.00848909249187146	0.00640647325175387	0.00696531108877329	0.00614781927894058	0.00602932804055676	0.00560122926864087	0.00767945114755057	0.0057522158089986	0.00571732778742887	0.00808995034748293	0.00600373543552824	0.00727170341310758	0.0113338206681157	0.00831751183854394	0.0125055630680335	0.0101320072229278	0.00746214022772614	0.00592982777020038	0.00609695121314216	0.00664087592742463	0.0077781080393547	0.0075445145673448	0.00692165306862488	0.00629642361950322	0.00595601764548368	0.00625959681260778	0.00591501908299738	0.00761585277761873	0.00765089615674019	0.00666746281620558	0.006775423262287	0.00619939566770064	0.00593877555410578	0.00882874237765641	0.00722346913335071	0.00595966859638454	0.0077431821253545	0.00726449061244374	0.00821376159907632	0.00633011627693087	0.00865502968030081
0.0297518145065073	0.0127984401743668	0.0206117902795975	0.0107060578082282	0.0274834963606466	0.0128071780468536	0.0149727421181275	0.0148122146462277	0.0136749877881222	0.0143933189382367	0.0151040859511452	0.0131654458569913	0.019422329694357	0.0135847228558779	0.0161108558292353	0.0159036914101219	0.0105110297973095	0.0122333200074272	0.0122931527960512	0.0331445463951855	0.0147639900461008	0.0201806734971831	0.0175440604705427	0.020475140002894	0.0301653180363426	0.0159442454510945	0.0167458968498829	0.0172394721276556	0.02078659886157	0.0171622569545451	0.0204603217410891	0.0177972608334995	0.0178086075103509	0.0177324356914707	0.0149002949854308	0.0161483229864148	0.0165041678286315	0.0156757400425466	0.0167804621357961	0.0156496138795113	0.0262937093685276	0.0353415364669375	0.0188642441977706	0.0184683697433491	0.0252946625531435	0.0227172055625561	0.0175148479573996	0.0193297919459098	0.0187946929004217	0.0152966351103729
0.0241181570572132	0.00799221749358575	0.014660924673074	0.01214651814921	0.014665367657924	0.00993858974121525	0.0168327253642009	0.0120795323113496	0.0130689523746158	0.0119804030190411	0.013824646029965	0.0152810819799482	0.0265329837642827	0.0169019896729999	0.0168234666482119	0.0119806735394711	0.00824816477336502	0.00849807035489253	0.0109764797563954	0.0184117698527723	0.016161810576163	0.0174318708032575	0.0183828208707239	0.0215734103404264	0.0190653327649554	0.0145520598178843	0.0152432812221613	0.0141065175507493	0.0149978180782114	0.0145448824759839	0.0165517870103937	0.0166169122672207	0.0176507375743731	0.0142639637135979	0.0123648059029393	0.0173513617969355	0.013987156937875	0.0212050166598395	0.0132055061037869	0.0130126850111055	0.0128067350990632	0.012729465635688	0.0150649592966787	0.0293471309038215	0.0099212721564629	0.0196301623715596	0.0119791268597927	0.0137815579691566	0.0151817176931703	0.0175392346417865
0.0254181028747278	0.0088240852283231	0.0144648919886217	0.00995306461335078	0.0128899494093415	0.00714210478661801	0.0125423268977031	0.0151325044424593	0.0121967836415094	0.0141412716394483	0.0158288982616458	0.0144970863784275	0.016202479722949	0.0156501897545102	0.01532623260919	0.0136318576810419	0.0139392803607129	0.014361617215072	0.0134198692956992	0.0153243005543265	0.014236832296542	0.0216913848495911	0.0147644845269413	0.0256139182379191	0.0241115233677752	0.0128533655330299	0.0127288011857128	0.0114215130378858	0.0144736717965611	0.012311733267443	0.013807456785586	0.0181771268449993	0.0150254608007203	0.0120739453803269	0.0119283754101813	0.0241760656662175	0.0165099776199279	0.0168492151717575	0.0133463054344292	0.0154722687656182	0.0190037844320757	0.0136318576810419	0.012989574232025	0.0171369090864146	0.00894570542418645	0.0182834261974828	0.0187847123594069	0.0152734264935467	0.0161573749231986	0.0167641175813993
0.0330157272969611	0.0101751449965894	0.0180216565404479	0.0100738408225614	0.0169666992876904	0.0109308373025293	0.332652443358152	0.310654543191258	0.329175934517749	0.26749001360803	0.304627400160555	0.332446503607999	0.247029594605657	0.285751355965229	0.255352045872703	0.246984229501362	0.0119638974498637	0.0125353052640975	0.0134926242787563	0.0133472597637337	0.1826444688518	0.0832853653937676	0.0139568007729402	0.024789215002125	0.0229030602263991	0.0862449261476263	0.099825683861926	0.0879393948611947	0.0766694185119823	0.0887565334201969	0.0849363187938296	0.104644052491381	0.106597449015852	0.099566367861634	0.0992798625312622	0.0732990573105744	0.087842851345689	0.0873049097536712	0.0761684081266149	0.0827464174462968	0.0173166730719287	0.0144201972503901	0.0181403835861276	0.0212438074114727	0.011324421510417	0.0259861488315195	0.0896310966291338	0.0965300954812244	0.0948388144599178	0.184664057808721
0.0179866533915191	0.00690764818798374	0.012282977993788	0.0103245491064877	0.0134461071158412	0.00675850520642901	0.0106220909910171	0.0102980440522658	0.0109233939706298	0.00875595962665644	0.0132312154680044	0.0113419399557925	0.00927084028846665	0.0126598401676848	0.0100008136993052	0.0131044531594594	0.00866096392871778	0.00864452111364755	0.00915716946586834	0.00948846471388951	0.0102645163814636	0.0110624397282401	0.00997963570832387	0.0169282701409811	0.0202612157421	0.0119377753864706	0.0120736178991702	0.0126055138375748	0.0117175742518332	0.0132103039707355	0.0168111674623892	0.0121636494576427	0.0111221454137526	0.0104477106103826	0.0129491012836828	0.01343225572557	0.0131433550417512	0.0123654939476645	0.0137497427915054	0.0139595499896249	0.00987563913441503	0.0104426111114442	0.0128629621182163	0.0173874313540132	0.00988296325930134	0.0170326479376048	0.0126042867836409	0.0123722695178563	0.014291836800955	0.0125115676868811
0.0445219631562744	0.0139632117301113	0.0287914604938556	0.0113462719443302	0.0230909724407831	0.0132771251135949	0.0210341004944318	0.0257965805619538	0.0204836622599676	0.0188989111516504	0.020794243437915	0.0183580944475292	0.0195011839233884	0.0235137703272499	0.0247547917537108	0.0211947362016956	0.0170531863503736	0.020707346010394	0.0154544576887387	0.019608466728448	0.0250225665759803	0.0206432101079047	0.0214586247429138	0.0415558717014958	0.0303952344008396	0.0191878636001093	0.0208616719072336	0.0190653959971537	0.0193361673149273	0.0220551597643021	0.0276445409281984	0.0188767467144805	0.0264442942673973	0.0202185888510324	0.0194258317865855	0.025714628791502	0.0253507437315076	0.0231093001104967	0.0229708980139901	0.0226354868892577	0.0283693809711947	0.0179694502579593	0.0261071762568293	0.0306989486822834	0.0179875582208123	0.0362371537669739	0.0240362949027974	0.0244806423804842	0.0271064893901586	0.0187694577366612
0.0263319676982648	0.0117313866698965	0.0146519537242509	0.00937355471660798	0.015195232004815	0.0108889281312067	0.0572256565383625	0.0667518379398428	0.0692309054473809	0.0623193464021761	0.0505604983969582	0.0546355562334943	0.082089201414922	0.0690354286161422	0.0502346137344536	0.0540898020687888	0.0116227960433986	0.0107048771334011	0.011121886367393	0.0125994125532835	0.089605269825637	0.031600211963385	0.0178926344581927	0.026534823271074	0.0296040442534497	0.215821843907932	0.215472100758685	0.204642484932474	0.197718126367986	0.216547204071509	0.22156991363746	0.333766530857052	0.335071652456928	0.331191242199353	0.26287219504631	0.203231972280738	0.220988930741455	0.22446039263118	0.239653253388934	0.230543948370394	0.0147652749777327	0.0125232546661728	0.0154258497849469	0.0181011363947566	0.0115368840709889	0.0213587471891123	0.250757093556076	0.250107430803385	0.206173173137503	0.0854774305184394
0.0215335248942922	0.0112132872309508	0.0192169120704224	0.0107141709437879	0.0127086373145585	0.0147113566470109	0.0122542844890197	0.00993914003370986	0.0121087302117573	0.0143916790740779	0.0121145458485186	0.0101784681478431	0.0111867393629984	0.0109352761148479	0.0130613677963143	0.0113653072457767	0.00868981125086029	0.0110775619088716	0.013620590285299	0.0478407302154442	0.0107059981082631	0.0158574334151098	0.0144818985488824	0.0196802149782136	0.0266938866421624	0.013224592776774	0.0126711267737861	0.0116951591986224	0.0114776320896605	0.011826694358948	0.0143088648767078	0.0127819173521579	0.0134752486206693	0.0134176116495191	0.0133886043846091	0.0161464831705805	0.0138505685502379	0.0145986100270131	0.0115635954762583	0.0120650281972126	0.0651754877444291	0.0635120110793404	0.0219600273854806	0.0189237631703668	0.0194560850212395	0.0168523923021752	0.0134854776572509	0.0123046516741298	0.0131103442593274	0.012936220539258
0.0285192127692009	0.0110430425170887	0.0178942476615937	0.0117140330556768	0.0250313791680212	0.0115142748130491	0.0172739862353011	0.0199068240090082	0.0151322748620046	0.0168545909043715	0.0177600869604925	0.0174738579060615	0.0144210371643225	0.0166663462863111	0.0149625534994314	0.0146512323972978	0.0125442200385309	0.012244063169445	0.0119133469627779	0.0261372872645449	0.022256649195891	0.0333474941423021	0.0158685557824861	0.0325346245895446	0.026590777056344	0.015946881232334	0.0150764956861531	0.0154586335404674	0.0133388474600643	0.0162855162855163	0.0161229183705279	0.0214861697992428	0.0167221198253575	0.0176700193779034	0.0161446547044567	0.0156494088860556	0.0135708869714258	0.0146558315602221	0.0166008096740751	0.0186953278012769	0.0235775674880189	0.0246407090318191	0.02255880321746	0.0230558157695415	0.0229262252083952	0.0216556132956061	0.0191078360270935	0.0187325840645132	0.0152732124154406	0.0196684902481437
0.0320131157648662	0.0101874606738006	0.0214567214329555	0.00968652215258586	0.0187535216422136	0.0110318542849408	0.0161326721201883	0.0156774025067585	0.0160014337927046	0.0163968612178512	0.015616442530451	0.0166845083891973	0.0251891443932182	0.0152599801088673	0.0174041604789591	0.0197603130597423	0.011775354818156	0.0152203064779032	0.0176261685249536	0.0257338170924377	0.0226671602204052	0.0277463253449461	0.0164901683482549	0.0353031091024296	0.0286804445261998	0.0155138027323059	0.0156903376290062	0.0150388146599821	0.0194648952190262	0.0155061510412204	0.015685059130075	0.017252987305672	0.0165999874806926	0.0185124634560367	0.0167305228857516	0.0196648616395784	0.0132023346954033	0.0175735857188866	0.0191162934687087	0.0214353953533828	0.0272587705106062	0.0252672855518016	0.0295275620744065	0.0203136687409863	0.0209240002900166	0.0274367435615379	0.0145331506988275	0.0145115863713464	0.0193805597238705	0.0230931712596661
0.0304008297077517	0.00845509404444877	0.0208391831578766	0.00959220324761387	0.0160390031161983	0.00807697184516501	0.331320601411822	0.3030311707333	0.3263589464668	0.26578190714186	0.31269818124477	0.334175830335538	0.262293219475814	0.305369986987281	0.250782875215469	0.232501496718222	0.0158030980213043	0.0152107274411072	0.0128977833117522	0.0163645829593562	0.179075487783645	0.0982557087210692	0.0262382753573692	0.028375500301278	0.0245779436855907	0.0861456813803563	0.088782338522515	0.0790628474329623	0.0750185832794844	0.0880675241493006	0.0798109903707253	0.0953827850343976	0.098990486917698	0.0979249493069535	0.0928514722950917	0.0788599504288577	0.0875126274196105	0.0908136124379687	0.0675422431078358	0.0750726676344854	0.0229228223428581	0.0141577366066576	0.0178267031206209	0.0226061782137353	0.0140689343581299	0.0218886863240796	0.084361010557488	0.0845636013634482	0.0859573378934457	0.192564992529692
0.0274387489431503	0.00873177037342337	0.0176967709700668	0.00895358065885322	0.0151141922360209	0.0122194260412697	0.0213173468018995	0.0194971895221149	0.0164579790780748	0.0169616121481105	0.0145241520364539	0.0143004523612631	0.0133911774677827	0.0128069864197257	0.0143748267844448	0.0172144057875062	0.0122948285351759	0.0111548228942275	0.0117963126501688	0.0120786700065421	0.0159485557960734	0.0201229277618464	0.0183439740510997	0.0224331250782619	0.0178342063446019	0.0132970293004868	0.0146177598431613	0.0145712053922788	0.0150946392213661	0.0144461640897591	0.0184121811440406	0.0133658067631553	0.020203772324083	0.0232341292256078	0.0125839867063232	0.0179423573493464	0.0141448098113658	0.0125047079140814	0.0189272212629942	0.0178157412857263	0.0156708105895505	0.0136049336062549	0.0225723184110712	0.0188619605953025	0.0118247219216579	0.0205767593332869	0.0185399114796912	0.0161983516712117	0.0168881182478247	0.0192278537397647
0.0259334011603612	0.00868144007882444	0.0159628829701858	0.00748896043713318	0.0133271096843409	0.0128790342660977	0.0162527327204272	0.0194388614832455	0.0161899599372295	0.0206113657403305	0.0131011097782334	0.0159255494351817	0.0156559067884646	0.0160830943473355	0.0157729584446611	0.0178337909822572	0.0114681080464921	0.0154258863423891	0.013831642326321	0.0264381388884929	0.0143464726306084	0.0215947906034049	0.0208816679341275	0.0217357267364181	0.0213370239686974	0.0137997458924045	0.0129417379010581	0.0150797947930945	0.0172393446001302	0.0120374745647858	0.0144594292639377	0.0153038470079265	0.0123496806485009	0.0118049836895535	0.0121927772144599	0.0134499920626234	0.0108041695357747	0.0123339585789204	0.0125052920398223	0.0118394522224153	0.0262147815481863	0.0240997175435908	0.0136553133346381	0.0182609382969656	0.0987022618402744	0.0156733185156206	0.0153380137625201	0.0125534878500773	0.0124958664679554	0.0154622984803303
0.0347892722307671	0.0162579806041876	0.196455306277815	0.0128604677616074	0.0175486349967153	0.0148969892882781	0.0265503912147691	0.0296797311823259	0.0216694535554385	0.0223325637324746	0.0216647109129858	0.0201313558864891	0.019990406906475	0.0207291445068474	0.0178553434674913	0.0207156930424161	0.0177182389220351	0.017425295897998	0.0127159746578225	0.0184387495934967	0.0216350445150025	0.034256058928094	0.0219969537208316	0.0274759531633904	0.0267956689822867	0.0181841997771685	0.0179634211914102	0.0233666221783097	0.0158840294208979	0.0177525512068097	0.0183849346069124	0.0174733250035473	0.0174844651545059	0.0190677445129034	0.0171253214038234	0.0147152022309198	0.0198653988838751	0.019956806993356	0.0173576245903228	0.018733145206441	0.0200077823177575	0.0243714035793131	0.204637152854021	0.0244101397431435	0.0170106395461183	0.0264166838110857	0.0190708100471952	0.0173498449306483	0.0198461582754432	0.0264746858592912
0.0323823270803025	0.0109607237436208	0.0230351014917067	0.0138328066424742	0.0197484199186167	0.0113951436461679	0.0168286926527883	0.0269356394556239	0.016024120550111	0.0257368473517196	0.0162586820190909	0.0222106806090459	0.0199563745596571	0.0162801302948179	0.0190852956369714	0.0224867376573358	0.0165673427795134	0.0190774591157449	0.0164861383782113	0.0345137978263548	0.021174717922874	0.0310888547739683	0.0219595053606522	0.0367107674227621	0.0377572491976456	0.0195732634526523	0.0197959918256581	0.0189739863549036	0.0221505596087697	0.0195636095613362	0.0205653843539458	0.020011030835156	0.0181347522160324	0.0191857594828053	0.017873265161014	0.0281531141173389	0.0202822970675679	0.021884928924126	0.0206286599778895	0.0210666291715727	0.0465296895459345	0.0401812197483541	0.0263364053215378	0.0231164424599728	0.0287825085700545	0.0245318243278863	0.0184614237607412	0.0180499883460562	0.0150706350945807	0.0262794461920741
0.0122679651067916	0.0038979910829649	0.00780973896149486	0.00427458063719303	0.00670852392195609	0.00396853519528159	0.00697474778676353	0.00521119128903279	0.00561235629592218	0.00826300121026361	0.00650675030580196	0.00671684759455056	0.00671002147614153	0.00585407616674473	0.00591936953133786	0.00766927116838417	0.00513133364942692	0.00606048316933203	0.00494012783342931	0.00662615716386306	0.00721855485184273	0.0079850415588946	0.00881923208964643	0.0129871217079619	0.0110127452722741	0.00640735635867816	0.00618117779604538	0.00668896470709846	0.00541836004650466	0.00630567003904147	0.00578044683580612	0.00766113542747452	0.00630748464446778	0.00628050597262896	0.00618742877805344	0.00648936698110673	0.00511295188456701	0.0054272225482554	0.00712873555109665	0.00721450010146118	0.00709284321790187	0.00785863588859119	0.00711427740580532	0.00791648132763164	0.00557810270771677	0.00744651330567407	0.00701382230979179	0.00720069448257297	0.00623109094333088	0.00617121389500372
0.0107312248131602	0.00432806757437846	0.00658588083863935	0.00438183468104357	0.00711983892114469	0.00421675270280556	0.00755513706975622	0.00636452004128214	0.00615270279359153	0.00576959732610161	0.0065844990269825	0.0061453293941038	0.00631865746870423	0.00667628341476542	0.00655167152412924	0.00699440106707609	0.00468604784282189	0.0045670528002002	0.00507057361802941	0.00897064776061236	0.0061040183771764	0.00757542589002829	0.00757554316853561	0.0111619567799446	0.0103126689713095	0.00638416485245894	0.00696125004601831	0.00638209694183737	0.00566587378797155	0.00677982956976063	0.00726146938643528	0.00726200200741534	0.00687384099627227	0.00635555131550976	0.00696828990965387	0.00637928204753664	0.00605265782153886	0.00745352637388269	0.00662900419704934	0.00797313909492833	0.0068826254611937	0.00603626393459991	0.00767136971770792	0.00801107482984798	0.00530470959446656	0.00768040448379501	0.00809729619740806	0.00738655338497136	0.00611446868301057	0.00653768550081327
0.0114675070506389	0.00420219955773032	0.00773441181152063	0.00413885664907427	0.00651722115618836	0.00466103980893253	0.00732399020349487	0.00504692030317811	0.0059229819446131	0.00523219885511554	0.00585188908008605	0.00629610804852337	0.00675778698439757	0.00626349147063916	0.00566762966406507	0.00715575611147244	0.00504891697005777	0.00428003665199117	0.00454083197688483	0.00585281399680926	0.00686737952142148	0.00879227034123315	0.00638876466888615	0.0107200496700144	0.00990438556449986	0.00614115547928049	0.00600739645017166	0.00546516938803132	0.00534932936765399	0.00563500142216448	0.00651430558251181	0.00643775048800706	0.00644185488784257	0.00641430148123938	0.00703270417786143	0.00643825157809713	0.00571450431985532	0.00613671605009734	0.00619834962741246	0.00601089410024931	0.00664855151803313	0.00618876204235455	0.00690849885069809	0.0087167791764752	0.00535374587036946	0.0103839529225948	0.00564987933960248	0.00584297803488413	0.00626741202523743	0.00610572233654735
0.0200077144611739	0.00755358824842963	0.0108166592347229	0.00578684507474571	0.0089217026176311	0.431425254163895	0.0116580949654238	0.0148413004241279	0.00915059909789643	0.00821590134729936	0.009811956131981	0.00885359383385215	0.0118071264659725	0.00983529667686646	0.0109762226605487	0.00956610920195253	0.00863059153653109	0.00785812075181221	0.0081488880875221	0.0203912602346629	0.0099906480558412	0.0108047986122563	0.0139790274021161	0.0125536043468788	0.0184520465372847	0.00995936803953007	0.00895350918193655	0.0088882153405796	0.0107170199593	0.00884840524192436	0.0100693092012128	0.0107310161609527	0.0101153732336429	0.00929732979739624	0.00864247223894041	0.0108530765132295	0.00943737866860437	0.0105687646328754	0.00896054629812896	0.00928641732249704	0.0172960203986869	0.0232319794904561	0.011035161212175	0.0107120277123002	0.0105623413751417	0.0146979007413891	0.0101391627527273	0.00933317149899045	0.00817597630399911	0.0105153866924697
0.034732794731548	0.0132989894475214	0.0226723992998972	0.0130913465222998	0.016479243436506	0.0121857017896565	0.0207529054207368	0.0269264530626201	0.0193011669065223	0.0178620287918611	0.0205162549012765	0.0194379912340229	0.0224350884459319	0.0232824290167303	0.0227198665068611	0.0246538776667834	0.0135272454583099	0.0158376117557459	0.014562291816493	0.0237554939341501	0.0179750214402973	0.0208408974250334	0.0251908381210549	0.0314653700300864	0.0298787763560567	0.0222773560534379	0.0235104572634969	0.0197174363294508	0.0190776711175483	0.0246866258948992	0.0264403664348336	0.0204868315263862	0.0200231512476779	0.0204122098317421	0.0201021575463587	0.0168518005730328	0.0165883875374401	0.0190453907376983	0.0160916283597231	0.0153902928467409	0.0229128456569248	0.0176763651195806	0.0292221004205877	0.0261312969723299	0.0148580296317778	0.0401018837885794	0.0228104871622617	0.0227766409010232	0.0231915860633636	0.0203703913766894
0.0239755946103116	0.00728289419841121	0.00966449416956222	0.00595653861556518	0.00838512351525836	0.436778602742618	0.0100685400731702	0.0138132739389582	0.00913776928554185	0.00860136827809593	0.00964267207944246	0.0088411804447028	0.0122383152478101	0.00967269615806798	0.0105164750875164	0.00955269681389887	0.00841806079408286	0.00753734901976928	0.00892860495918698	0.020936266532753	0.0098182810611635	0.011189266138427	0.0141236563405682	0.0128209124363522	0.0184261754121159	0.0105768585132873	0.00894095570412703	0.00902878364073255	0.00925577851657633	0.0091515705249751	0.0108532223445279	0.0121137057687506	0.00885796726172506	0.00928429425781866	0.00942946178905714	0.0108378597024344	0.00911515835152239	0.0100883311637481	0.00925653409010217	0.00881732837401062	0.0178941762370995	0.0235026667643544	0.014568402545926	0.0110931941682994	0.0103322764372648	0.0137599623792135	0.0132889928081996	0.0112156963589264	0.00846690235421375	0.010500643347618
0.0216065617579607	0.0076473816809174	0.012295826467251	0.0060389684488253	0.0094309759638647	0.448783132788046	0.0119623523759725	0.0175055369561375	0.0101754577477532	0.0105986384298907	0.0124566596541608	0.00881413736765493	0.013618180685376	0.0108626424459963	0.012163699052118	0.00968489224758523	0.00843295267562132	0.00774633517550083	0.00905216386907268	0.0223890621843473	0.0115596601486327	0.0111415359313213	0.0151516134406454	0.0129983352220636	0.0186811668870093	0.00896269707341929	0.0108452487595426	0.00899858093082165	0.00821088190366982	0.00959815340077804	0.0103561554451885	0.0132260604457748	0.0108711904693452	0.00941277539040296	0.00939791874734042	0.011138358276884	0.0115907816575124	0.0100705860903292	0.00860257847380276	0.0094017274145413	0.0181418056169707	0.0242890948431503	0.010414749268701	0.0110458737767236	0.0116755503413934	0.0141828865882084	0.00978388668909521	0.0100896765233419	0.0104235159652606	0.0100197242192542
0.0209879366610817	0.00618125734561314	0.0117479806418363	0.00679757328102513	0.00907000053191706	0.455074876911896	0.0113785674556749	0.010407021485136	0.0120727991583159	0.00970768229208964	0.0107667227690683	0.0097441059514361	0.0103320287480425	0.0101480160219754	0.0105600009903804	0.0108102952375186	0.00755890089691041	0.00714781968201093	0.00712343345409123	0.021780444417156	0.0119445460837496	0.0121805979336167	0.0134053698728437	0.0132471347387446	0.0214865788772272	0.00978669743848119	0.0108878686100106	0.00917082164843315	0.00851747475388873	0.00978187046041273	0.0092350836616609	0.011232682352183	0.011079274573064	0.0111917681780493	0.0115594175832358	0.0124253520637124	0.0100567064877827	0.0107444402655217	0.0102018785252909	0.0100529151043369	0.0188106044544041	0.0308641762578431	0.0123509488735512	0.0114619796804672	0.0113430011301465	0.0132695758932585	0.00997115884648476	0.0122414306736778	0.00890459967146877	0.011807059031183
0.0359280363584726	0.0122128398789642	0.0204458675712298	0.0141217695143489	0.0164919827221284	0.0119047619047619	0.0249894379894113	0.0206995411949027	0.0215499209504472	0.0190366056792235	0.0219077439675445	0.0207563484294521	0.0201286379277369	0.0205156892060752	0.0275231177790809	0.0222677130010949	0.0228265593157394	0.0133063306732926	0.0138878323176944	0.0210589422307398	0.0185098316237277	0.0263487698278248	0.0221490597480729	0.0401326990781894	0.0378680105140033	0.0255487550440333	0.0344526397607544	0.0238492468354344	0.0177709615385131	0.0208072365364013	0.0200906120924235	0.0232726861589669	0.025150525599727	0.0264342256136158	0.0210756831236906	0.0222476815453006	0.0236143759270938	0.0307003975600364	0.0208067265117753	0.0227810174266212	0.0237836298118581	0.0213588267561522	0.0324667946739807	0.0290910072223184	0.0125800822773817	0.0439885919382572	0.0218104538315016	0.0222515281924182	0.0226569068440923	0.0185123297308101
0.0204704393137196	0.00704915646551824	0.0140918755448748	0.00775711829341082	0.0109120754358236	0.467336337583522	0.00967112065967524	0.0112707045713421	0.00935727700846664	0.0153510692661909	0.00971504554817047	0.00920445622810633	0.00976675520089518	0.00914796431723288	0.0114552622103574	0.0117267760324985	0.00973772332141187	0.00716625716625717	0.00885283136534208	0.0218960454995043	0.0102060034455156	0.0120848703356302	0.01204977654955	0.0161020013696473	0.0193137881864312	0.00923490616663125	0.00886507729431872	0.00864869682300185	0.0113281412175456	0.00876101144335323	0.0113941220530268	0.0112409718834297	0.00893687723273457	0.00874522696401817	0.00871557744079826	0.0133955527895123	0.0110291815545843	0.0120032585101877	0.00978984265536614	0.00889323188503152	0.0152738192846516	0.0224011490877216	0.0129632517052727	0.0100169924639416	0.0110983062992959	0.0131884140382138	0.00862728317290832	0.0087711089325206	0.00854495860508378	0.0107177499018262
0.019139635223684	0.00639373340698463	0.0119194946315904	0.007038221259056	0.0109405992923933	0.348236127623098	0.0112603362916149	0.0115472350936759	0.0120216192775433	0.00947150555513097	0.0123125913312591	0.0105468759044144	0.0114917727407634	0.0117808857909312	0.0117261543181944	0.0098663744000444	0.00858579983962898	0.0079501442921544	0.00870233429063452	0.0130631094405625	0.00996076423539986	0.013434644000901	0.00837080923722959	0.0157578692600392	0.017984509895796	0.0123263724205595	0.0135055232676616	0.0129447221666512	0.010665047375344	0.00992468033396225	0.0110777269971592	0.0117896620067866	0.0109545229186685	0.0122501498950724	0.0121325986108003	0.0114314128517186	0.0110580115232363	0.0124554261111256	0.0165635432333783	0.0153324962287972	0.0165371567206126	0.0230215402667703	0.0109378505928986	0.0118155018811034	0.0114385705792805	0.0121866116764135	0.0114949868698945	0.0126771173547462	0.0122975524668023	0.0107178547169539
0.0250353247293847	0.00608384064513867	0.0134872179682709	0.00659486566963458	0.00801151039479703	0.431231180517166	0.0124585843079136	0.0115390605908571	0.00900983171199315	0.00809168739708911	0.0098220317356612	0.00974895385641237	0.0097247000666794	0.0102929142595369	0.00905725841476515	0.0101839280577275	0.00753440758632088	0.00776268752022873	0.00679771328039239	0.0227121655392093	0.00920718436298959	0.00921353910854948	0.0125117298297164	0.0125664952669416	0.0195264797846151	0.00965309993620453	0.0100830411811936	0.00859053747278403	0.00840845198462353	0.00917383038279084	0.0081597159162759	0.0119874889134354	0.00887951297251256	0.00961710617827444	0.00961260770517908	0.0117571709009022	0.011615249544976	0.0101128695549117	0.00943370007739067	0.0103627020015815	0.016377901100759	0.022039844304037	0.0110464928884916	0.0109216021571865	0.0105731875269385	0.0137934314767061	0.0107839227522722	0.0121930876252069	0.00909374663225056	0.0102165909623834
0.019111391538775	0.00680925943902489	0.0103034644307922	0.00698223281271015	0.0110812649893645	0.444505951362272	0.0107714955333564	0.00999666287683131	0.00980402193586112	0.0105259630613143	0.0101788714362065	0.0087536984078664	0.010519289022448	0.00973930821256765	0.0119311525810408	0.0102291797804311	0.00776969661254966	0.00717340614659963	0.00876249546540977	0.0225243125563557	0.0103642454936519	0.0102604005877193	0.0152130776451621	0.0129092050182745	0.0188181130820195	0.0096959929534242	0.00900252854988894	0.00986138177405194	0.010047606878179	0.010167827632751	0.0109279642186131	0.011415260910802	0.0100142805318969	0.00950403540019613	0.00965532079740325	0.0116599269978564	0.0124446520168257	0.0106266273269112	0.00932028020010208	0.0104087480964457	0.0194274642831987	0.0227484744370782	0.0103433348368623	0.00977339005471695	0.0138712410156758	0.013854721828796	0.0093982145673596	0.0100204911308029	0.00822073877452008	0.0102619878209026
0.024124965287993	0.00636861338480869	0.0110594685064048	0.00617256340913564	0.00870103140552898	0.476910823148525	0.0134555906066232	0.0104244991534302	0.0119078883846226	0.0113180190962061	0.0114242021385201	0.00845144890294078	0.0109629631458276	0.0124282388733169	0.00998582525016968	0.00854418773341249	0.00736127330519575	0.00664925594326749	0.00830188451016657	0.0209224093728568	0.0109948718491814	0.0118621359947587	0.0125591310768468	0.0157676299942203	0.0214545539829567	0.011436988882238	0.0115671328376386	0.0107788538844776	0.00916792052011057	0.0109550417856693	0.0101178362736338	0.0121891755316208	0.0104768645273849	0.0113662660331443	0.0086841229488208	0.0121004910239861	0.0129029082430801	0.0110882148539572	0.0105560971287347	0.0100960215149205	0.0173793751966885	0.0238016658287919	0.0127797851756448	0.0113616329213412	0.0121294223085662	0.0108457893310758	0.0098696506435101	0.0101729094500717	0.00836751547263355	0.0100999136859566
0.0246104411198983	0.0084466118939307	0.0222811100457073	0.00881050905441302	0.0134242229582224	0.00813984781842526	0.0132125415042915	0.0137762202827572	0.0135873244097351	0.0237830634903645	0.0117556880595808	0.0131179117514762	0.018300395476884	0.0132476818584944	0.0131861359653135	0.0157909029917332	0.0112781380371469	0.0116198467350408	0.0104411668965123	0.0125250525789864	0.018087665366816	0.0184589119205958	0.0201373065721611	0.0258422314256268	0.0203387765106774	0.0143187624202681	0.0139453394853534	0.013880363049242	0.0145751845152608	0.0137816371765787	0.0166215418863987	0.0133040057993325	0.0127904294482275	0.0137753723623833	0.014764794750902	0.0149624167236284	0.0155701676136787	0.0159025086247905	0.0155481326142704	0.0142996984683194	0.0133295005639477	0.0140080591055698	0.0169410733003522	0.0183004221668726	0.0141009774485526	0.0208012573584461	0.0146152181162004	0.016716227582958	0.0159995182077035	0.021269176683904
0.0235387950615939	0.00911838721074376	0.0196030516145587	0.0105762505433454	0.0121979466858088	0.00835506696138104	0.0124769329530486	0.0161250930333486	0.0136883059584696	0.0143733571288499	0.015284246904952	0.0137188037848674	0.0133805698039037	0.0135979531165494	0.0143008995572455	0.0135941566179626	0.0179692351411894	0.0108589812069693	0.0134452563956058	0.0138451571782573	0.0150165422002903	0.0199804401465348	0.0198202994295348	0.0216133744430169	0.0331301576164582	0.0138808336292708	0.0143140569453373	0.0153027227063976	0.0167059533056155	0.013873987348396	0.0159603077721068	0.0141912865192324	0.0152720575363132	0.0138728110313962	0.0132263378319915	0.0166378613933395	0.0162482099394665	0.0181961021789924	0.0164912025075001	0.0141535786320141	0.0160963942639083	0.0169926957724533	0.0151348690987408	0.0174181587528913	0.0118759466717853	0.0257005746189586	0.0144561328489808	0.0155240928234902	0.0117303918203315	0.0154418194258785
0.0240777047336533	0.0094036004450916	0.0185957077251807	0.00841803548356307	0.0112779041248454	0.00861640436855329	0.0138129235668458	0.016596981043028	0.0123788555346274	0.017997417075853	0.0123166455575128	0.0144598158909454	0.0133610328240388	0.0130657176508036	0.0114750151097361	0.0154016184425023	0.0119044892220134	0.0142204931153827	0.014009347791444	0.0145655637390604	0.0128135814034223	0.0178873425506434	0.0200740935070484	0.0255057834188306	0.0253778070949884	0.0154912210625097	0.0123690781559482	0.0129092858671251	0.0171795179735524	0.0149402969824808	0.0189595393781026	0.0125663508137871	0.011504204002349	0.0181148800465975	0.0121064405424808	0.0171247551608352	0.0132987589476386	0.0189711311266021	0.0143423335369084	0.0120391480952561	0.015001365779625	0.0151405740621209	0.0157558672892284	0.0170516926337415	0.00852337348891147	0.0189511747871654	0.0136179485270928	0.0182209745198827	0.0114529695050814	0.0148875737513674
0.0211946665955253	0.00850134312664809	0.0143433172255262	0.00841142977116357	0.0130721029257773	0.00860964299420561	0.0151552299673227	0.0121285657385642	0.0128845226344932	0.0136581982266318	0.0117718944570736	0.0154623967947465	0.013350548294677	0.0127994753510424	0.013759212667666	0.0146070140370939	0.00948163943614176	0.0103017672655411	0.0122485602077733	0.0118406513921482	0.0174345892281055	0.0257788069947804	0.0161031753096734	0.0191143265912436	0.0190184196665396	0.0138496896958671	0.0137326355809291	0.0144786442966126	0.0156733381693536	0.0127571443619653	0.0140025760003058	0.0144266053928325	0.0144358031020186	0.0154388026093194	0.0142963842315257	0.0137912108798746	0.0156802214765114	0.0138834465294433	0.0201696667007094	0.0143833379864522	0.0128482234846396	0.0135636558915872	0.0147796155404838	0.0224905718513159	0.00981270241715802	0.0205143289220017	0.0141515528892801	0.0149457790917336	0.0140448873082038	0.0177979414136844
0.026332183997273	0.0116864684898769	0.0217964738379803	0.0103855578648485	0.38828218080763	0.013278128950077	0.0161160534419147	0.0137056164971414	0.0177685342353131	0.0133180158538112	0.0156527644430035	0.0132411688184829	0.0142161162935824	0.0163140330735193	0.013310034073109	0.0133529996939542	0.0113467277719616	0.0128038969691106	0.0140153168990909	0.0141744555548933	0.0176454514667537	0.0175957171060507	0.015938218066104	0.0245779112652773	0.0236539938630017	0.0156042139349597	0.0154948362285335	0.0170516432607831	0.0168944341602253	0.0141786524103785	0.0160633132588751	0.0159094288265214	0.0156402811772464	0.0147390954071092	0.0152232744548882	0.0170764642336309	0.0147158512743564	0.0178518513444883	0.0202403178781857	0.0177590484628523	0.0254479367434194	0.0253434483987295	0.0181262683217604	0.0160205866666824	0.0117991829030712	0.0189592495101306	0.0199025230060092	0.0141949939926316	0.013042927369085	0.0191493219263509
0.0307718004904832	0.0146373006762712	0.0188586088734763	0.0096374395717748	0.38254253173156	0.0122825501435646	0.0190111380583312	0.020712049937762	0.0165049691586286	0.0166964910513951	0.0190707368337545	0.0183303061316511	0.0151180338487303	0.0177182842995799	0.0144772879397204	0.0140120430334577	0.0103293606094966	0.0119267412258723	0.0120509266051387	0.0163094393013276	0.0146338900733022	0.02059464187655	0.0204295784098655	0.0192398947068678	0.0219860743956705	0.0154296919539701	0.0156052697360402	0.0157731306999793	0.014906430081688	0.017104490665806	0.017585476927915	0.0140755465787717	0.0171223582181345	0.0145742491585789	0.0136329174427806	0.0182046540121953	0.014551264994839	0.0148940362789257	0.0156273264398501	0.0178305866007061	0.0146555598589597	0.0145509677655138	0.0195831259060863	0.0200657832820599	0.0109021540338571	0.0183396559441089	0.0160250838295185	0.0176856537432567	0.02095770876527	0.0181118830353637
0.0242681862478357	0.0120208697016998	0.0165052309119172	0.0112200315953784	0.376113211779557	0.00889638851687673	0.0204138989805921	0.0222515985714063	0.0170414639362808	0.0188174489072172	0.016310763560211	0.0165012227073254	0.0294474257016243	0.0153418861280969	0.0168503293906898	0.0159020834668881	0.0114006422555144	0.0122966593116964	0.0126565004442164	0.0188623011647553	0.016326321202369	0.0252167142824792	0.0180990988588846	0.020257366424424	0.0243308385589928	0.0168364185921655	0.0184470041373503	0.0152328734336453	0.0174806857158143	0.0157062402585775	0.0201430257791117	0.01463102862504	0.0154690560984867	0.0156779427467667	0.0150566146398901	0.017153414947651	0.0151039822950398	0.0157252443091409	0.0153568362630171	0.0154028274196091	0.0163185833434299	0.0148239761132008	0.0212477954440384	0.0172536601731341	0.0107134508936347	0.0228281435779301	0.0165913362171768	0.0126356323336588	0.0180064416982318	0.0194886571871414
0.0280579199868942	0.0094361263824636	0.0212895396658072	0.0112364468030157	0.352112972580464	0.0122720364348175	0.0198836619107805	0.0166704249946402	0.0220885386451617	0.0150988853569973	0.0141966670374468	0.0144851959901201	0.0133615027208454	0.0177631689517347	0.0153405596951901	0.0130424406605895	0.0109069119204775	0.00924364560516695	0.0142845432436537	0.0133413444503774	0.0141772269453975	0.0242013733873555	0.0210449983125952	0.0230060254919919	0.0263383983369344	0.0149641825183106	0.0145739274955247	0.0166550625695736	0.0149782934917217	0.0144028462836663	0.0187716278192414	0.0147215494686859	0.0150037303166848	0.0149395556512852	0.0129053583906193	0.0182429912279906	0.0154583952170249	0.0149846294428468	0.0154365183986173	0.0130762268491944	0.0144766169872777	0.0183658858281771	0.0232783944967397	0.0170389179811691	0.0107690398595019	0.0237517357278215	0.0172179647565355	0.0141421492167298	0.0164552906795836	0.0154510926127828
0.0273777091917363	0.0110715884181076	0.0185634775484515	0.010108689883135	0.423081022010046	0.00931094539415144	0.0148608156435728	0.0176191839360758	0.0207014040823685	0.0155092696473088	0.0201325963357887	0.0131459367362351	0.0156646751071836	0.0174409986971483	0.0137325148096743	0.0161799672257855	0.0140244266891732	0.0126431754178728	0.011664627820138	0.0140474264718095	0.0141278574619374	0.018524726473463	0.0140769033323809	0.0229259114048446	0.024404807624639	0.0127028766698742	0.0134060091491181	0.0123139510784829	0.0126492664805965	0.0146287044148239	0.014239092833596	0.0203753951195314	0.0212039209103355	0.0221959560602015	0.0162153095845122	0.0158421039048903	0.0162153308525262	0.0154754464557443	0.0170020019547349	0.0172856110251097	0.0293967949623196	0.0148537404039998	0.0199301020863619	0.0183656716305124	0.011672901783276	0.0180526460699661	0.0174347485248332	0.0157508903417862	0.0134886677742057	0.0151271592910976
0.0192329830464429	0.681924897650182	0.0163103066743528	0.145789854699721	0.0172118305520419	0.00755745356714953	0.0105118250180888	0.0102661007821165	0.0103485564005037	0.0106402569877891	0.0103919560744121	0.0113476909410457	0.0108175108628506	0.0101117196895424	0.0130841656466211	0.00995985511126369	0.00692312525639184	0.00736674942022142	0.00985568522863258	0.0108807985015314	0.00986384053431318	0.0113141820753009	0.0096714505681203	0.0164556930853169	0.0146073966935996	0.0109056438208975	0.0126570803944682	0.0131713535993669	0.0116286931507741	0.0103641863535271	0.0112067854970172	0.0116082281719296	0.012143612156708	0.0119164293164693	0.0115838906620544	0.00857492683302226	0.0122475671284664	0.0116008414526503	0.0108324932320239	0.0106743218476751	0.0107493768192597	0.0151115043067449	0.0133259279939962	0.0132361043285232	0.00658200376261612	0.0132457256202664	0.0120040325775784	0.011270625680932	0.0123284535443611	0.0104929554270269
0.0204878073156227	0.00863660242284165	0.0147127590355316	0.00859552474147213	0.0168896816110246	0.012335926829454	0.0195891122536705	0.0164410403264905	0.0162387043015415	0.0145386723748275	0.0127586004038732	0.0131673427137741	0.0161788930327452	0.0163495104356273	0.0201792070977309	0.0177698896975173	0.00998276815083554	0.00786517535485954	0.00860932615524891	0.0168052767955216	0.0134549182852747	0.0155131055215582	0.0117883784748362	0.020450870591596	0.0165811602677122	0.0129502818176395	0.0105248939936018	0.0103120347143296	0.0105928368748065	0.010401343796192	0.0121580081868077	0.0138778296882403	0.0132037261707904	0.012467220366504	0.0124085222336062	0.01174420773854	0.0113159627908932	0.0138689987425874	0.0126559421732592	0.0155889319694609	0.0218823723296105	0.0175477660762983	0.013133118656897	0.0153799087066988	0.0130861585158507	0.0157896736678007	0.0141368260979613	0.0143472572123652	0.0166114325808115	0.0122154664543522
0.0176142882272471	0.00547125529605007	0.0128376391770503	0.0081678491080701	0.00826783413650381	0.107784756344864	0.0106576816026814	0.00921356777531721	0.00959208010265306	0.0103154178522897	0.00894851046651603	0.00834146230549062	0.0099722609086725	0.00897637315640266	0.0115463438661854	0.00858358342179029	0.00781205712514225	0.00977348138413167	0.00723700645968756	0.0211590838498017	0.00911147761898148	0.012238011720956	0.0131069153392135	0.0132199489221545	0.0183211097847231	0.00864345263200841	0.0087418083378179	0.00979895306885005	0.0101999941946227	0.00981060505174219	0.00933133303280892	0.00864742932144948	0.00879715821458397	0.0097647226283972	0.00949222928015116	0.00867989689869664	0.00946257847476044	0.00864192666144495	0.0123125769661502	0.00790042402527215	0.0131404008859616	0.0184335971845005	0.0129996585837614	0.0101107792783253	0.0111865497716899	0.010428345917996	0.00895562639924796	0.00864914660669184	0.00799769305858107	0.00874158495962958
0.015869122328272	0.00548259896147808	0.0123304797697825	0.00912535682633543	0.00852512023805676	0.117946296236372	0.0105249989947901	0.0090988636355252	0.0111200834512768	0.0152804943758415	0.0089796401229407	0.00945300130903316	0.0108055667110973	0.0103647887609302	0.0115383430868424	0.0094494608804809	0.00909244411349002	0.00804317217527754	0.00921847744914776	0.0220784376779688	0.0103042121912331	0.013001234733616	0.0142983185925779	0.0143609041566817	0.0159218588944183	0.00998259971139805	0.0119983753115697	0.00981720700007544	0.0115309451514203	0.0121467361348232	0.00921516277664512	0.00882443242214809	0.0096845802415204	0.0102104014198917	0.0099599344459864	0.00789153218573693	0.00962794925913012	0.00782314422726334	0.00919016238382307	0.00738409992383311	0.0152584465829838	0.0191768470809759	0.0107837684448665	0.0116187989186303	0.0080881893608213	0.0102985184204243	0.00739427554566525	0.0082519278882749	0.00803668954112506	0.0114631688138915
0.0170280986078318	0.00577201169052429	0.0131642113207644	0.00720529624525196	0.0116297589758286	0.134520086058921	0.0118395317948668	0.00916268430960356	0.00881644667584686	0.0111077688963781	0.0078030151213603	0.00739291553247923	0.0089279730304198	0.00933256325744695	0.0105754039439009	0.0114112558828291	0.0060915346338273	0.00617647733117157	0.00741513097109778	0.0229671902181865	0.00794512091200906	0.0115669330972027	0.0123593801268413	0.0145691993717437	0.0190481069618413	0.00974799421206268	0.0097048731287654	0.00915424055060157	0.00990705844426719	0.0112655591861225	0.00954761446121088	0.0101893088723761	0.00929617522479537	0.0100028981183655	0.0104856945516202	0.00931080900115426	0.00879463083788419	0.0103325724881568	0.0102706904887959	0.00997404517043212	0.016364161782414	0.0217984246992504	0.0126144629924232	0.0112764914730223	0.0110073821865581	0.0134973723126761	0.00824251861596683	0.0103640668048447	0.00816917026277287	0.00953543183304088
0.0151604550961564	0.0065788322464488	0.0118627942651513	0.00784216937913352	0.0109356920798905	0.126740880900432	0.00910228594638997	0.00887100571344319	0.0119350364683522	0.0102920562082473	0.00870345785608768	0.00768698094031913	0.0106170327681394	0.00903333827719074	0.00997480256019819	0.0107865067320243	0.00655867291975157	0.00685532291152764	0.00750392816206271	0.0212180315971575	0.00826115119952726	0.0125081080150498	0.0104365655183696	0.0143224198515772	0.017477097615494	0.0106310057136643	0.0109034145261698	0.0088540338929234	0.0100135933450681	0.0103264450592277	0.0110511317974347	0.00883828047165401	0.007812125211576	0.00983346462137374	0.00924695702039929	0.00858983081991187	0.0117229335655854	0.00853823448754463	0.0100967210066074	0.0112470269264169	0.0154966305667135	0.0220044737333296	0.0120464852683322	0.0137159394271888	0.0102084285808532	0.0095709001041277	0.00855306449190126	0.00839054231932031	0.00903464691344293	0.010692123491867
0.0180742453900854	0.00551732945788368	0.0124137296435425	0.00715505374939357	0.00846006834341407	0.116052583418106	0.00956963064867347	0.0080792664727734	0.00967285627321298	0.0089162445817359	0.00873277456680229	0.00758432585627523	0.0099165686509004	0.00988753032018285	0.012752489258894	0.0110681576867953	0.00740892423242567	0.00840640498837752	0.00814408940356778	0.020934677334442	0.00918820657269405	0.0110321683059159	0.0113730173213389	0.0119981482687018	0.0157656697723913	0.00901170605802502	0.00836718234638633	0.00930863242543133	0.00906782380553463	0.00885960129823428	0.00940991341793321	0.00930160049418415	0.0100346815865389	0.00970214451729295	0.00957216459377675	0.00930873694345264	0.00910852481799898	0.00987666165995717	0.0101062604180321	0.00896282385421848	0.0149984501883819	0.0194402256806533	0.0132839188273745	0.0118643473256683	0.00856128589663403	0.0109453955929095	0.00829079349050634	0.00931330303782365	0.00820653466268213	0.0102603135884348
0.0203018965005179	0.00771231226507368	0.0126897667395411	0.00986306787331509	0.0108686966286601	0.137919705666289	0.0111638697711474	0.00762203862528398	0.00898320867112361	0.00872907059657193	0.00917123040255816	0.00868922213278987	0.0102926394190338	0.00966757232607603	0.00903049523331513	0.011517783772312	0.00811311579869054	0.00701737301635059	0.00824611260795471	0.0245082542567135	0.00981308010976534	0.0121818513532003	0.00935606930488942	0.0170854945700379	0.0194687812297518	0.00994013598243215	0.00797876740227632	0.00917695007068176	0.00881724074399957	0.00820051004658401	0.00909273485706566	0.0100894074018959	0.00994051930821937	0.00943403244004737	0.00958420352894378	0.00786441491654579	0.010345628823061	0.0114790930757046	0.00971421224336915	0.00957236951469336	0.0180402164200744	0.0263696628471354	0.00989379902298714	0.011483293506588	0.0114025118795093	0.015586363227182	0.00838028008817134	0.00852572928198335	0.00831130266286433	0.0115754569130145
0.017128604020555	0.0066004190531283	0.0124768226258543	0.00676808732330946	0.00970458708361476	0.1381205816423	0.0111673645725286	0.0103618787580523	0.00940059328432777	0.0114353259227719	0.0102400188744202	0.00970183876516493	0.0110549136555119	0.0107163602292914	0.0106665743143664	0.0110753859246191	0.00721682021938043	0.00722303556534275	0.00767388925320929	0.0236037735899756	0.00814570822475744	0.0119222066446183	0.0126714124891344	0.014362087725046	0.0178729471647771	0.0131547314281578	0.0133044219452967	0.0130668348320647	0.0113073711308749	0.0144468352024733	0.0110011899916928	0.0110241873102992	0.0113509611870387	0.00923295490818224	0.0115092760865595	0.010233178320303	0.00842370502235375	0.00830279646811036	0.0104750514521495	0.00875814484209493	0.0156875462948889	0.0227747372534421	0.0132581062759866	0.010800889725427	0.0109616278462735	0.0136838739335058	0.0097651541987466	0.00926313140524009	0.011821298702552	0.00937290211898581
0.0228385564458234	0.00874475329489538	0.0188582876409178	0.00741263186179294	0.0107478329793926	0.00641016860995083	0.012694025398418	0.011223155203839	0.0124900341752895	0.00978765064239865	0.0129675813595506	0.012087887867911	0.0110390590571325	0.0108066113458673	0.0113539842626681	0.0120309255697225	0.00781668028467987	0.00735924428036163	0.0104873845112827	0.0119563785252398	0.0117129973167203	0.0171970967393162	0.0114845403429947	0.019923762106884	0.0187618048520905	0.0116763247460251	0.0109503418170814	0.0125536105955665	0.00972443925316755	0.0127315262937031	0.0124491403956567	0.0119047110143787	0.011703313150272	0.0118613490279731	0.0156898697051582	0.0147745399921759	0.0126737058960751	0.0112709705994531	0.0134856565441187	0.0122665336761131	0.0156941108934507	0.0122348395624296	0.0128099988321204	0.0125206832606183	0.00810539892867379	0.0135700127658553	0.0163819308769557	0.0123213266600521	0.0140296616886861	0.0116293811838748
0.0272798826045797	0.00962825630534416	0.0172493228014302	0.0103583892222794	0.0121644578901926	0.00708672845636053	0.0143202178955271	0.0159789530085553	0.0166354012856127	0.0245723929076888	0.0150063361591027	0.0139493971976661	0.0152155937269623	0.0157128612538797	0.0215722243656525	0.0218074873386321	0.0120412008412794	0.0150376109871892	0.0115222591004451	0.0125308552443795	0.013549857303395	0.0196426658847326	0.0215265424454809	0.0197098405027522	0.0249191714288536	0.0181057089395136	0.0130798126387112	0.0208944811250406	0.0179033781754016	0.0146497733733072	0.0153999301190146	0.0138538854097307	0.0121652423091752	0.0126766136082766	0.016293561090534	0.0164870742027477	0.0120941055530326	0.016105489243619	0.0165707535817673	0.013007683833802	0.0133138855976677	0.0157345161810383	0.0166612086612455	0.0198346421787685	0.0123440714388661	0.015865095317779	0.0144004438335876	0.0155294025302568	0.0178913443204012	0.0143373954615855
0.02536905901207	0.0080207147043665	0.024061636980483	0.00967583797288038	0.0116451141033498	0.00879031892403671	0.0139830138211869	0.0135720956969534	0.0228248439815615	0.0163222970352696	0.0143877890745657	0.0122951834692668	0.0189506452408135	0.0151161221992698	0.0174639863500559	0.0148524254970229	0.0114522679101111	0.0114246730086773	0.0108655212265297	0.0148265264394813	0.0112027993024869	0.0199339995528481	0.0181717479116232	0.0186048896742126	0.0276938498179031	0.0166084102384978	0.0165077905488415	0.0144344006603685	0.0165269117162857	0.0140243226669328	0.0179498016977602	0.0138037369986536	0.0132487605521601	0.0159989204810691	0.0130456458649943	0.0191204095875714	0.0117700870402753	0.0140764828579141	0.0198688934680757	0.0151666578312206	0.0180639208612193	0.0143023356637998	0.0176172798050341	0.0150916267655784	0.0113232463393129	0.0216315439218749	0.0134874179665815	0.0126077836851971	0.012889989397434	0.0151258201800891
0.0315606807211215	0.00979093923613115	0.0175783617420515	0.0100396552391542	0.0169091227859507	0.0102529350599323	0.0193520945603554	0.0159587802504035	0.0157081598005441	0.0194799868740245	0.0169360092301093	0.0136687389483066	0.0201648130449857	0.0162046465383393	0.0200123580697958	0.0146770338428637	0.014348375509301	0.0124927666999898	0.0168655244382742	0.0159045243639445	0.013412343719437	0.0233697025008321	0.0215265117525367	0.0275777779978663	0.0291952006386386	0.0162354257464075	0.0154542796673237	0.0182071034387412	0.0131237245658192	0.0181365261538561	0.0148053688914122	0.0153458204196223	0.0156689838531264	0.0146658459097869	0.0151476187127534	0.0266454024854113	0.0193159249415098	0.0159620167828814	0.0245773955628036	0.0165544362149433	0.0175716890964295	0.0140654907660777	0.0210919615505528	0.0211717165413722	0.0132393368641062	0.0217357919055684	0.014994163831123	0.0140162612734037	0.0149397805358016	0.0189954000252532
0.0249657905670556	0.0085530213307664	0.0220589989480146	0.00964732000448538	0.0149927852324086	0.0100313972515104	0.015830022825047	0.0150461746017924	0.0162554081738562	0.0138374126352908	0.0199454528444248	0.0136641209634955	0.0182567853379724	0.0137992944936531	0.0146118999215812	0.012564915468559	0.0114679449990329	0.0110005490452194	0.0120413481383591	0.016126721072076	0.0149971882907685	0.0189225495063475	0.0162010637454428	0.0191121776410406	0.0321998380000404	0.0186877914364333	0.0160653772580444	0.017511770783142	0.0185468932554952	0.0186785742761012	0.0170046768593052	0.0168527176103578	0.0171700704935861	0.0155701450469317	0.0141896682900465	0.0181608926013013	0.0118878043594729	0.0162295575076979	0.0228288089687822	0.0149969817112512	0.0138150105144427	0.0128640801225723	0.0224787419360452	0.0191509138992697	0.0123162249829632	0.0185513145346728	0.0156065756080499	0.0152717501592499	0.013423750576635	0.0140148890186686
0.0363375369544636	0.0140638516380511	0.0933345193910566	0.0149455150641114	0.0208660441595168	0.015229542171879	0.0236632055959824	0.0241889557098001	0.0203228708524595	0.0179526634727645	0.0215585942262566	0.0239022379522319	0.0211283651079943	0.0223831516574897	0.0192212398122248	0.0313040376204437	0.0165515119084952	0.0158349239329467	0.0163331318926155	0.0207233200761924	0.022418258887448	0.0306431771878902	0.025186562949389	0.0386528146355357	0.024842998409952	0.0214168993584684	0.024956786165729	0.0212125053261526	0.0187673316295323	0.0265252426234076	0.0197704224816276	0.018779462026011	0.0183331072264052	0.0214492630912066	0.0179116404151648	0.024958150102884	0.0186815512164178	0.0205984887818487	0.0236601432756144	0.0260048220997879	0.0279937175936584	0.0263848317086597	0.0771191507108219	0.0315485366386757	0.0146015677465675	0.0311129148106292	0.0265952763891883	0.0242263568575283	0.0276468136851017	0.02231618470914
0.0249679938244258	0.0101337089140406	0.0171340744597486	0.012155664062242	0.0135798567615083	0.00928539385168825	0.0156122998434676	0.0171351137692454	0.017839059509932	0.0169258317972489	0.0154342689223497	0.0146230969277692	0.0144819919255288	0.0154241019778354	0.0212321046528336	0.0210665702097025	0.0117132249053601	0.0111573147987687	0.0147053839943875	0.0234016211008873	0.0139692021745512	0.0193880483491905	0.0199195361343626	0.0245041063224402	0.0290251856605748	0.020191925098467	0.0158444172584616	0.015186496312541	0.0146709640303742	0.0187901063428208	0.0165430463433646	0.016782101330185	0.0157646701295764	0.0160384851002304	0.018327620257166	0.0173525927765444	0.0156724855708003	0.017798244068679	0.0197329942322104	0.0177685804084615	0.0150985203036546	0.0217353502163598	0.0275968792933817	0.017037310389962	0.0116302407520526	0.0247816327689048	0.0163975316988295	0.0188117628486337	0.0136706203260936	0.0180488986296034
0.0250206841583651	0.0119434127140481	0.0197760133362806	0.0109479034878824	0.014219771692237	0.010943603366142	0.088984755083164	0.0792846490443459	0.0834798008997003	0.0679436827175414	0.0811531733266237	0.0771955943247938	0.0965671172982994	0.0757850960071128	0.0723414976839298	0.0598145773798796	0.017360836770713	0.0133612547640388	0.0120305777105587	0.0146656816144181	0.0694101295632392	0.0446228335020518	0.0202236942927198	0.0297328277086176	0.0258222932446246	0.323229275784201	0.325907654474912	0.302473271101169	0.27347710073569	0.309567443430406	0.318136097071191	0.30502246834146	0.312028366012579	0.308755944701826	0.317897844796234	0.249136008964178	0.296338110315999	0.281828569166207	0.30107074347585	0.293501647815794	0.0168879526740816	0.0174063584967904	0.0241695636349835	0.0239803971228989	0.0159493475725588	0.0239329255657067	0.833085969830455	0.793933571886011	0.399827746106484	0.0705847530764599
0.0200043388912588	0.00847894097788426	0.0156199565441971	0.00757648645730164	0.0102502952416002	0.00832408947765034	0.0127477453637648	0.011257249092775	0.0119290007701496	0.0153444432738824	0.0130369444828092	0.0117341792205724	0.0131361225208188	0.0126818578678755	0.00889813850634715	0.0114392634469972	0.0103605628321425	0.0100974721303086	0.0104212378916582	0.016628126986249	0.0121681713725288	0.0164696528725232	0.0195023287710801	0.0218921274163385	0.0172843828142777	0.0123506204781346	0.0131603301748151	0.0115448913894108	0.0143453181957817	0.0105810247940202	0.0107031073739582	0.0138861307269899	0.0102041287689154	0.00972812219975332	0.01183394701056	0.0120300523027937	0.0120870158188223	0.0158287890380329	0.0118543760871274	0.0123184445352239	0.0304341210045607	0.0245732325898459	0.012524991078164	0.0188189920042531	0.271707604771397	0.0153789289621758	0.0128191618629708	0.0130208328386732	0.0114064142889521	0.0131599938907651
0.0358362700369007	0.0121515085367076	0.0279819784960301	0.0131276994450734	0.0268881422595751	0.0137190223759771	0.0188992783271176	0.0219670976790609	0.0202451765286332	0.0195399591958253	0.0186837651764111	0.0184393863074063	0.0186764892647339	0.0175044915996308	0.0166817580126757	0.0170771507845635	0.015299599463867	0.014471090093757	0.0149916640383498	0.042708153865433	0.0210056969133049	0.0295041456237107	0.0189070588803082	0.0306614246799766	0.0223992528787922	0.0260761386896752	0.027172042395615	0.0248947658358553	0.0260605112132986	0.0308020551816849	0.0291601734051327	0.0233212123319763	0.0198356686922506	0.0216871821834403	0.015999718407434	0.0334411057022892	0.0247462635940092	0.0174797791751546	0.0266418083480157	0.0235894690287531	0.0369960135489527	0.0371902394863827	0.0275795259246403	0.0252846076151027	0.035017536573485	0.0241064212315314	0.0217767429292374	0.0197676641276624	0.0215689415954519	0.0235751402391758
0.0263753062320098	0.0105029128477671	0.0172169121192553	0.0124265940944203	0.0149557182076767	0.0105490458074461	0.0164922817689333	0.022458559533568	0.0244281229372858	0.018804670354218	0.020652007181617	0.0236858949143072	0.0159936400889507	0.0159468064888789	0.0196683717242594	0.0194280779641484	0.0135407421687447	0.0141915385346526	0.0134279092182078	0.0230503315656271	0.0151254857500989	0.0172225321506809	0.0187467709789189	0.0298676213885699	0.0312744039002233	0.0194912398210315	0.0167374824024043	0.0174684760096456	0.0151609772794154	0.0183788928162923	0.0178473084010615	0.0217077780186039	0.018825402139252	0.0183844027529115	0.0174990492972882	0.0152179111606529	0.0183554098272016	0.016993605606882	0.0190482344348754	0.0219574758791928	0.0134121158908837	0.0268460713686414	0.0208852785160716	0.0216894305042558	0.0127872354983476	0.0272469487954173	0.0173217729484784	0.0161920663332025	0.0154978304065763	0.0154688188721556
0.0391630483824968	0.00898701870468583	0.0241755583664091	0.00974696565124951	0.01854280478615	0.0101350099715829	0.0172479230367931	0.0157752288517088	0.0194093636703946	0.015035456868208	0.0170512406993797	0.016742543921041	0.013982770473093	0.0130519214919823	0.0162391063244325	0.0148104792484978	0.0143831117721342	0.0131723519778558	0.0166715440367778	0.0328724300791696	0.0198871205968151	0.0207111639970731	0.0163684019776597	0.0232850869615141	0.0230875274535813	0.0198248554211055	0.0159130529469934	0.0152522819841624	0.0164321890441877	0.0144681517816105	0.0174984694750865	0.0167172087330663	0.0161083161976975	0.0160394169452903	0.0143362311358392	0.0192363029642496	0.0153981943791969	0.0182534757132449	0.0255248285772752	0.0248490883988707	0.024503524061195	0.0305277225326179	0.0242001620582309	0.0154000021647079	0.0214542022901966	0.0182857835479154	0.0217595273831595	0.0170039273782097	0.0144665625377763	0.0150831018097767
0.0169200210519033	0.0057107480965435	0.00998544050027518	0.00719428865683469	0.0097392795220959	0.14345042616132	0.0096221059459804	0.00961289036515784	0.0102897177620318	0.0134477055315028	0.00804893919855384	0.00859648564775668	0.00954963879700987	0.00938165030238525	0.0100349356986038	0.011271527759337	0.00744955124469964	0.00874396728631561	0.00903952669456378	0.0268515714999065	0.0107286855352339	0.0159809558368965	0.0131352355439325	0.0168895165602077	0.0180813257410423	0.0114378096904535	0.00796236413322582	0.00806372132054238	0.00952579582560606	0.00905665285158617	0.00901096466857712	0.0102294128581782	0.00833497534925219	0.00888173334194917	0.00797041641655769	0.00866129045795654	0.0100307070238968	0.00905457169537248	0.00769384216977961	0.00786759435177495	0.0221085910345955	0.0239698311844129	0.0105448117202099	0.0123021996863502	0.0083044119616885	0.0131633394260966	0.00937828828556453	0.0112967036428571	0.0112391602735726	0.011769615172223
0.0196357131093675	0.00668559511225958	0.0110023474949021	0.00524238541549635	0.00855772680195147	0.121437538471515	0.00884860175815761	0.0086152078230846	0.00828965811841338	0.0140454765562792	0.00902988279862739	0.0102930992490017	0.0101546621359652	0.00944993149769486	0.0096747728291751	0.00852851790231828	0.00781857585848797	0.0087111430490149	0.00881762041973492	0.0244568580674115	0.0109182691023136	0.0126884346694795	0.0132597436593455	0.0139571456720803	0.0169547714975231	0.00859269850243871	0.00926984177716893	0.00735782637045295	0.00957750243469724	0.00830217841225501	0.0110042338513732	0.0135253988962904	0.00859974317099147	0.0101071002599954	0.00840928977507043	0.0107747470347297	0.0100911609656425	0.00901119480973783	0.00951705323038772	0.00896435009715372	0.024279444609285	0.0233846458611953	0.0115218621339183	0.0118606626728209	0.00917802145995539	0.012482847868176	0.00961576883376485	0.0101747248666631	0.00699524824991876	0.0112071042923526
0.0165895204450704	0.00777488835751416	0.0094407368859760	0.00684498241591071	0.00890071726819271	0.119237642207861	0.00954763007481456	0.00860208202271792	0.00881978426805361	0.015102852591772	0.00986138695430542	0.00961005233228458	0.00946324482322231	0.00808760052371786	0.00925753135301026	0.00988899582122888	0.0080789892566025	0.00907197306758419	0.00839468919728192	0.0228608988848016	0.00860655351005686	0.0124881158703146	0.0133883005168634	0.0152262404611061	0.0145445821312183	0.00872260044635021	0.00882185679215558	0.00887138568243264	0.0100869056160906	0.00743199199375716	0.0121440438249076	0.0105506188414388	0.00844587632653364	0.00883023878581692	0.00926507884529394	0.00927906052476712	0.00937607906661873	0.0094192219034091	0.00978204027801784	0.00881298939766448	0.0186046735228468	0.0225249349261325	0.0104892218782549	0.0114837257908974	0.00828663026761857	0.0128792904623633	0.00845471639407445	0.0100161353973805	0.00849107087425509	0.0120292817962299
0.0269328042776361	0.00957797214719075	0.0168221807126633	0.0108735580264427	0.0139567428926705	0.0097164839282171	0.438209767590641	0.491909015640049	0.647460918700083	0.421065231151336	0.432905945200116	0.333704236414387	0.336228649000544	0.437696083534642	0.334271000399277	0.295531118415719	0.0122570311349616	0.0114062955590078	0.0158298096910593	0.0130126288363007	0.172754643630801	0.0737082349081011	0.0155507290990544	0.0213575211407126	0.02129030317816	0.0871968410092758	0.099212706686378	0.09569677993482	0.0932913892506547	0.0908889982448441	0.0988644748133553	0.0977313570464683	0.0950345969128735	0.0970701261904258	0.0829185062498124	0.0685326223367726	0.0953931899122449	0.0909333625517617	0.0836932969289596	0.0893688384971803	0.015961659484451	0.0146569076947067	0.0243176774677161	0.024228197496969	0.01337599696361	0.0271442642493523	0.095498166788285	0.0997191805025762	0.0993211148514614	0.176988054617276
0.0351210355335144	0.0110148434743069	0.0222578277926968	0.0123601829240775	0.0332899468064916	0.0112353440621012	0.0211179764672838	0.0172453948174425	0.0157994065948986	0.0285479180478377	0.018267517583244	0.0194267181442336	0.0171722327684023	0.0196188986787845	0.0177525031604807	0.0174463438519385	0.0146534657118876	0.0146024431148334	0.0159840295692066	0.0360922059985841	0.0246737336909997	0.0277791732247906	0.0196832333158355	0.02800064417214	0.0391206981248491	0.0166499262541698	0.0168393893446876	0.0157733316765143	0.0162932823419567	0.0204239219803313	0.0183640628564004	0.0208472219813196	0.016390403202322	0.0204003717425352	0.0180057201904763	0.0188614153937459	0.0218495231584575	0.0245543054848688	0.0184903403182019	0.0185847594076462	0.0313307579703571	0.0330753602193001	0.0228331196363195	0.0213677526196297	0.0348286225075746	0.0263866939065444	0.0235116016755811	0.0185541780619325	0.0231949928973164	0.0218392013612552
0.0190331474724333	0.0093350145746377	0.0176324336794744	0.0095721488737249	0.0101009623084885	0.010137552559609	0.0110832636710577	0.0103281947420754	0.0111507389148316	0.00809128101337983	0.0111636120269735	0.0103810226912669	0.015870954162449	0.0112749418711485	0.0129945442063973	0.0106823445351224	0.00932472598363384	0.00837203176569328	0.00991529681212876	0.0108649193050822	0.0130509079606559	0.0154044727043053	0.0100418051200177	0.0151485714034512	0.0195943316653784	0.0136395648641917	0.0120969542630536	0.0122048866810755	0.00999635314235578	0.0117452139163537	0.0114564170273434	0.0105282905316142	0.013220395749505	0.0113126826029911	0.0146584905293048	0.0138141437609394	0.013964531998858	0.012790953781983	0.0096382964314652	0.0115183201059966	0.010341633461593	0.0135040959217585	0.016882295972626	0.0163254643867407	0.0110159200660155	0.0143274572324516	0.0126173833244056	0.0128086393112534	0.012058493158433	0.012110561337839
0.0184661008371426	0.00782695094003872	0.0151520187351802	0.00756716060153364	0.011996586667778	0.00840118074623381	0.00994151256647149	0.0100204911378447	0.0102389655092259	0.0119459882472423	0.0118338913301502	0.0091215805638783	0.0119335410124202	0.0109390322240241	0.0101241267825035	0.0109507364913634	0.009563885066529	0.00745681982582256	0.00889111461728891	0.0184933777008649	0.0104155882656707	0.0121110359009717	0.0110134121245821	0.0169018447738048	0.028176374463615	0.0109937411909505	0.013383790496526	0.010657144417998	0.00932551534297373	0.0118022684232723	0.0129676175608878	0.0138197875181131	0.00982030897278427	0.0109756485619619	0.0113361984412255	0.0101476712951902	0.01055985445888	0.0140111528328958	0.0117386734922389	0.011175159592489	0.0296992472702394	0.0263990968988226	0.0122844965701753	0.0145617409302307	0.219861819723047	0.0156751506197248	0.0108133063424052	0.00977865195154219	0.0115042521692549	0.0103557175297461
0.0292197333957473	0.0103249899778338	0.0158364929567034	0.0144878462996025	0.0164236926452639	0.0086307796940208	0.0141333480093973	0.0213439015314411	0.0215948162333989	0.0146527832099252	0.0204708712177435	0.0212421349281923	0.0159025960768508	0.0155451265467448	0.0139256164957459	0.0133053040524553	0.0140280609063608	0.0127273458521358	0.0118063754427391	0.0182753745328684	0.0155500466757279	0.018785214517031	0.237091948664823	0.0250003321707358	0.0285976649172573	0.018139890032692	0.0183463077413822	0.0172647805529454	0.0166182672005859	0.0178012895963047	0.0156724796225455	0.0178457652562062	0.0146103896103896	0.0142246107524642	0.0150257955554877	0.0189208467409233	0.0148477315268797	0.0168616234092427	0.0148267189235779	0.0171511343788616	0.0169046927601418	0.0145724758669749	0.0199011225867697	0.0264873573007119	0.0123673753513206	0.0167696542584687	0.0168567181280593	0.0270627431171802	0.0186371115317253	0.0145180931111116
0.0297111295174129	0.0132822762826138	0.0210551960913263	0.0101773444699902	0.012572184580772	0.0157813818793868	0.0129774394599987	0.0145339293449619	0.0143744624220182	0.0191583913384004	0.015447710525576	0.0111629227779488	0.015326536410141	0.0235487817865474	0.0159587262562595	0.0186343696989684	0.0119783644622045	0.0125151098179805	0.0112257387583681	0.0586622962696691	0.0130631000563727	0.0282552572309539	0.0165884704479719	0.0211040350451916	0.0194982771991217	0.0146167555610855	0.0142455161191567	0.0177759462224409	0.0150949289038829	0.0159376868837039	0.0134346449839475	0.0117652547292854	0.0141273068272683	0.0164113609822126	0.0134527570851735	0.0127466846997826	0.0161253926428124	0.0148931729121593	0.0176608852937095	0.0174030086797206	0.0864438721719703	0.0747927441342155	0.0204379385806366	0.021676459412863	0.0179376845069064	0.0158291011917872	0.0173114138798087	0.0162219901021837	0.0152719388773395	0.0171576313946284
0.0310822371649607	0.0106678134231109	0.0192962489152664	0.012636205050588	0.0133411550253912	0.0101118489284876	0.156858150486729	0.172768485361724	0.166519210692346	0.160292424399119	0.204559710757208	0.182555345478669	0.143109650645732	0.169523994811495	0.146426765263411	0.145072364546209	0.0148817332217606	0.0148945498248739	0.0148652052331368	0.0170355873944791	0.237848124622376	0.0979147816317928	0.0149809670600552	0.0253850728319798	0.0234535805943239	0.110514314729708	0.0999172874508127	0.087977016166781	0.0776204585441911	0.0820080385671152	0.0890488343942182	0.0751172998025855	0.0936268168312893	0.0817371887078329	0.0966278811372302	0.0705490850877688	0.0875076801136612	0.0971293969976288	0.0854201569244728	0.090300417008853	0.0181551257994127	0.015440074275428	0.0198111660392124	0.0197510027140749	0.012786023965835	0.0233523148034686	0.0761835736028635	0.083443006702433	0.0789031486905097	0.244709201659246
0.0242793370019056	0.00666022087902048	0.0125831981133104	0.00787118241896491	0.0114292096419093	0.00672329057800905	0.0110609440280871	0.0140507194037538	0.0134577157256308	0.0134388063180417	0.0113398064311918	0.0140053436651254	0.0157399992901767	0.0106563575673147	0.0115711095402643	0.0116479463681277	0.00991649666059504	0.01062025055891	0.00853486029145955	0.0115757723719539	0.0129896134109697	0.01430830444014	0.014540170831755	0.0159509583775427	0.0140518311906089	0.0119212498891228	0.0108096383869143	0.0119547470320724	0.0112978586285402	0.0115044952793623	0.0124684636603778	0.0117279557207045	0.0133541133008613	0.0102749502610172	0.0114448337583957	0.0100516165825196	0.0138794802349505	0.0103059505783747	0.0178771822278487	0.0148450679827343	0.0137763665178393	0.0114505235483289	0.0119158579245035	0.0152171213947171	0.00896843498069878	0.0143324072309671	0.0102989912832647	0.0113120805740071	0.0131893451332051	0.012264468615687
0.0302885652788082	0.0124267033265577	0.0313392121575386	0.0147027401263969	0.0148061184272444	0.0129192262086573	0.0203803791227155	0.0210198267895526	0.0198188961840261	0.017872205031803	0.0205766569663439	0.0178706172101146	0.0185117795249913	0.0196880769577916	0.0183718222200608	0.0229866670860772	0.0124300580633486	0.0147988163661966	0.0143298690081313	0.154148343303122	0.0231338285213393	0.0275366720810313	0.0217279022900169	0.0251295244667456	0.0282962992659547	0.0160994666201	0.0176028820671297	0.0181373386401624	0.0167421081073297	0.0204405871685767	0.0162771881437609	0.0179787535951341	0.0222736007408997	0.0166337482812426	0.0189422350194588	0.014322425791112	0.0174591837042073	0.0205340721016954	0.0195606308886933	0.0175989267488089	0.287782421066856	0.160906669602541	0.0339773213572867	0.0333062927063123	0.016909373282227	0.0265486937822184	0.0178782295359349	0.0187225164921866	0.0187532658270103	0.0225585269208886
0.0239267433384887	0.012295581764187	0.0157661165521153	0.00874149284735956	0.0141210649301537	0.0102147710239161	0.0145762467981939	0.0204056183167602	0.0198276615744911	0.0230199893101629	0.0144100302465043	0.0167175780093452	0.0211656763556767	0.0137877491431831	0.0140037696051453	0.0157692572575027	0.0180019470961634	0.0204997313130376	0.0115402012038061	0.0130151963430988	0.015870212586187	0.0222909558847118	0.0195637607865149	0.0280138544535502	0.0233936572792204	0.0176115267914608	0.0160005492116161	0.0173616736623976	0.0175015316513301	0.0155143678670388	0.0187113266761388	0.0155640060782805	0.0161616243710711	0.0160924971064218	0.015110123071201	0.0193701444461566	0.0128536948847968	0.0123258922776972	0.0195449723878801	0.0155226507166598	0.0235378592182699	0.0146224021842298	0.0144798576096428	0.0232232705207476	0.0148563029913845	0.0190801496482505	0.0143587661221876	0.0161296431153783	0.0165816453356781	0.0154755455862175
0.0206121297146051	0.0123946176786082	0.0173155913530011	0.00864768338587514	0.0111993848811564	0.0199040854125505	0.0136796575849371	0.0114513275578539	0.0152333749024097	0.0144318694676053	0.0114607331034445	0.0115099002480006	0.0127577022895768	0.012501028087348	0.0113514640589603	0.012514403619274	0.0110772184739137	0.0100432988880141	0.0116598038149342	0.237546907049284	0.0112026738994717	0.0156072408511421	0.0137962238459842	0.0176356875893474	0.0236648459847671	0.0127962073198429	0.0155301817368863	0.0182683338395874	0.0166251000889962	0.0155804187593604	0.0167010902320819	0.0192264184556813	0.0212999630404958	0.0248576935862907	0.0155458873013956	0.0131283032864281	0.0120677071321584	0.0121232351535773	0.0163706655897695	0.0156835274227547	0.255238227760121	0.291406827134523	0.0167912818521391	0.0145973922476508	0.0144345371472353	0.0202793454192518	0.013289979839657	0.0158311875263575	0.0151524243027029	0.0120620063017645
0.0197046716365918	0.00775270797395566	0.0137053913079731	0.00783274087958833	0.00964800045464215	0.00689477903916814	0.012205577665908	0.0107849974124345	0.0133948873094848	0.00852648562617589	0.0112483338012789	0.0155013238308302	0.012756776251794	0.00997985343411706	0.0130498779319139	0.010767106345336	0.0083021986212394	0.00991147805817928	0.00936303969115583	0.0101826294648001	0.0137438214413025	0.0110352624172573	0.0105819223031688	0.0146113661938772	0.0183456383843784	0.0130780272984359	0.0140666446642386	0.0132813116569189	0.0098890852630296	0.0126566062786571	0.0107038437698241	0.0114364238647058	0.0114437151780793	0.0122086795477684	0.0117690855101342	0.0109327266487894	0.0130020543789649	0.0120414221742577	0.0148094801037665	0.0147931458523614	0.0118675661594771	0.0099695429123481	0.0137538776099934	0.0161502807053679	0.0101900679135057	0.0235223331570306	0.0106096914602073	0.0108016732576553	0.0111338239325827	0.0125897899044238
0.0329351602200834	0.0138523529107441	0.0201844316834149	0.0121750625717076	0.0172779064041303	0.0120883256954727	0.0243374261716839	0.0207997698934633	0.0212743678247901	0.0184575969772697	0.0252431742683089	0.024290175006189	0.0257380108427828	0.0211339414200285	0.0240408658898445	0.0249952269589793	0.0155031835869996	0.0172821585240869	0.0143312741685708	0.0360030969946361	0.0261045018775309	0.0248294980441704	0.0233235686330245	0.0274566975688971	0.0233648764396978	0.016014012626688	0.0194354874231836	0.0182403587381444	0.0165045533816508	0.0232088656232617	0.0198337187622271	0.0212683824434172	0.0244348224574132	0.02040606534314	0.0190498269295189	0.0203316538689495	0.0164558295268234	0.0232228901720313	0.0207363019060419	0.0204335193878809	0.047353643381272	0.0369160275086463	0.0260518340514206	0.0261234309226601	0.0338457975490552	0.0279167923773321	0.0168507933972806	0.0192294744519176	0.0210890733271196	0.0203642594762893
0.133161638456403	0.0268877506047606	0.0355699248923901	0.0152364788614479	0.026196407317772	0.0233402379743895	0.0320976101150454	0.0217241743610198	0.0238391696778424	0.0232187484270981	0.0317315931187181	0.0234498341361017	0.0334955132858288	0.0273251696571919	0.0259894128692245	0.029699069748055	0.023717938002823	0.0181167539280331	0.0225979353163593	0.0245760361577194	0.0258475822627845	0.0350588928015657	0.0227847239726112	0.0592915440945219	0.0988191588188729	0.0219016570057338	0.024105370140421	0.0212310911862918	0.0241954108283194	0.0238224007118174	0.0299587565211978	0.0361221372113624	0.0399499213628495	0.0347277382819943	0.0267383691097333	0.0351370116246957	0.0258471240404745	0.024699419405805	0.0276991214929418	0.0303963380393944	0.0330166782699499	0.0278428778888015	0.034296200416128	0.0460743914221011	0.0245939890435606	0.0393035203092692	0.0264674926541971	0.0244944479147336	0.020976431367686	0.0245746740658438
[truncated: 154 more columns]
