# Supplementary material for: DASPfind: new efficient method to predict drug–target interactions
Source: J Cheminform. 2016 Mar 16;8:15. doi: 10.1186/s13321-016-0128-4 (PMC4793623; doi:10.1186/s13321-016-0128-4)
Supplement: Supplementary file 2 — 10.1186/s13321-016-0128-4 This contains DTI data sets named as: Nuclear Receptor, GPCR, Ion Channels, Enzyme, and DrugBank_approved. [file 13321_2016_128_MOESM2_ESM.zip › DATA_1/nr_DrugIDs.txt]

D00040
D00066
D00067
D00075
D00088
D00094
D00105
D00129
D00143
D00163
D00182
D00187
D00188
D00211
D00246
D00279
D00299
D00312
D00316
D00327
D00348
D00443
D00462
D00506
D00554
D00565
D00577
D00585
D00586
D00596
D00627
D00690
D00730
D00898
D00930
D00950
D00951
D00954
D00956
D00961
D00962
D00965
D01115
D01132
D01161
D01217
D01294
D01387
D01441
D01689
D02217
D02367
D04066
D05341
