# Supplementary material for: DASPfind: new efficient method to predict drug–target interactions
Source: J Cheminform. 2016 Mar 16;8:15. doi: 10.1186/s13321-016-0128-4 (PMC4793623; doi:10.1186/s13321-016-0128-4)
Supplement: Supplementary file 2 — 10.1186/s13321-016-0128-4 This contains DTI data sets named as: Nuclear Receptor, GPCR, Ion Channels, Enzyme, and DrugBank_approved. [file 13321_2016_128_MOESM2_ESM.zip › DATA_1/nr_protIDs.txt]

hsa190
hsa2099
hsa2100
hsa2101
hsa2103
hsa2104
hsa2908
hsa3174
hsa367
hsa4306
hsa5241
hsa5465
hsa5468
hsa5914
hsa5915
hsa5916
hsa6095
hsa6096
hsa6097
hsa6256
hsa6257
hsa6258
hsa7421
hsa8856
hsa9970
hsa9971
