# Supplementary material for: DASPfind: new efficient method to predict drug–target interactions
Source: J Cheminform. 2016 Mar 16;8:15. doi: 10.1186/s13321-016-0128-4 (PMC4793623; doi:10.1186/s13321-016-0128-4)
Supplement: Supplementary file 3 — 10.1186/s13321-016-0128-4 This contains HGBI data set. [file 13321_2016_128_MOESM3_ESM.zip]

Archive with 6 entries (5 files):
- DATA_2/
- DATA_2/HGBI_admat_dgc.txt.gz
- DATA_2/HGBI_DrugIDs.txt.gz
- DATA_2/HGBI_protIDs.txt.gz
- DATA_2/HGBI_simmat_dc.txt.gz
- DATA_2/HGBI_simmat_dg.txt.gz
